# Supplementary material for: Chromatin accessibility profiling in Neurospora crassa reveals molecular features associated with accessible and inaccessible chromatin
Source: BMC Genomics. 2021 Jun 19;22:459. doi: 10.1186/s12864-021-07774-0 (PMC8214302; doi:10.1186/s12864-021-07774-0)
Supplement: Supplementary file 7 — Additional file 7. [file 12864_2021_7774_MOESM7_ESM.xlsx]

## Sheet: Unsorted ATAC-seq Peaks
Chromosome	Start	Stop	Peak	Score	Strand	SignalValue	pVal	qVal	Point-Source
CM002236.1	2948	3128	peak_0	1000	.	369.602	5.44983	-1	52
CM002236.1	4888	5636	peak_1	1000	.	6328.89	22.2638	-1	276
CM002236.1	8833	9272	peak_2	1000	.	1924.72	11.8668	-1	149
CM002236.1	15601	17790	peak_3	1000	.	29091.5	40.7227	-1	1238
CM002236.1	19642	19975	peak_4	1000	.	1616.63	11.7349	-1	207
CM002236.1	20078	21167	peak_5	1000	.	8865.78	19.5867	-1	349
CM002236.1	34033	35800	peak_6	1000	.	35594.7	49.4123	-1	1115
CM002236.1	39322	39512	peak_7	1000	.	329.691	5.85889	-1	93
CM002236.1	51976	52180	peak_8	1000	.	452.789	6.49776	-1	71
CM002236.1	52307	52678	peak_9	1000	.	655.086	6.31501	-1	142
CM002236.1	52945	53436	peak_10	1000	.	4012.85	19.3543	-1	291
CM002236.1	54631	54798	peak_11	1000	.	358.81	6.17804	-1	79
CM002236.1	89870	90065	peak_12	1000	.	481.311	7.18373	-1	130
CM002236.1	95394	95695	peak_13	1000	.	1402.99	10.3143	-1	168
CM002236.1	105955	106324	peak_14	1000	.	2477.78	14.7053	-1	147
CM002236.1	107246	107829	peak_15	1000	.	2945.03	12.8697	-1	479
CM002236.1	108369	109500	peak_16	1000	.	5715.69	14.2407	-1	985
CM002236.1	109651	110458	peak_17	1000	.	3314.66	12.1298	-1	174
CM002236.1	113337	113711	peak_18	1000	.	2546.59	15.7894	-1	204
CM002236.1	117435	117767	peak_19	1000	.	3452.56	18.9648	-1	222
CM002236.1	119783	121236	peak_20	1000	.	11626.3	26.3017	-1	511
CM002236.1	121590	121753	peak_21	1000	.	263.871	5.44983	-1	64
CM002236.1	143687	144268	peak_22	1000	.	11260.6	37.5237	-1	344
CM002236.1	149324	149629	peak_23	1000	.	1020.7	10.2247	-1	116
CM002236.1	155043	155644	peak_24	1000	.	4037.84	17.097	-1	210
CM002236.1	157042	158167	peak_25	1000	.	18164.2	39.4547	-1	811
CM002236.1	158619	158791	peak_26	1000	.	255.736	4.9527	-1	77
CM002236.1	161198	161493	peak_27	1000	.	996.14	7.77801	-1	51
CM002236.1	161971	162223	peak_28	1000	.	1460.54	12.1735	-1	113
CM002236.1	166113	167722	peak_29	1000	.	4323.77	10.9833	-1	99
CM002236.1	167827	168858	peak_30	1000	.	6132.33	18.4544	-1	261
CM002236.1	168977	169475	peak_31	1000	.	7961.86	31.9298	-1	249
CM002236.1	169609	169869	peak_32	1000	.	369.417	6.36068	-1	93
CM002236.1	170352	170852	peak_33	1000	.	8226.64	30.9383	-1	202
CM002236.1	172177	173545	peak_34	1000	.	12994.5	34.8573	-1	1080
CM002236.1	178052	178730	peak_35	1000	.	8162.54	30.5302	-1	233
CM002236.1	225770	226218	peak_36	1000	.	5218.17	22.5939	-1	246
CM002236.1	229043	229376	peak_37	1000	.	2305.37	14.7473	-1	212
CM002236.1	229808	230161	peak_38	1000	.	588.636	5.85889	-1	223
CM002236.1	231336	231477	peak_39	1000	.	270.486	5.85889	-1	67
CM002236.1	235586	237718	peak_40	1000	.	35590.4	42.344	-1	1684
CM002236.1	265917	266207	peak_41	1000	.	1052.27	8.64403	-1	146
CM002236.1	308525	308971	peak_42	1000	.	6719.44	25.5459	-1	277
CM002236.1	339321	340016	peak_43	1000	.	2976.66	13.3872	-1	199
CM002236.1	351865	353405	peak_44	1000	.	17771.2	35.3205	-1	1321
CM002236.1	353546	354546	peak_45	1000	.	2902.56	13.6017	-1	403
CM002236.1	354906	355173	peak_46	1000	.	1003.36	8.32545	-1	89
CM002236.1	355346	356056	peak_47	1000	.	3039.74	10.8499	-1	169
CM002236.1	356187	356407	peak_48	1000	.	890.804	9.82051	-1	125
CM002236.1	367764	368065	peak_49	1000	.	1641.65	10.8499	-1	147
CM002236.1	381167	381330	peak_50	1000	.	260.663	4.90771	-1	54
CM002236.1	385420	385613	peak_51	1000	.	704.646	8.18873	-1	138
CM002236.1	386545	386933	peak_52	1000	.	1368.93	9.73045	-1	178
CM002236.1	388717	388947	peak_53	1000	.	432.382	6.08678	-1	152
CM002236.1	389123	389798	peak_54	1000	.	3650.97	15.541	-1	384
CM002236.1	416072	416275	peak_55	1000	.	870.459	10.0902	-1	133
CM002236.1	416643	417454	peak_56	1000	.	6568.08	23.3923	-1	642
CM002236.1	423410	423629	peak_57	1000	.	831.382	8.09752	-1	121
CM002236.1	428528	428823	peak_58	1000	.	835.277	7.50383	-1	181
CM002236.1	430909	431801	peak_59	1000	.	7342.04	25.5113	-1	252
CM002236.1	431937	433103	peak_60	1000	.	10423	25.6841	-1	832
CM002236.1	433562	434165	peak_61	1000	.	2587.71	12.2172	-1	307
CM002236.1	434484	434917	peak_62	1000	.	2607.8	13.4302	-1	237
CM002236.1	436076	437506	peak_63	1000	.	15059.4	30.3724	-1	672
CM002236.1	437614	437971	peak_64	1000	.	2737.01	14.3678	-1	97
CM002236.1	444082	444455	peak_65	1000	.	2975.33	18.2964	-1	257
CM002236.1	444870	445169	peak_66	1000	.	808.545	7.96064	-1	137
CM002236.1	445515	445762	peak_67	1000	.	355.214	5.26863	-1	157
CM002236.1	463108	463717	peak_68	1000	.	1940.26	10.1351	-1	183
CM002236.1	463954	464126	peak_69	1000	.	532.409	7.59525	-1	83
CM002236.1	464228	464390	peak_70	1000	.	400.37	6.40637	-1	17
CM002236.1	471071	471260	peak_71	1000	.	463.757	5.99558	-1	55
CM002236.1	472717	473123	peak_72	1000	.	2200.95	11.9984	-1	199
CM002236.1	473224	474062	peak_73	1000	.	6863.48	19.548	-1	216
CM002236.1	493778	494322	peak_74	1000	.	4138.63	16.4469	-1	189
CM002236.1	500089	500441	peak_75	1000	.	3062.76	17.4595	-1	221
CM002236.1	505846	506037	peak_76	1000	.	471.805	6.45206	-1	57
CM002236.1	506140	506509	peak_77	1000	.	1737.6	13.129	-1	230
CM002236.1	507187	507377	peak_78	1000	.	377.858	6.90929	-1	93
CM002236.1	513838	514266	peak_79	1000	.	2962.62	16.0369	-1	221
CM002236.1	518942	519738	peak_80	1000	.	9016.31	25.2683	-1	568
CM002236.1	521883	522061	peak_81	1000	.	446.783	6.04118	-1	79
CM002236.1	525581	528968	peak_82	1000	.	43450	53.1377	-1	909
CM002236.1	529124	529919	peak_83	1000	.	9148.72	28.0963	-1	405
CM002236.1	530022	530679	peak_84	1000	.	6933.39	27.1142	-1	286
CM002236.1	535009	535312	peak_85	1000	.	1202.54	9.23376	-1	121
CM002236.1	535428	536052	peak_86	1000	.	3724.54	13.9859	-1	156
CM002236.1	538627	539588	peak_87	1000	.	9335.7	23.1758	-1	615
CM002236.1	552702	553192	peak_88	1000	.	1302.66	7.68664	-1	154
CM002236.1	555328	555986	peak_89	1000	.	12474.1	37.8824	-1	394
CM002236.1	558896	559179	peak_90	1000	.	1274	11.2937	-1	137
CM002236.1	562832	563721	peak_91	1000	.	5753.63	16.9757	-1	741
CM002236.1	572666	573156	peak_92	1000	.	2541.3	14.3255	-1	178
CM002236.1	573763	574525	peak_93	1000	.	6655.5	20.9606	-1	351
CM002236.1	577936	578605	peak_94	1000	.	13410.2	42.344	-1	284
CM002236.1	581079	582146	peak_95	1000	.	8001.53	25.5459	-1	503
CM002236.1	596380	597851	peak_96	1000	.	34434.1	53.9294	-1	1103
CM002236.1	602243	602747	peak_97	1000	.	2022.57	11.7349	-1	338
CM002236.1	603775	604290	peak_98	1000	.	3251.72	19.741	-1	171
CM002236.1	604455	605320	peak_99	1000	.	4867.73	21.1487	-1	295
CM002236.1	605465	605653	peak_100	1000	.	806.015	9.86551	-1	86
CM002236.1	606047	606352	peak_101	1000	.	1400.31	9.23376	-1	158
CM002236.1	607427	608952	peak_102	1000	.	23816	37.7723	-1	1208
CM002236.1	615575	615862	peak_103	1000	.	610.73	7.96064	-1	116
CM002236.1	618599	619160	peak_104	1000	.	9139.72	33.8299	-1	266
CM002236.1	624788	625208	peak_105	1000	.	5016.94	22.667	-1	303
CM002236.1	625852	626682	peak_106	1000	.	6614.18	25.8908	-1	336
CM002236.1	632156	632609	peak_107	1000	.	5239.05	22.8492	-1	243
CM002236.1	634007	634543	peak_108	1000	.	6231.08	24.2855	-1	178
CM002236.1	646073	646496	peak_109	1000	.	1952.38	11.4705	-1	304
CM002236.1	647487	649629	peak_110	1000	.	18243.3	30.6561	-1	1468
CM002236.1	649741	653480	peak_111	1000	.	27392.6	28.9632	-1	2453
CM002236.1	662239	662626	peak_112	1000	.	2909.06	16.8947	-1	152
CM002236.1	663629	664277	peak_113	1000	.	5266.72	21.7834	-1	473
CM002236.1	701910	702095	peak_114	1000	.	402.09	6.08678	-1	87
CM002236.1	702396	703374	peak_115	1000	.	16399.5	33.3238	-1	478
CM002236.1	703528	703771	peak_116	1000	.	443.033	5.99558	-1	137
CM002236.1	704220	704414	peak_117	1000	.	204.954	4.28233	-1	165
CM002236.1	704609	705760	peak_118	1000	.	15252.6	24.5329	-1	765
CM002236.1	706815	707555	peak_119	1000	.	3914.94	14.7473	-1	199
CM002236.1	713422	713744	peak_120	1000	.	964.741	8.32545	-1	139
CM002236.1	713864	714180	peak_121	1000	.	1937.96	13.0858	-1	145
CM002236.1	714564	715253	peak_122	1000	.	1003.44	7.68664	-1	609
CM002236.1	718673	719092	peak_123	1000	.	3328.24	17.4595	-1	184
CM002236.1	719231	719833	peak_124	1000	.	8076.4	26.0281	-1	431
CM002236.1	730534	736391	peak_125	1000	.	86098.6	47.5705	-1	3344
CM002236.1	736828	742618	peak_126	1000	.	102824	47.7551	-1	4922
CM002236.1	750194	751008	peak_127	1000	.	5655.11	19.3543	-1	213
CM002236.1	752637	753082	peak_128	1000	.	4576.75	23.1034	-1	241
CM002236.1	753220	753457	peak_129	1000	.	291.251	4.86275	-1	72
CM002236.1	770282	770679	peak_130	1000	.	6312.03	25.2683	-1	221
CM002236.1	773469	773662	peak_131	1000	.	653.951	7.82368	-1	98
CM002236.1	777991	778655	peak_132	1000	.	13750.6	38.5385	-1	343
CM002236.1	779414	780281	peak_133	1000	.	16421.1	39.428	-1	524
CM002236.1	780417	784749	peak_134	1000	.	47152	43.1747	-1	1326
CM002236.1	784980	785977	peak_135	1000	.	15909.7	33.8299	-1	378
CM002236.1	803728	806470	peak_136	1000	.	26765.3	30.1824	-1	1997
CM002236.1	806583	807077	peak_137	1000	.	8199.38	31.8376	-1	137
CM002236.1	807231	808460	peak_138	1000	.	21216.4	35.7512	-1	610
CM002236.1	821054	821219	peak_139	1000	.	363.273	6.81781	-1	77
CM002236.1	821337	821687	peak_140	1000	.	2421.16	12.2172	-1	230
CM002236.1	826247	826557	peak_141	1000	.	1233.16	9.41464	-1	73
CM002236.1	829062	829224	peak_142	1000	.	234.496	4.81783	-1	97
CM002236.1	839977	840791	peak_143	1000	.	5041.59	15.6653	-1	628
CM002236.1	842279	842743	peak_144	1000	.	3459.81	16.406	-1	288
CM002236.1	842860	843574	peak_145	1000	.	12349.7	36.1217	-1	363
CM002236.1	849949	850352	peak_146	1000	.	2891.13	17.2181	-1	179
CM002236.1	855077	855949	peak_147	1000	.	6329.35	22.3741	-1	229
CM002236.1	872160	872422	peak_148	1000	.	510.859	5.72235	-1	190
CM002236.1	924793	925388	peak_149	1000	.	2572.72	11.8228	-1	345
CM002236.1	930583	931528	peak_150	1000	.	17717.4	44.7757	-1	299
CM002236.1	931993	932292	peak_151	1000	.	1431.74	9.68539	-1	131
CM002236.1	937512	937777	peak_152	1000	.	459.711	6.81781	-1	197
CM002236.1	949126	950468	peak_153	1000	.	22362.5	33.5328	-1	648
CM002236.1	950871	952310	peak_154	1000	.	16182.1	38.8636	-1	1234
CM002236.1	955139	955595	peak_155	1000	.	4909.93	25.8908	-1	263
CM002236.1	960392	960922	peak_156	1000	.	2868.44	14.8314	-1	184
CM002236.1	961056	961319	peak_157	1000	.	1195.15	9.64032	-1	105
CM002236.1	961714	962459	peak_158	1000	.	3519.33	13.8581	-1	569
CM002236.1	963752	964656	peak_159	1000	.	5372.58	17.3792	-1	413
CM002236.1	981674	983755	peak_160	1000	.	19929.7	29.0281	-1	1343
CM002236.1	983857	984292	peak_161	1000	.	6922.59	27.4491	-1	209
CM002236.1	990661	991066	peak_162	1000	.	491.45	5.17821	-1	333
CM002236.1	995888	996271	peak_163	1000	.	3792.73	20.7718	-1	181
CM002236.1	1001779	1001929	peak_164	1000	.	332.662	5.81336	-1	94
CM002236.1	1006948	1008319	peak_165	1000	.	15409.3	29.9599	-1	1124
CM002236.1	1008737	1009889	peak_166	1000	.	7554.14	23.1396	-1	262
CM002236.1	1010830	1011197	peak_167	1000	.	2912.29	18.8866	-1	233
CM002236.1	1011387	1011755	peak_168	1000	.	3492.67	17.7398	-1	174
CM002236.1	1018808	1019435	peak_169	1000	.	1699.26	9.36944	-1	173
CM002236.1	1023123	1025028	peak_170	1000	.	13682.4	24.0725	-1	1605
CM002236.1	1025136	1026185	peak_171	1000	.	4311.72	12.3482	-1	828
CM002236.1	1030594	1030959	peak_172	1000	.	3123.32	16.4878	-1	129
CM002236.1	1037814	1038705	peak_173	1000	.	4176.58	15.9957	-1	451
CM002236.1	1042233	1042418	peak_174	1000	.	237.152	4.72812	-1	113
CM002236.1	1046421	1047063	peak_175	1000	.	2822.1	16.5694	-1	288
CM002236.1	1047553	1048431	peak_176	1000	.	14966.9	31.8991	-1	557
CM002236.1	1056693	1056823	peak_177	1000	.	264.917	5.22341	-1	40
CM002236.1	1061708	1061850	peak_178	1000	.	431.79	6.72635	-1	91
CM002236.1	1063150	1063430	peak_179	1000	.	1353.22	9.91048	-1	146
CM002236.1	1066991	1067261	peak_180	1000	.	1940.73	13.0858	-1	170
CM002236.1	1071010	1071859	peak_181	1000	.	10103.7	33.234	-1	490
CM002236.1	1074361	1074726	peak_182	1000	.	2154.53	15.5825	-1	196
CM002236.1	1078661	1078881	peak_183	1000	.	528.013	6.95503	-1	132
CM002236.1	1078990	1079338	peak_184	1000	.	938.41	10.2247	-1	120
CM002236.1	1091594	1092202	peak_185	1000	.	2146.9	12.0422	-1	135
CM002236.1	1093271	1093820	peak_186	1000	.	3117.76	17.9392	-1	233
CM002236.1	1094172	1094595	peak_187	1000	.	3029.9	17.0162	-1	157
CM002236.1	1101715	1101894	peak_188	1000	.	301.694	4.86275	-1	88
CM002236.1	1104164	1104330	peak_189	1000	.	522.015	7.96064	-1	92
CM002236.1	1105401	1105688	peak_190	1000	.	1097.13	9.32423	-1	207
CM002236.1	1105793	1106878	peak_191	1000	.	13637.5	35.4644	-1	267
CM002236.1	1108931	1109879	peak_192	1000	.	5486.43	22.4841	-1	528
CM002236.1	1111130	1111371	peak_193	1000	.	1233.45	10.7164	-1	140
CM002236.1	1111515	1112268	peak_194	1000	.	5316.02	19.082	-1	150
CM002236.1	1112481	1114474	peak_195	1000	.	18794.6	31.9605	-1	1644
CM002236.1	1119842	1120023	peak_196	1000	.	438.981	6.04118	-1	96
CM002236.1	1120232	1120506	peak_197	1000	.	1014.91	10.0453	-1	87
CM002236.1	1122966	1124662	peak_198	1000	.	23575.3	36.0933	-1	541
CM002236.1	1129885	1130228	peak_199	1000	.	1468.79	11.4263	-1	216
CM002236.1	1133917	1134440	peak_200	1000	.	6660.99	27.1142	-1	314
CM002236.1	1135637	1136672	peak_201	1000	.	5875.44	14.5368	-1	445
CM002236.1	1137449	1138201	peak_202	1000	.	6124.35	21.9317	-1	491
CM002236.1	1139008	1139827	peak_203	1000	.	7957.74	24.5329	-1	237
CM002236.1	1149749	1151475	peak_204	1000	.	13515.6	30.7503	-1	550
CM002236.1	1155166	1155484	peak_205	1000	.	879.11	7.64095	-1	77
CM002236.1	1158627	1158972	peak_206	1000	.	2247.4	13.3872	-1	97
CM002236.1	1165291	1165536	peak_207	1000	.	691.953	7.36667	-1	171
CM002236.1	1169073	1170143	peak_208	1000	.	9675.89	26.472	-1	591
CM002236.1	1175906	1176409	peak_209	1000	.	3341.09	16.6509	-1	307
CM002236.1	1176677	1177840	peak_210	1000	.	13181.4	24.427	-1	953
CM002236.1	1181645	1182123	peak_211	1000	.	5786.77	22.74	-1	278
CM002236.1	1186305	1186679	peak_212	1000	.	1698.83	9.86551	-1	139
CM002236.1	1186835	1187178	peak_213	1000	.	2904.74	17.0162	-1	171
CM002236.1	1197242	1197623	peak_214	1000	.	2508.52	15.7067	-1	262
CM002236.1	1213748	1214170	peak_215	1000	.	3758.46	18.7691	-1	144
CM002236.1	1216358	1216615	peak_216	1000	.	532.794	6.26934	-1	136
CM002236.1	1217257	1219265	peak_217	1000	.	13217.5	20.1251	-1	678
CM002236.1	1229317	1231378	peak_218	1000	.	36717.7	40.9573	-1	577
CM002236.1	1231479	1232141	peak_219	1000	.	9423.92	31.0632	-1	466
CM002236.1	1239593	1240295	peak_220	1000	.	6886.58	26.7095	-1	458
CM002236.1	1251176	1251913	peak_221	1000	.	15695.8	40.6966	-1	332
CM002236.1	1252111	1252511	peak_222	1000	.	1297.7	9.68539	-1	158
CM002236.1	1253462	1253859	peak_223	1000	.	3601.72	17.6199	-1	232
CM002236.1	1257295	1257829	peak_224	1000	.	6372.02	26.54	-1	287
CM002236.1	1261294	1261579	peak_225	1000	.	760.189	7.59525	-1	148
CM002236.1	1270046	1270976	peak_226	1000	.	12511.9	35.7798	-1	657
CM002236.1	1287791	1288092	peak_227	1000	.	1704.38	13.4302	-1	150
CM002236.1	1292326	1294626	peak_228	1000	.	53102.6	46.4974	-1	891
CM002236.1	1296541	1296740	peak_229	1000	.	451.81	6.36068	-1	157
CM002236.1	1300437	1300640	peak_230	1000	.	219.147	4.68333	-1	119
CM002236.1	1301651	1301824	peak_231	1000	.	268.745	5.13304	-1	118
CM002236.1	1301978	1302721	peak_232	1000	.	9855.63	24.7089	-1	565
CM002236.1	1302853	1303102	peak_233	1000	.	1072.27	8.73493	-1	136
CM002236.1	1303243	1303437	peak_234	1000	.	284.467	5.13304	-1	58
CM002236.1	1310805	1311035	peak_235	1000	.	528.6	7.59525	-1	134
CM002236.1	1311211	1311477	peak_236	1000	.	356.637	6.04118	-1	194
CM002236.1	1311607	1313228	peak_237	1000	.	11651.9	19.7796	-1	1353
CM002236.1	1320095	1320264	peak_238	1000	.	200.599	4.5046	-1	89
CM002236.1	1325981	1326392	peak_239	1000	.	1344.84	10.9685	-1	95
CM002236.1	1326804	1328052	peak_240	1000	.	5159.48	17.4193	-1	1105
CM002236.1	1328348	1328645	peak_241	1000	.	935.644	8.55307	-1	200
CM002236.1	1328780	1329064	peak_242	1000	.	1206.76	8.50757	-1	194
CM002236.1	1329382	1329546	peak_243	1000	.	208.055	4.32667	-1	88
CM002236.1	1329958	1330894	peak_244	1000	.	11072.1	32.0218	-1	450
CM002236.1	1331009	1331418	peak_245	1000	.	1028.93	6.81781	-1	288
CM002236.1	1336611	1337102	peak_246	1000	.	2844	16.2422	-1	286
CM002236.1	1353358	1353852	peak_247	1000	.	2954.12	16.078	-1	118
CM002236.1	1360254	1360558	peak_248	1000	.	772.622	7.73233	-1	168
CM002236.1	1360749	1362564	peak_249	1000	.	8706.86	17.8197	-1	1005
CM002236.1	1363251	1363492	peak_250	1000	.	522.617	6.04118	-1	126
CM002236.1	1368713	1369018	peak_251	1000	.	1184.44	9.32423	-1	138
CM002236.1	1385723	1386135	peak_252	1000	.	4111.63	21.0359	-1	177
CM002236.1	1386241	1388153	peak_253	1000	.	17834	34.2432	-1	666
CM002236.1	1388312	1389320	peak_254	1000	.	14133	39.3745	-1	666
CM002236.1	1389656	1391493	peak_255	1000	.	12992.6	28.9308	-1	1083
CM002236.1	1392216	1392367	peak_256	1000	.	352.73	6.90929	-1	85
CM002236.1	1392477	1393440	peak_257	1000	.	6785.81	18.5726	-1	359
CM002236.1	1395859	1396137	peak_258	1000	.	352.041	6.08678	-1	197
CM002236.1	1396554	1397025	peak_259	1000	.	862.411	7.82368	-1	193
CM002236.1	1407859	1408685	peak_260	1000	.	12650.8	32.6919	-1	571
CM002236.1	1416838	1417146	peak_261	1000	.	1318.02	11.1165	-1	131
CM002236.1	1418154	1418378	peak_262	1000	.	495.267	6.58918	-1	133
CM002236.1	1418531	1418715	peak_263	1000	.	201.903	4.5046	-1	60
CM002236.1	1425724	1426142	peak_264	1000	.	1057.76	8.96191	-1	262
CM002236.1	1426464	1427090	peak_265	1000	.	3679.08	17.1778	-1	531
CM002236.1	1427212	1427380	peak_266	1000	.	442.719	6.22368	-1	100
CM002236.1	1430907	1431485	peak_267	1000	.	1296.15	8.55307	-1	93
CM002236.1	1435342	1435506	peak_268	1000	.	274.11	5.35918	-1	85
CM002236.1	1439461	1440729	peak_269	1000	.	25560.1	46.2378	-1	283
CM002236.1	1450029	1450897	peak_270	1000	.	7089.57	21.9317	-1	611
CM002236.1	1454440	1455103	peak_271	1000	.	3357.19	14.0284	-1	138
CM002236.1	1462010	1462266	peak_272	1000	.	896.157	8.27989	-1	134
CM002236.1	1467288	1467489	peak_273	1000	.	1015.55	9.73045	-1	94
CM002236.1	1470033	1470243	peak_274	1000	.	585.999	7.41239	-1	119
CM002236.1	1480906	1481087	peak_275	1000	.	494.295	6.81781	-1	143
CM002236.1	1484729	1484938	peak_276	1000	.	816.818	8.96191	-1	107
CM002236.1	1493359	1493861	peak_277	1000	.	6447.19	29.5763	-1	313
CM002236.1	1505231	1505801	peak_278	1000	.	9066.75	32.0525	-1	231
CM002236.1	1516548	1518689	peak_279	1000	.	22216.3	31.0632	-1	1336
CM002236.1	1518854	1519496	peak_280	1000	.	3827.01	16.5694	-1	455
CM002236.1	1538812	1539681	peak_281	1000	.	11738.8	34.2726	-1	469
CM002236.1	1541138	1543415	peak_282	1000	.	25172.9	40.1979	-1	1122
CM002236.1	1555871	1556118	peak_283	1000	.	1022.18	9.14321	-1	176
CM002236.1	1556808	1557156	peak_284	1000	.	1752.03	13.1721	-1	153
CM002236.1	1559453	1559864	peak_285	1000	.	3423.68	16.4469	-1	239
CM002236.1	1567090	1567260	peak_286	1000	.	335.746	5.72235	-1	107
CM002236.1	1568039	1568289	peak_287	1000	.	1241.75	11.3379	-1	80
CM002236.1	1568798	1569907	peak_288	1000	.	4414.83	16.4469	-1	806
CM002236.1	1570055	1570581	peak_289	1000	.	1359.08	9.50497	-1	161
CM002236.1	1576115	1576554	peak_290	1000	.	963.016	9.09791	-1	356
CM002236.1	1576820	1577281	peak_291	1000	.	5429.2	28.0468	-1	232
CM002236.1	1580059	1580834	peak_292	1000	.	6193.99	22.0426	-1	344
CM002236.1	1582757	1583044	peak_293	1000	.	408.68	6.45206	-1	214
CM002236.1	1583205	1584500	peak_294	1000	.	12665.6	35.3205	-1	758
CM002236.1	1584609	1585950	peak_295	1000	.	9643.08	22.9583	-1	1115
CM002236.1	1590610	1591238	peak_296	1000	.	5051.55	18.8083	-1	414
CM002236.1	1607717	1607901	peak_297	1000	.	328.714	5.35918	-1	59
CM002236.1	1617689	1618174	peak_298	1000	.	5453.09	23.4284	-1	230
CM002236.1	1631927	1632316	peak_299	1000	.	2832.85	18.8474	-1	258
CM002236.1	1633514	1634573	peak_300	1000	.	11319	23.9657	-1	379
CM002236.1	1639616	1640105	peak_301	1000	.	6079.34	25.1639	-1	226
CM002236.1	1655142	1658112	peak_302	1000	.	55159.5	42.1407	-1	1823
CM002236.1	1662625	1663086	peak_303	1000	.	4090.03	16.8135	-1	283
CM002236.1	1666879	1668024	peak_304	1000	.	8071.58	20.0101	-1	190
CM002236.1	1668189	1668388	peak_305	1000	.	326.162	5.54058	-1	21
CM002236.1	1674911	1675260	peak_306	1000	.	1093.12	9.86551	-1	227
CM002236.1	1679291	1679587	peak_307	1000	.	1100.7	10.2695	-1	140
CM002236.1	1683893	1685439	peak_308	1000	.	25407.2	41.139	-1	1221
CM002236.1	1689084	1689682	peak_309	1000	.	2149.49	12.086	-1	298
CM002236.1	1694215	1695419	peak_310	1000	.	17745.6	39.2673	-1	518
CM002236.1	1697658	1697769	peak_311	1000	.	213.186	4.9527	-1	58
CM002236.1	1698927	1699189	peak_312	1000	.	830	8.78036	-1	179
CM002236.1	1704618	1705433	peak_313	1000	.	5730.45	16.8541	-1	549
CM002236.1	1709573	1709818	peak_314	1000	.	584.314	6.08678	-1	76
CM002236.1	1710014	1711654	peak_315	1000	.	13375.4	23.5003	-1	1387
CM002236.1	1712012	1712219	peak_316	1000	.	525.379	6.08678	-1	110
CM002236.1	1721394	1721754	peak_317	1000	.	2723.42	14.7473	-1	212
CM002236.1	1728342	1728565	peak_318	1000	.	1303.97	11.5146	-1	88
CM002236.1	1728694	1728899	peak_319	1000	.	458.727	6.68062	-1	95
CM002236.1	1729511	1729729	peak_320	1000	.	604.235	7.09225	-1	79
CM002236.1	1730004	1730246	peak_321	1000	.	268.782	4.72812	-1	133
CM002236.1	1735002	1735171	peak_322	1000	.	564.734	8.23431	-1	92
CM002236.1	1736116	1736923	peak_323	1000	.	10632.9	31.8069	-1	438
CM002236.1	1746379	1746747	peak_324	1000	.	3883.69	19.2377	-1	190
CM002236.1	1755350	1755683	peak_325	1000	.	2114.66	13.0858	-1	149
CM002236.1	1759086	1759493	peak_326	1000	.	1142.66	10.2695	-1	123
CM002236.1	1760051	1760393	peak_327	1000	.	2617.37	15.2498	-1	184
CM002236.1	1774042	1774191	peak_328	1000	.	367.383	6.68062	-1	76
CM002236.1	1778136	1779674	peak_329	1000	.	18408.8	27.9476	-1	857
CM002236.1	1785035	1785350	peak_330	1000	.	1779.16	14.0284	-1	144
CM002236.1	1788648	1789695	peak_331	1000	.	22354.8	53.2425	-1	314
CM002236.1	1793191	1793424	peak_332	1000	.	1110.23	10.4038	-1	98
CM002236.1	1798337	1799188	peak_333	1000	.	4845.35	17.2987	-1	373
CM002236.1	1802462	1803404	peak_334	1000	.	16590.4	48.5784	-1	591
CM002236.1	1813577	1814031	peak_335	1000	.	4238.4	19.0039	-1	267
CM002236.1	1821569	1822531	peak_336	1000	.	7249.66	22.5207	-1	325
CM002236.1	1829707	1832011	peak_337	1000	.	22313.1	29.4156	-1	1216
CM002236.1	1838542	1838660	peak_338	1000	.	334.435	6.08678	-1	47
CM002236.1	1842657	1843043	peak_339	1000	.	2846.8	19.5867	-1	145
CM002236.1	1843279	1844218	peak_340	1000	.	8417.3	21.8205	-1	775
CM002236.1	1852625	1852988	peak_341	1000	.	2961.97	17.8596	-1	145
CM002236.1	1862196	1862555	peak_342	1000	.	2222.8	14.5368	-1	196
CM002236.1	1864156	1864292	peak_343	1000	.	327.595	6.77208	-1	83
CM002236.1	1872698	1873687	peak_344	1000	.	23539.3	51.0011	-1	422
CM002236.1	1877422	1877645	peak_345	1000	.	522.205	6.77208	-1	144
CM002236.1	1885347	1885563	peak_346	1000	.	363.775	6.08678	-1	46
CM002236.1	1886080	1887364	peak_347	1000	.	9916.33	18.4544	-1	210
CM002236.1	1900060	1900757	peak_348	1000	.	10666	34.2726	-1	333
CM002236.1	1908866	1910018	peak_349	1000	.	10900.1	33.114	-1	550
CM002236.1	1912906	1913912	peak_350	1000	.	12986.6	31.3433	-1	196
CM002236.1	1914125	1914409	peak_351	1000	.	994.276	9.14321	-1	188
CM002236.1	1914561	1914811	peak_352	1000	.	312.417	4.99774	-1	92
CM002236.1	1915264	1916144	peak_353	1000	.	6919.67	17.8197	-1	122
CM002236.1	1923327	1924619	peak_354	1000	.	10732.5	22.7764	-1	262
CM002236.1	1925660	1925864	peak_355	1000	.	282.672	5.08791	-1	87
CM002236.1	1926761	1926979	peak_356	1000	.	300.465	4.5046	-1	58
CM002236.1	1927236	1929824	peak_357	1000	.	38545.3	40.277	-1	1144
CM002236.1	1930339	1930678	peak_358	1000	.	995.638	9.77549	-1	167
CM002236.1	1930828	1932431	peak_359	1000	.	11274.5	20.0485	-1	873
CM002236.1	1932539	1933147	peak_360	1000	.	6354.83	22.5573	-1	367
CM002236.1	1937212	1938421	peak_361	1000	.	6064.32	19.8565	-1	889
CM002236.1	1939034	1939314	peak_362	1000	.	790.482	8.50757	-1	159
CM002236.1	1944012	1944633	peak_363	1000	.	1923.4	11.1165	-1	242
CM002236.1	1947292	1947875	peak_364	1000	.	5085.67	18.2172	-1	421
CM002236.1	1952193	1955406	peak_365	1000	.	51583.8	39.2941	-1	939
CM002236.1	1958267	1958883	peak_366	1000	.	5933.95	23.1758	-1	230
CM002236.1	1961895	1962163	peak_367	1000	.	923.894	8.23431	-1	114
CM002236.1	1967820	1968369	peak_368	1000	.	2115.6	10.0004	-1	345
CM002236.1	1969467	1970210	peak_369	1000	.	3031.58	13.9433	-1	494
CM002236.1	1981083	1982026	peak_370	1000	.	3506.32	13.1721	-1	214
CM002236.1	1982692	1982943	peak_371	1000	.	1036.79	9.64032	-1	132
CM002236.1	1987461	1988302	peak_372	1000	.	13726	33.7409	-1	434
CM002236.1	1990543	1991164	peak_373	1000	.	5861.06	22.6304	-1	430
CM002236.1	1995273	1995517	peak_374	1000	.	545.977	6.81781	-1	85
CM002236.1	1995976	1996954	peak_375	1000	.	11433.4	25.0243	-1	385
CM002236.1	2000899	2001756	peak_376	1000	.	10666.8	28.2774	-1	413
CM002236.1	2006616	2007199	peak_377	1000	.	10306.6	37.9374	-1	257
CM002236.1	2007354	2007725	peak_378	1000	.	1104.05	8.59856	-1	228
CM002236.1	2007854	2008946	peak_379	1000	.	5578	19.5093	-1	923
CM002236.1	2009652	2010258	peak_380	1000	.	4684.08	15.4164	-1	198
CM002236.1	2010405	2010557	peak_381	1000	.	202.402	4.99774	-1	54
CM002236.1	2010897	2011211	peak_382	640	.	201.1	4.32667	-1	283
CM002236.1	2011520	2011869	peak_383	1000	.	2080.76	12.5225	-1	197
CM002236.1	2012138	2012653	peak_384	1000	.	2274.96	11.3821	-1	150
CM002236.1	2014343	2016324	peak_385	1000	.	27403.4	41.5007	-1	1557
CM002236.1	2016425	2016927	peak_386	1000	.	6482.81	28.2445	-1	348
CM002236.1	2017030	2021146	peak_387	1000	.	59927.3	37.6344	-1	1957
CM002236.1	2021832	2022729	peak_388	1000	.	8329.64	22.5573	-1	353
CM002236.1	2026867	2027328	peak_389	1000	.	3670.28	16.3651	-1	292
CM002236.1	2031165	2031809	peak_390	1000	.	6049.63	24.7089	-1	491
CM002236.1	2031924	2032032	peak_391	1000	.	259.431	5.90444	-1	71
CM002236.1	2035662	2036156	peak_392	1000	.	9461.43	35.1183	-1	248
CM002236.1	2046753	2046982	peak_393	1000	.	705.94	8.91655	-1	97
CM002236.1	2049407	2049699	peak_394	1000	.	1748.42	11.8228	-1	98
CM002236.1	2050006	2050485	peak_395	1000	.	4668.07	20.3923	-1	198
CM002236.1	2055439	2057918	peak_396	1000	.	32078.5	35.0025	-1	1094
CM002236.1	2067743	2068134	peak_397	1000	.	2616.41	15.4995	-1	189
CM002236.1	2068729	2069444	peak_398	1000	.	4633.41	15.5825	-1	580
CM002236.1	2073822	2074186	peak_399	1000	.	2780.21	17.5397	-1	183
CM002236.1	2074421	2075128	peak_400	1000	.	6042.34	18.7298	-1	205
CM002236.1	2076951	2077560	peak_401	1000	.	7720.94	27.4825	-1	367
CM002236.1	2081958	2082207	peak_402	1000	.	461.573	5.72235	-1	113
CM002236.1	2086480	2087477	peak_403	1000	.	5936.32	20.2398	-1	788
CM002236.1	2088999	2090430	peak_404	1000	.	14556.5	31.6836	-1	975
CM002236.1	2100880	2101082	peak_405	1000	.	325.252	4.90771	-1	111
CM002236.1	2101336	2101650	peak_406	1000	.	834.561	8.00628	-1	178
CM002236.1	2101751	2102016	peak_407	1000	.	639.828	7.86934	-1	183
CM002236.1	2104096	2105657	peak_408	1000	.	17337.9	34.0074	-1	280
CM002236.1	2110941	2111724	peak_409	1000	.	5288.97	17.3792	-1	384
CM002236.1	2112199	2112605	peak_410	1000	.	798.867	8.14313	-1	311
CM002236.1	2112755	2114161	peak_411	1000	.	19024.7	36.3202	-1	673
CM002236.1	2114970	2115490	peak_412	1000	.	3117.55	14.0284	-1	272
CM002236.1	2118795	2119021	peak_413	1000	.	1173.82	10.0004	-1	169
CM002236.1	2123563	2124193	peak_414	1000	.	3020.12	13.516	-1	305
CM002236.1	2124600	2125484	peak_415	1000	.	4388.27	17.1374	-1	699
CM002236.1	2126511	2127148	peak_416	1000	.	3430.53	16.6916	-1	178
CM002236.1	2127273	2127482	peak_417	1000	.	1517.36	14.6632	-1	105
CM002236.1	2127601	2128329	peak_418	1000	.	3475.61	14.5789	-1	120
CM002236.1	2128452	2128761	peak_419	1000	.	1204.27	9.77549	-1	185
CM002236.1	2130049	2130567	peak_420	1000	.	1770.66	11.2937	-1	295
CM002236.1	2134918	2135095	peak_421	1000	.	369.391	6.49776	-1	79
CM002236.1	2135219	2135616	peak_422	1000	.	2995.33	15.4164	-1	134
CM002236.1	2146267	2147427	peak_423	1000	.	9908.76	24.7441	-1	589
CM002236.1	2151781	2151943	peak_424	1000	.	230.144	4.81783	-1	96
CM002236.1	2155971	2156668	peak_425	1000	.	2481.2	11.3379	-1	578
CM002236.1	2162488	2164515	peak_426	1000	.	11332.2	23.1758	-1	707
CM002236.1	2164695	2165205	peak_427	1000	.	1122.11	9.50497	-1	77
CM002236.1	2166131	2166338	peak_428	1000	.	508.911	6.40637	-1	88
CM002236.1	2170584	2171039	peak_429	1000	.	2950.99	12.7397	-1	230
CM002236.1	2171375	2171746	peak_430	1000	.	2371.06	13.3872	-1	224
CM002236.1	2175931	2176403	peak_431	1000	.	2948.62	16.4469	-1	146
CM002236.1	2176544	2177095	peak_432	1000	.	6119.09	25.3726	-1	248
CM002236.1	2193935	2196874	peak_433	1000	.	82737.1	56.3018	-1	816
CM002236.1	2198588	2198777	peak_434	1000	.	216.114	4.59387	-1	81
CM002236.1	2211870	2212084	peak_435	1000	.	445.586	5.13304	-1	152
CM002236.1	2216671	2216917	peak_436	1000	.	1087.24	9.14321	-1	76
CM002236.1	2217032	2219407	peak_437	1000	.	24151.2	32.6919	-1	1213
CM002236.1	2220192	2221453	peak_438	1000	.	8075.52	21.5229	-1	798
CM002236.1	2221915	2223812	peak_439	1000	.	27886.3	31.4053	-1	922
CM002236.1	2228362	2228751	peak_440	1000	.	600.19	5.81336	-1	70
CM002236.1	2236690	2236947	peak_441	1000	.	478.456	5.40449	-1	120
CM002236.1	2243905	2246448	peak_442	1000	.	22544.6	21.5229	-1	2243
CM002236.1	2247799	2248893	peak_443	1000	.	4000.47	18.8866	-1	328
CM002236.1	2250558	2251552	peak_444	1000	.	13520.3	33.3537	-1	596
CM002236.1	2260232	2260409	peak_445	1000	.	256.919	4.68333	-1	42
CM002236.1	2263047	2263337	peak_446	1000	.	1668.92	12.0422	-1	197
CM002236.1	2342596	2342877	peak_447	1000	.	2390.11	16.3242	-1	129
CM002236.1	2348337	2348607	peak_448	1000	.	1406.82	12.6095	-1	172
CM002236.1	2350485	2350881	peak_449	1000	.	4215.91	23.5722	-1	190
CM002236.1	2354904	2356038	peak_450	1000	.	9067.41	20.8851	-1	614
CM002236.1	2363400	2364216	peak_451	1000	.	3677	14.9991	-1	162
CM002236.1	2368207	2368731	peak_452	1000	.	4728.19	18.8866	-1	314
CM002236.1	2381451	2381735	peak_453	1000	.	634.291	6.6349	-1	165
CM002236.1	2404574	2404952	peak_454	1000	.	2706.86	16.3651	-1	188
CM002236.1	2408975	2411110	peak_455	1000	.	22396	31.0944	-1	299
CM002236.1	2414870	2415053	peak_456	1000	.	604.305	8.32545	-1	100
CM002236.1	2415755	2416298	peak_457	1000	.	1850.69	13.0427	-1	295
CM002236.1	2423362	2423896	peak_458	1000	.	2525.86	11.6909	-1	302
CM002236.1	2430374	2430641	peak_459	1000	.	1385.06	10.4485	-1	156
CM002236.1	2433492	2434716	peak_460	1000	.	23400.5	43.8947	-1	389
CM002236.1	2451757	2452389	peak_461	1000	.	7518.52	28.1127	-1	399
CM002236.1	2453326	2453653	peak_462	1000	.	2056.03	13.9859	-1	191
CM002236.1	2453811	2454107	peak_463	1000	.	340.154	6.45206	-1	68
CM002236.1	2458105	2459248	peak_464	1000	.	9239.52	18.8866	-1	459
CM002236.1	2463593	2464077	peak_465	1000	.	2141.85	11.1608	-1	223
CM002236.1	2467019	2467409	peak_466	1000	.	4932.67	25.3726	-1	156
CM002236.1	2471834	2472077	peak_467	1000	.	1117.74	9.45981	-1	71
CM002236.1	2473618	2473932	peak_468	1000	.	1738.82	12.479	-1	160
CM002236.1	2474088	2474625	peak_469	1000	.	2976.38	15.9133	-1	181
CM002236.1	2491262	2491482	peak_470	1000	.	515.46	6.68062	-1	91
CM002236.1	2500294	2501424	peak_471	1000	.	6462.02	20.8474	-1	398
CM002236.1	2503724	2503927	peak_472	1000	.	459.633	5.76785	-1	97
CM002236.1	2520591	2521530	peak_473	1000	.	9033.29	21.4856	-1	285
CM002236.1	2529861	2529979	peak_474	1000	.	205.49	4.90771	-1	53
CM002236.1	2534984	2535849	peak_475	1000	.	16437	36.6259	-1	436
CM002236.1	2543320	2543618	peak_476	1000	.	1734.46	12.0422	-1	169
CM002236.1	2550463	2551628	peak_477	1000	.	14836.8	35.4069	-1	830
CM002236.1	2551818	2553187	peak_478	1000	.	18741.7	27.9807	-1	546
CM002236.1	2557316	2557535	peak_479	1000	.	671.213	7.50383	-1	85
CM002236.1	2565122	2566017	peak_480	1000	.	7654.4	21.8205	-1	438
CM002236.1	2572979	2573908	peak_481	1000	.	9265.53	21.8576	-1	316
CM002236.1	2583051	2583492	peak_482	1000	.	2591.02	12.6529	-1	175
CM002236.1	2584239	2584415	peak_483	1000	.	516.026	7.50383	-1	75
CM002236.1	2591633	2592348	peak_484	1000	.	4013.62	19.548	-1	556
CM002236.1	2592452	2592761	peak_485	1000	.	1939.86	15.6239	-1	144
CM002236.1	2597544	2598013	peak_486	1000	.	2053.78	12.8697	-1	132
CM002236.1	2600114	2600551	peak_487	1000	.	2530.77	15.2915	-1	166
CM002236.1	2601344	2602374	peak_488	1000	.	5923.01	17.0162	-1	133
CM002236.1	2606366	2606610	peak_489	1000	.	925.599	8.64403	-1	161
CM002236.1	2606784	2606920	peak_490	1000	.	231.965	4.90771	-1	116
CM002236.1	2608708	2609111	peak_491	1000	.	2349.61	15.5825	-1	209
CM002236.1	2612044	2612298	peak_492	981	.	249.261	4.1938	-1	86
CM002236.1	2613427	2613664	peak_493	1000	.	349.369	5.08791	-1	136
CM002236.1	2613797	2614478	peak_494	1000	.	7209.41	26.0281	-1	186
CM002236.1	2615140	2615411	peak_495	1000	.	1149	9.91048	-1	149
CM002236.1	2627650	2629473	peak_496	1000	.	24066.8	38.3207	-1	1050
CM002236.1	2629597	2630236	peak_497	1000	.	3711.07	14.9991	-1	225
CM002236.1	2644078	2644350	peak_498	1000	.	1456.23	10.9389	-1	156
CM002236.1	2648595	2648920	peak_499	1000	.	2072.36	12.8264	-1	127
CM002236.1	2656352	2656749	peak_500	1000	.	2210.02	12.6963	-1	156
CM002236.1	2657722	2658108	peak_501	1000	.	3051.64	17.0566	-1	141
CM002236.1	2658209	2658394	peak_502	1000	.	404.384	6.45206	-1	72
CM002236.1	2665156	2665445	peak_503	1000	.	1763.06	11.9545	-1	156
CM002236.1	2673536	2674827	peak_504	1000	.	11127.9	26.5739	-1	408
CM002236.1	2676008	2676172	peak_505	1000	.	400.905	5.85889	-1	98
CM002236.1	2680359	2680735	peak_506	1000	.	4061.16	21.8576	-1	202
CM002236.1	2680859	2681058	peak_507	1000	.	650.339	7.96064	-1	82
CM002236.1	2690588	2690855	peak_508	1000	.	1360.24	10.5379	-1	140
CM002236.1	2693776	2694177	peak_509	1000	.	4497.96	22.8492	-1	248
CM002236.1	2696631	2697610	peak_510	1000	.	8078.31	23.8229	-1	339
CM002236.1	2703076	2704543	peak_511	1000	.	19588.1	32.2359	-1	245
CM002236.1	2708437	2708744	peak_512	1000	.	2406.51	15.0409	-1	208
CM002236.1	2717876	2718052	peak_513	1000	.	212.901	4.54921	-1	43
CM002236.1	2720060	2720609	peak_514	1000	.	3195.79	13.9007	-1	295
CM002236.1	2720968	2721498	peak_515	1000	.	7842.73	27.4158	-1	292
CM002236.1	2728206	2728702	peak_516	1000	.	5438.85	22.1533	-1	303
CM002236.1	2729839	2730070	peak_517	1000	.	758.996	7.82368	-1	84
CM002236.1	2730667	2731351	peak_518	1000	.	8028.39	33.4731	-1	407
CM002236.1	2747711	2748021	peak_519	1000	.	1538.49	11.6909	-1	144
CM002236.1	2754109	2754831	peak_520	1000	.	4441.63	16.406	-1	450
CM002236.1	2764095	2764419	peak_521	1000	.	2564.46	15.9957	-1	169
CM002236.1	2767943	2768589	peak_522	1000	.	10234.7	35.9795	-1	283
CM002236.1	2776603	2778234	peak_523	1000	.	7492.43	13.3013	-1	548
CM002236.1	2778395	2779613	peak_524	1000	.	12362.3	31.8684	-1	467
CM002236.1	2779798	2780197	peak_525	1000	.	4168.19	21.0359	-1	151
CM002236.1	2780313	2782076	peak_526	1000	.	22759.1	37.3018	-1	1129
CM002236.1	2796434	2796609	peak_527	1000	.	230.226	4.1938	-1	37
CM002236.1	2796989	2797750	peak_528	1000	.	10339.5	25.3726	-1	451
CM002236.1	2797858	2798654	peak_529	1000	.	6699.66	21.0359	-1	598
CM002236.1	2803751	2804076	peak_530	1000	.	407.967	5.31389	-1	153
CM002236.1	2804244	2804963	peak_531	1000	.	6237.87	18.9648	-1	536
CM002236.1	2820926	2821147	peak_532	1000	.	629.17	6.77208	-1	88
CM002236.1	2822049	2822494	peak_533	1000	.	3575.25	17.0162	-1	227
CM002236.1	2827796	2828059	peak_534	1000	.	1641.81	12.6963	-1	132
CM002236.1	2836103	2836248	peak_535	1000	.	201.978	4.46004	-1	81
CM002236.1	2836713	2837431	peak_536	1000	.	4484.54	19.895	-1	319
CM002236.1	2840461	2840793	peak_537	1000	.	1534.74	11.8228	-1	206
CM002236.1	2840914	2841238	peak_538	1000	.	1581.93	12.479	-1	142
CM002236.1	2841447	2842148	peak_539	1000	.	5313	22.1902	-1	469
CM002236.1	2862501	2862621	peak_540	1000	.	297.792	6.40637	-1	56
CM002236.1	2862780	2863147	peak_541	1000	.	1351.1	9.5501	-1	225
CM002236.1	2863899	2864452	peak_542	1000	.	4081.04	15.2498	-1	413
CM002236.1	2870240	2870749	peak_543	1000	.	3418.4	16.6101	-1	366
CM002236.1	2878295	2878809	peak_544	1000	.	6187.15	21.4109	-1	322
CM002236.1	2879738	2879882	peak_545	1000	.	200.707	4.72812	-1	74
CM002236.1	2880294	2880698	peak_546	1000	.	993.609	6.77208	-1	98
CM002236.1	2880902	2881751	peak_547	1000	.	6098.57	19.2377	-1	313
CM002236.1	2881871	2882429	peak_548	1000	.	7315.74	24.5681	-1	267
CM002236.1	2888191	2888583	peak_549	1000	.	1672.21	11.2494	-1	120
CM002236.1	2891092	2894244	peak_550	1000	.	41699.8	36.2352	-1	2440
CM002236.1	2895269	2895791	peak_551	1000	.	3169.77	16.9352	-1	433
CM002236.1	2895907	2898459	peak_552	1000	.	61289.3	56.2422	-1	1997
CM002236.1	2904944	2906099	peak_553	1000	.	10926.9	25.3031	-1	373
CM002236.1	2925182	2925523	peak_554	1000	.	2837.01	15.7894	-1	189
CM002236.1	2928465	2928833	peak_555	1000	.	1671.04	10.3143	-1	207
CM002236.1	2932208	2932889	peak_556	1000	.	3067.53	11.0721	-1	248
CM002236.1	2939223	2940247	peak_557	1000	.	5454.75	15.0828	-1	354
CM002236.1	2946468	2947426	peak_558	1000	.	16068.1	35.7226	-1	680
CM002236.1	2948091	2948934	peak_559	1000	.	11818.1	34.037	-1	536
CM002236.1	2949698	2952028	peak_560	1000	.	23271.2	39.1331	-1	1940
CM002236.1	2953719	2954532	peak_561	1000	.	10936.9	33.144	-1	221
CM002236.1	2959370	2959975	peak_562	1000	.	8198.51	28.5724	-1	262
CM002236.1	2964534	2964771	peak_563	946	.	224.14	4.59387	-1	155
CM002236.1	2971791	2972325	peak_564	1000	.	4275.66	17.1374	-1	198
CM002236.1	2973016	2973199	peak_565	1000	.	258.227	4.77296	-1	47
CM002236.1	2973694	2973978	peak_566	1000	.	1134.71	7.96064	-1	215
CM002236.1	2977940	2979246	peak_567	1000	.	11794.1	22.9946	-1	994
CM002236.1	2988748	2989046	peak_568	1000	.	1699.3	12.6529	-1	212
CM002236.1	2989159	2989759	peak_569	1000	.	4251.48	18.4544	-1	194
CM002236.1	2992998	2993202	peak_570	1000	.	759.977	8.64403	-1	78
CM002236.1	2994091	2994268	peak_571	1000	.	422.423	6.36068	-1	90
CM002236.1	2995964	2996374	peak_572	1000	.	947.617	7.59525	-1	222
CM002236.1	3005005	3005681	peak_573	1000	.	10931.7	31.2812	-1	269
CM002236.1	3009499	3010063	peak_574	1000	.	5373.25	21.1862	-1	297
CM002236.1	3013984	3014575	peak_575	1000	.	10399.5	33.0839	-1	327
CM002236.1	3015475	3016195	peak_576	1000	.	6173.35	18.8083	-1	511
CM002236.1	3016433	3016601	peak_577	1000	.	333.778	5.81336	-1	82
CM002236.1	3016743	3017079	peak_578	1000	.	2341.99	13.5589	-1	197
CM002236.1	3017273	3017459	peak_579	1000	.	579.027	6.81781	-1	80
CM002236.1	3017579	3021633	peak_580	1000	.	64189.2	48.4192	-1	861
CM002236.1	3025376	3025582	peak_581	1000	.	584.978	6.77208	-1	109
CM002236.1	3031651	3032209	peak_582	1000	.	5458.2	21.4483	-1	358
CM002236.1	3032903	3036577	peak_583	1000	.	50772	37.6067	-1	3062
CM002236.1	3036700	3037370	peak_584	1000	.	2223.15	9.64032	-1	140
CM002236.1	3038045	3038244	peak_585	1000	.	478.1	7.00077	-1	68
CM002236.1	3039677	3039972	peak_586	1000	.	2251.9	14.8733	-1	166
CM002236.1	3040087	3040284	peak_587	1000	.	313.375	4.9527	-1	42
CM002236.1	3041279	3041498	peak_588	1000	.	661.678	7.68664	-1	84
CM002236.1	3041667	3044263	peak_589	1000	.	21957.4	27.1142	-1	1202
CM002236.1	3053406	3053921	peak_590	1000	.	1649.47	10.0453	-1	298
CM002236.1	3054087	3055039	peak_591	1000	.	4051.75	13.5589	-1	545
CM002236.1	3061989	3062187	peak_592	1000	.	389.897	6.22368	-1	71
CM002236.1	3065433	3065599	peak_593	1000	.	357.215	5.72235	-1	67
CM002236.1	3067919	3068296	peak_594	1000	.	1137.14	8.78036	-1	149
CM002236.1	3088899	3089104	peak_595	1000	.	375.784	5.44983	-1	120
CM002236.1	3090052	3090651	peak_596	1000	.	3282.55	14.4523	-1	231
CM002236.1	3094503	3095337	peak_597	1000	.	8470.76	29.319	-1	642
CM002236.1	3100025	3101163	peak_598	1000	.	11184.8	22.1533	-1	418
CM002236.1	3104012	3104170	peak_599	1000	.	224.897	5.04281	-1	93
CM002236.1	3113801	3114309	peak_600	1000	.	2969.22	17.4996	-1	254
CM002236.1	3114425	3115004	peak_601	1000	.	5064.75	20.1251	-1	403
CM002236.1	3115117	3115969	peak_602	1000	.	10319.3	25.1639	-1	505
CM002236.1	3116794	3117055	peak_603	1000	.	913.184	8.50757	-1	74
CM002236.1	3117368	3117700	peak_604	1000	.	1166.46	8.05191	-1	255
CM002236.1	3119996	3120147	peak_605	1000	.	384.293	6.6349	-1	79
CM002236.1	3124698	3125257	peak_606	1000	.	7076.38	25.8908	-1	271
CM002236.1	3129072	3130124	peak_607	1000	.	10539.8	25.129	-1	179
CM002236.1	3130651	3133559	peak_608	1000	.	28712	30.4986	-1	2772
CM002236.1	3136209	3136830	peak_609	1000	.	1900.59	10.2695	-1	385
CM002236.1	3148818	3152180	peak_610	1000	.	63803.6	51.8652	-1	246
CM002236.1	3152463	3155712	peak_611	1000	.	39628.2	36.7431	-1	2309
CM002236.1	3156080	3156458	peak_612	1000	.	967.68	8.41654	-1	195
CM002236.1	3159646	3159891	peak_613	1000	.	1284.78	11.6469	-1	90
CM002236.1	3168695	3169239	peak_614	1000	.	1334.49	9.64032	-1	166
CM002236.1	3169785	3170037	peak_615	1000	.	692.219	7.00077	-1	98
CM002236.1	3182176	3182691	peak_616	1000	.	6424.91	25.0243	-1	214
CM002236.1	3193734	3193898	peak_617	1000	.	262.999	4.86275	-1	98
CM002236.1	3201547	3201825	peak_618	1000	.	1384.51	10.5825	-1	180
CM002236.1	3206055	3206391	peak_619	1000	.	1528.81	9.82051	-1	118
CM002236.1	3206562	3206811	peak_620	1000	.	1092.57	9.45981	-1	73
CM002236.1	3214580	3215838	peak_621	1000	.	20932	43.6475	-1	333
CM002236.1	3221294	3221875	peak_622	1000	.	3970.34	13.9859	-1	123
CM002236.1	3222467	3222944	peak_623	1000	.	1468.25	10.9389	-1	384
CM002236.1	3226677	3227441	peak_624	1000	.	4763	13.0427	-1	405
CM002236.1	3231383	3232331	peak_625	1000	.	6644.48	23.3923	-1	202
CM002236.1	3238733	3239576	peak_626	1000	.	1767.14	9.50497	-1	634
CM002236.1	3249341	3249930	peak_627	1000	.	5178.29	21.9317	-1	222
CM002236.1	3250745	3251327	peak_628	1000	.	3280.07	17.1778	-1	125
CM002236.1	3252691	3253285	peak_629	1000	.	9887.08	35.8369	-1	285
CM002236.1	3253758	3253992	peak_630	1000	.	252.125	4.5046	-1	147
CM002236.1	3254254	3254908	peak_631	1000	.	4928.75	17.979	-1	368
CM002236.1	3262503	3262780	peak_632	1000	.	1395.01	11.2937	-1	139
CM002236.1	3265725	3266082	peak_633	1000	.	2413.25	15.5825	-1	142
CM002236.1	3269762	3269969	peak_634	1000	.	584.031	6.90929	-1	69
CM002236.1	3281525	3282161	peak_635	1000	.	9941.71	35.6367	-1	317
CM002236.1	3286416	3289557	peak_636	1000	.	47324	43.2247	-1	580
CM002236.1	3289678	3294487	peak_637	1000	.	102993	53.3262	-1	3727
CM002236.1	3295492	3295709	peak_638	1000	.	451.589	7.73233	-1	155
CM002236.1	3295858	3296658	peak_639	1000	.	8062.89	24.7089	-1	360
CM002236.1	3300893	3301287	peak_640	1000	.	4697.53	21.2987	-1	213
CM002236.1	3307332	3308229	peak_641	1000	.	8282.79	27.1814	-1	533
CM002236.1	3308339	3308605	peak_642	1000	.	2268.17	17.2584	-1	178
CM002236.1	3308726	3308949	peak_643	1000	.	947.037	9.09791	-1	87
CM002236.1	3310614	3310750	peak_644	1000	.	295.686	5.81336	-1	104
CM002236.1	3316147	3316379	peak_645	1000	.	769.212	7.36667	-1	134
CM002236.1	3318553	3318819	peak_646	1000	.	329.766	5.99558	-1	186
CM002236.1	3325881	3327056	peak_647	1000	.	17635.1	40.1452	-1	389
CM002236.1	3327257	3327598	peak_648	1000	.	2860.39	16.3651	-1	174
CM002236.1	3328282	3328672	peak_649	1000	.	954.443	7.18373	-1	297
CM002236.1	3328823	3329172	peak_650	1000	.	384.625	4.86275	-1	216
CM002236.1	3329528	3330041	peak_651	1000	.	1945.41	11.1165	-1	183
CM002236.1	3337078	3338115	peak_652	1000	.	8490.97	25.5113	-1	536
CM002236.1	3345657	3345907	peak_653	1000	.	1843.82	14.4946	-1	136
CM002236.1	3349015	3349410	peak_654	1000	.	3790.96	18.0585	-1	181
CM002236.1	3349570	3349833	peak_655	1000	.	1203.77	11.0277	-1	139
CM002236.1	3349986	3350238	peak_656	1000	.	1357.44	12.0422	-1	81
CM002236.1	3350354	3350860	peak_657	1000	.	2640.72	14.3255	-1	154
CM002236.1	3356552	3356759	peak_658	1000	.	582.257	7.32094	-1	134
CM002236.1	3356888	3357378	peak_659	1000	.	1919.19	9.41464	-1	172
CM002236.1	3362372	3362652	peak_660	1000	.	1057.75	9.279	-1	221
CM002236.1	3362785	3363079	peak_661	1000	.	840.201	8.23431	-1	125
CM002236.1	3367508	3367941	peak_662	1000	.	2115.97	13.4302	-1	262
CM002236.1	3369153	3369469	peak_663	1000	.	1929.6	13.1721	-1	236
CM002236.1	3373970	3374467	peak_664	1000	.	1894.03	11.1608	-1	198
CM002236.1	3374589	3374806	peak_665	1000	.	247.421	4.54921	-1	168
CM002236.1	3378124	3378532	peak_666	1000	.	4421.83	23.4643	-1	203
CM002236.1	3378943	3379378	peak_667	1000	.	4149.2	19.5093	-1	172
CM002236.1	3379792	3382302	peak_668	1000	.	38843.1	35.4069	-1	1457
CM002236.1	3389819	3390099	peak_669	1000	.	1807.59	12.086	-1	96
CM002236.1	3398647	3399442	peak_670	1000	.	7898.1	20.8474	-1	645
CM002236.1	3403379	3403570	peak_671	1000	.	351.863	5.81336	-1	111
CM002236.1	3403735	3405739	peak_672	1000	.	15994.9	25.2683	-1	1692
CM002236.1	3407824	3407993	peak_673	1000	.	344.954	5.85889	-1	119
CM002236.1	3414001	3414215	peak_674	1000	.	649.346	7.68664	-1	76
CM002236.1	3417151	3417508	peak_675	1000	.	2229.64	13.6017	-1	170
CM002236.1	3420018	3420540	peak_676	1000	.	3639.4	15.4164	-1	172
CM002236.1	3425391	3426242	peak_677	1000	.	15816.3	37.7172	-1	554
CM002236.1	3426622	3428000	peak_678	1000	.	16502	27.0806	-1	241
CM002236.1	3428450	3429205	peak_679	1000	.	4231.96	15.2498	-1	219
CM002236.1	3429496	3430080	peak_680	1000	.	2602.52	11.9984	-1	179
CM002236.1	3431500	3432065	peak_681	1000	.	8143.21	31.8376	-1	250
CM002236.1	3441969	3442730	peak_682	1000	.	4087.09	17.4193	-1	291
CM002236.1	3442831	3443021	peak_683	1000	.	381.802	5.58599	-1	48
CM002236.1	3445305	3445726	peak_684	1000	.	4015.1	20.3542	-1	207
CM002236.1	3449565	3450021	peak_685	1000	.	5400.81	25.5459	-1	188
CM002236.1	3454164	3454725	peak_686	1000	.	5322.62	17.8596	-1	232
CM002236.1	3454841	3455445	peak_687	1000	.	7346.68	33.0238	-1	177
CM002236.1	3457751	3458385	peak_688	1000	.	10337.8	30.2775	-1	271
CM002236.1	3458490	3458782	peak_689	1000	.	2158.86	15.4995	-1	150
CM002236.1	3464973	3465603	peak_690	1000	.	3067.15	12.8697	-1	199
CM002236.1	3467878	3468338	peak_691	1000	.	3938.24	18.6513	-1	228
CM002236.1	3476485	3476715	peak_692	1000	.	558.87	6.40637	-1	181
CM002236.1	3495427	3495868	peak_693	1000	.	7950.48	32.3579	-1	238
CM002236.1	3505480	3505771	peak_694	1000	.	718.257	8.32545	-1	123
CM002236.1	3512537	3512797	peak_695	1000	.	1625.61	13.1218	-1	163
CM002236.1	3512957	3513328	peak_696	1000	.	2725.4	18.9648	-1	235
CM002236.1	3515737	3515930	peak_697	1000	.	455.213	6.26934	-1	136
CM002236.1	3522235	3522544	peak_698	1000	.	2010.19	14.7053	-1	130
CM002236.1	3525896	3527602	peak_699	1000	.	18507	40.6443	-1	821
CM002236.1	3529950	3530160	peak_700	1000	.	369.637	5.67688	-1	54
CM002236.1	3536374	3536798	peak_701	1000	.	4093.17	16.7729	-1	180
CM002236.1	3536913	3537272	peak_702	1000	.	548.496	6.04118	-1	232
CM002236.1	3543650	3544121	peak_703	1000	.	2695.25	15.2498	-1	358
CM002236.1	3549223	3549447	peak_704	1000	.	491.53	6.17804	-1	143
CM002236.1	3549915	3550828	peak_705	1000	.	10805.5	34.1255	-1	646
CM002236.1	3550947	3551897	peak_706	1000	.	6189.06	17.1778	-1	739
CM002236.1	3552312	3552982	peak_707	1000	.	10342.7	31.3743	-1	392
CM002236.1	3566024	3566161	peak_708	1000	.	202.749	4.9527	-1	68
CM002236.1	3576031	3577210	peak_709	1000	.	29003.7	42.7483	-1	412
CM002236.1	3579342	3579546	peak_710	1000	.	261.484	5.63142	-1	67
CM002236.1	3580301	3580642	peak_711	1000	.	1420.18	11.2494	-1	181
CM002236.1	3581002	3581391	peak_712	1000	.	855.427	7.13799	-1	103
CM002236.1	3588973	3589432	peak_713	1000	.	3238.12	17.2584	-1	315
CM002236.1	3638317	3638533	peak_714	1000	.	334.905	5.31389	-1	118
CM002236.1	3641138	3641525	peak_715	1000	.	532.52	5.35918	-1	325
CM002236.1	3670799	3671621	peak_716	1000	.	7937.09	30.9383	-1	241
CM002236.1	3673176	3673436	peak_717	1000	.	381.396	5.58599	-1	114
CM002236.1	3673916	3675222	peak_718	1000	.	24963.4	41.7832	-1	620
CM002236.1	3712040	3712391	peak_719	1000	.	2269.99	14.1983	-1	207
CM002236.1	3729684	3729904	peak_720	1000	.	470.786	6.47491	-1	129
CM002236.1	3730012	3730320	peak_721	1000	.	1842.44	12.5225	-1	156
CM002236.1	3990651	3990871	peak_722	1000	.	597.233	6.77208	-1	143
CM002236.1	3992759	3992953	peak_723	1000	.	270.249	4.9527	-1	133
CM002236.1	3995795	3996891	peak_724	1000	.	12183.7	27.6491	-1	257
CM002236.1	4004171	4004650	peak_725	1000	.	2943.78	14.2407	-1	328
CM002236.1	4004752	4005299	peak_726	1000	.	1366.11	8.371	-1	320
CM002236.1	4096655	4097425	peak_727	1000	.	11036.6	29.1091	-1	300
CM002236.1	4100195	4100409	peak_728	1000	.	376.629	5.26863	-1	77
CM002236.1	4100514	4101024	peak_729	1000	.	3370.69	12.8264	-1	301
CM002236.1	4110116	4110329	peak_730	1000	.	750.995	8.68949	-1	128
CM002236.1	4110440	4110764	peak_731	1000	.	1079.95	9.09791	-1	187
CM002236.1	4116950	4117289	peak_732	1000	.	2437.15	14.7473	-1	189
CM002236.1	4121170	4122147	peak_733	1000	.	10627	31.6836	-1	667
CM002236.1	4122734	4123498	peak_734	1000	.	3461.56	15.4579	-1	124
CM002236.1	4127559	4128171	peak_735	1000	.	3746.28	14.1983	-1	237
CM002236.1	4129901	4130145	peak_736	857	.	209.181	4.68333	-1	157
CM002236.1	4130310	4130862	peak_737	1000	.	6358.83	26.3017	-1	159
CM002236.1	4149939	4150245	peak_738	1000	.	2438.18	14.9153	-1	164
CM002236.1	4150395	4150969	peak_739	1000	.	659.026	7.41239	-1	62
CM002236.1	4152379	4152613	peak_740	1000	.	655.431	6.68062	-1	83
CM002236.1	4195602	4195921	peak_741	1000	.	705.209	6.58918	-1	171
CM002236.1	4196051	4197752	peak_742	1000	.	17955.5	24.7441	-1	353
CM002236.1	4201387	4201660	peak_743	1000	.	454.595	5.95	-1	193
CM002236.1	4206058	4207006	peak_744	1000	.	9702.83	24.7441	-1	276
CM002236.1	4212705	4212872	peak_745	1000	.	306.552	5.35918	-1	74
CM002236.1	4223105	4224494	peak_746	1000	.	12336.4	31.3123	-1	1100
CM002236.1	4224606	4225411	peak_747	1000	.	5493.47	17.6599	-1	328
CM002236.1	4233462	4233825	peak_748	768	.	278.663	4.54921	-1	59
CM002236.1	4234060	4234734	peak_749	1000	.	14812.3	39.5348	-1	239
CM002236.1	4235053	4236057	peak_750	1000	.	10216.5	24.3563	-1	499
CM002236.1	4241433	4241705	peak_751	1000	.	1708.32	12.6529	-1	128
CM002236.1	4241881	4242097	peak_752	1000	.	347.938	5.31389	-1	125
CM002236.1	4242257	4243046	peak_753	1000	.	3178.86	15.6239	-1	383
CM002236.1	4243151	4243773	peak_754	1000	.	1485.26	8.27989	-1	451
CM002236.1	4243936	4246113	peak_755	1000	.	12120.8	22.5207	-1	1651
CM002236.1	4246359	4247487	peak_756	1000	.	18018.2	42.4707	-1	675
CM002236.1	4255307	4256102	peak_757	1000	.	3645.34	12.7831	-1	421
CM002236.1	4261465	4262201	peak_758	1000	.	6901.63	19.3155	-1	434
CM002236.1	4265875	4266092	peak_759	1000	.	572.043	5.95	-1	57
CM002236.1	4269268	4270000	peak_760	1000	.	5395.21	21.9317	-1	278
CM002236.1	4270608	4272457	peak_761	1000	.	23312.4	26.5739	-1	863
CM002236.1	4276472	4277184	peak_762	1000	.	7475.7	26.1309	-1	500
CM002236.1	4277306	4278444	peak_763	1000	.	9923.56	29.0929	-1	133
CM002236.1	4287339	4287800	peak_764	1000	.	1459.1	8.46206	-1	264
CM002236.1	4292222	4292612	peak_765	1000	.	1105.98	8.371	-1	97
CM002236.1	4294731	4295045	peak_766	1000	.	703.151	7.36667	-1	96
CM002236.1	4297292	4297981	peak_767	1000	.	2653.22	10.5379	-1	597
CM002236.1	4298227	4298941	peak_768	1000	.	11670.5	37.6344	-1	357
CM002236.1	4299043	4299585	peak_769	1000	.	3768.81	20.8096	-1	326
CM002236.1	4299919	4301135	peak_770	1000	.	20105.7	38.7825	-1	828
CM002236.1	4304261	4304707	peak_771	1000	.	3264.2	15.7481	-1	282
CM002236.1	4313045	4313354	peak_772	1000	.	1606.13	11.6909	-1	129
CM002236.1	4314346	4314539	peak_773	1000	.	579.971	7.39486	-1	104
CM002236.1	4334807	4335375	peak_774	1000	.	3548.98	16.2012	-1	201
CM002236.1	4356716	4356950	peak_775	1000	.	1314.27	11.6028	-1	154
CM002236.1	4357056	4357344	peak_776	1000	.	1501.18	14.6632	-1	98
CM002236.1	4357470	4358302	peak_777	1000	.	10561.7	23.93	-1	306
CM002236.1	4371580	4371977	peak_778	1000	.	5667.3	27.4825	-1	226
CM002236.1	4372434	4372725	peak_779	1000	.	790.138	7.54954	-1	136
CM002236.1	4384099	4384710	peak_780	1000	.	4153.91	17.8596	-1	320
CM002236.1	4386291	4386811	peak_781	1000	.	4262.44	19.4319	-1	307
CM002236.1	4395396	4395678	peak_782	1000	.	1557.64	11.1165	-1	90
CM002236.1	4402277	4407475	peak_783	1000	.	68028.5	49.3227	-1	1202
CM002236.1	4407652	4408124	peak_784	1000	.	5777.47	23.8943	-1	210
CM002236.1	4410926	4411310	peak_785	1000	.	1065.53	9.50497	-1	259
CM002236.1	4424931	4425670	peak_786	1000	.	2577.3	8.78036	-1	158
CM002236.1	4425969	4426404	peak_787	1000	.	962.057	8.59856	-1	271
CM002236.1	4427545	4427865	peak_788	1000	.	1772.29	12.086	-1	128
CM002236.1	4429894	4430157	peak_789	913	.	240.064	4.5046	-1	182
CM002236.1	4430312	4430761	peak_790	1000	.	830.497	6.45206	-1	365
CM002236.1	4430887	4433454	peak_791	1000	.	27539.4	34.096	-1	2085
CM002236.1	4433578	4433904	peak_792	1000	.	1789.59	11.2937	-1	176
CM002236.1	4434028	4434216	peak_793	1000	.	280.065	5.17821	-1	85
CM002236.1	4434663	4434967	peak_794	1000	.	1402.46	11.8228	-1	114
CM002236.1	4440755	4440921	peak_795	1000	.	667.142	9.86551	-1	127
CM002236.1	4441044	4441519	peak_796	1000	.	3844.3	17.4996	-1	254
CM002236.1	4447603	4449876	peak_797	1000	.	30607.4	38.2115	-1	545
CM002236.1	4458599	4459298	peak_798	1000	.	2962.63	13.6445	-1	250
CM002236.1	4459835	4460143	peak_799	1000	.	717.566	8.09752	-1	211
CM002236.1	4460329	4460579	peak_800	1000	.	1342.61	10.4485	-1	110
CM002236.1	4460727	4461039	peak_801	723	.	225.694	4.10551	-1	258
CM002236.1	4461937	4462479	peak_802	1000	.	3948.8	16.8947	-1	208
CM002236.1	4462881	4463077	peak_803	1000	.	582.572	7.09225	-1	104
CM002236.1	4463246	4463722	peak_804	1000	.	1581.98	9.77549	-1	292
CM002236.1	4466378	4466744	peak_805	1000	.	2454.5	13.6017	-1	178
CM002236.1	4477523	4477696	peak_806	1000	.	355.225	5.63142	-1	87
CM002236.1	4486128	4486406	peak_807	950	.	264.045	5.76785	-1	222
CM002236.1	4486511	4487549	peak_808	1000	.	14917.9	36.9952	-1	668
CM002236.1	4490572	4490806	peak_809	1000	.	1116.4	11.3821	-1	145
CM002236.1	4495172	4495348	peak_810	1000	.	228.701	4.81783	-1	87
CM002236.1	4497613	4497898	peak_811	1000	.	1272.82	11.0721	-1	120
CM002236.1	4508130	4508492	peak_812	1000	.	2518.71	15.541	-1	190
CM002236.1	4508831	4509200	peak_813	1000	.	2468.32	13.9859	-1	131
CM002236.1	4515413	4515745	peak_814	1000	.	2692.82	15.1246	-1	170
CM002236.1	4520962	4521279	peak_815	1000	.	1379.07	9.05259	-1	163
CM002236.1	4531128	4531313	peak_816	1000	.	215.615	4.41553	-1	94
CM002236.1	4543991	4544716	peak_817	1000	.	5029.33	20.0868	-1	244
CM002236.1	4550615	4551330	peak_818	1000	.	3789.04	16.1191	-1	246
CM002236.1	4551712	4551973	peak_819	1000	.	421.886	6.26934	-1	125
CM002236.1	4562812	4563271	peak_820	1000	.	4977.23	22.74	-1	190
CM002236.1	4581463	4581789	peak_821	1000	.	1301.23	10.4485	-1	164
CM002236.1	4586942	4587693	peak_822	1000	.	3294.76	15.1246	-1	603
CM002236.1	4587863	4588060	peak_823	1000	.	737.561	8.27989	-1	108
CM002236.1	4588186	4588323	peak_824	1000	.	308.16	5.67688	-1	41
CM002236.1	4597276	4597716	peak_825	1000	.	2642.59	11.5587	-1	163
CM002236.1	4604783	4605137	peak_826	1000	.	1406.76	9.05259	-1	231
CM002236.1	4605614	4605855	peak_827	1000	.	778.878	8.371	-1	96
CM002236.1	4608907	4609751	peak_828	1000	.	4363.57	15.541	-1	302
CM002236.1	4620735	4621459	peak_829	1000	.	10263.8	29.8961	-1	265
CM002236.1	4621643	4621798	peak_830	1000	.	546.808	7.68664	-1	67
CM002236.1	4626439	4627759	peak_831	1000	.	9179.03	18.5726	-1	435
CM002236.1	4637539	4637792	peak_832	1000	.	1151.94	9.23376	-1	168
CM002236.1	4644639	4645072	peak_833	1000	.	2816.35	13.129	-1	292
CM002236.1	4650744	4650963	peak_834	1000	.	949.65	10.0004	-1	120
CM002236.1	4651127	4655457	peak_835	1000	.	71586.2	44.3124	-1	2356
CM002236.1	4660535	4660710	peak_836	1000	.	253.944	5.08791	-1	42
CM002236.1	4663499	4664028	peak_837	1000	.	3128.69	17.0162	-1	396
CM002236.1	4665852	4666086	peak_838	1000	.	803.388	8.14313	-1	91
CM002236.1	4671434	4672189	peak_839	1000	.	8505.51	22.8492	-1	199
CM002236.1	4676359	4676516	peak_840	1000	.	217.401	4.81783	-1	82
CM002236.1	4685980	4686857	peak_841	1000	.	14295.1	33.4433	-1	372
CM002236.1	4687969	4688726	peak_842	1000	.	3597.98	14.2831	-1	183
CM002236.1	4688872	4689108	peak_843	1000	.	453.237	5.44983	-1	64
CM002236.1	4694145	4694874	peak_844	1000	.	11532.1	28.1787	-1	172
CM002236.1	4698720	4700753	peak_845	1000	.	21097.2	27.7156	-1	1653
CM002236.1	4707251	4707520	peak_846	1000	.	602.265	6.13241	-1	202
CM002236.1	4708252	4709169	peak_847	1000	.	6022.34	19.3931	-1	245
CM002236.1	4710578	4711107	peak_848	1000	.	1936.91	11.2494	-1	137
CM002236.1	4718943	4719206	peak_849	1000	.	387.266	6.68062	-1	175
CM002236.1	4721829	4722084	peak_850	1000	.	511.246	5.99558	-1	174
CM002236.1	4726143	4726389	peak_851	1000	.	1039.99	9.50497	-1	103
CM002236.1	4730009	4730210	peak_852	1000	.	577.635	6.68062	-1	88
CM002236.1	4732822	4733138	peak_853	1000	.	1058.39	8.91655	-1	155
CM002236.1	4742933	4743175	peak_854	1000	.	270.455	6.58918	-1	168
CM002236.1	4743539	4744031	peak_855	1000	.	780.855	6.68062	-1	369
CM002236.1	4770122	4771085	peak_856	1000	.	4220.72	12.2172	-1	735
CM002236.1	4772894	4773372	peak_857	1000	.	4873.49	23.6439	-1	312
CM002236.1	4773909	4774186	peak_858	1000	.	727.935	8.73493	-1	145
CM002236.1	4774313	4774679	peak_859	1000	.	2449.11	13.9007	-1	98
CM002236.1	4786733	4788704	peak_860	1000	.	22563.9	31.5601	-1	530
CM002236.1	4795574	4796559	peak_861	1000	.	7541.96	17.3389	-1	376
CM002236.1	4800561	4801190	peak_862	1000	.	7135.6	27.5159	-1	424
CM002236.1	4801301	4801602	peak_863	1000	.	1660.31	11.5587	-1	110
CM002236.1	4802056	4802747	peak_864	1000	.	1991.58	9.59522	-1	518
CM002236.1	4811521	4812116	peak_865	1000	.	3344.9	14.9572	-1	331
CM002236.1	4823218	4825533	peak_866	1000	.	22857.8	32.843	-1	1180
CM002236.1	4825638	4833326	peak_867	1000	.	170218	46.0719	-1	3869
CM002236.1	4835414	4835558	peak_868	1000	.	207.553	5.13304	-1	88
CM002236.1	4835775	4836312	peak_869	1000	.	3478.19	18.7298	-1	162
CM002236.1	4836463	4842110	peak_870	1000	.	108641	49.1657	-1	1465
CM002236.1	4846791	4847124	peak_871	1000	.	1012.32	7.59525	-1	234
CM002236.1	4862602	4863385	peak_872	1000	.	11132.8	29.8589	-1	380
CM002236.1	4874552	4875449	peak_873	1000	.	6875.19	20.0485	-1	673
CM002236.1	4892707	4892898	peak_874	1000	.	407.932	6.08678	-1	64
CM002236.1	4893017	4893632	peak_875	1000	.	9758.71	28.0798	-1	306
CM002236.1	4894810	4895970	peak_876	1000	.	6085.08	18.8083	-1	585
CM002236.1	4896737	4897092	peak_877	1000	.	641.751	6.13241	-1	144
CM002236.1	4903251	4903498	peak_878	1000	.	913.909	7.36667	-1	110
CM002236.1	4906729	4907313	peak_879	1000	.	7605.23	26.7772	-1	280
CM002236.1	4919764	4920024	peak_880	1000	.	1068.28	9.64032	-1	127
CM002236.1	4930365	4930824	peak_881	1000	.	4203.9	18.4544	-1	231
CM002236.1	4933820	4935163	peak_882	1000	.	14525.4	25.1639	-1	503
CM002236.1	4937409	4937945	peak_883	909	.	487.073	5.31389	-1	301
CM002236.1	4944281	4944779	peak_884	1000	.	5093.07	24.0369	-1	211
CM002236.1	4945255	4946746	peak_885	1000	.	8507.01	21.8946	-1	1231
CM002236.1	4955250	4957577	peak_886	1000	.	41770.1	47.6398	-1	1840
CM002236.1	4958973	4959495	peak_887	1000	.	1610.86	9.09791	-1	173
CM002236.1	4959730	4959936	peak_888	1000	.	553.428	7.64095	-1	134
CM002236.1	4966628	4966988	peak_889	1000	.	1009.52	9.32423	-1	160
CM002236.1	4986407	4986616	peak_890	1000	.	469.685	6.49776	-1	88
CM002236.1	4993018	4994399	peak_891	1000	.	10769.1	21.7463	-1	944
CM002236.1	5006016	5006430	peak_892	742	.	307.346	4.99774	-1	275
CM002236.1	5011059	5012398	peak_893	1000	.	6579.9	15.4164	-1	233
CM002236.1	5018338	5018608	peak_894	1000	.	879.645	7.36667	-1	195
CM002236.1	5020922	5023606	peak_895	1000	.	37284.7	40.2506	-1	1205
CM002236.1	5023746	5025262	peak_896	1000	.	22584.1	33.0238	-1	1024
CM002236.1	5030398	5030629	peak_897	1000	.	811.066	7.86934	-1	98
CM002236.1	5042439	5043180	peak_898	1000	.	8464.64	23.5722	-1	508
CM002236.1	5055095	5055415	peak_899	1000	.	918.469	9.00726	-1	164
CM002236.1	5061418	5061665	peak_900	1000	.	496.512	6.13241	-1	156
CM002236.1	5062145	5062494	peak_901	1000	.	1755.56	11.3379	-1	251
CM002236.1	5062795	5063166	peak_902	1000	.	4266.23	24.7089	-1	201
CM002236.1	5070030	5070375	peak_903	1000	.	3451.45	19.082	-1	223
CM002236.1	5071638	5071948	peak_904	1000	.	391.181	4.9527	-1	231
CM002236.1	5073078	5073362	peak_905	1000	.	1993.52	13.9859	-1	148
CM002236.1	5074122	5074986	peak_906	1000	.	13237	32.7826	-1	431
CM002236.1	5084966	5085302	peak_907	1000	.	2406.02	15.1663	-1	196
CM002236.1	5089118	5089611	peak_908	1000	.	2036.86	9.91048	-1	194
CM002236.1	5092982	5093401	peak_909	1000	.	812.843	9.45981	-1	286
CM002236.1	5093656	5096061	peak_910	1000	.	23234.3	31.4363	-1	923
CM002236.1	5096184	5096572	peak_911	1000	.	3907	23.2481	-1	142
CM002236.1	5096700	5097646	peak_912	1000	.	9012.86	23.5003	-1	738
CM002236.1	5101233	5101835	peak_913	1000	.	5635.04	23.5722	-1	279
CM002236.1	5102018	5102220	peak_914	1000	.	269.479	5.99558	-1	49
CM002236.1	5105467	5105688	peak_915	1000	.	581.16	6.90929	-1	80
CM002236.1	5106746	5107990	peak_916	1000	.	4287.27	15.3748	-1	212
CM002236.1	5114507	5115197	peak_917	1000	.	5719.73	18.8866	-1	356
CM002236.1	5115359	5116708	peak_918	1000	.	16394.4	31.9912	-1	726
CM002236.1	5122813	5123110	peak_919	1000	.	2140.71	13.6017	-1	113
CM002236.1	5126252	5126504	peak_920	1000	.	1282.54	10.6272	-1	93
CM002236.1	5134577	5135343	peak_921	1000	.	6190.23	21.9317	-1	510
CM002236.1	5138718	5138981	peak_922	1000	.	481.402	5.76785	-1	179
CM002236.1	5143163	5144209	peak_923	1000	.	11247.6	27.047	-1	574
CM002236.1	5145392	5145794	peak_924	1000	.	702.671	7.68664	-1	37
CM002236.1	5146077	5146373	peak_925	1000	.	456.434	5.58599	-1	163
CM002236.1	5153763	5155384	peak_926	1000	.	6693.25	15.3748	-1	812
CM002236.1	5156321	5156489	peak_927	1000	.	625.256	9.00726	-1	84
CM002236.1	5156596	5156906	peak_928	1000	.	1861.83	11.6909	-1	189
CM002236.1	5157507	5157900	peak_929	1000	.	2222.53	12.2609	-1	129
CM002236.1	5161527	5161712	peak_930	1000	.	407.895	5.99558	-1	92
CM002236.1	5167172	5167466	peak_931	1000	.	1556.99	11.4705	-1	162
CM002236.1	5170716	5171335	peak_932	1000	.	4776.52	20.3161	-1	313
CM002236.1	5173163	5174182	peak_933	1000	.	7068.26	21.3361	-1	544
CM002236.1	5191653	5191916	peak_934	1000	.	1522.57	12.2172	-1	85
CM002236.1	5199576	5200626	peak_935	1000	.	8463.17	22.2638	-1	424
CM002236.1	5200774	5200906	peak_936	1000	.	274.411	5.99558	-1	56
CM002236.1	5201019	5201328	peak_937	1000	.	1099.84	9.73045	-1	151
CM002236.1	5205531	5205910	peak_938	1000	.	3351.73	17.0162	-1	76
CM002236.1	5210450	5211297	peak_939	1000	.	4646.08	19.9334	-1	352
CM002236.1	5224278	5225851	peak_940	1000	.	12369.7	23.5722	-1	331
CM002236.1	5229530	5229822	peak_941	1000	.	2035.18	14.5368	-1	137
CM002236.1	5230561	5230769	peak_942	1000	.	368.869	6.58918	-1	79
CM002236.1	5236094	5236588	peak_943	1000	.	7111.37	25.7531	-1	353
CM002236.1	5242605	5243931	peak_944	1000	.	7353.19	16.4878	-1	1233
CM002236.1	5244036	5244373	peak_945	1000	.	2038.57	12.3918	-1	117
CM002236.1	5245084	5245569	peak_946	1000	.	6471.66	24.8143	-1	221
CM002236.1	5250566	5250869	peak_947	1000	.	826.327	7.18373	-1	128
CM002236.1	5257077	5257544	peak_948	1000	.	6016.52	26.7772	-1	286
CM002236.1	5262405	5262908	peak_949	1000	.	5682.73	23.9657	-1	205
CM002236.1	5267494	5267852	peak_950	1000	.	3618.28	19.9718	-1	186
CM002236.1	5271010	5271322	peak_951	1000	.	1806.08	13.516	-1	180
CM002236.1	5272933	5273258	peak_952	1000	.	3132.49	18.8474	-1	150
CM002236.1	5279040	5279704	peak_953	1000	.	6010.36	20.4304	-1	243
CM002236.1	5283744	5284567	peak_954	1000	.	15213.6	35.608	-1	464
CM002236.1	5288126	5288410	peak_955	1000	.	1479.09	11.3379	-1	157
CM002236.1	5291372	5291611	peak_956	1000	.	449.404	5.58599	-1	95
CM002236.1	5296387	5296777	peak_957	1000	.	2825.42	15.7894	-1	171
CM002236.1	5302098	5302274	peak_958	1000	.	269.355	5.63142	-1	98
CM002236.1	5302404	5302709	peak_959	1000	.	1109.92	9.23376	-1	98
CM002236.1	5311586	5311888	peak_960	1000	.	631.126	7.64095	-1	156
CM002236.1	5312921	5313565	peak_961	1000	.	1270.3	7.77801	-1	319
CM002236.1	5317439	5317586	peak_962	1000	.	212.21	4.81783	-1	53
CM002236.1	5339789	5340001	peak_963	1000	.	542.896	6.22368	-1	178
CM002236.1	5340144	5340435	peak_964	1000	.	1471.45	11.9545	-1	90
CM002236.1	5344385	5344626	peak_965	1000	.	311.696	5.22341	-1	189
CM002236.1	5349912	5352348	peak_966	1000	.	26780.7	26.2676	-1	1067
CM002236.1	5352716	5353142	peak_967	610	.	259.675	4.01748	-1	359
CM002236.1	5355266	5355690	peak_968	1000	.	3367.26	18.4544	-1	179
CM002236.1	5356341	5357701	peak_969	1000	.	19391.5	38.7013	-1	1056
CM002236.1	5360137	5360526	peak_970	1000	.	3977.8	21.4109	-1	287
CM002236.1	5360637	5361001	peak_971	1000	.	4836.74	23.2481	-1	143
CM002236.1	5369392	5369792	peak_972	1000	.	1535.59	10.8499	-1	115
CM002236.1	5372092	5375519	peak_973	1000	.	29877.8	39.4814	-1	1997
CM002236.1	5378112	5378656	peak_974	1000	.	1519.42	8.64403	-1	188
CM002236.1	5378780	5379438	peak_975	1000	.	5329.17	23.2119	-1	424
CM002236.1	5379541	5380189	peak_976	1000	.	3931.58	15.3748	-1	344
CM002236.1	5380356	5380579	peak_977	1000	.	371.331	4.81783	-1	39
CM002236.1	5387137	5387442	peak_978	1000	.	663.094	6.86355	-1	206
CM002236.1	5387654	5387986	peak_979	1000	.	1466.71	12.2172	-1	154
CM002236.1	5394171	5394686	peak_980	1000	.	5842.57	21.4483	-1	220
CM002236.1	5402196	5402669	peak_981	1000	.	6785.14	30.0236	-1	215
CM002236.1	5410244	5410383	peak_982	1000	.	256.278	5.31389	-1	81
CM002236.1	5413107	5413483	peak_983	1000	.	1668.12	12.8264	-1	118
CM002236.1	5415819	5417036	peak_984	1000	.	15903.1	36.9673	-1	397
CM002236.1	5422998	5423273	peak_985	1000	.	921.095	8.00628	-1	200
CM002236.1	5423400	5423638	peak_986	1000	.	510.408	5.76785	-1	99
CM002236.1	5423899	5424294	peak_987	765	.	301.995	4.37108	-1	261
CM002236.1	5433900	5434560	peak_988	1000	.	4832.01	18.4544	-1	458
CM002236.1	5434668	5435090	peak_989	1000	.	2865.46	13.0427	-1	143
CM002236.1	5439255	5439679	peak_990	1000	.	4442.97	20.5444	-1	283
CM002236.1	5443286	5443544	peak_991	1000	.	813.155	7.915	-1	159
CM002236.1	5449126	5449573	peak_992	1000	.	2726.27	14.3255	-1	202
CM002236.1	5452147	5452460	peak_993	1000	.	2040.6	13.516	-1	163
CM002236.1	5458765	5459072	peak_994	1000	.	1768.39	11.3379	-1	84
CM002236.1	5463959	5464188	peak_995	1000	.	1255.37	11.0277	-1	150
CM002236.1	5476112	5476767	peak_996	1000	.	11869.9	35.894	-1	337
CM002236.1	5481140	5481394	peak_997	1000	.	878.482	7.18373	-1	204
CM002236.1	5499820	5500435	peak_998	1000	.	728.073	5.17821	-1	484
CM002236.1	5504222	5504698	peak_999	1000	.	1181.28	7.32094	-1	167
CM002236.1	5504847	5505526	peak_1000	1000	.	8277.36	24.0013	-1	389
CM002236.1	5508425	5508690	peak_1001	1000	.	1516.64	11.3379	-1	156
CM002236.1	5516201	5516504	peak_1002	1000	.	2724.56	17.3792	-1	139
CM002236.1	5521432	5521670	peak_1003	1000	.	691.65	7.82368	-1	130
CM002236.1	5546158	5546574	peak_1004	1000	.	5015.93	21.0359	-1	221
CM002236.1	5546689	5546896	peak_1005	1000	.	668.384	7.96064	-1	69
CM002236.1	5547182	5548313	peak_1006	1000	.	8165.58	22.8492	-1	870
CM002236.1	5552216	5552713	peak_1007	1000	.	5556.82	23.1396	-1	197
CM002236.1	5555487	5558372	peak_1008	1000	.	56127.7	39.2405	-1	2520
CM002236.1	5562074	5562369	peak_1009	1000	.	1403.63	10.3143	-1	88
CM002236.1	5564027	5564461	peak_1010	1000	.	5248.62	22.2638	-1	270
CM002236.1	5573570	5575412	peak_1011	1000	.	27731	34.3901	-1	1643
CM002236.1	5575569	5575717	peak_1012	1000	.	266.049	5.58599	-1	62
CM002236.1	5578637	5578938	peak_1013	1000	.	1486.64	10.6272	-1	146
CM002236.1	5582011	5582259	peak_1014	1000	.	844.795	8.23431	-1	140
CM002236.1	5588752	5589090	peak_1015	1000	.	1833.69	13.3872	-1	207
CM002236.1	5599465	5599615	peak_1016	1000	.	602.838	8.82577	-1	98
CM002236.1	5599732	5599885	peak_1017	1000	.	411.213	6.6349	-1	66
CM002236.1	5601378	5601798	peak_1018	1000	.	3984.15	19.3543	-1	130
CM002236.1	5611486	5611697	peak_1019	1000	.	607.205	6.86355	-1	157
CM002236.1	5611838	5612485	peak_1020	1000	.	2698.19	12.3482	-1	451
CM002236.1	5615450	5615656	peak_1021	1000	.	716.993	8.32545	-1	126
CM002236.1	5621863	5622055	peak_1022	1000	.	499.115	7.41239	-1	135
CM002236.1	5624113	5624320	peak_1023	1000	.	628.793	7.64095	-1	110
CM002236.1	5629426	5630091	peak_1024	1000	.	3716.74	16.4878	-1	182
CM002236.1	5634180	5634475	peak_1025	1000	.	706.278	6.45206	-1	92
CM002236.1	5640607	5641638	peak_1026	1000	.	13127.7	37.8549	-1	611
CM002236.1	5643405	5644302	peak_1027	1000	.	6256.32	19.741	-1	654
CM002236.1	5647966	5648379	peak_1028	1000	.	1662.29	11.2051	-1	238
CM002236.1	5652383	5652657	peak_1029	1000	.	815.563	8.96191	-1	162
CM002236.1	5657715	5657983	peak_1030	1000	.	1697.27	12.913	-1	147
CM002236.1	5668538	5669332	peak_1031	1000	.	14915.8	33.3238	-1	327
CM002236.1	5672553	5673216	peak_1032	1000	.	5193.89	18.4149	-1	232
CM002236.1	5673903	5674225	peak_1033	1000	.	2030.02	12.8697	-1	135
CM002236.1	5674416	5674985	peak_1034	1000	.	1257.08	9.32423	-1	203
CM002236.1	5679515	5679960	peak_1035	1000	.	4036.1	17.9392	-1	141
CM002236.1	5682207	5682692	peak_1036	1000	.	5580.71	22.5207	-1	186
CM002236.1	5687592	5687969	peak_1037	1000	.	1114.67	7.41239	-1	148
CM002236.1	5688511	5689523	peak_1038	1000	.	2912.24	13.6873	-1	864
CM002236.1	5696223	5697116	peak_1039	1000	.	14930.2	37.4406	-1	322
CM002236.1	5701965	5702162	peak_1040	1000	.	391.019	6.36068	-1	98
CM002236.1	5709140	5710070	peak_1041	1000	.	8022.39	27.3823	-1	403
CM002236.1	5714108	5715063	peak_1042	1000	.	4730.4	20.1633	-1	793
CM002236.1	5715205	5715929	peak_1043	1000	.	7345.63	24.4976	-1	336
CM002236.1	5720469	5721238	peak_1044	1000	.	4330.64	18.3754	-1	233
CM002236.1	5721653	5723505	peak_1045	1000	.	9557.09	18.5332	-1	791
CM002236.1	5726882	5727477	peak_1046	1000	.	2343.67	10.0004	-1	294
CM002236.1	5728837	5729330	peak_1047	1000	.	3807.21	18.8866	-1	370
CM002236.1	5730466	5733780	peak_1048	1000	.	39260.7	31.0632	-1	831
CM002236.1	5787459	5787862	peak_1049	1000	.	3744.05	19.7796	-1	206
CM002236.1	5787963	5788427	peak_1050	1000	.	3943.53	19.741	-1	257
CM002236.1	5800642	5800902	peak_1051	1000	.	787.542	6.95503	-1	118
CM002236.1	5804197	5804486	peak_1052	1000	.	747.76	8.32545	-1	72
CM002236.1	5808939	5809812	peak_1053	1000	.	6977.76	17.5397	-1	263
CM002236.1	5813266	5815154	peak_1054	1000	.	27878.6	37.3296	-1	848
CM002236.1	5822470	5822733	peak_1055	1000	.	1683.53	14.3678	-1	126
CM002236.1	5830904	5831206	peak_1056	1000	.	1083	8.371	-1	87
CM002236.1	5837462	5837686	peak_1057	1000	.	838.733	7.86934	-1	124
CM002236.1	5837846	5838065	peak_1058	965	.	211.283	4.59387	-1	160
CM002236.1	5859417	5859839	peak_1059	1000	.	3785.81	18.2172	-1	259
CM002236.1	5859964	5860654	peak_1060	1000	.	4394.96	20.8096	-1	341
CM002236.1	5868771	5869414	peak_1061	1000	.	2878.61	12.3918	-1	208
CM002236.1	5869577	5871406	peak_1062	1000	.	16158.3	25.1987	-1	951
CM002236.1	5872622	5872807	peak_1063	1000	.	537.641	7.2752	-1	97
CM002236.1	5873165	5873641	peak_1064	1000	.	1545.05	10.0004	-1	308
CM002236.1	5880373	5880779	peak_1065	1000	.	3461.33	18.1379	-1	207
CM002236.1	5883846	5884116	peak_1066	1000	.	718.177	6.49776	-1	101
CM002236.1	5892259	5892714	peak_1067	1000	.	3611.79	18.6119	-1	194
CM002236.1	5899405	5899668	peak_1068	1000	.	925.224	8.68949	-1	131
CM002236.1	5902006	5902236	peak_1069	1000	.	847.569	8.73493	-1	100
CM002236.1	5902423	5902790	peak_1070	1000	.	1303.99	9.77549	-1	250
CM002236.1	5917977	5918306	peak_1071	1000	.	1226.94	9.73045	-1	124
CM002236.1	5918407	5918891	peak_1072	1000	.	4509.69	17.6999	-1	119
CM002236.1	5919126	5919506	peak_1073	1000	.	1990.4	14.9991	-1	214
CM002236.1	5944315	5945914	peak_1074	1000	.	31077.4	45.3555	-1	1155
CM002236.1	5947299	5948618	peak_1075	1000	.	9373.17	19.8181	-1	661
CM002236.1	5977032	5977269	peak_1076	1000	.	503.283	6.22368	-1	156
CM002236.1	5977736	5978567	peak_1077	1000	.	6873.01	17.3792	-1	361
CM002236.1	5983861	5984221	peak_1078	1000	.	2125.23	13.8154	-1	170
CM002236.1	5994210	5994773	peak_1079	1000	.	4391.15	18.7298	-1	219
CM002236.1	5996887	5998262	peak_1080	1000	.	27386.8	45.0422	-1	788
CM002236.1	6001454	6002411	peak_1081	1000	.	5040.59	15.872	-1	368
CM002236.1	6006742	6007119	peak_1082	1000	.	1252.31	8.91655	-1	242
CM002236.1	6012426	6012861	peak_1083	1000	.	5185.54	22.7764	-1	220
CM002236.1	6019536	6019714	peak_1084	1000	.	357.115	5.35918	-1	82
CM002236.1	6022865	6023298	peak_1085	1000	.	6094.72	25.9595	-1	181
CM002236.1	6023424	6024002	peak_1086	1000	.	3819.69	16.2832	-1	360
CM002236.1	6026151	6026531	peak_1087	600	.	228.06	4.01748	-1	58
CM002236.1	6026809	6027189	peak_1088	1000	.	1932.24	11.6469	-1	98
CM002236.1	6027703	6027883	peak_1089	1000	.	445.727	6.72635	-1	67
CM002236.1	6039366	6039611	peak_1090	1000	.	717.225	6.49776	-1	71
CM002236.1	6044802	6048342	peak_1091	1000	.	101093	55.6624	-1	2734
CM002236.1	6050150	6052434	peak_1092	1000	.	35211.4	39.6681	-1	1696
CM002236.1	6063037	6063612	peak_1093	1000	.	1420.6	6.77208	-1	424
CM002236.1	6064807	6065535	peak_1094	1000	.	14540.5	39.6415	-1	376
CM002236.1	6069713	6069946	peak_1095	1000	.	1139.16	11.6028	-1	158
CM002236.1	6070063	6070312	peak_1096	1000	.	1444.01	12.1298	-1	92
CM002236.1	6077152	6077789	peak_1097	1000	.	6430.56	22.74	-1	250
CM002236.1	6078135	6078513	peak_1098	1000	.	833.205	6.72635	-1	228
CM002236.1	6078769	6079162	peak_1099	1000	.	1682.91	11.7789	-1	244
CM002236.1	6079359	6081288	peak_1100	1000	.	16153.8	21.4856	-1	1353
CM002236.1	6081740	6082619	peak_1101	1000	.	3180.76	12.1735	-1	453
CM002236.1	6083328	6083734	peak_1102	884	.	358.718	4.68333	-1	248
CM002236.1	6087405	6087620	peak_1103	1000	.	848.765	8.41654	-1	128
CM002236.1	6092015	6092357	peak_1104	1000	.	1169.97	10.0453	-1	115
CM002236.1	6092485	6093447	peak_1105	1000	.	6285.62	16.078	-1	599
CM002236.1	6093643	6094244	peak_1106	1000	.	2299.99	12.086	-1	263
CM002236.1	6097684	6102144	peak_1107	1000	.	139256	64.2185	-1	3307
CM002236.1	6107502	6108093	peak_1108	1000	.	5160.04	22.0795	-1	137
CM002236.1	6108203	6108535	peak_1109	1000	.	3689.83	20.8851	-1	144
CM002236.1	6108879	6109613	peak_1110	1000	.	9799.43	30.3407	-1	410
CM002236.1	6109958	6111917	peak_1111	1000	.	31780.8	37.6067	-1	634
CM002236.1	6119321	6120346	peak_1112	1000	.	11790.8	22.8856	-1	507
CM002236.1	6126483	6127127	peak_1113	1000	.	5207.11	18.4149	-1	306
CM002236.1	6127237	6128190	peak_1114	1000	.	9337.77	28.1457	-1	483
CM002236.1	6134467	6134990	peak_1115	1000	.	4935.36	18.4149	-1	246
CM002236.1	6141719	6142534	peak_1116	1000	.	7702.2	24.5681	-1	583
CM002236.1	6149916	6150081	peak_1117	1000	.	387.563	6.45206	-1	69
CM002236.1	6152743	6153993	peak_1118	1000	.	10800.7	21.0359	-1	539
CM002236.1	6155334	6155847	peak_1119	1000	.	2251.87	12.6095	-1	156
CM002236.1	6156303	6158844	peak_1120	1000	.	35959.9	37.3852	-1	1716
CM002236.1	6158982	6159806	peak_1121	1000	.	1973.78	10.5379	-1	202
CM002236.1	6168683	6168877	peak_1122	1000	.	491.05	7.13799	-1	95
CM002236.1	6169756	6170251	peak_1123	1000	.	4925.02	20.2779	-1	298
CM002236.1	6170693	6170948	peak_1124	1000	.	304.623	5.13304	-1	86
CM002236.1	6171702	6171937	peak_1125	1000	.	1171.53	11.6469	-1	93
CM002236.1	6197102	6197393	peak_1126	1000	.	513.316	6.68062	-1	120
CM002236.1	6203033	6203394	peak_1127	1000	.	1448.06	8.91655	-1	137
CM002236.1	6203538	6204849	peak_1128	1000	.	3192.07	9.14321	-1	489
CM002236.1	6205234	6205619	peak_1129	1000	.	3293.04	16.4878	-1	146
CM002236.1	6210376	6210742	peak_1130	1000	.	3816.79	20.8474	-1	201
CM002236.1	6214829	6215646	peak_1131	1000	.	8401.37	22.3741	-1	564
CM002236.1	6216299	6216625	peak_1132	1000	.	2124.47	16.4878	-1	177
CM002236.1	6216817	6217604	peak_1133	1000	.	3232.14	15.0828	-1	574
CM002236.1	6217946	6218122	peak_1134	1000	.	373.057	5.58599	-1	117
CM002236.1	6218259	6218490	peak_1135	911	.	210.55	4.1938	-1	58
CM002236.1	6221627	6222683	peak_1136	1000	.	7581.13	24.1791	-1	442
CM002236.1	6222838	6223182	peak_1137	1000	.	3768.81	20.3161	-1	116
CM002236.1	6227032	6227229	peak_1138	1000	.	339.384	5.08791	-1	86
CM002236.1	6232593	6232977	peak_1139	1000	.	2880.94	15.7481	-1	222
CM002236.1	6233157	6233414	peak_1140	1000	.	561.051	5.90444	-1	138
CM002236.1	6234238	6236298	peak_1141	1000	.	18836.5	29.4478	-1	477
CM002236.1	6240899	6241082	peak_1142	1000	.	264.8	4.99774	-1	104
CM002236.1	6245409	6245838	peak_1143	1000	.	925.473	9.05259	-1	96
CM002236.1	6246274	6247251	peak_1144	1000	.	13416.9	30.8444	-1	533
CM002236.1	6265304	6265529	peak_1145	1000	.	496.371	7.32094	-1	164
CM002236.1	6265693	6266021	peak_1146	1000	.	2289.88	13.7727	-1	214
CM002236.1	6270861	6271161	peak_1147	1000	.	2052.25	14.3678	-1	126
CM002236.1	6274388	6274945	peak_1148	1000	.	5578.42	24.9894	-1	255
CM002236.1	6282447	6282788	peak_1149	1000	.	2249.37	15.0409	-1	166
CM002236.1	6285699	6285863	peak_1150	1000	.	237.525	4.86275	-1	97
CM002236.1	6292857	6293425	peak_1151	1000	.	7966.01	29.2868	-1	326
CM002236.1	6293815	6293950	peak_1152	1000	.	333.81	7.04651	-1	67
CM002236.1	6294435	6295546	peak_1153	1000	.	9724.66	22.1902	-1	513
CM002236.1	6330610	6331436	peak_1154	1000	.	1257.21	9.36944	-1	474
CM002236.1	6333247	6333491	peak_1155	1000	.	991.997	9.18849	-1	97
CM002236.1	6335836	6337160	peak_1156	1000	.	10230.6	25.129	-1	689
CM002236.1	6339315	6339535	peak_1157	1000	.	328.715	5.04281	-1	88
CM002236.1	6341258	6341607	peak_1158	1000	.	1451.2	11.2937	-1	142
CM002236.1	6344646	6345400	peak_1159	1000	.	4487.92	19.2766	-1	335
CM002236.1	6345540	6346060	peak_1160	1000	.	4514.48	21.1487	-1	143
CM002236.1	6346268	6346808	peak_1161	1000	.	2481	12.3046	-1	215
CM002236.1	6346931	6347451	peak_1162	1000	.	4713.66	21.2987	-1	242
CM002236.1	6355271	6355471	peak_1163	1000	.	241.685	4.5046	-1	101
CM002236.1	6355616	6356022	peak_1164	1000	.	2389.68	14.6632	-1	176
CM002236.1	6356184	6356410	peak_1165	1000	.	501.267	5.90444	-1	53
CM002236.1	6360219	6360487	peak_1166	1000	.	795.195	8.64403	-1	145
CM002236.1	6364350	6364924	peak_1167	1000	.	10448.3	34.5072	-1	219
CM002236.1	6381794	6382447	peak_1168	1000	.	4928.83	18.2964	-1	324
CM002236.1	6456512	6456732	peak_1169	1000	.	525.093	6.26934	-1	98
CM002236.1	6457001	6457311	peak_1170	753	.	233.447	4.54921	-1	64
CM002236.1	6458139	6460469	peak_1171	1000	.	12508.1	15.3748	-1	1409
CM002236.1	6466483	6466754	peak_1172	1000	.	499.93	6.58918	-1	72
CM002236.1	6474434	6474840	peak_1173	1000	.	1900.61	13.0427	-1	173
CM002236.1	6478224	6479027	peak_1174	1000	.	3024.37	13.9433	-1	206
CM002236.1	6479338	6479587	peak_1175	1000	.	571.659	5.72235	-1	122
CM002236.1	6479763	6480122	peak_1176	1000	.	1069.89	8.23431	-1	77
CM002236.1	6491792	6492740	peak_1177	1000	.	3492.22	13.8581	-1	649
CM002236.1	6497210	6497522	peak_1178	1000	.	1122.13	9.36944	-1	197
CM002236.1	6499180	6499507	peak_1179	1000	.	1467.35	11.0277	-1	142
CM002236.1	6499680	6499904	peak_1180	1000	.	564.628	8.00628	-1	90
CM002236.1	6500657	6501706	peak_1181	1000	.	7904.1	22.7035	-1	359
CM002236.1	6505255	6506734	peak_1182	1000	.	8156.04	17.6599	-1	435
CM002236.1	6513172	6513545	peak_1183	1000	.	3750.82	19.1209	-1	161
CM002236.1	6535312	6535542	peak_1184	1000	.	413.33	7.00077	-1	184
CM002236.1	6535649	6535896	peak_1185	1000	.	1360.58	12.086	-1	76
CM002236.1	6540582	6540949	peak_1186	1000	.	4020.67	19.2377	-1	259
CM002236.1	6545592	6545760	peak_1187	1000	.	291.055	5.08791	-1	99
CM002236.1	6551836	6552375	peak_1188	1000	.	6678.17	23.7514	-1	218
CM002236.1	6555014	6555279	peak_1189	1000	.	1225.26	10.6272	-1	126
CM002236.1	6560645	6561314	peak_1190	1000	.	4254.55	16.9757	-1	266
CM002236.1	6570429	6572267	peak_1191	1000	.	32187.9	38.4025	-1	897
CM002236.1	6578149	6578348	peak_1192	1000	.	677.749	8.64403	-1	120
CM002236.1	6578518	6578900	peak_1193	1000	.	1844.54	12.479	-1	155
CM002236.1	6583760	6584130	peak_1194	1000	.	402.916	5.08791	-1	161
CM002236.1	6584814	6585072	peak_1195	1000	.	609.939	6.45206	-1	185
CM002236.1	6587902	6588725	peak_1196	1000	.	7215.08	19.0039	-1	506
CM002236.1	6591707	6591990	peak_1197	1000	.	1302.68	9.68539	-1	191
CM002236.1	6596149	6596411	peak_1198	1000	.	698.879	7.41239	-1	137
CM002236.1	6596536	6596699	peak_1199	1000	.	350.658	6.68062	-1	30
CM002236.1	6599525	6600336	peak_1200	1000	.	6627.74	21.7834	-1	577
CM002236.1	6621222	6622019	peak_1201	1000	.	3731.56	16.2012	-1	269
CM002236.1	6623878	6624228	peak_1202	1000	.	594.619	5.72235	-1	60
CM002236.1	6631056	6631316	peak_1203	1000	.	878.199	9.14321	-1	119
CM002236.1	6638124	6638366	peak_1204	1000	.	1155.12	10.3143	-1	140
CM002236.1	6644350	6645467	peak_1205	1000	.	9114.17	28.5724	-1	543
CM002236.1	6645631	6647829	peak_1206	1000	.	38137.9	41.346	-1	1161
CM002236.1	6657154	6663465	peak_1207	1000	.	130976	54.1153	-1	1126
CM002236.1	6669383	6669774	peak_1208	1000	.	1423.46	9.05259	-1	158
CM002236.1	6674199	6675508	peak_1209	1000	.	14379.5	27.4491	-1	923
CM002236.1	6675629	6676098	peak_1210	1000	.	2338.43	12.479	-1	164
CM002236.1	6676597	6677138	peak_1211	1000	.	1046.93	7.18373	-1	399
CM002236.1	6677289	6677622	peak_1212	1000	.	1987.17	12.2172	-1	194
CM002236.1	6687603	6687952	peak_1213	1000	.	2319.89	14.7053	-1	162
CM002236.1	6693925	6695002	peak_1214	1000	.	16677.4	30.7189	-1	601
CM002236.1	6697481	6698031	peak_1215	1000	.	4820.37	19.5867	-1	238
CM002236.1	6708447	6708784	peak_1216	1000	.	1761.06	11.7789	-1	140
CM002236.1	6712348	6713375	peak_1217	1000	.	8715.77	24.4623	-1	676
CM002236.1	6717375	6717654	peak_1218	1000	.	808.531	7.32094	-1	193
CM002236.1	6718014	6719412	peak_1219	1000	.	26684.7	47.6167	-1	382
CM002236.1	6719568	6720164	peak_1220	1000	.	2487.28	12.4354	-1	384
CM002236.1	6720273	6729466	peak_1221	1000	.	144318	46.8964	-1	5031
CM002236.1	6732083	6732295	peak_1222	1000	.	641.47	7.36667	-1	115
CM002236.1	6740004	6740964	peak_1223	1000	.	7194.89	19.1794	-1	505
CM002236.1	6744349	6744569	peak_1224	1000	.	999.856	10.4932	-1	114
CM002236.1	6747911	6749426	peak_1225	1000	.	15791.2	26.9123	-1	324
CM002236.1	6751777	6752547	peak_1226	1000	.	16146.6	44.7757	-1	258
CM002236.1	6756887	6757179	peak_1227	1000	.	1915.48	13.7727	-1	166
CM002236.1	6757309	6759212	peak_1228	1000	.	12977.4	23.7514	-1	841
CM002236.1	6763685	6763890	peak_1229	1000	.	481.701	6.58918	-1	128
CM002236.1	6768212	6770427	peak_1230	1000	.	13446.6	25.9595	-1	862
CM002236.1	6770530	6771375	peak_1231	1000	.	7330.28	20.4304	-1	540
CM002236.1	6771716	6773055	peak_1232	1000	.	14086.2	31.7145	-1	824
CM002236.1	6773786	6774537	peak_1233	1000	.	3027.91	11.7789	-1	151
CM002236.1	6775507	6776570	peak_1234	1000	.	4771.04	15.4579	-1	520
CM002236.1	6776862	6777120	peak_1235	1000	.	771.212	7.96064	-1	91
CM002236.1	6777705	6778913	peak_1236	1000	.	14261.2	29.7365	-1	654
CM002236.1	6782356	6785524	peak_1237	1000	.	38223.3	36.1217	-1	2396
CM002236.1	6785655	6786961	peak_1238	1000	.	11212.7	29.2222	-1	554
CM002236.1	6790637	6791028	peak_1239	1000	.	2629.63	13.6017	-1	152
CM002236.1	6791551	6792135	peak_1240	1000	.	2185.49	8.00628	-1	269
CM002236.1	6793899	6794212	peak_1241	1000	.	1526.66	10.3143	-1	176
CM002236.1	6798997	6799339	peak_1242	1000	.	1331.52	9.279	-1	246
CM002236.1	6799442	6799754	peak_1243	1000	.	1726.03	13.4731	-1	91
CM002236.1	6799885	6800534	peak_1244	1000	.	6453.61	23.0309	-1	259
CM002236.1	6801798	6803360	peak_1245	1000	.	12332.9	23.93	-1	456
CM002236.1	6806190	6806999	peak_1246	1000	.	6404.1	21.7091	-1	594
CM002236.1	6813900	6814974	peak_1247	1000	.	8592.72	20.5444	-1	563
CM002236.1	6818691	6820564	peak_1248	1000	.	20060.3	28.8007	-1	1574
CM002236.1	6827264	6827418	peak_1249	1000	.	245.219	5.63142	-1	75
CM002236.1	6827519	6829537	peak_1250	1000	.	24723.9	43.9686	-1	1641
CM002236.1	6835051	6836067	peak_1251	1000	.	16750.3	32.6919	-1	313
CM002236.1	6842259	6843150	peak_1252	1000	.	12907.6	30.0236	-1	615
CM002236.1	6844802	6845200	peak_1253	1000	.	2974.98	16.9757	-1	256
CM002236.1	6851857	6852075	peak_1254	1000	.	1003.28	10.5825	-1	154
CM002236.1	6852223	6853330	peak_1255	1000	.	5335.23	21.1111	-1	713
CM002236.1	6857927	6858221	peak_1256	1000	.	1921.16	13.9007	-1	161
CM002236.1	6861029	6861306	peak_1257	1000	.	727.706	7.41239	-1	178
CM002236.1	6877755	6878018	peak_1258	1000	.	1349.18	10.8499	-1	100
CM002236.1	6878149	6879261	peak_1259	1000	.	9794.87	24.3916	-1	783
CM002236.1	6884357	6885224	peak_1260	1000	.	5935.61	17.6199	-1	204
CM002236.1	6887336	6887829	peak_1261	1000	.	2454.64	15.2915	-1	254
CM002236.1	6888547	6889325	peak_1262	1000	.	5965.03	19.8649	-1	559
CM002236.1	6892880	6893174	peak_1263	1000	.	569.202	5.90444	-1	154
CM002236.1	6913772	6914349	peak_1264	1000	.	3728.48	16.8947	-1	158
CM002236.1	6915599	6916091	peak_1265	1000	.	6675.12	26.7434	-1	194
CM002236.1	6918609	6919194	peak_1266	1000	.	11589.7	36.2352	-1	267
CM002236.1	6926617	6926877	peak_1267	1000	.	1219.18	10.0453	-1	148
CM002236.1	6927268	6927486	peak_1268	1000	.	1047.14	9.5501	-1	65
CM002236.1	6933022	6933235	peak_1269	1000	.	539.241	6.36068	-1	61
CM002236.1	6936971	6937977	peak_1270	1000	.	5295.9	22.0057	-1	416
CM002236.1	6944864	6945184	peak_1271	1000	.	2167.69	13.4302	-1	144
CM002236.1	6946113	6946858	peak_1272	1000	.	2443.2	12.6963	-1	548
CM002236.1	6947010	6947305	peak_1273	1000	.	885.131	9.91048	-1	98
CM002236.1	6948725	6949488	peak_1274	1000	.	2196.58	10.6718	-1	637
CM002236.1	6950048	6950179	peak_1275	1000	.	270.622	5.63142	-1	52
CM002236.1	6963850	6964405	peak_1276	1000	.	1314.75	8.64403	-1	189
CM002236.1	6966001	6967469	peak_1277	1000	.	7580.24	21.5602	-1	1110
CM002236.1	6970186	6971420	peak_1278	1000	.	10163.4	25.1871	-1	703
CM002236.1	7009043	7009467	peak_1279	1000	.	2491.42	15.872	-1	224
CM002236.1	7009645	7010322	peak_1280	1000	.	2853.98	13.3872	-1	542
CM002236.1	7022682	7023669	peak_1281	1000	.	6412.44	18.2568	-1	752
CM002236.1	7023944	7024431	peak_1282	1000	.	1440.07	9.00726	-1	303
CM002236.1	7031772	7032999	peak_1283	1000	.	14916.7	28.1787	-1	596
CM002236.1	7035922	7036259	peak_1284	1000	.	1743.27	11.0277	-1	134
CM002236.1	7040049	7040224	peak_1285	1000	.	329.433	5.22341	-1	94
CM002236.1	7049217	7049792	peak_1286	1000	.	9031.67	27.7156	-1	374
CM002236.1	7058530	7061109	peak_1287	1000	.	22759.2	36.715	-1	1820
CM002236.1	7075789	7076158	peak_1288	1000	.	2916.37	16.6101	-1	178
CM002236.1	7079910	7081999	peak_1289	1000	.	18515.6	30.4671	-1	1835
CM002236.1	7088351	7089019	peak_1290	1000	.	7089	23.7514	-1	237
CM002236.1	7100729	7101322	peak_1291	1000	.	5799.56	22.7035	-1	318
CM002236.1	7101565	7101828	peak_1292	1000	.	1035.81	9.82051	-1	71
CM002236.1	7104065	7109356	peak_1293	1000	.	96790.2	47.3158	-1	2059
CM002236.1	7109480	7109814	peak_1294	1000	.	583.493	7.32094	-1	243
CM002236.1	7113435	7113763	peak_1295	1000	.	456.449	5.26863	-1	168
CM002236.1	7117129	7117364	peak_1296	1000	.	746.135	7.59525	-1	127
CM002236.1	7124152	7124694	peak_1297	1000	.	4611.15	18.9257	-1	251
CM002236.1	7125357	7126179	peak_1298	1000	.	4394.36	14.1134	-1	280
CM002236.1	7135151	7135423	peak_1299	1000	.	714.554	6.54347	-1	144
CM002236.1	7142900	7143293	peak_1300	1000	.	1217.28	9.64032	-1	226
CM002236.1	7145066	7146156	peak_1301	1000	.	3976.42	13.4731	-1	982
CM002236.1	7146382	7146936	peak_1302	1000	.	4576.64	20.0101	-1	339
CM002236.1	7147051	7147270	peak_1303	1000	.	615.125	8.18873	-1	82
CM002236.1	7147587	7148306	peak_1304	879	.	631.984	6.49776	-1	75
CM002236.1	7149361	7149530	peak_1305	1000	.	528.239	7.32094	-1	94
CM002236.1	7149654	7151068	peak_1306	1000	.	6204.69	19.8181	-1	982
CM002236.1	7155195	7155706	peak_1307	1000	.	3045.87	15.541	-1	344
CM002236.1	7158323	7160755	peak_1308	1000	.	11467.3	15.7067	-1	1830
CM002236.1	7172841	7173367	peak_1309	1000	.	7105.52	26.0966	-1	270
CM002236.1	7188949	7190089	peak_1310	1000	.	19513.3	40.6443	-1	498
CM002236.1	7190216	7190459	peak_1311	1000	.	388.903	5.40449	-1	164
CM002236.1	7193646	7193935	peak_1312	1000	.	508.314	5.81336	-1	145
CM002236.1	7199868	7200245	peak_1313	1000	.	1756.47	10.4038	-1	183
CM002236.1	7202055	7202246	peak_1314	1000	.	583.486	7.96064	-1	108
CM002236.1	7202435	7202743	peak_1315	1000	.	336.324	5.13304	-1	191
CM002236.1	7209112	7209450	peak_1316	1000	.	1949.71	11.1165	-1	67
CM002236.1	7217015	7217820	peak_1317	1000	.	14407.8	38.7284	-1	270
CM002236.1	7219574	7220126	peak_1318	1000	.	3620.43	16.3242	-1	308
CM002236.1	7226625	7227430	peak_1319	1000	.	2563.54	12.479	-1	148
CM002236.1	7230254	7230572	peak_1320	1000	.	2708.77	16.5286	-1	185
CM002236.1	7236633	7237013	peak_1321	1000	.	2103.29	13.6017	-1	162
CM002236.1	7239075	7239585	peak_1322	1000	.	9277.6	30.6561	-1	193
CM002236.1	7248066	7248319	peak_1323	1000	.	468.196	6.77208	-1	120
CM002236.1	7253205	7253658	peak_1324	1000	.	2680.43	14.5789	-1	257
CM002236.1	7254398	7254703	peak_1325	870	.	265.35	4.68333	-1	149
CM002236.1	7277329	7280547	peak_1326	1000	.	30149.4	33.5328	-1	2923
CM002236.1	7287252	7287846	peak_1327	1000	.	4251.08	15.3331	-1	431
CM002236.1	7290892	7292513	peak_1328	1000	.	9921.15	20.4684	-1	374
CM002236.1	7295953	7296570	peak_1329	1000	.	5123.41	21.1487	-1	344
CM002236.1	7296693	7297445	peak_1330	1000	.	4431.46	15.9133	-1	187
CM002236.1	7301619	7301817	peak_1331	1000	.	529.141	6.86355	-1	97
CM002236.1	7301934	7302468	peak_1332	1000	.	1691.38	8.46206	-1	172
CM002236.1	7302613	7302811	peak_1333	1000	.	312.428	5.31389	-1	36
CM002236.1	7305784	7306042	peak_1334	1000	.	602.182	6.90929	-1	57
CM002236.1	7307577	7308526	peak_1335	1000	.	6124.2	22.5207	-1	182
CM002236.1	7308654	7308942	peak_1336	1000	.	858.969	7.18373	-1	190
CM002236.1	7311646	7312376	peak_1337	1000	.	6163.61	22.1164	-1	195
CM002236.1	7317596	7318660	peak_1338	1000	.	6180.54	19.5093	-1	613
CM002236.1	7319319	7319637	peak_1339	1000	.	629.346	6.13241	-1	138
CM002236.1	7320842	7322357	peak_1340	1000	.	26380.1	47.0598	-1	1037
CM002236.1	7322570	7324580	peak_1341	1000	.	35870.7	48.4192	-1	1454
CM002236.1	7324958	7328020	peak_1342	1000	.	69705.8	46.9898	-1	1646
CM002236.1	7330419	7332466	peak_1343	1000	.	28228.5	38.9176	-1	1300
CM002236.1	7334200	7334772	peak_1344	1000	.	2013.12	8.91655	-1	400
CM002236.1	7347907	7348646	peak_1345	1000	.	14780	40.3296	-1	443
CM002236.1	7357342	7358849	peak_1346	1000	.	8479.36	16.2422	-1	779
CM002236.1	7358969	7359260	peak_1347	1000	.	1624.82	12.566	-1	162
CM002236.1	7364563	7364763	peak_1348	1000	.	319.376	5.31389	-1	135
CM002236.1	7373862	7374244	peak_1349	1000	.	3137.62	18.9257	-1	175
CM002236.1	7381371	7382130	peak_1350	1000	.	6633.52	22.227	-1	213
CM002236.1	7389721	7390771	peak_1351	1000	.	14172.6	28.0137	-1	281
CM002236.1	7390904	7391963	peak_1352	1000	.	19101.5	44.7028	-1	271
CM002236.1	7405324	7405760	peak_1353	1000	.	2318.55	13.9007	-1	163
CM002236.1	7406333	7406692	peak_1354	1000	.	2875.24	17.7398	-1	205
CM002236.1	7415799	7416060	peak_1355	1000	.	1281.66	11.2494	-1	162
CM002236.1	7420367	7420657	peak_1356	1000	.	1330.17	11.1608	-1	123
CM002236.1	7430621	7431862	peak_1357	1000	.	12413.9	20.9982	-1	145
CM002236.1	7439383	7439614	peak_1358	1000	.	740.783	7.82368	-1	82
CM002236.1	7441372	7442005	peak_1359	1000	.	2917.22	17.3389	-1	401
CM002236.1	7442872	7446499	peak_1360	1000	.	89995.4	53.3471	-1	649
CM002236.1	7450255	7452326	peak_1361	1000	.	32984.4	36.1643	-1	454
CM002236.1	7455662	7455797	peak_1362	1000	.	260.146	5.13304	-1	84
CM002236.1	7457871	7458225	peak_1363	1000	.	3382.11	18.3754	-1	173
CM002236.1	7462591	7463853	peak_1364	1000	.	13401.7	23.7872	-1	550
CM002236.1	7464012	7464846	peak_1365	1000	.	6725.17	22.6304	-1	347
CM002236.1	7474382	7474682	peak_1366	1000	.	1045.41	8.73493	-1	154
CM002236.1	7474862	7475288	peak_1367	1000	.	3402.19	20.1633	-1	224
CM002236.1	7487317	7487542	peak_1368	1000	.	826.751	9.68539	-1	92
CM002236.1	7493897	7494605	peak_1369	1000	.	3438.17	18.0983	-1	220
CM002236.1	7499839	7501086	peak_1370	1000	.	8193.37	22.3006	-1	762
CM002236.1	7519446	7519770	peak_1371	1000	.	2875.76	16.4469	-1	176
CM002236.1	7523229	7525219	peak_1372	1000	.	33693.3	43.3494	-1	1622
CM002236.1	7536199	7537609	peak_1373	1000	.	22817.5	33.8003	-1	928
CM002236.1	7537728	7538767	peak_1374	1000	.	3837.64	13.129	-1	267
CM002236.1	7539131	7539703	peak_1375	1000	.	4622.72	23.0671	-1	108
CM002236.1	7543165	7543475	peak_1376	1000	.	1800.94	13.1721	-1	192
CM002236.1	7544057	7544223	peak_1377	1000	.	252.546	5.22341	-1	33
CM002236.1	7552122	7552524	peak_1378	783	.	314.695	4.68333	-1	66
CM002236.1	7553050	7553708	peak_1379	1000	.	3926.35	15.0828	-1	240
CM002236.1	7553875	7554717	peak_1380	1000	.	8796.49	22.5207	-1	205
CM002236.1	7554848	7555239	peak_1381	1000	.	672.735	5.54058	-1	44
CM002236.1	7555882	7556192	peak_1382	1000	.	1652.41	11.2937	-1	221
CM002236.1	7559864	7560658	peak_1383	1000	.	12187.1	31.2812	-1	441
CM002236.1	7560769	7563641	peak_1384	1000	.	29285.6	34.7117	-1	2399
CM002236.1	7569848	7570509	peak_1385	1000	.	2783.91	11.1608	-1	186
CM002236.1	7570818	7571724	peak_1386	1000	.	2443.5	13.6873	-1	550
CM002236.1	7571900	7573309	peak_1387	1000	.	18936.5	32.8732	-1	298
CM002236.1	7575122	7576082	peak_1388	1000	.	16026	38.7284	-1	513
CM002236.1	7582513	7582956	peak_1389	1000	.	1947.97	11.2494	-1	242
CM002236.1	7594573	7594763	peak_1390	1000	.	659.265	8.23431	-1	91
CM002236.1	7601518	7601698	peak_1391	1000	.	477.68	6.17804	-1	75
CM002236.1	7602129	7602452	peak_1392	1000	.	428.812	5.90444	-1	94
CM002236.1	7602583	7602757	peak_1393	1000	.	381.701	5.95	-1	66
CM002236.1	7609225	7611313	peak_1394	1000	.	44837.8	44.8	-1	1063
CM002236.1	7612369	7613067	peak_1395	1000	.	7130.17	25.6841	-1	458
CM002236.1	7623254	7623577	peak_1396	1000	.	1858.3	13.1721	-1	184
CM002236.1	7631464	7632140	peak_1397	1000	.	4828.57	18.1379	-1	148
CM002236.1	7632298	7633292	peak_1398	1000	.	8003.77	19.3155	-1	792
CM002236.1	7637838	7639350	peak_1399	1000	.	8585.58	18.4938	-1	181
CM002236.1	7639468	7640276	peak_1400	1000	.	4007.3	18.3754	-1	509
CM002236.1	7645817	7646538	peak_1401	792	.	570.727	4.46004	-1	162
CM002236.1	7647258	7647470	peak_1402	1000	.	254.594	4.77296	-1	168
CM002236.1	7650530	7650857	peak_1403	1000	.	2173.33	14.2407	-1	222
CM002236.1	7657662	7658196	peak_1404	1000	.	7872.85	30.8757	-1	268
CM002236.1	7673086	7673340	peak_1405	1000	.	1627.3	13.0427	-1	179
CM002236.1	7678457	7679313	peak_1406	1000	.	6251.82	19.7796	-1	208
CM002236.1	7681333	7682133	peak_1407	1000	.	5678.26	16.8947	-1	127
CM002236.1	7692351	7693901	peak_1408	1000	.	15335	33.234	-1	770
CM002236.1	7705074	7705441	peak_1409	1000	.	4317.66	23.7872	-1	180
CM002236.1	7706896	7707221	peak_1410	1000	.	2646.13	16.3242	-1	164
CM002236.1	7708633	7708948	peak_1411	1000	.	1927.55	11.7789	-1	145
CM002236.1	7710923	7711221	peak_1412	1000	.	1520.84	10.5379	-1	90
CM002236.1	7712511	7712840	peak_1413	1000	.	898.485	8.00628	-1	88
CM002236.1	7714473	7714657	peak_1414	1000	.	647.826	8.00628	-1	112
CM002236.1	7723204	7723588	peak_1415	1000	.	1123.25	11.1608	-1	208
CM002236.1	7725663	7726684	peak_1416	1000	.	13402.1	28.2445	-1	548
CM002236.1	7733459	7733662	peak_1417	1000	.	1047.35	9.95544	-1	123
CM002236.1	7734071	7734505	peak_1418	1000	.	1507.63	8.87116	-1	198
CM002236.1	7736003	7736210	peak_1419	1000	.	672.129	7.36667	-1	159
CM002236.1	7736371	7736768	peak_1420	1000	.	2188.63	10.9833	-1	166
CM002236.1	7736886	7737155	peak_1421	1000	.	900.146	9.5501	-1	64
CM002236.1	7745828	7746070	peak_1422	1000	.	1152.59	10.7164	-1	96
CM002236.1	7747697	7749097	peak_1423	1000	.	11011	22.3373	-1	1181
CM002236.1	7750718	7751047	peak_1424	1000	.	2714.72	18.3754	-1	128
CM002236.1	7760759	7761217	peak_1425	1000	.	1294.47	8.73493	-1	144
CM002236.1	7761452	7761951	peak_1426	1000	.	1550.41	10.8054	-1	207
CM002236.1	7762459	7762623	peak_1427	1000	.	238.502	4.72812	-1	86
CM002236.1	7768047	7769508	peak_1428	1000	.	42346.8	50.2343	-1	1109
CM002236.1	7774811	7779407	peak_1429	1000	.	73719.2	46.2378	-1	1115
CM002236.1	7793757	7794102	peak_1430	1000	.	721.707	6.77208	-1	117
CM002236.1	7795626	7795891	peak_1431	1000	.	383.194	5.35918	-1	115
CM002236.1	7803716	7804755	peak_1432	1000	.	5542.88	20.6961	-1	638
CM002236.1	7806595	7807128	peak_1433	1000	.	6440.4	22.4108	-1	352
CM002236.1	7807249	7807485	peak_1434	1000	.	322.503	4.63858	-1	92
CM002236.1	7817074	7817421	peak_1435	1000	.	3557.48	18.4149	-1	140
CM002236.1	7819312	7819652	peak_1436	1000	.	2658.39	14.8733	-1	150
CM002236.1	7826243	7826477	peak_1437	1000	.	898.167	9.14321	-1	93
CM002236.1	7842510	7843055	peak_1438	1000	.	3729.61	15.7067	-1	293
CM002236.1	7849149	7849387	peak_1439	1000	.	705.232	7.36667	-1	138
CM002236.1	7849873	7850568	peak_1440	1000	.	3511.24	16.1191	-1	163
CM002236.1	7853446	7853598	peak_1441	1000	.	395.932	6.58918	-1	71
CM002236.1	7856194	7856846	peak_1442	1000	.	3503.39	13.0427	-1	375
CM002236.1	7860474	7860625	peak_1443	1000	.	255.882	4.72812	-1	73
CM002236.1	7872669	7873278	peak_1444	1000	.	1654.16	12.1298	-1	257
CM002236.1	7875826	7876368	peak_1445	1000	.	8890.4	30.6875	-1	233
CM002236.1	7876479	7877090	peak_1446	1000	.	2528.79	14.9153	-1	376
CM002236.1	7881493	7881701	peak_1447	1000	.	1034.6	9.95544	-1	85
CM002236.1	7883840	7885060	peak_1448	1000	.	14426.2	27.3823	-1	880
CM002236.1	7886295	7886459	peak_1449	1000	.	206.629	4.68333	-1	79
CM002236.1	7889510	7890331	peak_1450	1000	.	7683.35	22.7035	-1	271
CM002236.1	7890440	7891050	peak_1451	1000	.	7073.2	29.4478	-1	392
CM002236.1	7891367	7892401	peak_1452	1000	.	9355.69	22.7035	-1	526
CM002236.1	7893306	7894009	peak_1453	1000	.	2927.85	11.6469	-1	357
CM002236.1	7894731	7895919	peak_1454	1000	.	26644.3	60.1304	-1	324
CM002236.1	7900743	7901085	peak_1455	1000	.	2211.37	13.3872	-1	204
CM002236.1	7905822	7905996	peak_1456	1000	.	553.032	8.46206	-1	87
CM002236.1	7909792	7911059	peak_1457	1000	.	17569.6	34.77	-1	553
CM002236.1	7911603	7912346	peak_1458	1000	.	3380.86	14.9572	-1	571
CM002236.1	7913137	7914168	peak_1459	1000	.	12421	29.6724	-1	399
CM002236.1	7919494	7920091	peak_1460	1000	.	4451.68	21.5229	-1	355
CM002236.1	7920772	7921468	peak_1461	1000	.	1324.53	7.22947	-1	173
CM002236.1	7923120	7925053	peak_1462	1000	.	44346.9	50.0133	-1	702
CM002236.1	7926678	7932875	peak_1463	1000	.	138935	56.4606	-1	4771
CM002236.1	7941384	7941733	peak_1464	1000	.	3951.7	22.4841	-1	177
CM002236.1	7941873	7942329	peak_1465	1000	.	2975.17	15.7067	-1	242
CM002236.1	7950575	7951430	peak_1466	1000	.	8767.52	20.5444	-1	689
CM002236.1	7956187	7958926	peak_1467	1000	.	34692.3	34.6825	-1	1044
CM002236.1	7961267	7963934	peak_1468	1000	.	48900.7	40.1188	-1	1799
CM002236.1	7966778	7967016	peak_1469	1000	.	440.576	5.40449	-1	165
CM002236.1	7970901	7971462	peak_1470	1000	.	5621.98	23.1758	-1	308
CM002236.1	7983839	7984855	peak_1471	1000	.	8053.68	22.4841	-1	192
CM002236.1	7988122	7988389	peak_1472	1000	.	535.064	6.17804	-1	202
CM002236.1	7993650	7993894	peak_1473	1000	.	594.924	7.50383	-1	98
CM002236.1	7998192	7998725	peak_1474	1000	.	4740.94	21.3361	-1	223
CM002236.1	8002946	8003368	peak_1475	1000	.	962.618	7.77801	-1	173
CM002236.1	8009404	8009895	peak_1476	1000	.	2742.08	14.3255	-1	398
CM002236.1	8010339	8010717	peak_1477	1000	.	1073.49	8.46206	-1	207
CM002236.1	8011696	8012966	peak_1478	1000	.	11808.1	26.0624	-1	913
CM002236.1	8013084	8015267	peak_1479	1000	.	32424.8	37.1627	-1	1252
CM002236.1	8021349	8023039	peak_1480	1000	.	26843.3	42.6223	-1	1282
CM002236.1	8025440	8026401	peak_1481	1000	.	12848.7	39.7479	-1	693
CM002236.1	8032359	8033815	peak_1482	1000	.	28798.5	47.4549	-1	656
CM002236.1	8042282	8043025	peak_1483	1000	.	15456	41.3976	-1	330
CM002236.1	8049430	8049709	peak_1484	1000	.	548.312	6.68062	-1	98
CM002236.1	8050491	8050882	peak_1485	1000	.	5023.34	24.427	-1	161
CM002236.1	8052978	8053504	peak_1486	1000	.	2216.95	12.5225	-1	434
CM002236.1	8058797	8059213	peak_1487	952	.	396.166	4.63858	-1	335
CM002236.1	8059603	8059880	peak_1488	1000	.	792.684	8.46206	-1	92
CM002236.1	8074111	8076731	peak_1489	1000	.	43181.6	42.6727	-1	1680
CM002236.1	8083716	8083862	peak_1490	1000	.	264.51	5.54058	-1	96
CM002236.1	8084337	8085494	peak_1491	1000	.	9239.49	30.1189	-1	954
CM002236.1	8085600	8087096	peak_1492	1000	.	22922.3	36.0649	-1	894
CM002236.1	8095829	8096381	peak_1493	1000	.	8202.2	33.3537	-1	279
CM002236.1	8115828	8116141	peak_1494	1000	.	1326.5	9.45981	-1	234
CM002236.1	8116263	8117494	peak_1495	1000	.	16897.2	33.6815	-1	232
CM002236.1	8132346	8132624	peak_1496	1000	.	1321.07	11.0277	-1	197
CM002236.1	8136734	8137018	peak_1497	1000	.	977.655	9.59522	-1	143
CM002236.1	8140144	8141563	peak_1498	1000	.	19052.7	38.5113	-1	454
CM002236.1	8143457	8143784	peak_1499	1000	.	2787.05	16.3242	-1	98
CM002236.1	8145544	8145835	peak_1500	1000	.	822.426	7.36667	-1	151
CM002236.1	8150888	8151262	peak_1501	1000	.	1690.98	12.086	-1	175
CM002236.1	8152843	8156181	peak_1502	1000	.	37520.1	31.7453	-1	882
CM002236.1	8163418	8163714	peak_1503	1000	.	1904.17	11.7789	-1	187
CM002236.1	8163871	8164039	peak_1504	1000	.	272.798	5.63142	-1	71
CM002236.1	8169740	8170018	peak_1505	1000	.	1992.52	14.1983	-1	113
CM002236.1	8173663	8174090	peak_1506	1000	.	3580.52	18.2172	-1	198
CM002236.1	8174261	8174582	peak_1507	1000	.	1439.86	11.5587	-1	179
CM002236.1	8175852	8176104	peak_1508	1000	.	1553.93	12.5225	-1	139
CM002236.1	8176206	8176911	peak_1509	1000	.	4186.99	13.6873	-1	389
CM002236.1	8177352	8177574	peak_1510	1000	.	654.846	6.86355	-1	127
CM002236.1	8178248	8178837	peak_1511	1000	.	6781.63	30.1189	-1	225
CM002236.1	8178993	8179214	peak_1512	1000	.	720.827	8.59856	-1	95
CM002236.1	8179992	8180602	peak_1513	1000	.	2064.5	12.086	-1	235
CM002236.1	8184450	8185099	peak_1514	1000	.	4685.67	20.4684	-1	462
CM002236.1	8192096	8192401	peak_1515	1000	.	1021.21	8.64403	-1	225
CM002236.1	8192517	8192694	peak_1516	1000	.	334.078	6.17804	-1	70
CM002236.1	8194263	8194543	peak_1517	1000	.	1978.32	13.1721	-1	130
CM002236.1	8208444	8217906	peak_1518	1000	.	189237	55.6222	-1	7858
CM002236.1	8221949	8222487	peak_1519	1000	.	1850.88	12.086	-1	285
CM002236.1	8222594	8223280	peak_1520	1000	.	7186.05	23.5362	-1	384
CM002236.1	8225388	8227150	peak_1521	1000	.	17408.4	25.4073	-1	1265
CM002236.1	8267839	8268389	peak_1522	1000	.	1444.48	11.5146	-1	250
CM002236.1	8270244	8271352	peak_1523	1000	.	6172.2	20.9606	-1	202
CM002236.1	8278957	8279267	peak_1524	1000	.	2326.89	13.4731	-1	99
CM002236.1	8293158	8293350	peak_1525	1000	.	813.051	8.82577	-1	111
CM002236.1	8297543	8298057	peak_1526	1000	.	1475.61	10.0453	-1	342
CM002236.1	8300119	8300331	peak_1527	1000	.	672.125	7.41239	-1	122
CM002236.1	8305023	8305477	peak_1528	1000	.	2860.63	17.5798	-1	280
CM002236.1	8307830	8308079	peak_1529	1000	.	1648.11	12.8697	-1	147
CM002236.1	8309063	8309434	peak_1530	1000	.	3178.38	15.6653	-1	253
CM002236.1	8317989	8318243	peak_1531	1000	.	361.882	4.5046	-1	141
CM002236.1	8318434	8319862	peak_1532	1000	.	28053	45.2111	-1	881
CM002236.1	8320312	8321182	peak_1533	1000	.	1451.04	7.2752	-1	96
CM002236.1	8321337	8321636	peak_1534	1000	.	745.289	7.82368	-1	65
CM002236.1	8322483	8324792	peak_1535	1000	.	12990.9	17.5397	-1	537
CM002236.1	8324941	8325101	peak_1536	1000	.	292.747	6.13241	-1	86
CM002236.1	8325535	8325872	peak_1537	1000	.	1712.71	10.5825	-1	171
CM002236.1	8326385	8331418	peak_1538	1000	.	71821	43.1747	-1	777
CM002236.1	8335683	8338913	peak_1539	1000	.	27150.2	26.3017	-1	2532
CM002236.1	8350366	8350545	peak_1540	1000	.	504.349	6.86355	-1	81
CM002236.1	8361396	8361882	peak_1541	1000	.	4879.91	19.3931	-1	264
CM002236.1	8364281	8365731	peak_1542	1000	.	7813.64	15.8307	-1	1225
CM002236.1	8371505	8374033	peak_1543	1000	.	20011	32.4492	-1	1341
CM002236.1	8374311	8375313	peak_1544	1000	.	8043.62	25.0243	-1	767
CM002236.1	8377171	8378157	peak_1545	1000	.	10519.3	24.8143	-1	680
CM002236.1	8380755	8380899	peak_1546	1000	.	285.405	5.17821	-1	96
CM002236.1	8387055	8387414	peak_1547	1000	.	2128.25	12.1298	-1	222
CM002236.1	8394732	8395397	peak_1548	1000	.	9460.68	28.3102	-1	266
CM002236.1	8395709	8396337	peak_1549	1000	.	3121.3	13.3872	-1	188
CM002236.1	8396874	8397796	peak_1550	1000	.	6813.2	21.2612	-1	398
CM002236.1	8397916	8398468	peak_1551	827	.	456.416	6.54347	-1	482
CM002236.1	8398643	8399096	peak_1552	1000	.	2322.99	15.0828	-1	235
CM002236.1	8400772	8401076	peak_1553	1000	.	1496.2	10.7164	-1	92
CM002236.1	8402690	8402796	peak_1554	1000	.	204.068	4.72812	-1	79
CM002236.1	8403289	8403553	peak_1555	1000	.	666.592	7.50383	-1	140
CM002236.1	8406714	8409199	peak_1556	1000	.	43229.5	51.5427	-1	1201
CM002236.1	8416392	8416695	peak_1557	1000	.	1975.41	11.5587	-1	143
CM002236.1	8425186	8425391	peak_1558	1000	.	297.654	5.26863	-1	129
CM002236.1	8437529	8437759	peak_1559	1000	.	358.017	5.31389	-1	76
CM002236.1	8438855	8439687	peak_1560	1000	.	12306.1	38.8096	-1	336
CM002236.1	8439947	8440606	peak_1561	1000	.	3592.36	15.5825	-1	380
CM002236.1	8442930	8443484	peak_1562	1000	.	1842.82	8.78036	-1	292
CM002236.1	8454682	8454883	peak_1563	1000	.	394.277	6.77208	-1	64
CM002236.1	8455277	8455607	peak_1564	1000	.	2652.74	15.9545	-1	195
CM002236.1	8462190	8462701	peak_1565	1000	.	4008.2	15.4579	-1	184
CM002236.1	8464872	8464982	peak_1566	1000	.	352.918	7.00077	-1	53
CM002236.1	8465114	8465517	peak_1567	1000	.	4576.04	22.5573	-1	192
CM002236.1	8481846	8482127	peak_1568	1000	.	1344.25	9.82051	-1	69
CM002236.1	8482338	8482952	peak_1569	1000	.	1236.12	8.18873	-1	514
CM002236.1	8491328	8493900	peak_1570	1000	.	33552.5	43.6227	-1	1362
CM002236.1	8494040	8494458	peak_1571	1000	.	1756.17	8.96191	-1	266
CM002236.1	8505401	8506121	peak_1572	1000	.	3724.9	15.4995	-1	408
CM002236.1	8506580	8506877	peak_1573	1000	.	1023.98	10.0004	-1	200
CM002236.1	8509919	8510164	peak_1574	1000	.	1017.92	9.45981	-1	103
CM002236.1	8512430	8512595	peak_1575	1000	.	420.942	7.04651	-1	93
CM002236.1	8512704	8513451	peak_1576	1000	.	2971.3	11.2494	-1	113
CM002236.1	8513576	8513955	peak_1577	1000	.	638.863	7.86934	-1	230
CM002236.1	8515484	8515897	peak_1578	1000	.	4094.24	20.2398	-1	226
CM002236.1	8520153	8520497	peak_1579	1000	.	939.878	8.05191	-1	95
CM002236.1	8520689	8521233	peak_1580	1000	.	4455.12	23.2119	-1	335
CM002236.1	8528321	8529350	peak_1581	1000	.	7773.63	24.3386	-1	572
CM002236.1	8536117	8536343	peak_1582	1000	.	593.761	5.99558	-1	85
CM002236.1	8543068	8543971	peak_1583	1000	.	15144.3	35.9795	-1	191
CM002236.1	8544077	8544915	peak_1584	1000	.	3331.92	12.3918	-1	96
CM002236.1	8548714	8549006	peak_1585	1000	.	1421.34	11.3821	-1	125
CM002236.1	8564241	8564480	peak_1586	1000	.	579.205	7.32094	-1	107
CM002236.1	8568042	8568341	peak_1587	1000	.	1955.24	12.7397	-1	134
CM002236.1	8568951	8569234	peak_1588	1000	.	401.738	5.31389	-1	97
CM002236.1	8573957	8574405	peak_1589	1000	.	5498.18	22.8856	-1	215
CM002236.1	8576267	8576587	peak_1590	1000	.	3689.47	20.6582	-1	228
CM002236.1	8578047	8578335	peak_1591	1000	.	1563.73	11.9984	-1	84
CM002236.1	8578437	8579111	peak_1592	1000	.	1950.29	9.32423	-1	515
CM002236.1	8583833	8584643	peak_1593	1000	.	5342.7	23.7872	-1	571
CM002236.1	8584898	8588421	peak_1594	1000	.	50818.8	44.6055	-1	2904
CM002236.1	8591902	8592534	peak_1595	1000	.	3292.25	12.8264	-1	216
CM002236.1	8592831	8593416	peak_1596	1000	.	3142.23	14.6211	-1	128
CM002236.1	8593568	8594203	peak_1597	1000	.	7800.95	26.9123	-1	236
CM002236.1	8602171	8602460	peak_1598	1000	.	1577.17	11.0721	-1	204
CM002236.1	8603174	8603901	peak_1599	1000	.	3879.88	19.6639	-1	283
CM002236.1	8607745	8608485	peak_1600	1000	.	12697.9	30.9383	-1	545
CM002236.1	8611886	8612431	peak_1601	1000	.	7052.17	25.9938	-1	189
CM002236.1	8613638	8613981	peak_1602	1000	.	3717.77	17.8994	-1	131
CM002236.1	8617992	8619235	peak_1603	1000	.	8888.9	23.1034	-1	1029
CM002236.1	8622567	8622814	peak_1604	1000	.	1110.21	11.5587	-1	98
CM002236.1	8628127	8628380	peak_1605	1000	.	1022.95	9.23376	-1	156
CM002236.1	8628817	8629162	peak_1606	1000	.	2013.31	14.2831	-1	178
CM002236.1	8635337	8635549	peak_1607	1000	.	428.931	6.45206	-1	134
CM002236.1	8637954	8638127	peak_1608	1000	.	312.262	5.04281	-1	97
CM002236.1	8639388	8639891	peak_1609	1000	.	2874.66	15.1663	-1	258
CM002236.1	8649171	8650398	peak_1610	1000	.	28008.8	42.1662	-1	580
CM002236.1	8655354	8656019	peak_1611	1000	.	5563.1	19.7796	-1	206
CM002236.1	8659759	8660475	peak_1612	1000	.	7469.92	25.2103	-1	268
CM002236.1	8668892	8669201	peak_1613	1000	.	1375.53	9.86551	-1	149
CM002236.1	8672096	8672304	peak_1614	1000	.	411.011	6.45206	-1	119
CM002236.1	8679985	8680383	peak_1615	1000	.	2207.13	12.3046	-1	244
CM002236.1	8683841	8684041	peak_1616	1000	.	314.009	5.13304	-1	122
CM002236.1	8704951	8705500	peak_1617	1000	.	2255.17	12.7831	-1	135
CM002236.1	8705678	8706129	peak_1618	1000	.	5353.36	22.227	-1	208
CM002236.1	8713373	8713657	peak_1619	1000	.	1242.95	9.68539	-1	137
CM002236.1	8713791	8713981	peak_1620	1000	.	365.784	6.33784	-1	66
CM002236.1	8717910	8718143	peak_1621	1000	.	761.786	7.64095	-1	138
CM002236.1	8718249	8718679	peak_1622	1000	.	1578.18	9.50497	-1	258
CM002236.1	8740064	8741369	peak_1623	1000	.	11868.8	29.9599	-1	464
CM002236.1	8754357	8755347	peak_1624	1000	.	6518.47	17.8596	-1	825
CM002236.1	8755471	8755618	peak_1625	1000	.	433.869	7.82368	-1	64
CM002236.1	8768730	8769130	peak_1626	1000	.	1795.96	14.1134	-1	234
CM002236.1	8774111	8774705	peak_1627	1000	.	4830.6	22.4841	-1	163
CM002236.1	8776939	8777685	peak_1628	1000	.	6004.78	20.8474	-1	194
CM002236.1	8778067	8778320	peak_1629	1000	.	373.999	4.9527	-1	179
CM002236.1	8778461	8778918	peak_1630	1000	.	5231.9	24.427	-1	170
CM002236.1	8785677	8786686	peak_1631	1000	.	3305.84	12.6529	-1	469
CM002236.1	8787195	8790532	peak_1632	1000	.	43645.9	36.7431	-1	1794
CM002236.1	8797139	8797307	peak_1633	1000	.	209.154	4.77296	-1	118
CM002236.1	8800943	8801154	peak_1634	1000	.	396.853	5.67688	-1	69
CM002236.1	8801459	8801664	peak_1635	1000	.	352.243	5.17821	-1	70
CM002236.1	8805225	8807478	peak_1636	1000	.	38718.3	50.1681	-1	492
CM002236.1	8811720	8812355	peak_1637	1000	.	5012.69	19.8181	-1	233
CM002236.1	8813003	8813199	peak_1638	1000	.	412.381	5.59507	-1	147
CM002236.1	8815032	8816568	peak_1639	1000	.	12186	23.5362	-1	824
CM002236.1	8818119	8818574	peak_1640	1000	.	2282.51	13.516	-1	180
CM002236.1	8819531	8820053	peak_1641	1000	.	3788.67	20.9982	-1	252
CM002236.1	8832803	8833422	peak_1642	1000	.	3641.48	18.9648	-1	452
CM002236.1	8838689	8839174	peak_1643	1000	.	2379.67	13.129	-1	176
CM002236.1	8840427	8840990	peak_1644	1000	.	1130.37	7.54954	-1	214
CM002236.1	8843673	8845684	peak_1645	1000	.	30787.8	38.8096	-1	1623
CM002236.1	8845792	8847414	peak_1646	1000	.	17998.8	32.5707	-1	765
CM002236.1	8853327	8853549	peak_1647	1000	.	630.558	6.77208	-1	145
CM002236.1	8883390	8883641	peak_1648	1000	.	912.055	9.45981	-1	67
CM002236.1	8884508	8884721	peak_1649	1000	.	1267.98	12.1298	-1	121
CM002236.1	8903875	8904058	peak_1650	1000	.	424.497	5.90444	-1	99
CM002236.1	8908306	8908737	peak_1651	1000	.	716.912	6.26934	-1	188
CM002236.1	8909150	8910227	peak_1652	1000	.	21337.4	45.9769	-1	672
CM002236.1	8910373	8911777	peak_1653	1000	.	13853.8	32.6919	-1	164
CM002236.1	8927029	8927203	peak_1654	1000	.	643.948	7.96064	-1	61
CM002236.1	8933525	8933798	peak_1655	1000	.	706.403	7.73233	-1	121
CM002236.1	8934983	8935228	peak_1656	1000	.	1516.36	13.129	-1	138
CM002236.1	8935437	8935787	peak_1657	1000	.	883.57	7.68664	-1	263
CM002236.1	8935896	8936260	peak_1658	1000	.	464.381	6.77208	-1	172
CM002236.1	8936398	8936657	peak_1659	1000	.	1449.64	11.5587	-1	175
CM002236.1	8942673	8942929	peak_1660	1000	.	1566.26	11.8668	-1	156
CM002236.1	8943619	8944697	peak_1661	1000	.	10228.6	31.032	-1	721
CM002236.1	8946772	8947231	peak_1662	1000	.	4709.62	23.0309	-1	202
CM002236.1	8952513	8952680	peak_1663	1000	.	342.291	5.54058	-1	69
CM002236.1	8953861	8954330	peak_1664	1000	.	5419.2	22.9946	-1	278
CM002236.1	8956702	8957149	peak_1665	1000	.	5622.75	25.8564	-1	258
CM002236.1	8965416	8967889	peak_1666	1000	.	28837.8	39.9866	-1	2023
CM002236.1	8967990	8968484	peak_1667	1000	.	6644.78	23.8943	-1	229
CM002236.1	8973737	8974366	peak_1668	1000	.	4098.26	18.4149	-1	415
CM002236.1	8979590	8980534	peak_1669	1000	.	11102.2	33.7706	-1	260
CM002236.1	8989172	8992381	peak_1670	1000	.	52592.7	52.5261	-1	2481
CM002236.1	9000054	9006697	peak_1671	1000	.	169598	57.4629	-1	1975
CM002236.1	9007190	9007433	peak_1672	1000	.	946.164	8.18873	-1	70
CM002236.1	9010308	9010539	peak_1673	960	.	221.747	4.72812	-1	63
CM002236.1	9017019	9017796	peak_1674	1000	.	3981.23	19.9718	-1	226
CM002236.1	9018685	9019259	peak_1675	1000	.	678.348	6.72635	-1	102
CM002236.1	9019645	9020344	peak_1676	1000	.	2387.26	12.7831	-1	466
CM002236.1	9020677	9021081	peak_1677	1000	.	4730.68	20.3161	-1	229
CM002236.1	9021750	9022482	peak_1678	1000	.	8828.38	31.2812	-1	257
CM002236.1	9023522	9025444	peak_1679	1000	.	26770.3	38.3752	-1	1397
CM002236.1	9034221	9035015	peak_1680	1000	.	4598.44	14.9572	-1	533
CM002236.1	9035417	9035936	peak_1681	1000	.	6127.49	24.2855	-1	234
CM002236.1	9039735	9039996	peak_1682	1000	.	908.331	8.46206	-1	208
CM002236.1	9040208	9040970	peak_1683	1000	.	10252.8	36.6025	-1	445
CM002236.1	9043659	9046601	peak_1684	1000	.	43690.5	40.4872	-1	1176
CM002236.1	9047400	9047980	peak_1685	1000	.	3115.46	16.3242	-1	191
CM002236.1	9053299	9054258	peak_1686	1000	.	20118.5	44.0917	-1	490
CM002236.1	9058870	9061400	peak_1687	1000	.	54584.6	52.0365	-1	2235
CM002236.1	9065969	9066187	peak_1688	1000	.	976.803	8.87116	-1	80
CM002236.1	9068790	9069324	peak_1689	1000	.	1196.7	6.77208	-1	277
CM002236.1	9072920	9073909	peak_1690	1000	.	14279.4	28.2445	-1	209
CM002236.1	9083409	9083623	peak_1691	1000	.	1215.97	12.086	-1	115
CM002236.1	9088326	9089304	peak_1692	1000	.	11258.7	23.6439	-1	706
CM002236.1	9089763	9090045	peak_1693	1000	.	385.244	6.72635	-1	240
CM002236.1	9090157	9091364	peak_1694	1000	.	12780.2	29.9917	-1	396
CM002236.1	9096531	9097893	peak_1695	1000	.	10720.5	25.6841	-1	665
CM002236.1	9107944	9108300	peak_1696	1000	.	3109.82	16.3242	-1	190
CM002236.1	9108413	9109621	peak_1697	1000	.	7449.59	19.8181	-1	955
CM002236.1	9116383	9117501	peak_1698	1000	.	4868.5	11.9107	-1	356
CM002236.1	9148878	9149560	peak_1699	1000	.	9554.59	27.1814	-1	267
CM002236.1	9160846	9161651	peak_1700	1000	.	10821.7	25.9595	-1	440
CM002236.1	9161765	9163498	peak_1701	1000	.	16220	23.7514	-1	1440
CM002236.1	9175038	9175557	peak_1702	1000	.	3499.62	14.3678	-1	427
CM002236.1	9182793	9183134	peak_1703	1000	.	2785.14	15.7481	-1	215
CM002236.1	9183482	9184146	peak_1704	1000	.	14285.6	39.8276	-1	390
CM002236.1	9184275	9184433	peak_1705	1000	.	359.478	6.40637	-1	66
CM002236.1	9191516	9191680	peak_1706	1000	.	355.831	5.95	-1	102
CM002236.1	9194799	9195134	peak_1707	1000	.	1035.31	8.78036	-1	86
CM002236.1	9198614	9198861	peak_1708	1000	.	944.358	8.78036	-1	160
CM002236.1	9201666	9202055	peak_1709	1000	.	4121.36	18.8083	-1	292
CM002236.1	9204221	9204529	peak_1710	1000	.	1549.61	10.7164	-1	139
CM002236.1	9212026	9212513	peak_1711	1000	.	3294.32	17.2987	-1	358
CM002236.1	9218169	9218671	peak_1712	1000	.	6572.9	26.7924	-1	226
CM002236.1	9221170	9221676	peak_1713	1000	.	2644.01	16.4469	-1	176
CM002236.1	9229392	9229777	peak_1714	1000	.	2967.25	16.6101	-1	179
CM002236.1	9236458	9238978	peak_1715	1000	.	28314.3	39.0524	-1	784
CM002236.1	9245694	9245963	peak_1716	1000	.	1029.34	9.00726	-1	180
CM002236.1	9246184	9246407	peak_1717	1000	.	1034.35	10.5379	-1	90
CM002236.1	9251632	9252188	peak_1718	1000	.	7761.95	27.2485	-1	270
CM002236.1	9269380	9269544	peak_1719	1000	.	242.43	4.63858	-1	57
CM002236.1	9270399	9271038	peak_1720	1000	.	9099.34	31.0632	-1	267
CM002236.1	9271341	9272772	peak_1721	1000	.	11172.4	30.1189	-1	678
CM002236.1	9280137	9280451	peak_1722	1000	.	1624.84	10.4485	-1	139
CM002236.1	9285146	9286948	peak_1723	1000	.	19486.4	41.732	-1	1458
CM002236.1	9338679	9338873	peak_1724	1000	.	515.012	7.22947	-1	59
CM002236.1	9340773	9341217	peak_1725	1000	.	4223.81	17.5397	-1	116
CM002236.1	9345908	9346451	peak_1726	1000	.	2908.65	12.7831	-1	254
CM002236.1	9346856	9349313	peak_1727	1000	.	38267	32.6919	-1	813
CM002236.1	9349496	9351387	peak_1728	1000	.	30055.4	47.0365	-1	730
CM002236.1	9358306	9358658	peak_1729	1000	.	1446.61	10.3591	-1	215
CM002236.1	9362429	9363173	peak_1730	1000	.	4744.2	18.9648	-1	521
CM002236.1	9363277	9363439	peak_1731	1000	.	345.193	5.85889	-1	53
CM002236.1	9366514	9366814	peak_1732	1000	.	1406.85	9.59522	-1	96
CM002236.1	9366955	9367485	peak_1733	1000	.	4163.49	16.2012	-1	214
CM002236.1	9367839	9368130	peak_1734	1000	.	860.068	8.50757	-1	107
CM002236.1	9368386	9368777	peak_1735	1000	.	1647.03	12.2172	-1	75
CM002236.1	9368987	9370420	peak_1736	1000	.	29059.7	45.0422	-1	969
CM002236.1	9374643	9375045	peak_1737	1000	.	2170.95	12.1298	-1	234
CM002236.1	9375163	9375801	peak_1738	1000	.	2331.43	12.0422	-1	191
CM002236.1	9383569	9383959	peak_1739	1000	.	3139	17.5798	-1	232
CM002236.1	9396985	9397285	peak_1740	924	.	277.078	5.40449	-1	134
CM002236.1	9397397	9398972	peak_1741	1000	.	11382	25.1639	-1	785
CM002236.1	9399132	9399540	peak_1742	1000	.	1555.02	8.82577	-1	195
CM002236.1	9399647	9400254	peak_1743	1000	.	1601.61	9.45981	-1	175
CM002236.1	9403850	9404051	peak_1744	1000	.	458.283	5.95	-1	115
CM002236.1	9404465	9405396	peak_1745	1000	.	4546.39	15.1246	-1	674
CM002236.1	9405989	9406441	peak_1746	1000	.	1342.65	8.32545	-1	218
CM002236.1	9406687	9406872	peak_1747	1000	.	215.611	4.41553	-1	48
CM002236.1	9407895	9408319	peak_1748	1000	.	3134.54	14.4101	-1	269
CM002236.1	9410329	9410515	peak_1749	1000	.	444.088	7.00077	-1	74
CM002236.1	9413889	9414292	peak_1750	1000	.	1025.47	7.41239	-1	260
CM002236.1	9415497	9416021	peak_1751	1000	.	3342.81	15.9545	-1	301
CM002236.1	9421892	9422063	peak_1752	1000	.	302.322	5.40449	-1	93
CM002236.1	9422173	9422462	peak_1753	1000	.	1251.4	10.6272	-1	131
CM002236.1	9428818	9429544	peak_1754	1000	.	2714.35	10.8944	-1	476
CM002236.1	9437013	9438778	peak_1755	1000	.	21047	31.5601	-1	745
CM002236.1	9443776	9444364	peak_1756	1000	.	9754.98	31.1256	-1	239
CM002236.1	9444827	9444940	peak_1757	1000	.	278.8	5.81336	-1	24
CM002236.1	9450390	9450581	peak_1758	1000	.	326.745	5.49519	-1	63
CM002236.1	9456620	9457167	peak_1759	1000	.	9794.7	31.7145	-1	386
CM002236.1	9465246	9466769	peak_1760	1000	.	16347.9	28.8333	-1	610
CM002236.1	9466935	9467463	peak_1761	1000	.	4910.55	20.1251	-1	312
CM002236.1	9475879	9476740	peak_1762	1000	.	2197.47	9.59522	-1	718
CM002236.1	9481264	9481744	peak_1763	1000	.	5154.56	23.4284	-1	188
CM002236.1	9524481	9524600	peak_1764	1000	.	295.866	5.67688	-1	70
CM002236.1	9524741	9525015	peak_1765	1000	.	640.809	5.67688	-1	203
CM002236.1	9525177	9525835	peak_1766	1000	.	4895.9	21.7834	-1	160
CM002236.1	9526114	9527699	peak_1767	1000	.	23224.9	31.0008	-1	737
CM002236.1	9545923	9548104	peak_1768	1000	.	22188.8	30.1824	-1	289
CM002236.1	9548220	9548441	peak_1769	1000	.	1326.38	11.5587	-1	127
CM002236.1	9548613	9549776	peak_1770	1000	.	5635.26	13.4302	-1	623
CM002236.1	9558961	9559132	peak_1771	1000	.	224.087	4.28233	-1	77
CM002236.1	9572932	9573459	peak_1772	1000	.	8710.61	33.7409	-1	289
CM002236.1	9580264	9581617	peak_1773	1000	.	8831.96	23.4643	-1	223
CM002236.1	9582689	9582895	peak_1774	1000	.	732.666	8.50757	-1	66
CM002236.1	9583469	9584514	peak_1775	1000	.	7422.37	22.667	-1	655
CM002236.1	9586515	9586839	peak_1776	1000	.	1208.9	8.55307	-1	164
CM002236.1	9586988	9587147	peak_1777	1000	.	629.07	8.78036	-1	86
CM002236.1	9597814	9599875	peak_1778	1000	.	36694.3	38.7013	-1	1556
CM002236.1	9600006	9600212	peak_1779	1000	.	992.068	10.1799	-1	73
CM002236.1	9606154	9606292	peak_1780	1000	.	225.653	4.99774	-1	61
CM002236.1	9618450	9618938	peak_1781	1000	.	1713.18	10.1799	-1	115
CM002236.1	9619899	9620216	peak_1782	1000	.	2414.34	16.8947	-1	225
CM002236.1	9620350	9620719	peak_1783	1000	.	1449.55	9.09791	-1	93
CM002236.1	9624150	9624305	peak_1784	1000	.	204.947	4.68333	-1	73
CM002236.1	9626610	9628286	peak_1785	1000	.	12097.2	32.8128	-1	162
CM002236.1	9629679	9630161	peak_1786	1000	.	3545.48	15.2081	-1	224
CM002236.1	9635823	9636137	peak_1787	1000	.	1439.2	10.0453	-1	205
CM002236.1	9643639	9643833	peak_1788	1000	.	607.438	7.82368	-1	119
CM002236.1	9668235	9668725	peak_1789	1000	.	4716.77	21.8205	-1	287
CM002236.1	9675703	9676262	peak_1790	1000	.	6177.39	25.2683	-1	261
CM002236.1	9676364	9676651	peak_1791	1000	.	1820.59	13.2152	-1	177
CM002236.1	9676795	9677150	peak_1792	1000	.	1476.04	10.8944	-1	194
CM002236.1	9677472	9679872	peak_1793	1000	.	22220.2	35.9225	-1	809
CM002236.1	9694299	9694796	peak_1794	1000	.	3452.21	17.2584	-1	169
CM002236.1	9704833	9705317	peak_1795	1000	.	4664.55	22.8492	-1	228
CM002236.1	9705427	9705859	peak_1796	1000	.	1395.09	10.8054	-1	137
CM002236.1	9764174	9764483	peak_1797	1000	.	1632.83	11.1165	-1	191
CM002236.1	9767058	9767611	peak_1798	1000	.	1179.48	7.22947	-1	343
CM002237.1	18105	18418	peak_1799	1000	.	1088.6	9.05259	-1	173
CM002237.1	23043	24319	peak_1800	1000	.	3768.87	14.8733	-1	192
CM002237.1	24715	25423	peak_1801	1000	.	3315.32	17.3389	-1	339
CM002237.1	30001	30253	peak_1802	1000	.	941.893	8.27989	-1	158
CM002237.1	38533	39026	peak_1803	1000	.	1986.22	14.1983	-1	300
CM002237.1	40530	40767	peak_1804	1000	.	878.802	9.59522	-1	151
CM002237.1	43148	44142	peak_1805	1000	.	6507.85	23.6081	-1	401
CM002237.1	45479	46992	peak_1806	1000	.	17679.8	29.4478	-1	729
CM002237.1	59171	59657	peak_1807	1000	.	4852	22.4474	-1	229
CM002237.1	82685	82940	peak_1808	1000	.	1063.02	10.2247	-1	166
CM002237.1	83826	84095	peak_1809	1000	.	1280.18	10.0004	-1	190
CM002237.1	84277	84478	peak_1810	1000	.	581.456	7.64095	-1	92
CM002237.1	88284	88879	peak_1811	1000	.	5251.31	24.4623	-1	252
CM002237.1	101420	101979	peak_1812	1000	.	3154.99	15.4995	-1	180
CM002237.1	102711	103252	peak_1813	1000	.	3178.41	16.5286	-1	382
CM002237.1	154642	154824	peak_1814	1000	.	271.758	5.04281	-1	101
CM002237.1	156287	157128	peak_1815	1000	.	10070.4	23.6081	-1	659
CM002237.1	158125	158569	peak_1816	1000	.	1912.81	10.5379	-1	236
CM002237.1	174119	174700	peak_1817	1000	.	2325.67	13.4731	-1	365
CM002237.1	178997	179484	peak_1818	1000	.	5617.23	21.3361	-1	151
CM002237.1	192859	194312	peak_1819	1000	.	21718.7	35.8369	-1	869
CM002237.1	194523	195074	peak_1820	1000	.	2093.2	15.1663	-1	135
CM002237.1	197799	199764	peak_1821	1000	.	59116.9	61.1466	-1	1467
CM002237.1	202267	202472	peak_1822	1000	.	705.085	7.45811	-1	107
CM002237.1	202861	203443	peak_1823	1000	.	1882.19	13.0585	-1	108
CM002237.1	204945	205640	peak_1824	1000	.	3860.13	18.8866	-1	220
CM002237.1	230613	231438	peak_1825	1000	.	7580.5	23.8229	-1	164
CM002237.1	233690	233994	peak_1826	1000	.	2287.46	14.1559	-1	145
CM002237.1	235757	236022	peak_1827	1000	.	1032.5	9.45981	-1	143
CM002237.1	241443	242594	peak_1828	1000	.	4138.84	11.3821	-1	986
CM002237.1	255546	256502	peak_1829	1000	.	14756.1	33.2938	-1	419
CM002237.1	256771	257356	peak_1830	1000	.	2712.73	13.0427	-1	167
CM002237.1	259279	259453	peak_1831	1000	.	271.659	4.77296	-1	96
CM002237.1	261457	261779	peak_1832	1000	.	2578.14	17.8994	-1	157
CM002237.1	263221	264689	peak_1833	1000	.	20559.1	41.1908	-1	471
CM002237.1	274416	275250	peak_1834	1000	.	11237.1	31.219	-1	443
CM002237.1	275380	275672	peak_1835	1000	.	1555.37	11.3821	-1	147
CM002237.1	277825	278418	peak_1836	1000	.	10660	30.1189	-1	319
CM002237.1	281592	282765	peak_1837	1000	.	7078.13	18.0983	-1	392
CM002237.1	283641	284119	peak_1838	1000	.	2756.71	16.8947	-1	294
CM002237.1	284241	286242	peak_1839	1000	.	17830.4	27.9476	-1	1176
CM002237.1	300362	301156	peak_1840	1000	.	4971.07	14.4946	-1	223
CM002237.1	305752	306108	peak_1841	1000	.	1197.37	10.4485	-1	128
CM002237.1	308968	309255	peak_1842	1000	.	831.156	6.49776	-1	224
CM002237.1	319681	319854	peak_1843	1000	.	371.425	6.17804	-1	98
CM002237.1	324014	324453	peak_1844	1000	.	1979.61	13.6873	-1	169
CM002237.1	324869	325459	peak_1845	1000	.	3836.25	15.0828	-1	268
CM002237.1	325789	326353	peak_1846	1000	.	6147.78	29.1899	-1	366
CM002237.1	345994	346116	peak_1847	1000	.	207.146	4.68333	-1	83
CM002237.1	346314	346498	peak_1848	1000	.	344.352	5.49519	-1	95
CM002237.1	346932	350355	peak_1849	1000	.	54660.6	46.0244	-1	1875
CM002237.1	354873	355080	peak_1850	1000	.	968.413	9.82051	-1	113
CM002237.1	358297	358584	peak_1851	1000	.	1537.52	10.2247	-1	80
CM002237.1	363301	364163	peak_1852	1000	.	2665.58	12.3046	-1	234
CM002237.1	364306	364489	peak_1853	1000	.	461.075	7.41239	-1	116
CM002237.1	372654	373673	peak_1854	1000	.	12652.2	37.7999	-1	757
CM002237.1	374278	375924	peak_1855	1000	.	22252.8	33.0839	-1	190
CM002237.1	376521	378048	peak_1856	1000	.	17399.3	31.9912	-1	1271
CM002237.1	379724	380693	peak_1857	1000	.	3075.32	11.3379	-1	218
CM002237.1	380929	381095	peak_1858	1000	.	222.789	4.99774	-1	133
CM002237.1	381295	384695	peak_1859	1000	.	46687	36.4897	-1	931
CM002237.1	388962	389349	peak_1860	1000	.	3696.02	17.9392	-1	219
CM002237.1	389673	389835	peak_1861	1000	.	363.202	5.85889	-1	73
CM002237.1	389977	390226	peak_1862	1000	.	555.141	6.58918	-1	145
CM002237.1	401366	401722	peak_1863	1000	.	1123.24	9.68539	-1	199
CM002237.1	409017	409607	peak_1864	1000	.	8119.39	24.9194	-1	210
CM002237.1	430452	430627	peak_1865	1000	.	394.333	6.54347	-1	79
CM002237.1	434827	435610	peak_1866	1000	.	9028.82	26.404	-1	337
CM002237.1	441810	442371	peak_1867	1000	.	3289.3	14.6632	-1	318
CM002237.1	444072	444274	peak_1868	1000	.	464.626	5.90444	-1	104
CM002237.1	452124	454542	peak_1869	1000	.	45694.9	52.1433	-1	708
CM002237.1	454687	455401	peak_1870	1000	.	6499.25	27.9807	-1	508
CM002237.1	458652	458985	peak_1871	1000	.	2026.97	13.4731	-1	195
CM002237.1	465113	465461	peak_1872	1000	.	1661.29	13.2582	-1	185
CM002237.1	466349	466941	peak_1873	1000	.	663.949	6.45206	-1	483
CM002237.1	476629	478023	peak_1874	1000	.	21427.1	33.6815	-1	338
CM002237.1	482405	482547	peak_1875	1000	.	338.02	6.6349	-1	69
CM002237.1	482662	482894	peak_1876	1000	.	1109.48	10.1799	-1	89
CM002237.1	494835	495785	peak_1877	1000	.	8405.58	22.8128	-1	709
CM002237.1	497770	498057	peak_1878	1000	.	1561.88	13.2582	-1	194
CM002237.1	513796	515569	peak_1879	1000	.	10278.7	18.9257	-1	1445
CM002237.1	515690	516136	peak_1880	1000	.	5349.79	25.3726	-1	204
CM002237.1	518210	518431	peak_1881	1000	.	550.067	7.54954	-1	99
CM002237.1	518989	519253	peak_1882	1000	.	1635.66	10.8944	-1	204
CM002237.1	519441	522044	peak_1883	1000	.	27307.2	36.2069	-1	1560
CM002237.1	531657	531960	peak_1884	1000	.	1616.01	11.2494	-1	149
CM002237.1	552287	552491	peak_1885	1000	.	631.111	7.82368	-1	66
CM002237.1	578273	579176	peak_1886	1000	.	7692.39	30.404	-1	371
CM002237.1	598614	599053	peak_1887	1000	.	1444.01	11.2051	-1	259
CM002237.1	599337	599929	peak_1888	1000	.	2306.43	12.7397	-1	139
CM002237.1	600417	601746	peak_1889	1000	.	8705.26	20.3923	-1	1062
CM002237.1	601942	602205	peak_1890	1000	.	1389.12	11.7349	-1	90
CM002237.1	602805	603538	peak_1891	1000	.	3128.05	13.3443	-1	139
CM002237.1	603661	604427	peak_1892	1000	.	6565.58	20.3923	-1	509
CM002237.1	604584	605409	peak_1893	1000	.	2888.7	9.68539	-1	382
CM002237.1	605854	607276	peak_1894	1000	.	17377.8	32.941	-1	536
CM002237.1	607444	607550	peak_1895	1000	.	258.72	5.81336	-1	46
CM002237.1	607661	609474	peak_1896	1000	.	36281.1	38.3752	-1	819
CM002237.1	609586	609973	peak_1897	1000	.	898.633	6.72635	-1	206
CM002237.1	617434	617749	peak_1898	1000	.	1556.17	11.1165	-1	152
CM002237.1	622349	622516	peak_1899	1000	.	389.697	6.26934	-1	88
CM002237.1	625694	626003	peak_1900	1000	.	2672.58	15.3748	-1	133
CM002237.1	626178	626629	peak_1901	1000	.	768.072	6.17804	-1	374
CM002237.1	631097	631375	peak_1902	1000	.	1196.64	10.8054	-1	125
CM002237.1	631623	631757	peak_1903	1000	.	241.957	5.58599	-1	60
CM002237.1	631947	632223	peak_1904	1000	.	1203.37	10.6718	-1	86
CM002237.1	632553	632707	peak_1905	1000	.	200.991	4.68333	-1	57
CM002237.1	632843	633306	peak_1906	1000	.	1752.68	10.7609	-1	204
CM002237.1	635452	635922	peak_1907	1000	.	2967.27	15.1246	-1	224
CM002237.1	639691	640354	peak_1908	1000	.	4855.22	20.8474	-1	214
CM002237.1	642278	642663	peak_1909	1000	.	1665.26	11.6469	-1	176
CM002237.1	644807	645179	peak_1910	1000	.	658.071	8.14313	-1	91
CM002237.1	659575	659804	peak_1911	1000	.	456.928	6.26934	-1	142
CM002237.1	660805	661062	peak_1912	873	.	224.314	4.86275	-1	70
CM002237.1	662572	664797	peak_1913	1000	.	30994.8	42.6727	-1	1591
CM002237.1	665312	666977	peak_1914	1000	.	18771.9	39.16	-1	1092
CM002237.1	669785	670776	peak_1915	1000	.	14998.9	33.6518	-1	394
CM002237.1	673094	674341	peak_1916	1000	.	5241.84	14.2407	-1	443
CM002237.1	674623	675143	peak_1917	1000	.	2643.28	11.7789	-1	406
CM002237.1	675275	675487	peak_1918	1000	.	600.244	7.09225	-1	61
CM002237.1	675600	676090	peak_1919	1000	.	2978.93	13.73	-1	172
CM002237.1	678524	678875	peak_1920	1000	.	738.781	7.09225	-1	96
CM002237.1	683914	684361	peak_1921	1000	.	1860.8	11.4263	-1	287
CM002237.1	684613	684807	peak_1922	1000	.	208.67	4.81783	-1	124
CM002237.1	697841	698064	peak_1923	1000	.	693.019	7.64095	-1	89
CM002237.1	711350	711603	peak_1924	1000	.	1096.54	8.50757	-1	154
CM002237.1	711704	711919	peak_1925	1000	.	819.668	9.95544	-1	74
CM002237.1	716138	716551	peak_1926	1000	.	2782.15	16.406	-1	198
CM002237.1	719456	719814	peak_1927	1000	.	2783.98	15.6239	-1	198
CM002237.1	726972	727376	peak_1928	1000	.	3666.89	18.3754	-1	212
CM002237.1	734380	734998	peak_1929	1000	.	5793.33	16.6101	-1	477
CM002237.1	736633	737050	peak_1930	1000	.	3741.78	20.6961	-1	195
CM002237.1	737215	737649	peak_1931	1000	.	2916.25	15.7894	-1	322
CM002237.1	737750	737863	peak_1932	1000	.	227.609	6.13241	-1	61
CM002237.1	738098	738291	peak_1933	1000	.	307.098	4.99774	-1	132
CM002237.1	739147	740203	peak_1934	1000	.	7856.64	19.895	-1	178
CM002237.1	742619	743026	peak_1935	1000	.	1258.43	9.05259	-1	97
CM002237.1	747003	747268	peak_1936	1000	.	1440.54	10.8054	-1	159
CM002237.1	758798	759322	peak_1937	1000	.	1542.89	7.36667	-1	196
CM002237.1	759447	760600	peak_1938	1000	.	10221.6	23.5722	-1	668
CM002237.1	760714	760999	peak_1939	1000	.	599.89	7.00077	-1	88
CM002237.1	761763	762066	peak_1940	1000	.	858.21	7.50383	-1	211
CM002237.1	782669	784002	peak_1941	1000	.	12432.3	28.3431	-1	1028
CM002237.1	784828	785344	peak_1942	1000	.	3439.48	16.8947	-1	268
CM002237.1	787478	788280	peak_1943	1000	.	6111.72	17.0162	-1	411
CM002237.1	789627	790473	peak_1944	1000	.	2819.05	10.2695	-1	282
CM002237.1	792506	792817	peak_1945	1000	.	2399.29	13.9433	-1	129
CM002237.1	800410	800579	peak_1946	1000	.	319.964	5.44983	-1	83
CM002237.1	805142	805448	peak_1947	1000	.	2726.43	15.3748	-1	125
CM002237.1	806732	807253	peak_1948	1000	.	5161.75	21.1862	-1	279
CM002237.1	820695	820872	peak_1949	1000	.	567.326	7.59525	-1	84
CM002237.1	830375	831695	peak_1950	1000	.	12729.3	26.0966	-1	299
CM002237.1	834123	835000	peak_1951	1000	.	9949.43	23.9657	-1	255
CM002237.1	846407	847086	peak_1952	1000	.	4706.41	19.6832	-1	231
CM002237.1	847899	848293	peak_1953	1000	.	2860.33	15.9133	-1	163
CM002237.1	851959	852143	peak_1954	1000	.	527.566	7.45811	-1	91
CM002237.1	859838	860251	peak_1955	1000	.	3312.28	17.8994	-1	224
CM002237.1	863131	863526	peak_1956	1000	.	4346.97	21.2987	-1	132
CM002237.1	873464	873943	peak_1957	479	.	229.296	3.66812	-1	260
CM002237.1	882944	883629	peak_1958	1000	.	5599.84	22.1164	-1	505
CM002237.1	890061	890299	peak_1959	1000	.	645.628	7.22947	-1	132
CM002237.1	900263	900637	peak_1960	1000	.	1464.85	10.4038	-1	232
CM002237.1	904165	904640	peak_1961	1000	.	3990.95	19.2766	-1	193
CM002237.1	904760	904973	peak_1962	1000	.	629.615	8.371	-1	114
CM002237.1	909128	909576	peak_1963	1000	.	932.563	6.45206	-1	140
CM002237.1	910190	910461	peak_1964	1000	.	790.018	7.82368	-1	190
CM002237.1	910583	910839	peak_1965	1000	.	1206.26	10.9389	-1	87
CM002237.1	911578	913090	peak_1966	1000	.	8020.43	16.6101	-1	1254
CM002237.1	921058	921269	peak_1967	1000	.	314.06	5.44983	-1	130
CM002237.1	936872	937148	peak_1968	814	.	224.592	4.01748	-1	180
CM002237.1	937653	940060	peak_1969	1000	.	36672.4	40.4347	-1	1588
CM002237.1	941629	941918	peak_1970	1000	.	386.284	5.49519	-1	218
CM002237.1	944755	945158	peak_1971	1000	.	1652.96	9.32423	-1	279
CM002237.1	948751	948986	peak_1972	1000	.	688.485	6.6349	-1	140
CM002237.1	955673	955896	peak_1973	1000	.	524.427	6.36068	-1	132
CM002237.1	957660	959066	peak_1974	1000	.	17696.8	29.5442	-1	433
CM002237.1	968542	968882	peak_1975	1000	.	3538.34	18.6513	-1	196
CM002237.1	976570	978156	peak_1976	1000	.	14364.7	37.079	-1	788
CM002237.1	982180	982567	peak_1977	1000	.	2892.98	14.6211	-1	228
CM002237.1	986073	986591	peak_1978	1000	.	6394.88	27.1142	-1	246
CM002237.1	990933	991395	peak_1979	1000	.	5039.22	21.5229	-1	242
CM002237.1	994506	994715	peak_1980	1000	.	902.966	10.5825	-1	134
CM002237.1	994820	995190	peak_1981	1000	.	2822.71	16.8947	-1	92
CM002237.1	999154	999701	peak_1982	1000	.	2740.15	14.2831	-1	207
CM002237.1	1003625	1003792	peak_1983	1000	.	357.694	5.95	-1	68
CM002237.1	1003960	1004286	peak_1984	1000	.	2684.41	17.5798	-1	149
CM002237.1	1015914	1016258	peak_1985	1000	.	488.496	6.31501	-1	122
CM002237.1	1033301	1033668	peak_1986	1000	.	1515.19	11.6028	-1	205
CM002237.1	1036201	1036786	peak_1987	1000	.	7765.49	29.9599	-1	350
CM002237.1	1042537	1042858	peak_1988	1000	.	2895.12	18.4938	-1	121
CM002237.1	1044172	1044618	peak_1989	1000	.	7820.1	32.8732	-1	204
CM002237.1	1046432	1046997	peak_1990	1000	.	6083.07	21.7834	-1	221
CM002237.1	1047311	1047763	peak_1991	1000	.	6061.17	25.0942	-1	188
CM002237.1	1057663	1058430	peak_1992	1000	.	17843.5	40.9573	-1	414
CM002237.1	1060170	1060425	peak_1993	1000	.	1252.97	10.7164	-1	138
CM002237.1	1060536	1060707	peak_1994	1000	.	635.754	8.23431	-1	47
CM002237.1	1064102	1066552	peak_1995	1000	.	57271	49.1432	-1	274
CM002237.1	1076774	1077283	peak_1996	1000	.	3105.08	18.7691	-1	140
CM002237.1	1084027	1084290	peak_1997	1000	.	676.075	9.32423	-1	95
CM002237.1	1084581	1085155	peak_1998	1000	.	9538.26	36.6306	-1	347
[truncated: 5,133 more rows]

## Sheet: Sorted ATAC-seq Peaks
CM002236.1	4902	5463	peak_0	1000	.	1055.77	7.53231	-1	214
CM002236.1	16160	17635	peak_1	1000	.	8976.06	19.25	-1	679
CM002236.1	19707	20021	peak_2	1000	.	721.769	7.78049	-1	146
CM002236.1	20124	20973	peak_3	1000	.	3127.9	10.7583	-1	304
CM002236.1	34141	35575	peak_4	1000	.	10659.6	20.509	-1	830
Chromosome	Start	Stop	Peak	Score	Strand	SignalValue	pVal	qVal	Point-Source
CM002236.1	52946	53384	peak_5	1000	.	887.964	6.53185	-1	296
CM002236.1	106009	106251	peak_6	1000	.	279.574	5.05914	-1	94
CM002236.1	107582	107816	peak_7	1000	.	309.589	5.10127	-1	187
CM002236.1	108444	108626	peak_8	1000	.	219.792	5.48055	-1	66
CM002236.1	117440	117736	peak_9	1000	.	522.312	6.02797	-1	79
CM002236.1	119793	121236	peak_10	1000	.	5176.31	13.7466	-1	567
CM002236.1	143727	144268	peak_11	1000	.	4871.88	18.7028	-1	124
CM002236.1	155057	155655	peak_12	1000	.	2389.92	10.9923	-1	197
CM002236.1	157042	158162	peak_13	1000	.	11531.8	23.0023	-1	790
CM002236.1	162011	162183	peak_14	1000	.	223.137	4.55428	-1	73
CM002236.1	166112	170898	peak_15	1000	.	45561.6	29.3797	-1	2969
CM002236.1	172158	173956	peak_16	1000	.	8835.01	20.8484	-1	1099
CM002236.1	177875	178647	peak_17	1000	.	4361.84	17.4856	-1	361
CM002236.1	225815	226208	peak_18	1000	.	1666.17	8.68255	-1	95
CM002236.1	229065	229355	peak_19	1000	.	862.745	8.80452	-1	191
CM002236.1	236025	237719	peak_20	1000	.	13393.2	22.7686	-1	1245
CM002236.1	308571	308947	peak_21	1000	.	2103.99	11.764	-1	80
CM002236.1	339441	339610	peak_22	1000	.	374.729	6.19613	-1	108
CM002236.1	339772	339941	peak_23	1000	.	453.572	6.9918	-1	99
CM002236.1	351819	356460	peak_24	1000	.	26386.7	28.1914	-1	1395
CM002236.1	370016	370236	peak_25	1000	.	807.119	8.27413	-1	147
CM002236.1	386545	386971	peak_26	1000	.	718.534	6.48994	-1	84
CM002236.1	387936	388438	peak_27	741	.	371.89	5.26983	-1	252
CM002236.1	388637	389784	peak_28	1000	.	4401.87	13.1576	-1	194
CM002236.1	416127	416262	peak_29	1000	.	253.931	5.64909	-1	73
CM002236.1	416364	416480	peak_30	1000	.	203.53	4.76444	-1	57
CM002236.1	416607	417448	peak_31	1000	.	3353.62	11.8786	-1	537
CM002236.1	428500	428817	peak_32	1000	.	487.87	5.4384	-1	237
CM002236.1	430517	434997	peak_33	1000	.	32935.3	25.0472	-1	2242
CM002236.1	435150	435577	peak_34	1000	.	491.571	7.24172	-1	248
CM002236.1	435824	437968	peak_35	1000	.	16705.9	23.7813	-1	860
CM002236.1	463593	463750	peak_36	1000	.	394.677	7.4494	-1	78
CM002236.1	463881	464104	peak_37	1000	.	540.782	7.61513	-1	156
CM002236.1	464228	464397	peak_38	1000	.	371.658	6.53185	-1	84
CM002236.1	471077	471257	peak_39	1000	.	205.278	4.38644	-1	50
CM002236.1	471470	471580	peak_40	1000	.	233.942	5.85966	-1	81
CM002236.1	472717	474051	peak_41	1000	.	6884.07	15.8153	-1	723
CM002236.1	493734	494198	peak_42	1000	.	477.256	4.6383	-1	372
CM002236.1	500131	500415	peak_43	1000	.	868.922	7.82176	-1	210
CM002236.1	500570	500695	peak_44	1000	.	231.518	5.52269	-1	63
CM002236.1	506227	506489	peak_45	1000	.	459.566	6.02797	-1	170
CM002236.1	507010	507600	peak_46	736	.	433.971	4.89069	-1	249
CM002236.1	513849	514250	peak_47	1000	.	569.149	6.48994	-1	221
CM002236.1	518992	519873	peak_48	1000	.	4617.08	14.3276	-1	507
CM002236.1	525619	530475	peak_49	1000	.	42834.8	38.8498	-1	887
CM002236.1	534485	534870	peak_50	870	.	335.12	5.39626	-1	306
CM002236.1	534997	535322	peak_51	1000	.	757.228	7.1585	-1	104
CM002236.1	535437	536054	peak_52	1000	.	2199.31	9.20922	-1	106
CM002236.1	538574	539640	peak_53	1000	.	8352.54	23.2347	-1	668
CM002236.1	555322	556027	peak_54	1000	.	7522.57	25.0472	-1	399
CM002236.1	558851	559109	peak_55	1000	.	274.167	5.85966	-1	182
CM002236.1	562831	563708	peak_56	1000	.	3486.13	9.6909	-1	675
CM002236.1	572674	573135	peak_57	1000	.	605.062	6.32213	-1	169
CM002236.1	573747	574526	peak_58	1000	.	3529.11	11.6874	-1	366
CM002236.1	577833	578684	peak_59	1000	.	9989.08	30.945	-1	386
CM002236.1	581091	582094	peak_60	1000	.	4251.77	15.1135	-1	397
CM002236.1	596390	597865	peak_61	1000	.	24089.1	35.6636	-1	1093
CM002236.1	602200	602748	peak_62	1000	.	891.342	7.20012	-1	492
CM002236.1	603528	608999	peak_63	1000	.	30533	29.7766	-1	5106
CM002236.1	618462	619158	peak_64	1000	.	3349.56	14.0381	-1	609
CM002236.1	624783	625391	peak_65	1000	.	2384.27	12.5979	-1	329
CM002236.1	625512	626716	peak_66	1000	.	4078.53	16.4711	-1	850
CM002236.1	632075	632611	peak_67	1000	.	2058.77	9.81063	-1	436
CM002236.1	633739	634544	peak_68	1000	.	3533.41	16.2307	-1	560
CM002236.1	646029	646535	peak_69	1000	.	787.722	5.81756	-1	413
CM002236.1	646681	653491	peak_70	1000	.	55479.9	25.5974	-1	2287
CM002236.1	662239	663045	peak_71	1000	.	1560.86	7.94545	-1	108
CM002236.1	663629	664268	peak_72	1000	.	1955.29	9.45061	-1	440
CM002236.1	701904	705910	peak_73	1000	.	29286.4	23.4081	-1	947
CM002236.1	706487	707203	peak_74	1000	.	1174.49	8.11	-1	526
CM002236.1	707329	707517	peak_75	1000	.	279.732	5.22768	-1	91
CM002236.1	713437	713718	peak_76	784	.	220.185	4.80652	-1	119
CM002236.1	713910	714184	peak_77	1000	.	742.992	6.95008	-1	78
CM002236.1	714306	715253	peak_78	1000	.	1993.53	7.78049	-1	596
CM002236.1	718695	719832	peak_79	1000	.	6673.58	17.0828	-1	971
CM002236.1	730534	742830	peak_80	1000	.	199576	49.1986	-1	10907
CM002236.1	750226	751179	peak_81	1000	.	3614.4	12.6729	-1	226
CM002236.1	752602	753095	peak_82	1000	.	3709.13	16.1618	-1	255
CM002236.1	753216	753501	peak_83	1000	.	1087.06	10.9534	-1	126
CM002236.1	770301	770679	peak_84	1000	.	2381.68	11.5723	-1	280
CM002236.1	777963	787320	peak_85	1000	.	143515	40.6476	-1	3717
CM002236.1	801828	802558	peak_86	714	.	521.026	5.35412	-1	530
CM002236.1	802839	808505	peak_87	1000	.	50974.8	26.6495	-1	3863
CM002236.1	821054	821226	peak_88	1000	.	403.841	7.1585	-1	67
CM002236.1	821337	821722	peak_89	1000	.	958.03	6.61563	-1	299
CM002236.1	839983	840792	peak_90	1000	.	2920.94	10.405	-1	622
CM002236.1	840947	841440	peak_91	680	.	335.02	4.30265	-1	86
CM002236.1	842274	842735	peak_92	1000	.	1687.09	11.3412	-1	372
CM002236.1	842838	843668	peak_93	1000	.	6852.41	20.5709	-1	410
CM002236.1	850008	850302	peak_94	1000	.	816.764	8.92624	-1	95
CM002236.1	855067	855977	peak_95	1000	.	4351.78	14.5793	-1	314
CM002236.1	924747	925388	peak_96	1000	.	1994.83	8.92624	-1	429
CM002236.1	930467	931762	peak_97	1000	.	11283.3	26.1942	-1	415
CM002236.1	931982	932277	peak_98	1000	.	593.319	5.60696	-1	217
CM002236.1	948316	948826	peak_99	1000	.	998.001	9.33005	-1	345
CM002236.1	948932	950570	peak_100	1000	.	20545.2	32.6386	-1	718
CM002236.1	950673	952320	peak_101	1000	.	16146	27.753	-1	1234
CM002236.1	955254	955597	peak_102	1000	.	1001.22	9.0477	-1	190
CM002236.1	959928	962871	peak_103	1000	.	10805.3	15.2548	-1	1883
CM002236.1	963641	964727	peak_104	1000	.	5527.3	14.1469	-1	524
CM002236.1	981490	984550	peak_105	1000	.	28325.7	25.924	-1	1527
CM002236.1	990537	991163	peak_106	1000	.	1211.05	6.48994	-1	148
CM002236.1	991435	991599	peak_107	1000	.	219.165	4.42837	-1	76
CM002236.1	995918	996264	peak_108	1000	.	1127.73	8.15107	-1	141
CM002236.1	1001790	1001898	peak_109	1000	.	231.683	5.52269	-1	74
CM002236.1	1006822	1010507	peak_110	1000	.	19412.9	23.1186	-1	427
CM002236.1	1010826	1011192	peak_111	1000	.	1236.18	10.7583	-1	239
CM002236.1	1011396	1011721	peak_112	1000	.	920.703	6.53185	-1	206
CM002236.1	1018813	1019436	peak_113	1000	.	635.302	5.64909	-1	540
CM002236.1	1023090	1026728	peak_114	1000	.	30658.7	25.7066	-1	1638
CM002236.1	1030616	1030953	peak_115	1000	.	981.611	7.32486	-1	77
CM002236.1	1038023	1038466	peak_116	1000	.	1626.59	9.12852	-1	287
CM002236.1	1046429	1047173	peak_117	1000	.	1508.94	9.33005	-1	332
CM002236.1	1047305	1048435	peak_118	1000	.	9910.53	24.825	-1	804
CM002236.1	1063148	1063383	peak_119	1000	.	292.696	5.64909	-1	70
CM002236.1	1067012	1067245	peak_120	1000	.	366.881	4.9749	-1	147
CM002236.1	1070779	1071862	peak_121	1000	.	9409.78	21.5188	-1	623
CM002236.1	1074499	1074691	peak_122	1000	.	208.729	4.68034	-1	95
CM002236.1	1078695	1078834	peak_123	1000	.	219.242	4.8486	-1	61
CM002236.1	1078976	1079230	peak_124	1000	.	696.708	8.72324	-1	87
CM002236.1	1091570	1091810	peak_125	1000	.	396.111	7.07519	-1	159
CM002236.1	1091930	1092217	peak_126	1000	.	446.788	6.23815	-1	96
CM002236.1	1093249	1093834	peak_127	1000	.	1187.57	9.33005	-1	286
CM002236.1	1094205	1094464	peak_128	1000	.	875.174	7.4494	-1	54
CM002236.1	1104193	1104543	peak_129	842	.	294.794	6.02797	-1	63
CM002236.1	1104698	1104808	peak_130	1000	.	242.245	5.56482	-1	32
CM002236.1	1105017	1106878	peak_131	1000	.	10153.4	24.0092	-1	1042
CM002236.1	1108931	1109237	peak_132	1000	.	728.877	8.11	-1	224
CM002236.1	1109339	1109889	peak_133	1000	.	3302.73	16.8121	-1	120
CM002236.1	1110607	1111392	peak_134	1000	.	2061.67	11.1864	-1	663
CM002236.1	1111516	1112298	peak_135	1000	.	3416.43	12.069	-1	149
CM002236.1	1112414	1114498	peak_136	1000	.	13756	19.7899	-1	1711
CM002236.1	1119819	1120806	peak_137	1000	.	3126	12.7853	-1	500
CM002236.1	1122877	1124813	peak_138	1000	.	21072.2	31.0169	-1	636
CM002236.1	1129830	1130185	peak_139	1000	.	776.525	7.2833	-1	264
CM002236.1	1133971	1134637	peak_140	1000	.	2448.17	14.2554	-1	259
CM002236.1	1135620	1136247	peak_141	1000	.	1175.85	6.32213	-1	160
CM002236.1	1136357	1136681	peak_142	1000	.	903.516	7.36639	-1	158
CM002236.1	1136819	1138620	peak_143	1000	.	3897.87	12.5979	-1	978
CM002236.1	1138743	1139574	peak_144	1000	.	3982.97	12.9346	-1	674
CM002236.1	1139685	1139826	peak_145	1000	.	209.903	5.10127	-1	93
CM002236.1	1149534	1151518	peak_146	1000	.	9881.69	21.0935	-1	765
CM002236.1	1168992	1170181	peak_147	1000	.	7426.35	22.0592	-1	672
CM002236.1	1175895	1177807	peak_148	1000	.	12388.9	17.1839	-1	1029
CM002236.1	1181678	1182186	peak_149	1000	.	1871.35	10.2867	-1	169
CM002236.1	1186263	1187165	peak_150	1000	.	2908.09	10.2867	-1	671
CM002236.1	1197202	1197603	peak_151	1000	.	1000.71	8.0689	-1	305
CM002236.1	1212163	1212470	peak_152	925	.	283.937	4.30265	-1	287
CM002236.1	1213764	1214337	peak_153	1000	.	1274.65	8.23314	-1	243
CM002236.1	1214491	1215345	peak_154	1000	.	1487.54	6.86658	-1	83
CM002236.1	1215915	1216243	peak_155	1000	.	336.631	6.32213	-1	251
CM002236.1	1216347	1216639	peak_156	1000	.	342.362	5.26983	-1	240
CM002236.1	1217268	1219256	peak_157	1000	.	10707.4	16.1962	-1	689
CM002236.1	1229308	1232183	peak_158	1000	.	33829.2	28.9286	-1	948
CM002236.1	1239547	1240275	peak_159	1000	.	3395.9	13.71	-1	469
CM002236.1	1251170	1253859	peak_160	1000	.	14782.9	27.2837	-1	336
CM002236.1	1257295	1257943	peak_161	1000	.	3043.2	14.2193	-1	295
CM002236.1	1270414	1270979	peak_162	1000	.	5336.33	18.8322	-1	356
CM002236.1	1292313	1294693	peak_163	1000	.	27884.5	28.345	-1	1201
CM002236.1	1300783	1301134	peak_164	1000	.	354.815	5.05914	-1	75
CM002236.1	1301555	1303124	peak_165	1000	.	8881.76	20.0415	-1	542
CM002236.1	1303238	1303527	peak_166	1000	.	513.156	6.74118	-1	62
CM002236.1	1309882	1309987	peak_167	1000	.	259.853	5.73334	-1	46
CM002236.1	1310243	1313473	peak_168	1000	.	22258.6	24.7414	-1	2717
CM002236.1	1326006	1326438	peak_169	1000	.	982.234	6.87354	-1	65
CM002236.1	1326632	1330894	peak_170	1000	.	13763.3	19.3777	-1	3774
CM002236.1	1330995	1331393	peak_171	1000	.	546.98	5.31197	-1	302
CM002236.1	1336830	1337089	peak_172	1000	.	337.749	5.64909	-1	66
CM002236.1	1353434	1353830	peak_173	1000	.	489.882	5.10127	-1	190
CM002236.1	1360213	1363135	peak_174	1000	.	7542.13	13.8561	-1	1544
CM002236.1	1379576	1380121	peak_175	715	.	389.938	3.76078	-1	382
CM002236.1	1380483	1380758	peak_176	958	.	263.47	4.68034	-1	68
CM002236.1	1380903	1381140	peak_177	1000	.	243.512	4.47032	-1	68
CM002236.1	1385208	1388166	peak_178	1000	.	21638.9	27.2312	-1	1678
CM002236.1	1388319	1392079	peak_179	1000	.	30408	29.1297	-1	623
CM002236.1	1392199	1393564	peak_180	1000	.	9956.24	19.8214	-1	712
CM002236.1	1395791	1396138	peak_181	1000	.	372.723	6.40606	-1	266
CM002236.1	1396544	1397014	peak_182	631	.	296.565	5.01702	-1	196
CM002236.1	1407859	1408658	peak_183	1000	.	6605.56	18.5079	-1	540
CM002236.1	1425717	1427087	peak_184	1000	.	2985.32	10.2867	-1	1305
CM002236.1	1427222	1427361	peak_185	1000	.	276.879	5.98591	-1	69
CM002236.1	1430726	1431528	peak_186	1000	.	1529.58	7.4494	-1	273
CM002236.1	1435305	1435803	peak_187	1000	.	782.376	6.40606	-1	133
CM002236.1	1439400	1440741	peak_188	1000	.	16392.9	29.7272	-1	494
CM002236.1	1450147	1450932	peak_189	1000	.	5540.85	16.9477	-1	515
CM002236.1	1454433	1455131	peak_190	1000	.	2903.58	11.4183	-1	141
CM002236.1	1467304	1467478	peak_191	1000	.	218.529	4.89069	-1	76
CM002236.1	1493364	1493819	peak_192	1000	.	2478.89	15.0781	-1	346
CM002236.1	1504547	1505013	peak_193	810	.	377.671	4.89069	-1	369
CM002236.1	1505117	1505822	peak_194	1000	.	7341.89	25.488	-1	495
CM002236.1	1516231	1519530	peak_195	1000	.	21790	25.4057	-1	1653
CM002236.1	1538810	1539625	peak_196	1000	.	6318.41	19.505	-1	458
CM002236.1	1541406	1543403	peak_197	1000	.	16562.6	26.1673	-1	932
CM002236.1	1555887	1557401	peak_198	1000	.	2782.72	9.96983	-1	1074
CM002236.1	1559443	1559889	peak_199	1000	.	1708.99	8.92624	-1	249
CM002236.1	1567753	1568414	peak_200	1000	.	705.002	7.03351	-1	371
CM002236.1	1568520	1570603	peak_201	1000	.	5672.89	13.6368	-1	1088
CM002236.1	1576051	1576643	peak_202	1000	.	737.595	8.15107	-1	416
CM002236.1	1576812	1577289	peak_203	1000	.	2632.57	14.9717	-1	240
CM002236.1	1579467	1580658	peak_204	1000	.	1510.49	6.9918	-1	853
CM002236.1	1582742	1586015	peak_205	1000	.	24767.9	26.3823	-1	1221
CM002236.1	1590589	1591193	peak_206	1000	.	1380.71	7.24172	-1	361
CM002236.1	1617682	1618236	peak_207	1000	.	2833.71	13.4163	-1	235
CM002236.1	1631933	1633007	peak_208	1000	.	1677.77	12.5227	-1	252
CM002236.1	1633125	1634573	peak_209	1000	.	7383.25	14.6151	-1	1185
CM002236.1	1639612	1640241	peak_210	1000	.	2565.12	13.6001	-1	374
CM002236.1	1655115	1658127	peak_211	1000	.	49784.3	41.1427	-1	1850
CM002236.1	1662625	1663087	peak_212	1000	.	2140.36	11.2252	-1	301
CM002236.1	1666918	1668060	peak_213	1000	.	7357	16.8121	-1	641
CM002236.1	1674905	1675242	peak_214	1000	.	379.391	5.4384	-1	233
CM002236.1	1679371	1679476	peak_215	1000	.	254.18	5.73334	-1	22
CM002236.1	1683927	1685569	peak_216	1000	.	13315	25.652	-1	1187
CM002236.1	1688623	1689699	peak_217	1000	.	3798.23	12.8973	-1	764
CM002236.1	1694185	1695662	peak_218	1000	.	19559	34.3776	-1	548
CM002236.1	1698891	1699169	peak_219	1000	.	378.385	6.11208	-1	216
CM002236.1	1704586	1705511	peak_220	1000	.	4967.87	13.4531	-1	653
CM002236.1	1705626	1706189	peak_221	924	.	520.062	5.18554	-1	473
CM002236.1	1709477	1711703	peak_222	1000	.	18315.5	22.7979	-1	1924
CM002236.1	1711865	1712330	peak_223	1000	.	695.882	7.20012	-1	261
CM002236.1	1712713	1713877	peak_224	1000	.	2613.96	7.65651	-1	523
CM002236.1	1721403	1721729	peak_225	1000	.	672.581	6.02797	-1	261
CM002236.1	1728707	1728922	peak_226	1000	.	360.022	6.19613	-1	82
CM002236.1	1733611	1733747	peak_227	1000	.	295.548	6.11208	-1	64
CM002236.1	1734340	1734516	peak_228	1000	.	393.813	6.9918	-1	97
CM002236.1	1735019	1735128	peak_229	1000	.	348.367	6.28014	-1	18
CM002236.1	1736027	1737112	peak_230	1000	.	7268.55	20.8484	-1	527
CM002236.1	1746378	1746743	peak_231	1000	.	2092.41	11.764	-1	280
CM002236.1	1755344	1755671	peak_232	1000	.	850.088	7.65651	-1	155
CM002236.1	1759163	1759784	peak_233	1000	.	630.906	5.64909	-1	322
CM002236.1	1759908	1760389	peak_234	1000	.	1123.67	7.1585	-1	274
CM002236.1	1774039	1774208	peak_235	1000	.	285.692	5.85966	-1	89
CM002236.1	1778130	1779696	peak_236	1000	.	10583.3	18.929	-1	916
CM002236.1	1785056	1785355	peak_237	1000	.	376.077	4.8486	-1	157
CM002236.1	1788341	1789698	peak_238	1000	.	12552.5	30.1452	-1	712
CM002236.1	1798401	1799189	peak_239	1000	.	1948.99	10.6016	-1	353
CM002236.1	1802397	1803475	peak_240	1000	.	12694.5	31.2321	-1	666
CM002236.1	1813627	1813999	peak_241	1000	.	1510.74	8.96676	-1	87
CM002236.1	1821576	1822531	peak_242	1000	.	3415.98	12.86	-1	327
CM002236.1	1829706	1831998	peak_243	1000	.	14672.3	17.0491	-1	1378
CM002236.1	1842657	1843080	peak_244	1000	.	1125.38	9.53083	-1	178
CM002236.1	1843213	1844228	peak_245	1000	.	6735.36	15.1489	-1	834
CM002236.1	1852696	1852978	peak_246	1000	.	435.025	6.28014	-1	73
CM002236.1	1862222	1862757	peak_247	1000	.	1281.59	9.2898	-1	170
CM002236.1	1864135	1864706	peak_248	1000	.	888.395	8.72324	-1	96
CM002236.1	1864847	1865023	peak_249	1000	.	300.57	5.94383	-1	82
CM002236.1	1872683	1873730	peak_250	1000	.	14837.2	34.0444	-1	437
CM002236.1	1886077	1887410	peak_251	1000	.	7343.64	14.5793	-1	811
CM002236.1	1899975	1900762	peak_252	1000	.	7735.17	23.7813	-1	417
CM002236.1	1908814	1910047	peak_253	1000	.	6993.28	18.5079	-1	605
CM002236.1	1912693	1912805	peak_254	1000	.	330.296	6.23815	-1	54
CM002236.1	1912920	1913955	peak_255	1000	.	7233.81	19.186	-1	322
CM002236.1	1914072	1916118	peak_256	1000	.	5758.27	12.107	-1	1314
CM002236.1	1923211	1924799	peak_257	1000	.	12358.8	21.5792	-1	368
CM002236.1	1925577	1925972	peak_258	900	.	355.602	5.39626	-1	104
CM002236.1	1926600	1933155	peak_259	1000	.	50210	25.4057	-1	1893
CM002236.1	1937184	1938434	peak_260	1000	.	3434.22	12.7479	-1	892
CM002236.1	1943996	1944698	peak_261	1000	.	1837.82	9.33005	-1	259
CM002236.1	1947277	1947986	peak_262	1000	.	3364.29	13.1576	-1	260
CM002236.1	1951975	1955408	peak_263	1000	.	42854.4	32.1283	-1	1158
CM002236.1	1958237	1958893	peak_264	1000	.	3337.83	12.4475	-1	265
CM002236.1	1969426	1970253	peak_265	1000	.	1803.03	10.405	-1	470
CM002236.1	1981105	1982042	peak_266	1000	.	1864.28	9.37027	-1	557
CM002236.1	1987428	1988309	peak_267	1000	.	8463.79	19.9159	-1	457
CM002236.1	1990537	1991153	peak_268	1000	.	2830.74	12.8226	-1	436
CM002236.1	1995976	1996913	peak_269	1000	.	4287.17	13.6734	-1	372
CM002236.1	2000889	2001752	peak_270	1000	.	6220.75	19.6951	-1	423
CM002236.1	2006560	2012662	peak_271	1000	.	29754.7	21.2763	-1	401
CM002236.1	2014344	2020437	peak_272	1000	.	73861.5	32.6847	-1	1568
CM002236.1	2020887	2021502	peak_273	331	.	203.63	4.68034	-1	165
CM002236.1	2021867	2022726	peak_274	1000	.	3167.86	9.81063	-1	223
CM002236.1	2026874	2027300	peak_275	1000	.	1166.44	6.86658	-1	90
CM002236.1	2031149	2031381	peak_276	1000	.	933.939	8.68255	-1	83
CM002236.1	2031482	2031808	peak_277	1000	.	2450.81	14.6867	-1	212
CM002236.1	2031919	2032069	peak_278	1000	.	362.782	7.4494	-1	75
CM002236.1	2035645	2036161	peak_279	1000	.	5924.93	20.9405	-1	227
CM002236.1	2046756	2046993	peak_280	1000	.	236.994	5.10127	-1	85
CM002236.1	2049408	2050488	peak_281	1000	.	3944.44	14.5075	-1	788
CM002236.1	2055616	2057739	peak_282	1000	.	17454.4	23.4081	-1	1215
CM002236.1	2067780	2068157	peak_283	1000	.	772.168	7.49087	-1	197
CM002236.1	2068284	2068572	peak_284	1000	.	534.702	6.6575	-1	206
CM002236.1	2068727	2069654	peak_285	1000	.	3402.66	11.1864	-1	582
CM002236.1	2073840	2075146	peak_286	1000	.	6204	13.8561	-1	786
CM002236.1	2076945	2077530	peak_287	1000	.	3073.46	13.2686	-1	382
CM002236.1	2086588	2086768	peak_288	1000	.	216.272	4.68034	-1	93
CM002236.1	2087066	2087384	peak_289	1000	.	930.319	8.0689	-1	241
CM002236.1	2088574	2088900	peak_290	804	.	262.249	5.64909	-1	269
CM002236.1	2089004	2090384	peak_291	1000	.	6417.83	15.1135	-1	971
CM002236.1	2100887	2102018	peak_292	1000	.	2307.87	9.73084	-1	1039
CM002236.1	2103697	2103801	peak_293	1000	.	242.227	5.1434	-1	49
CM002236.1	2103952	2106374	peak_294	1000	.	19478.7	24.377	-1	417
CM002236.1	2110886	2112026	peak_295	1000	.	4440.73	11.5915	-1	440
CM002236.1	2112138	2112623	peak_296	1000	.	1492.17	10.7973	-1	384
CM002236.1	2112733	2115493	peak_297	1000	.	20314.7	25.7338	-1	695
CM002236.1	2118794	2119017	peak_298	1000	.	313.772	4.6383	-1	74
CM002236.1	2123629	2124413	peak_299	1000	.	1644.86	9.57089	-1	239
CM002236.1	2124531	2125494	peak_300	1000	.	3440.94	13.1205	-1	844
CM002236.1	2125618	2126289	peak_301	1000	.	715.732	5.90175	-1	83
CM002236.1	2126506	2129180	peak_302	1000	.	9257.13	14.7581	-1	874
CM002236.1	2129986	2130520	peak_303	1000	.	779.385	6.61563	-1	353
CM002236.1	2134931	2135104	peak_304	1000	.	284.403	5.22768	-1	66
CM002236.1	2135225	2135586	peak_305	1000	.	720.487	6.15411	-1	128
CM002236.1	2146264	2147432	peak_306	1000	.	7232.42	16.7101	-1	592
CM002236.1	2155976	2156667	peak_307	1000	.	1574.37	10.0889	-1	573
CM002236.1	2162421	2165618	peak_308	1000	.	19647.8	20.9405	-1	779
CM002236.1	2166119	2166308	peak_309	1000	.	245.194	5.10127	-1	51
CM002236.1	2170550	2171748	peak_310	1000	.	4692.09	11.0312	-1	893
CM002236.1	2175944	2177047	peak_311	1000	.	4043.88	12.9718	-1	765
CM002236.1	2193857	2197019	peak_312	1000	.	63680.9	47.1905	-1	2143
CM002236.1	2216664	2219437	peak_313	1000	.	19765.4	21.9397	-1	1583
CM002236.1	2219633	2223832	peak_314	1000	.	40656.8	30.8729	-1	2832
CM002236.1	2243860	2246934	peak_315	1000	.	24018.3	26.0323	-1	2287
CM002236.1	2247332	2248964	peak_316	1000	.	7000.51	17.2511	-1	836
CM002236.1	2250487	2251719	peak_317	1000	.	12805.1	27.6232	-1	668
CM002236.1	2263061	2263285	peak_318	1000	.	271.187	4.9749	-1	179
CM002236.1	2342604	2342856	peak_319	1000	.	729.355	7.53231	-1	92
CM002236.1	2348339	2348589	peak_320	1000	.	382.594	5.98591	-1	172
CM002236.1	2350496	2350872	peak_321	1000	.	1835.27	12.6354	-1	178
CM002236.1	2355101	2356025	peak_322	1000	.	5073.52	17.8182	-1	408
CM002236.1	2363470	2363705	peak_323	1000	.	714.534	9.0477	-1	92
CM002236.1	2363842	2364059	peak_324	1000	.	370.462	5.73334	-1	87
CM002236.1	2367989	2368748	peak_325	1000	.	3694.32	15.8848	-1	354
CM002236.1	2404690	2404939	peak_326	1000	.	475.258	5.81756	-1	72
CM002236.1	2408892	2411138	peak_327	1000	.	16035.5	23.3792	-1	500
CM002236.1	2414916	2415036	peak_328	1000	.	315.315	6.48994	-1	54
CM002236.1	2415180	2415594	peak_329	708	.	293.199	4.68034	-1	96
CM002236.1	2415721	2416301	peak_330	1000	.	776.149	7.32486	-1	319
CM002236.1	2423389	2423836	peak_331	503	.	224.77	4.09361	-1	409
CM002236.1	2433493	2434713	peak_332	1000	.	14469.9	32.1516	-1	418
CM002236.1	2451753	2453208	peak_333	1000	.	4300.79	13.8926	-1	331
CM002236.1	2453374	2453644	peak_334	1000	.	903.868	8.84513	-1	143
CM002236.1	2453810	2454017	peak_335	1000	.	224.033	5.31197	-1	67
CM002236.1	2458137	2459297	peak_336	1000	.	5881.36	13.5634	-1	474
CM002236.1	2463388	2464123	peak_337	1000	.	1758.72	9.16888	-1	429
CM002236.1	2467006	2467375	peak_338	1000	.	1597.96	11.2252	-1	228
CM002236.1	2471844	2473016	peak_339	717	.	840.306	5.64909	-1	930
CM002236.1	2473612	2474650	peak_340	1000	.	4675.21	16.0581	-1	658
CM002236.1	2500279	2501176	peak_341	1000	.	3989.08	14.1106	-1	413
CM002236.1	2520334	2521529	peak_342	1000	.	5338.28	14.0744	-1	785
CM002236.1	2534997	2535905	peak_343	1000	.	8014.98	19.1219	-1	423
CM002236.1	2543328	2543602	peak_344	1000	.	458.714	6.53185	-1	193
CM002236.1	2550329	2553705	peak_345	1000	.	24241.9	25.8426	-1	960
CM002236.1	2565126	2566012	peak_346	1000	.	3611.52	14.1831	-1	476
CM002236.1	2572935	2573908	peak_347	1000	.	5341.73	15.9542	-1	184
CM002236.1	2582846	2584002	peak_348	1000	.	2900.29	10.1285	-1	337
CM002236.1	2584244	2584385	peak_349	1000	.	268.581	5.39626	-1	68
CM002236.1	2591654	2592354	peak_350	1000	.	2466.7	14.1831	-1	535
CM002236.1	2592469	2592716	peak_351	1000	.	955.503	11.5338	-1	126
CM002236.1	2597539	2597990	peak_352	1000	.	862.993	8.27413	-1	137
CM002236.1	2600115	2602392	peak_353	1000	.	6092.68	13.8561	-1	1804
CM002236.1	2608821	2609005	peak_354	1000	.	240.788	4.89069	-1	42
CM002236.1	2613045	2613677	peak_355	1000	.	1005.14	6.74118	-1	537
CM002236.1	2613801	2614990	peak_356	1000	.	6241.18	17.9174	-1	231
CM002236.1	2615136	2615365	peak_357	1000	.	498.238	5.81756	-1	152
CM002236.1	2627716	2628198	peak_358	1000	.	1187.41	8.19212	-1	417
CM002236.1	2628313	2629984	peak_359	1000	.	10630.8	19.4414	-1	150
CM002236.1	2648160	2648350	peak_360	1000	.	301.65	5.52269	-1	68
CM002236.1	2648530	2648886	peak_361	1000	.	992.801	9.16888	-1	153
CM002236.1	2656361	2656917	peak_362	1000	.	1044.18	7.82176	-1	112
CM002236.1	2657664	2658106	peak_363	1000	.	1359.59	8.92624	-1	155
CM002236.1	2665142	2665440	peak_364	1000	.	621.718	6.23815	-1	207
CM002236.1	2673526	2675093	peak_365	1000	.	10291.1	20.8484	-1	355
CM002236.1	2680353	2680734	peak_366	1000	.	1773	11.5723	-1	286
CM002236.1	2680859	2681082	peak_367	1000	.	615.691	7.53231	-1	130
CM002236.1	2690592	2690821	peak_368	1000	.	489.896	6.23815	-1	135
CM002236.1	2693756	2694211	peak_369	1000	.	2327.95	13.009	-1	268
CM002236.1	2696629	2697616	peak_370	1000	.	5488.62	13.3794	-1	205
CM002236.1	2702440	2704547	peak_371	1000	.	10984.8	20.1041	-1	791
CM002236.1	2708469	2708716	peak_372	1000	.	485.146	5.52269	-1	206
CM002236.1	2720061	2721498	peak_373	1000	.	7961.41	16.8121	-1	1198
CM002236.1	2728186	2729005	peak_374	1000	.	3980.78	14.9717	-1	360
CM002236.1	2729826	2730082	peak_375	1000	.	607.781	5.77545	-1	93
CM002236.1	2730203	2730438	peak_376	1000	.	332.631	5.60696	-1	85
CM002236.1	2730581	2731400	peak_377	1000	.	7139.62	24.377	-1	493
CM002236.1	2747681	2748108	peak_378	1000	.	920.545	7.20012	-1	133
CM002236.1	2754065	2754847	peak_379	1000	.	2556.26	12.372	-1	517
CM002236.1	2764103	2764358	peak_380	1000	.	650.999	7.11685	-1	82
CM002236.1	2767942	2768596	peak_381	1000	.	5142.6	20.1354	-1	283
CM002236.1	2776539	2782092	peak_382	1000	.	46145.3	30.5349	-1	4873
CM002236.1	2796820	2798630	peak_383	1000	.	8235.95	13.6734	-1	1665
CM002236.1	2804244	2804967	peak_384	1000	.	4063.18	12.5979	-1	351
CM002236.1	2820931	2821152	peak_385	1000	.	458.497	5.64909	-1	83
CM002236.1	2821483	2822487	peak_386	1000	.	3073.79	13.4899	-1	664
CM002236.1	2827797	2828023	peak_387	1000	.	407.637	4.76444	-1	169
CM002236.1	2836624	2837453	peak_388	1000	.	3505.89	12.9346	-1	403
CM002236.1	2840439	2842153	peak_389	1000	.	7034.34	15.3605	-1	1410
CM002236.1	2862480	2862619	peak_390	1000	.	362.3	6.783	-1	76
CM002236.1	2862773	2863209	peak_391	1000	.	966.899	7.69786	-1	62
CM002236.1	2863760	2864461	peak_392	1000	.	2315.77	10.2472	-1	552
CM002236.1	2870222	2870772	peak_393	1000	.	1990.23	10.0492	-1	383
CM002236.1	2878134	2878981	peak_394	1000	.	3632.91	13.4531	-1	610
CM002236.1	2879082	2879300	peak_395	1000	.	287.243	5.73334	-1	42
CM002236.1	2879672	2882450	peak_396	1000	.	20128.3	19.0256	-1	2389
CM002236.1	2888149	2888641	peak_397	1000	.	1866.78	9.73084	-1	162
CM002236.1	2891076	2894704	peak_398	1000	.	30092.6	24.8529	-1	964
CM002236.1	2894854	2898468	peak_399	1000	.	54964.8	40.9339	-1	2449
CM002236.1	2898576	2898705	peak_400	1000	.	256.699	6.61563	-1	50
CM002236.1	2904811	2906096	peak_401	1000	.	8978.57	20.0415	-1	443
CM002236.1	2925168	2925514	peak_402	1000	.	808.614	6.61563	-1	246
CM002236.1	2928472	2928832	peak_403	1000	.	930.635	6.783	-1	198
CM002236.1	2932248	2932935	peak_404	1000	.	1884.14	9.45061	-1	560
CM002236.1	2939369	2940252	peak_405	1000	.	3352.22	12.372	-1	208
CM002236.1	2946423	2952408	peak_406	1000	.	42894.5	28.4981	-1	5212
CM002236.1	2952929	2953186	peak_407	901	.	231.486	4.89069	-1	136
CM002236.1	2953299	2954543	peak_408	1000	.	9310.12	25.213	-1	633
CM002236.1	2959363	2959998	peak_409	1000	.	4871.97	16.846	-1	269
CM002236.1	2964491	2964837	peak_410	1000	.	628.756	6.69935	-1	255
CM002236.1	2971499	2972624	peak_411	1000	.	4507.63	14.9717	-1	490
CM002236.1	2972731	2973566	peak_412	1000	.	1259.41	7.2833	-1	92
CM002236.1	2973669	2973963	peak_413	1000	.	394.814	4.80652	-1	52
CM002236.1	2977633	2979293	peak_414	1000	.	13093	19.4732	-1	1269
CM002236.1	2988744	2990074	peak_415	1000	.	5430.05	15.2901	-1	238
CM002236.1	2993010	2993207	peak_416	1000	.	448.114	5.69121	-1	98
CM002236.1	2993828	2994268	peak_417	582	.	256.25	4.9749	-1	354
CM002236.1	2995808	2996552	peak_418	1000	.	1422.81	8.68255	-1	405
CM002236.1	3004970	3005773	peak_419	1000	.	8327.87	25.488	-1	304
CM002236.1	3009069	3010150	peak_420	1000	.	9121.14	25.4606	-1	570
CM002236.1	3013952	3021924	peak_421	1000	.	98159.4	53.1175	-1	4488
CM002236.1	3031651	3036582	peak_422	1000	.	34967.7	24.0944	-1	3854
CM002236.1	3036694	3037914	peak_423	1000	.	3047.84	10.3656	-1	528
CM002236.1	3038042	3038262	peak_424	1000	.	412.692	6.40606	-1	69
CM002236.1	3038459	3044289	peak_425	1000	.	28289.5	23.6955	-1	4412
CM002236.1	3053440	3053933	peak_426	1000	.	634.787	6.15411	-1	265
CM002236.1	3054085	3054330	peak_427	1000	.	682.971	8.60109	-1	158
CM002236.1	3054479	3054759	peak_428	1000	.	553.78	7.32486	-1	151
CM002236.1	3054882	3055037	peak_429	1000	.	327.221	6.15411	-1	62
CM002236.1	3068002	3068367	peak_430	696	.	253.936	4.68034	-1	104
CM002236.1	3089974	3090565	peak_431	1000	.	1249.92	6.3641	-1	309
CM002236.1	3094503	3095326	peak_432	1000	.	5017.74	17.3852	-1	477
CM002236.1	3100271	3101164	peak_433	1000	.	1602.66	6.28014	-1	278
CM002236.1	3113677	3117705	peak_434	1000	.	22585.6	21.6998	-1	2103
CM002236.1	3124864	3125237	peak_435	1000	.	706.405	6.32213	-1	157
CM002236.1	3128792	3133568	peak_436	1000	.	33287.4	24.4894	-1	4631
CM002236.1	3136208	3136840	peak_437	1000	.	898.447	6.32213	-1	388
CM002236.1	3148308	3156883	peak_438	1000	.	105242	41.9866	-1	1641
CM002236.1	3159308	3160740	peak_439	1000	.	2657.71	10.7583	-1	424
CM002236.1	3168695	3169512	peak_440	1000	.	2081.79	8.64183	-1	517
CM002236.1	3169620	3170437	peak_441	1000	.	1925.57	10.2472	-1	263
CM002236.1	3182177	3182692	peak_442	1000	.	3234.13	13.5267	-1	264
CM002236.1	3206061	3206346	peak_443	1000	.	517.418	5.94383	-1	73
CM002236.1	3206571	3206779	peak_444	1000	.	213.683	5.26983	-1	48
CM002236.1	3214363	3216145	peak_445	1000	.	15225.3	30.8007	-1	620
CM002236.1	3221262	3222333	peak_446	1000	.	4695.87	12.5603	-1	140
CM002236.1	3222449	3222916	peak_447	1000	.	1378.32	8.19212	-1	327
CM002236.1	3226676	3227441	peak_448	1000	.	3843.21	12.4475	-1	415
CM002236.1	3231398	3232310	peak_449	1000	.	4155.6	16.7101	-1	187
CM002236.1	3238488	3239581	peak_450	1000	.	1851.54	6.74118	-1	487
CM002236.1	3249322	3251404	peak_451	1000	.	7603.91	14.6151	-1	1535
CM002236.1	3251555	3252477	peak_452	1000	.	1049.8	4.9749	-1	279
CM002236.1	3252682	3254924	peak_453	1000	.	14722.7	22.8271	-1	293
CM002236.1	3262565	3262778	peak_454	1000	.	291.953	4.89069	-1	77
CM002236.1	3265720	3266064	peak_455	1000	.	833.902	7.1585	-1	147
CM002236.1	3281566	3282094	peak_456	1000	.	3198.73	16.4026	-1	276
CM002236.1	3286353	3294886	peak_457	1000	.	147811	42.209	-1	7290
CM002236.1	3295455	3296653	peak_458	1000	.	7099.84	18.2137	-1	648
CM002236.1	3300891	3301254	peak_459	1000	.	1535.44	9.08812	-1	87
CM002236.1	3307310	3308597	peak_460	1000	.	7649.71	17.4522	-1	620
CM002236.1	3308726	3308949	peak_461	1000	.	621.76	7.4494	-1	97
CM002236.1	3316199	3316379	peak_462	1000	.	283.187	5.18554	-1	96
CM002236.1	3325542	3330119	peak_463	1000	.	26157.1	30.7766	-1	727
CM002236.1	3337211	3338151	peak_464	1000	.	4368.83	14.5075	-1	403
CM002236.1	3349010	3350215	peak_465	1000	.	4994.98	12.9718	-1	1074
CM002236.1	3350354	3350840	peak_466	1000	.	1606.64	11.8786	-1	82
CM002236.1	3356401	3356761	peak_467	1000	.	593.054	6.6575	-1	296
CM002236.1	3356885	3357518	peak_468	1000	.	1906.56	9.6909	-1	98
CM002236.1	3362382	3362640	peak_469	1000	.	334.701	5.22768	-1	203
CM002236.1	3362813	3363079	peak_470	1000	.	281.079	4.17714	-1	51
CM002236.1	3367457	3368205	peak_471	1000	.	1030.33	6.9918	-1	314
CM002236.1	3369116	3369470	peak_472	1000	.	1131.17	9.00724	-1	270
CM002236.1	3369603	3369751	peak_473	1000	.	315.417	6.19613	-1	70
CM002236.1	3373979	3374468	peak_474	1000	.	1032.58	6.6575	-1	251
CM002236.1	3374574	3375276	peak_475	1000	.	1376.45	8.27413	-1	173
CM002236.1	3375456	3375632	peak_476	1000	.	300.204	5.48055	-1	32
CM002236.1	3378125	3379644	peak_477	1000	.	4820.57	13.0462	-1	210
CM002236.1	3379807	3382329	peak_478	1000	.	25279.8	23.0605	-1	1442
CM002236.1	3389820	3390091	peak_479	1000	.	635.944	6.44801	-1	95
CM002236.1	3398624	3399444	peak_480	1000	.	6562.14	16.3339	-1	293
CM002236.1	3403338	3403562	peak_481	1000	.	367.257	5.94383	-1	133
CM002236.1	3403674	3405745	peak_482	1000	.	16167.4	22.0592	-1	394
CM002236.1	3414014	3414211	peak_483	1000	.	428.89	6.07003	-1	83
CM002236.1	3417150	3417505	peak_484	1000	.	1030.82	7.40791	-1	169
CM002236.1	3420000	3420563	peak_485	1000	.	2421.83	10.9923	-1	411
CM002236.1	3420847	3420964	peak_486	1000	.	249.604	5.31197	-1	71
CM002236.1	3425372	3426267	peak_487	1000	.	11155.7	24.9363	-1	574
CM002236.1	3426379	3429367	peak_488	1000	.	20149.6	24.6296	-1	735
CM002236.1	3429490	3430216	peak_489	1000	.	1272.87	6.90834	-1	190
CM002236.1	3431565	3432065	peak_490	1000	.	3341.64	15.8153	-1	174
CM002236.1	3441981	3443026	peak_491	1000	.	2648.54	9.77075	-1	280
CM002236.1	3445327	3445721	peak_492	1000	.	1560.81	10.3262	-1	156
CM002236.1	3449553	3450026	peak_493	1000	.	2955.25	15.1489	-1	208
CM002236.1	3454164	3455589	peak_494	1000	.	9492.73	24.8807	-1	854
CM002236.1	3457708	3458797	peak_495	1000	.	9594.79	21.8199	-1	490
CM002236.1	3464997	3465613	peak_496	1000	.	1417.07	7.78049	-1	174
CM002236.1	3467879	3468284	peak_497	1000	.	1526.29	8.92624	-1	226
CM002236.1	3495406	3495864	peak_498	1000	.	3597.53	17.0491	-1	260
CM002236.1	3512576	3512810	peak_499	1000	.	1533.6	14.6867	-1	132
CM002236.1	3512938	3513288	peak_500	1000	.	1999.69	15.1489	-1	255
CM002236.1	3522271	3522499	peak_501	1000	.	488.557	6.86658	-1	88
CM002236.1	3525879	3527732	peak_502	1000	.	14501	29.0293	-1	824
CM002236.1	3529121	3529570	peak_503	1000	.	495.397	5.10127	-1	364
CM002236.1	3536388	3537019	peak_504	1000	.	2314.85	10.405	-1	289
CM002236.1	3543642	3544106	peak_505	1000	.	1488.38	12.031	-1	367
CM002236.1	3549243	3549465	peak_506	1000	.	347.471	5.22768	-1	124
CM002236.1	3549912	3551902	peak_507	1000	.	16378.4	27.9857	-1	648
CM002236.1	3552096	3553284	peak_508	1000	.	6872.03	20.2291	-1	609
CM002236.1	3575843	3577224	peak_509	1000	.	16732.5	28.4471	-1	669
CM002236.1	3580286	3580685	peak_510	1000	.	654.534	5.52269	-1	162
CM002236.1	3580927	3581387	peak_511	1000	.	1071.33	8.3151	-1	178
CM002236.1	3588959	3589432	peak_512	1000	.	964.999	8.51952	-1	374
CM002236.1	3641128	3641526	peak_513	1000	.	570.72	6.40606	-1	89
CM002236.1	3670792	3671698	peak_514	1000	.	7551.51	25.2957	-1	304
CM002236.1	3673042	3673351	peak_515	668	.	206.285	4.59628	-1	248
CM002236.1	3673908	3675270	peak_516	1000	.	22890.2	37.2032	-1	619
CM002236.1	3712040	3712381	peak_517	1000	.	871.689	7.61513	-1	258
CM002236.1	3729672	3730315	peak_518	1000	.	2597.61	13.5634	-1	496
CM002236.1	3990635	3990884	peak_519	1000	.	631.449	7.24172	-1	160
CM002236.1	3995603	3996976	peak_520	1000	.	12659	23.8384	-1	474
CM002236.1	4004163	4005234	peak_521	1000	.	5337.71	15.7108	-1	336
CM002236.1	4096334	4097428	peak_522	1000	.	8658.76	24.2642	-1	603
CM002236.1	4100187	4101017	peak_523	1000	.	1594.62	7.78049	-1	389
CM002236.1	4110073	4110335	peak_524	1000	.	1266.97	12.86	-1	168
CM002236.1	4110436	4110835	peak_525	1000	.	1807.18	13.0462	-1	188
CM002236.1	4116987	4117291	peak_526	1000	.	883.476	9.2898	-1	216
CM002236.1	4120941	4122536	peak_527	1000	.	9259.53	22.8564	-1	747
CM002236.1	4122768	4123360	peak_528	1000	.	1597.03	9.77075	-1	87
CM002236.1	4127439	4128462	peak_529	1000	.	3291.02	10.6016	-1	389
CM002236.1	4129815	4130876	peak_530	1000	.	6325	22.944	-1	635
CM002236.1	4149939	4150250	peak_531	1000	.	1495.05	11.5723	-1	246
CM002236.1	4150374	4151093	peak_532	1000	.	1524.41	11.07	-1	83
CM002236.1	4195571	4195938	peak_533	1000	.	1253.8	9.49073	-1	203
CM002236.1	4196040	4197961	peak_534	1000	.	15209.7	21.549	-1	850
CM002236.1	4206068	4207014	peak_535	1000	.	6682.52	19.1219	-1	266
CM002236.1	4223104	4225458	peak_536	1000	.	18283.8	23.0314	-1	1118
CM002236.1	4233488	4233932	peak_537	670	.	297.352	4.38644	-1	352
CM002236.1	4234056	4236062	peak_538	1000	.	15513.8	27.2575	-1	192
CM002236.1	4241325	4247976	peak_539	1000	.	42116.9	34.9491	-1	5671
CM002236.1	4255253	4256128	peak_540	1000	.	1698.52	7.07519	-1	719
CM002236.1	4261564	4262077	peak_541	690	.	353.899	4.9749	-1	337
CM002236.1	4269275	4270006	peak_542	1000	.	2159.38	11.3798	-1	348
CM002236.1	4270481	4272449	peak_543	1000	.	15819.3	19.282	-1	991
CM002236.1	4276395	4278478	peak_544	1000	.	14219.8	26.0323	-1	577
CM002236.1	4287353	4287860	peak_545	1000	.	937.626	6.19613	-1	429
CM002236.1	4292523	4292622	peak_546	1000	.	216.847	5.31197	-1	33
CM002236.1	4292998	4293201	peak_547	1000	.	308.915	5.31197	-1	42
CM002236.1	4297236	4301322	peak_548	1000	.	27843	28.3706	-1	3510
CM002236.1	4304270	4304694	peak_549	1000	.	670.815	5.56482	-1	124
CM002236.1	4312933	4313506	peak_550	1000	.	1076.37	8.64183	-1	237
CM002236.1	4314045	4314182	peak_551	1000	.	351.576	6.44801	-1	73
CM002236.1	4314376	4314538	peak_552	1000	.	277.608	5.68068	-1	74
CM002236.1	4334791	4335381	peak_553	1000	.	2864.21	11.7257	-1	238
CM002236.1	4356705	4356941	peak_554	1000	.	1005.36	9.6909	-1	165
CM002236.1	4357061	4358314	peak_555	1000	.	8080.77	16.0581	-1	675
CM002236.1	4371584	4372008	peak_556	1000	.	2302.15	13.3425	-1	219
CM002236.1	4384093	4385463	peak_557	1000	.	2395.99	8.35603	-1	331
CM002236.1	4386217	4386899	peak_558	1000	.	3556.9	13.8197	-1	396
CM002236.1	4395411	4395699	peak_559	1000	.	581.672	6.44801	-1	73
CM002236.1	4402211	4408142	peak_560	1000	.	58826	34.466	-1	1274
CM002236.1	4424708	4426663	peak_561	1000	.	10022	15.2195	-1	1563
CM002236.1	4426787	4427880	peak_562	1000	.	3394.67	15.2195	-1	876
CM002236.1	4428376	4428567	peak_563	1000	.	246.784	5.10127	-1	64
CM002236.1	4429226	4434992	peak_564	1000	.	47731.9	31.9412	-1	3421
CM002236.1	4435240	4435541	peak_565	1000	.	432.28	5.77545	-1	245
CM002236.1	4440786	4440912	peak_566	1000	.	631.844	9.20922	-1	90
CM002236.1	4441049	4441529	peak_567	1000	.	2049.56	9.33005	-1	97
CM002236.1	4447467	4449921	peak_568	1000	.	37008.4	36.0058	-1	681
CM002236.1	4458597	4459571	peak_569	1000	.	2094.3	10.9534	-1	252
CM002236.1	4459769	4460144	peak_570	1000	.	911.9	9.12852	-1	277
CM002236.1	4460328	4460578	peak_571	1000	.	930.731	8.72324	-1	75
CM002236.1	4461935	4462526	peak_572	1000	.	1338.56	7.57373	-1	336
CM002236.1	4462887	4463073	peak_573	1000	.	427.459	5.98591	-1	98
CM002236.1	4463225	4463707	peak_574	1000	.	1031.55	6.61563	-1	204
CM002236.1	4466379	4466752	peak_575	1000	.	1034.61	6.8248	-1	289
CM002236.1	4477509	4477725	peak_576	1000	.	439.891	6.32213	-1	84
CM002236.1	4486103	4486407	peak_577	811	.	246.557	4.8486	-1	271
CM002236.1	4486511	4487574	peak_578	1000	.	9900.56	25.4606	-1	679
CM002236.1	4490595	4490779	peak_579	1000	.	257.089	5.39626	-1	121
CM002236.1	4508130	4508535	peak_580	1000	.	1083.41	6.90834	-1	134
CM002236.1	4508827	4509189	peak_581	1000	.	607.548	6.15411	-1	58
CM002236.1	4515419	4515744	peak_582	1000	.	702.285	5.4384	-1	230
CM002236.1	4520956	4521278	peak_583	772	.	248.666	4.42837	-1	244
CM002236.1	4544085	4544780	peak_584	1000	.	1002.39	5.56482	-1	421
CM002236.1	4550622	4551314	peak_585	1000	.	1731.62	9.2898	-1	239
CM002236.1	4551439	4551558	peak_586	1000	.	282.872	5.77545	-1	52
CM002236.1	4552319	4552895	peak_587	916	.	527.554	5.31197	-1	476
CM002236.1	4562827	4563282	peak_588	1000	.	2620.9	13.1205	-1	175
CM002236.1	4586932	4587699	peak_589	1000	.	2063.35	12.031	-1	613
CM002236.1	4587881	4588058	peak_590	1000	.	684.698	8.92624	-1	88
CM002236.1	4588199	4588324	peak_591	1000	.	294.907	5.81756	-1	61
CM002236.1	4597297	4597669	peak_592	988	.	367.683	4.51229	-1	54
CM002236.1	4604783	4605863	peak_593	1000	.	2563.38	8.76389	-1	231
CM002236.1	4608918	4609767	peak_594	1000	.	2732.51	10.6016	-1	311
CM002236.1	4620736	4621809	peak_595	1000	.	9148.86	21.3371	-1	416
CM002236.1	4626397	4627890	peak_596	1000	.	7492.4	16.1272	-1	476
CM002236.1	4644634	4645123	peak_597	1000	.	996.134	7.78049	-1	352
CM002236.1	4650754	4655487	peak_598	1000	.	55617.1	28.0887	-1	2862
CM002236.1	4663500	4664026	peak_599	1000	.	1578.59	9.77075	-1	433
CM002236.1	4671433	4672223	peak_600	1000	.	7841.31	19.5685	-1	201
CM002236.1	4685975	4689213	peak_601	1000	.	14602.6	22.3859	-1	377
CM002236.1	4694145	4694886	peak_602	1000	.	6526.07	19.5367	-1	170
CM002236.1	4698658	4700762	peak_603	1000	.	19061.3	20.6945	-1	1697
CM002236.1	4708025	4709194	peak_604	1000	.	2940.01	10.2472	-1	756
CM002236.1	4710599	4710868	peak_605	1000	.	347.156	5.1434	-1	114
CM002236.1	4718702	4719124	peak_606	608	.	256.65	5.52269	-1	416
CM002236.1	4726097	4726383	peak_607	1000	.	342.545	4.93279	-1	229
CM002236.1	4732782	4733169	peak_608	1000	.	954.323	6.8248	-1	262
CM002236.1	4743362	4743982	peak_609	476	.	295.116	4.68034	-1	247
CM002236.1	4770094	4771085	peak_610	1000	.	3343.17	10.405	-1	714
CM002236.1	4772840	4774212	peak_611	1000	.	4608.58	11.7257	-1	366
CM002236.1	4774321	4774673	peak_612	1000	.	1210.66	9.6909	-1	90
CM002236.1	4786698	4788970	peak_613	1000	.	21094.9	24.9363	-1	614
CM002236.1	4795534	4796560	peak_614	1000	.	4729.99	12.145	-1	204
CM002236.1	4800558	4802753	peak_615	1000	.	11475.9	23.8384	-1	490
CM002236.1	4811512	4812063	peak_616	1000	.	1441.9	8.47869	-1	64
CM002236.1	4823139	4834009	peak_617	1000	.	164726	41.1048	-1	6368
CM002236.1	4835664	4842445	peak_618	1000	.	93019.3	35.232	-1	2056
CM002236.1	4846808	4847114	peak_619	678	.	207.363	4.26079	-1	228
CM002236.1	4862635	4863619	peak_620	1000	.	4661.8	16.9702	-1	347
CM002236.1	4874750	4875441	peak_621	1000	.	1929.74	8.56031	-1	626
CM002236.1	4892702	4896356	peak_622	1000	.	18304.2	18.9612	-1	788
CM002236.1	4896696	4897148	peak_623	1000	.	1255.45	7.07519	-1	62
CM002236.1	4897363	4897486	peak_624	1000	.	225.074	5.39626	-1	62
CM002236.1	4906727	4907317	peak_625	1000	.	3754.56	14.4356	-1	279
CM002236.1	4930359	4930857	peak_626	1000	.	2034.84	9.96983	-1	192
CM002236.1	4933170	4935163	peak_627	1000	.	10863.3	19.1219	-1	1418
CM002236.1	4944288	4944805	peak_628	1000	.	2598.51	13.0462	-1	204
CM002236.1	4945220	4947329	peak_629	1000	.	7547.94	15.571	-1	1266
CM002236.1	4955250	4957924	peak_630	1000	.	26010.2	32.0115	-1	1840
CM002236.1	4958938	4960071	peak_631	1000	.	2185.2	9.6909	-1	927
CM002236.1	4966634	4966842	peak_632	1000	.	303.673	5.4384	-1	84
CM002236.1	4993025	4994408	peak_633	1000	.	6579.42	12.2965	-1	853
CM002236.1	5005998	5006352	peak_634	1000	.	551.849	6.32213	-1	266
CM002236.1	5011030	5012678	peak_635	1000	.	6357.51	13.8197	-1	683
CM002236.1	5018313	5018595	peak_636	1000	.	384.51	4.8486	-1	69
CM002236.1	5020926	5025279	peak_637	1000	.	50747.2	33.7085	-1	1737
CM002236.1	5042360	5043185	peak_638	1000	.	6468.85	16.9138	-1	388
CM002236.1	5043290	5043387	peak_639	1000	.	205.341	4.89069	-1	69
CM002236.1	5062673	5063143	peak_640	1000	.	1104.92	9.96983	-1	325
CM002236.1	5069999	5070389	peak_641	1000	.	1317.81	10.8754	-1	295
CM002236.1	5071617	5072004	peak_642	629	.	243.611	4.13536	-1	38
CM002236.1	5073106	5075085	peak_643	1000	.	14835.2	23.4657	-1	1305
CM002236.1	5084968	5085331	peak_644	1000	.	824.519	7.57373	-1	138
CM002236.1	5089117	5089614	peak_645	1000	.	1699.07	8.35603	-1	134
CM002236.1	5092980	5097849	peak_646	1000	.	46717.1	28.5744	-1	1657
CM002236.1	5101030	5101873	peak_647	1000	.	6738.47	21.5188	-1	557
CM002236.1	5101980	5102263	peak_648	1000	.	538.616	8.76389	-1	88
CM002236.1	5105459	5108125	peak_649	1000	.	7346.45	14.7224	-1	1499
CM002236.1	5114493	5116710	peak_650	1000	.	15969.5	22.1485	-1	1591
CM002236.1	5122834	5123098	peak_651	1000	.	387.677	5.26983	-1	188
CM002236.1	5134576	5135368	peak_652	1000	.	4081.09	16.3682	-1	511
CM002236.1	5143160	5144533	peak_653	1000	.	11625.1	23.4369	-1	632
CM002236.1	5144907	5146318	peak_654	1000	.	3064.88	10.7583	-1	519
CM002236.1	5153455	5155408	peak_655	1000	.	6943.41	15.7108	-1	1117
CM002236.1	5155528	5156198	peak_656	542	.	363.469	4.68034	-1	628
CM002236.1	5156308	5157203	peak_657	1000	.	2548.52	10.7973	-1	98
CM002236.1	5157506	5157909	peak_658	1000	.	690.342	7.07519	-1	98
CM002236.1	5167189	5167419	peak_659	1000	.	441.622	5.98591	-1	200
CM002236.1	5170737	5171310	peak_660	1000	.	1246.66	8.02778	-1	290
CM002236.1	5173091	5173981	peak_661	1000	.	2331.07	9.53083	-1	670
CM002236.1	5191647	5192223	peak_662	1000	.	1760.42	11.6874	-1	171
CM002236.1	5199547	5200638	peak_663	1000	.	6258.5	17.9835	-1	937
CM002236.1	5200741	5201331	peak_664	1000	.	1523.8	9.24953	-1	425
CM002236.1	5205537	5205793	peak_665	1000	.	738.32	7.94545	-1	69
CM002236.1	5210398	5211451	peak_666	1000	.	4507.84	15.8848	-1	403
CM002236.1	5224198	5226176	peak_667	1000	.	11464.6	17.3518	-1	1111
CM002236.1	5229550	5229823	peak_668	1000	.	694.997	7.20012	-1	174
CM002236.1	5230435	5230675	peak_669	1000	.	287.649	5.48055	-1	200
CM002236.1	5236097	5237120	peak_670	1000	.	4359.92	16.7781	-1	334
CM002236.1	5242662	5245602	peak_671	1000	.	16265.9	16.846	-1	2598
CM002236.1	5257075	5257534	peak_672	1000	.	3116.69	14.9717	-1	288
CM002236.1	5262394	5262912	peak_673	1000	.	3947.41	15.4308	-1	218
CM002236.1	5267486	5267856	peak_674	1000	.	943.312	7.90425	-1	273
CM002236.1	5271050	5271309	peak_675	1000	.	388.415	5.4384	-1	108
CM002236.1	5272931	5273257	peak_676	1000	.	1423.67	9.45061	-1	216
CM002236.1	5278735	5278879	peak_677	1000	.	423.077	7.57373	-1	83
CM002236.1	5279018	5279346	peak_678	1000	.	2182.1	13.4163	-1	265
CM002236.1	5279458	5279703	peak_679	1000	.	1897.64	13.6368	-1	147
CM002236.1	5283728	5284572	peak_680	1000	.	10869.6	28.4726	-1	480
CM002236.1	5288138	5288405	peak_681	1000	.	353.507	5.48055	-1	187
CM002236.1	5296379	5296785	peak_682	1000	.	1575.04	9.33005	-1	176
CM002236.1	5302108	5302662	peak_683	1000	.	974.245	8.0689	-1	96
CM002236.1	5311467	5311894	peak_684	714	.	304.982	4.89069	-1	275
CM002236.1	5312401	5312538	peak_685	1000	.	355.974	6.44801	-1	77
CM002236.1	5312705	5313595	peak_686	1000	.	2424.19	7.40791	-1	470
CM002236.1	5346406	5346629	peak_687	974	.	217.16	4.68034	-1	136
CM002236.1	5348986	5352836	peak_688	1000	.	28893.5	25.0195	-1	1993
CM002236.1	5355199	5357887	peak_689	1000	.	24776.6	33.6636	-1	2233
CM002236.1	5360117	5360525	peak_690	1000	.	3307.53	18.573	-1	298
CM002236.1	5360642	5360990	peak_691	1000	.	2650.72	15.2901	-1	79
CM002236.1	5369396	5369804	peak_692	1000	.	1188.62	7.98662	-1	346
CM002236.1	5372051	5375623	peak_693	1000	.	41761.2	38.2269	-1	2038
CM002236.1	5377982	5380639	peak_694	1000	.	18415.8	24.377	-1	1221
CM002236.1	5387130	5387484	peak_695	1000	.	1374.25	11.2639	-1	285
CM002236.1	5387607	5387998	peak_696	1000	.	1318.03	12.2965	-1	138
CM002236.1	5394131	5394692	peak_697	1000	.	3250.96	11.6107	-1	118
CM002236.1	5402197	5402762	peak_698	1000	.	2788.08	14.7224	-1	215
CM002236.1	5413106	5413535	peak_699	1000	.	769.917	7.53231	-1	187
CM002236.1	5415156	5416996	peak_700	1000	.	11419.3	25.6247	-1	1060
CM002236.1	5422998	5423279	peak_701	1000	.	719.911	7.57373	-1	204
CM002236.1	5423388	5424339	peak_702	1000	.	1447.19	7.98662	-1	179
CM002236.1	5433912	5434101	peak_703	1000	.	319.786	5.4384	-1	64
CM002236.1	5434209	5435093	peak_704	1000	.	3258.91	9.96983	-1	591
CM002236.1	5439264	5439640	peak_705	1000	.	1349.51	9.24953	-1	132
CM002236.1	5443266	5443463	peak_706	1000	.	223.65	4.42837	-1	66
CM002236.1	5449125	5449569	peak_707	1000	.	1221.83	7.03351	-1	90
CM002236.1	5451849	5452011	peak_708	1000	.	288.22	5.90175	-1	82
CM002236.1	5452122	5452804	peak_709	1000	.	989.198	7.90425	-1	233
CM002236.1	5458755	5459057	peak_710	1000	.	650.546	6.9918	-1	76
CM002236.1	5463974	5464154	peak_711	1000	.	344.193	5.90175	-1	137
CM002236.1	5476114	5476789	peak_712	1000	.	7644.01	23.6668	-1	335
CM002236.1	5499806	5500386	peak_713	574	.	332.988	4.30265	-1	46
CM002236.1	5504852	5505532	peak_714	1000	.	4848.81	15.7108	-1	384
CM002236.1	5508431	5508649	peak_715	1000	.	367.976	5.81756	-1	82
CM002236.1	5516216	5516470	peak_716	1000	.	447.159	4.93279	-1	156
CM002236.1	5546156	5548315	peak_717	1000	.	12071.2	14.8294	-1	1899
CM002236.1	5552223	5552732	peak_718	1000	.	2573.08	12.6729	-1	195
CM002236.1	5555294	5558409	peak_719	1000	.	45180.4	36.2183	-1	2263
CM002236.1	5564027	5564446	peak_720	1000	.	1715.96	9.45061	-1	270
CM002236.1	5573440	5575782	peak_721	1000	.	20407.8	23.3792	-1	1630
CM002236.1	5578701	5578912	peak_722	1000	.	394.725	5.39626	-1	102
CM002236.1	5581884	5582221	peak_723	595	.	200.493	3.67796	-1	182
CM002236.1	5588803	5589254	peak_724	1000	.	530.939	6.6575	-1	157
CM002236.1	5599465	5599611	peak_725	1000	.	425.666	7.03351	-1	87
CM002236.1	5599739	5599896	peak_726	1000	.	277.691	5.77545	-1	79
CM002236.1	5601415	5601809	peak_727	1000	.	1882	12.031	-1	88
CM002236.1	5611448	5611699	peak_728	1000	.	674.862	6.9918	-1	195
CM002236.1	5611818	5612505	peak_729	1000	.	1577.31	9.77075	-1	92
CM002236.1	5629507	5629797	peak_730	1000	.	1101.61	8.8857	-1	193
CM002236.1	5640600	5641651	peak_731	1000	.	8052.87	26.6495	-1	605
CM002236.1	5643430	5644302	peak_732	1000	.	4048.06	14.1831	-1	645
CM002236.1	5644447	5644607	peak_733	1000	.	316.003	6.15411	-1	78
CM002236.1	5647966	5648285	peak_734	1000	.	534.852	6.11208	-1	68
CM002236.1	5657720	5658050	peak_735	1000	.	792.808	8.23314	-1	199
CM002236.1	5668432	5669356	peak_736	1000	.	11184.8	23.7241	-1	355
CM002236.1	5672597	5673461	peak_737	1000	.	2367.04	10.8364	-1	500
CM002236.1	5673947	5674224	peak_738	1000	.	958.227	8.84513	-1	93
CM002236.1	5674385	5674707	peak_739	1000	.	347.996	5.26983	-1	195
CM002236.1	5679533	5679985	peak_740	1000	.	1646.68	9.33005	-1	128
CM002236.1	5682119	5682692	peak_741	1000	.	3419.45	13.5634	-1	326
CM002236.1	5687649	5688017	peak_742	1000	.	389.347	4.98192	-1	305
CM002236.1	5688186	5688662	peak_743	967	.	460.163	4.76444	-1	453
CM002236.1	5688766	5689518	peak_744	1000	.	2012.03	8.96676	-1	599
CM002236.1	5696052	5697118	peak_745	1000	.	10972.1	29.7025	-1	494
CM002236.1	5701648	5702156	peak_746	428	.	217.444	3.76078	-1	410
CM002236.1	5708976	5710085	peak_747	1000	.	10544.1	25.5974	-1	634
CM002236.1	5714063	5715097	peak_748	1000	.	4169.74	16.1272	-1	838
CM002236.1	5715225	5715929	peak_749	1000	.	5220.62	18.8645	-1	141
CM002236.1	5720449	5723075	peak_750	1000	.	4484.45	10.7973	-1	180
CM002236.1	5726873	5727510	peak_751	1000	.	1308.23	5.85966	-1	465
CM002236.1	5727624	5734095	peak_752	1000	.	77588.5	37.2446	-1	3672
CM002236.1	5787482	5788421	peak_753	1000	.	3469.37	12.6729	-1	228
CM002236.1	5808967	5810112	peak_754	1000	.	4181.99	12.372	-1	481
CM002236.1	5813266	5815171	peak_755	1000	.	21115.1	27.2312	-1	927
CM002236.1	5815276	5815706	peak_756	1000	.	629.653	6.32213	-1	145
CM002236.1	5815810	5816052	peak_757	1000	.	299.991	5.10127	-1	143
CM002236.1	5816501	5816790	peak_758	890	.	257.09	3.67796	-1	199
CM002236.1	5822483	5822725	peak_759	1000	.	487.53	6.783	-1	130
CM002236.1	5830946	5831204	peak_760	1000	.	320.883	4.80652	-1	43
CM002236.1	5837439	5837681	peak_761	1000	.	622.521	6.40606	-1	165
CM002236.1	5852536	5852796	peak_762	1000	.	5224.53	31.5408	-1	164
CM002236.1	5859238	5860645	peak_763	1000	.	6085.19	16.8799	-1	1067
CM002236.1	5868812	5869056	peak_764	1000	.	259.509	5.26983	-1	167
CM002236.1	5869587	5871346	peak_765	1000	.	4753.98	10.8364	-1	936
CM002236.1	5872623	5872920	peak_766	1000	.	503.957	7.57373	-1	96
CM002236.1	5873082	5873610	peak_767	1000	.	812.591	5.60696	-1	87
CM002236.1	5880387	5880769	peak_768	1000	.	1182.43	7.53231	-1	191
CM002236.1	5892361	5892708	peak_769	1000	.	639.397	7.61513	-1	88
CM002236.1	5901978	5902258	peak_770	1000	.	598.218	6.74118	-1	172
CM002236.1	5902408	5902769	peak_771	1000	.	773.81	6.69935	-1	292
CM002236.1	5917957	5919501	peak_772	1000	.	6707.11	14.9362	-1	1380
CM002236.1	5944294	5946120	peak_773	1000	.	21356.4	30.4135	-1	1176
CM002236.1	5947067	5948615	peak_774	1000	.	4291.79	12.107	-1	893
CM002236.1	5976781	5978700	peak_775	1000	.	10743.7	18.0823	-1	1058
CM002236.1	5983861	5984078	peak_776	1000	.	407.311	5.18554	-1	148
CM002236.1	5993741	5994887	peak_777	1000	.	2947.98	11.4569	-1	597
CM002236.1	5996780	5998328	peak_778	1000	.	21311.5	34.6423	-1	690
CM002236.1	6001453	6002423	peak_779	1000	.	4044.73	13.4899	-1	369
CM002236.1	6012429	6012857	peak_780	1000	.	2108.53	10.8754	-1	216
CM002236.1	6022369	6024270	peak_781	1000	.	9437.21	17.0491	-1	760
CM002236.1	6024410	6027864	peak_782	1000	.	6552.58	11.3798	-1	2531
CM002236.1	6044589	6048397	peak_783	1000	.	73132.7	41.0289	-1	2959
CM002236.1	6049822	6052413	peak_784	1000	.	12145	17.0491	-1	1462
CM002236.1	6063024	6063618	peak_785	1000	.	1022.69	5.98591	-1	435
CM002236.1	6063771	6064251	peak_786	1000	.	491.258	5.05914	-1	53
CM002236.1	6064417	6065570	peak_787	1000	.	10717.1	27.4668	-1	800
CM002236.1	6069705	6069957	peak_788	1000	.	721.382	7.65651	-1	166
CM002236.1	6070064	6070314	peak_789	1000	.	1038.46	10.2867	-1	95
CM002236.1	6076882	6079163	peak_790	1000	.	11191	20.1041	-1	520
CM002236.1	6079328	6081602	peak_791	1000	.	12975.9	16.0927	-1	1388
CM002236.1	6081738	6082656	peak_792	1000	.	2319.32	10.4838	-1	182
CM002236.1	6091979	6094519	peak_793	1000	.	23306.4	21.8799	-1	1932
CM002236.1	6097683	6102936	peak_794	1000	.	127449	53.3791	-1	3372
CM002236.1	6103731	6105381	peak_795	1000	.	3021.98	8.64183	-1	641
CM002236.1	6106475	6106663	peak_796	1000	.	229.65	4.6383	-1	113
CM002236.1	6107146	6111990	peak_797	1000	.	64748.5	34.9491	-1	3446
CM002236.1	6119285	6120351	peak_798	1000	.	8338.57	18.4101	-1	544
CM002236.1	6126433	6128216	peak_799	1000	.	7208.34	16.5395	-1	1286
CM002236.1	6134477	6135221	peak_800	1000	.	1577.63	8.23314	-1	314
CM002236.1	6141632	6142541	peak_801	1000	.	5186.52	16.3682	-1	680
CM002236.1	6149921	6150034	peak_802	1000	.	237.702	5.39626	-1	65
CM002236.1	6152524	6153993	peak_803	1000	.	5785.67	14.5075	-1	807
CM002236.1	6155336	6155922	peak_804	1000	.	805.941	7.82176	-1	155
CM002236.1	6156098	6159822	peak_805	1000	.	23295.7	24.2076	-1	2074
CM002236.1	6168471	6169068	peak_806	1000	.	982.701	9.08812	-1	308
CM002236.1	6169295	6171236	peak_807	1000	.	7327.23	15.9195	-1	612
CM002236.1	6171588	6171991	peak_808	1000	.	979.484	8.72324	-1	180
CM002236.1	6202980	6205738	peak_809	1000	.	13456.3	16.2651	-1	1048
CM002236.1	6210341	6210740	peak_810	1000	.	1443.28	10.8754	-1	238
CM002236.1	6214768	6215987	peak_811	1000	.	5101.36	15.1842	-1	606
CM002236.1	6216297	6216618	peak_812	1000	.	878.721	8.47869	-1	182
CM002236.1	6216803	6217820	peak_813	1000	.	2472.7	8.43783	-1	580
CM002236.1	6217944	6218136	peak_814	1000	.	379.722	5.81756	-1	28
CM002236.1	6221883	6223201	peak_815	1000	.	6967.78	14.7581	-1	242
CM002236.1	6232617	6232981	peak_816	1000	.	1301.17	8.92624	-1	193
CM002236.1	6233139	6236408	peak_817	1000	.	23312.4	22.5924	-1	1587
CM002236.1	6245169	6245840	peak_818	1000	.	671.74	7.61513	-1	312
CM002236.1	6245982	6246120	peak_819	1000	.	384.034	6.28014	-1	45
CM002236.1	6246256	6247220	peak_820	1000	.	4423.57	13.4531	-1	534
CM002236.1	6265306	6265529	peak_821	1000	.	369.461	6.8248	-1	167
CM002236.1	6265694	6266005	peak_822	1000	.	1329.31	9.33005	-1	212
CM002236.1	6274390	6274896	peak_823	1000	.	979.497	8.02778	-1	251
CM002236.1	6282483	6282733	peak_824	1000	.	254.913	4.72238	-1	64
CM002236.1	6292601	6293441	peak_825	1000	.	6089.21	19.8214	-1	547
CM002236.1	6293561	6295643	peak_826	1000	.	12941.2	22.4745	-1	1388
CM002236.1	6330602	6331163	peak_827	973	.	545.996	5.52269	-1	186
CM002236.1	6331274	6331439	peak_828	1000	.	227.294	5.05914	-1	72
CM002236.1	6333251	6333491	peak_829	1000	.	456.565	5.64909	-1	66
CM002236.1	6335813	6337180	peak_830	1000	.	7926.19	21.549	-1	668
CM002236.1	6341301	6341875	peak_831	1000	.	991.738	9.0477	-1	95
CM002236.1	6344609	6346086	peak_832	1000	.	8306.08	19.8844	-1	1022
CM002236.1	6346208	6347644	peak_833	1000	.	7482.31	16.5395	-1	899
CM002236.1	6355661	6356023	peak_834	1000	.	1211.35	8.56031	-1	130
CM002236.1	6356168	6356484	peak_835	1000	.	846.826	6.6575	-1	167
CM002236.1	6364350	6364962	peak_836	1000	.	5769.5	20.5709	-1	219
CM002236.1	6381186	6383239	peak_837	1000	.	11660.7	19.3777	-1	994
CM002236.1	6456460	6457899	peak_838	1000	.	3241.61	8.96676	-1	605
CM002236.1	6458111	6460473	peak_839	1000	.	14554.7	16.1962	-1	633
CM002236.1	6466472	6466754	peak_840	1000	.	569.116	6.28014	-1	85
CM002236.1	6468544	6470132	peak_841	1000	.	12417.5	20.4159	-1	913
CM002236.1	6474397	6476802	peak_842	1000	.	15594.2	18.2793	-1	411
CM002236.1	6478228	6478748	peak_843	1000	.	1054	6.53185	-1	190
CM002236.1	6479303	6479592	peak_844	1000	.	381.715	4.51229	-1	83
CM002236.1	6492343	6492508	peak_845	1000	.	452.299	7.1585	-1	98
CM002236.1	6497244	6497539	peak_846	1000	.	535.265	7.53231	-1	207
CM002236.1	6499156	6501724	peak_847	1000	.	13310.7	23.5233	-1	1861
CM002236.1	6505053	6506747	peak_848	1000	.	9014.41	16.2307	-1	637
CM002236.1	6506892	6507166	peak_849	849	.	232.56	4.93279	-1	91
CM002236.1	6513183	6513557	peak_850	1000	.	2231.07	11.8786	-1	85
CM002236.1	6535652	6535893	peak_851	1000	.	500.795	7.1585	-1	72
CM002236.1	6540587	6540962	peak_852	1000	.	2103.6	12.145	-1	254
CM002236.1	6545572	6545760	peak_853	1000	.	260.065	4.6383	-1	51
CM002236.1	6551831	6552388	peak_854	1000	.	3458.66	14.7581	-1	346
CM002236.1	6555073	6555212	peak_855	1000	.	202.743	4.76444	-1	40
CM002236.1	6560632	6561389	peak_856	1000	.	2342.26	9.08812	-1	237
CM002236.1	6570416	6572210	peak_857	1000	.	21755.1	28.5998	-1	849
CM002236.1	6578147	6579181	peak_858	1000	.	2600.36	11.8405	-1	526
CM002236.1	6583699	6584149	peak_859	1000	.	1259.91	7.49087	-1	93
CM002236.1	6584263	6585131	peak_860	1000	.	2088.46	10.2472	-1	93
CM002236.1	6587385	6588992	peak_861	1000	.	15625.3	29.1046	-1	1023
CM002236.1	6591575	6591982	peak_862	1000	.	1166.93	8.51952	-1	281
CM002236.1	6596550	6596651	peak_863	1000	.	207.592	4.93279	-1	77
CM002236.1	6599515	6600390	peak_864	1000	.	4680.05	14.4716	-1	543
CM002236.1	6615748	6616126	peak_865	1000	.	413.426	4.93279	-1	340
CM002236.1	6621038	6622194	peak_866	1000	.	5352.14	16.9815	-1	432
CM002236.1	6623471	6624255	peak_867	1000	.	3019.93	12.86	-1	467
CM002236.1	6628398	6628666	peak_868	877	.	235.043	4.72238	-1	210
CM002236.1	6644352	6647867	peak_869	1000	.	32395.6	28.6505	-1	2472
CM002236.1	6656620	6663516	peak_870	1000	.	138601	45.4872	-1	1486
CM002236.1	6669347	6669761	peak_871	997	.	412.668	4.51229	-1	146
CM002236.1	6674234	6676188	peak_872	1000	.	9202.19	16.9138	-1	908
CM002236.1	6676562	6677180	peak_873	1000	.	1023.95	6.61563	-1	368
CM002236.1	6677284	6677654	peak_874	1000	.	1350.52	10.4444	-1	66
CM002236.1	6677797	6677938	peak_875	1000	.	363.915	6.53185	-1	63
CM002236.1	6687604	6687989	peak_876	1000	.	514.032	5.60696	-1	92
CM002236.1	6693919	6695003	peak_877	1000	.	9696.09	20.9405	-1	610
CM002236.1	6697525	6698002	peak_878	1000	.	1888.29	10.2867	-1	171
CM002236.1	6708462	6708784	peak_879	1000	.	653.602	5.85966	-1	73
CM002236.1	6712338	6713697	peak_880	1000	.	7992.45	17.8844	-1	685
CM002236.1	6713895	6714031	peak_881	1000	.	236.654	5.85966	-1	67
CM002236.1	6717375	6730566	peak_882	1000	.	175317	42.3198	-1	8022
CM002236.1	6739916	6740966	peak_883	1000	.	5465.25	15.0604	-1	593
CM002236.1	6747877	6749540	peak_884	1000	.	11043.6	20.7253	-1	435
CM002236.1	6751731	6752638	peak_885	1000	.	10361.8	25.8698	-1	255
CM002236.1	6756884	6759243	peak_886	1000	.	15576	20.6327	-1	1266
CM002236.1	6759347	6760130	peak_887	1000	.	1442.34	6.11208	-1	695
CM002236.1	6760294	6760610	peak_888	936	.	295.684	5.81756	-1	93
CM002236.1	6767809	6773542	peak_889	1000	.	49726.3	27.3361	-1	4713
CM002236.1	6773777	6778960	peak_890	1000	.	34326.7	31.8708	-1	4582
CM002236.1	6782160	6787225	peak_891	1000	.	50701.9	28.979	-1	2599
CM002236.1	6787405	6787739	peak_892	1000	.	358.098	5.73334	-1	73
CM002236.1	6788968	6789156	peak_893	1000	.	261.064	5.31197	-1	121
CM002236.1	6789969	6792229	peak_894	1000	.	8989.71	14.2193	-1	960
CM002236.1	6792331	6793378	peak_895	1000	.	2684.3	8.51952	-1	358
CM002236.1	6793813	6794250	peak_896	1000	.	1495.33	9.12852	-1	173
CM002236.1	6799000	6800536	peak_897	1000	.	7167.14	15.7108	-1	998
CM002236.1	6801210	6803370	peak_898	1000	.	14936.8	20.7253	-1	1063
CM002236.1	6806146	6807019	peak_899	1000	.	5529.18	15.7805	-1	651
CM002236.1	6813893	6815096	peak_900	1000	.	6863.59	18.1152	-1	570
CM002236.1	6818664	6820564	peak_901	1000	.	23615	26.3286	-1	1608
CM002236.1	6827268	6829744	peak_902	1000	.	21811.4	31.8238	-1	1896
CM002236.1	6835011	6836073	peak_903	1000	.	9062.69	19.6635	-1	511
CM002236.1	6842257	6843159	peak_904	1000	.	8321.77	19.3458	-1	617
CM002236.1	6844573	6845344	peak_905	1000	.	2447.28	12.8226	-1	485
CM002236.1	6851884	6852066	peak_906	1000	.	393.872	7.57373	-1	127
CM002236.1	6852220	6853121	peak_907	1000	.	3028.55	9.89029	-1	587
CM002236.1	6857935	6858201	peak_908	1000	.	365.709	5.69121	-1	197
CM002236.1	6877760	6879304	peak_909	1000	.	12521.7	24.4894	-1	1171
CM002236.1	6884388	6885233	peak_910	1000	.	3399.18	13.1576	-1	707
CM002236.1	6887282	6887795	peak_911	1000	.	516.368	6.15411	-1	308
CM002236.1	6888553	6889310	peak_912	1000	.	1872.85	10.119	-1	553
CM002236.1	6913761	6914317	peak_913	1000	.	1403.4	10.4444	-1	167
CM002236.1	6915604	6916131	peak_914	1000	.	3563.05	15.8153	-1	97
CM002236.1	6918609	6919556	peak_915	1000	.	6025.06	20.6018	-1	258
CM002236.1	6926636	6926870	peak_916	1000	.	267.436	4.55428	-1	189
CM002236.1	6927268	6927475	peak_917	1000	.	364.917	5.31197	-1	64
CM002236.1	6936963	6937931	peak_918	1000	.	2279.57	12.4851	-1	426
CM002236.1	6944890	6945172	peak_919	1000	.	327.989	4.34454	-1	250
CM002236.1	6948975	6949459	peak_920	1000	.	778.667	6.32213	-1	408
CM002236.1	6963299	6964449	peak_921	1000	.	3775.01	11.2252	-1	740
CM002236.1	6965645	6968050	peak_922	1000	.	13279.9	20.9098	-1	1466
CM002236.1	6970382	6971445	peak_923	1000	.	5246.57	15.3722	-1	474
CM002236.1	7009067	7009445	peak_924	1000	.	529.601	6.86658	-1	201
CM002236.1	7009552	7010323	peak_925	1000	.	1436.59	9.00724	-1	635
CM002236.1	7022705	7022923	peak_926	1000	.	528.547	7.86302	-1	134
CM002236.1	7023026	7024431	peak_927	1000	.	6295.61	14.7938	-1	407
CM002236.1	7027368	7027746	peak_928	1000	.	405.316	5.39626	-1	88
CM002236.1	7031819	7032985	peak_929	1000	.	3616.09	12.7479	-1	549
CM002236.1	7035972	7036259	peak_930	1000	.	550.558	7.20012	-1	224
CM002236.1	7049219	7049784	peak_931	1000	.	4380.37	13.8926	-1	372
CM002236.1	7058511	7061032	peak_932	1000	.	14170.5	24.7135	-1	1837
CM002236.1	7075812	7076103	peak_933	1000	.	762.823	6.95008	-1	70
CM002236.1	7079860	7081967	peak_934	1000	.	10801.2	17.2175	-1	528
CM002236.1	7088420	7088929	peak_935	1000	.	1613.46	9.08812	-1	122
CM002236.1	7100738	7101391	peak_936	1000	.	2779.32	12.9346	-1	363
CM002236.1	7101565	7101826	peak_937	1000	.	507.464	7.49087	-1	71
CM002236.1	7103863	7109994	peak_938	1000	.	75729.1	38.7299	-1	2214
CM002236.1	7110095	7110647	peak_939	1000	.	674.553	5.39626	-1	97
CM002236.1	7124240	7124667	peak_940	1000	.	835.032	7.07519	-1	168
CM002236.1	7125358	7126180	peak_941	1000	.	1977.01	8.68255	-1	570
CM002236.1	7145045	7146181	peak_942	1000	.	2943.02	11.9549	-1	988
CM002236.1	7146305	7151114	peak_943	1000	.	21654.8	18.5404	-1	421
CM002236.1	7155196	7155696	peak_944	1000	.	1323.43	9.16888	-1	306
CM002236.1	7158266	7160798	peak_945	1000	.	18580.1	18.7352	-1	821
CM002236.1	7172841	7173457	peak_946	1000	.	2553.51	11.1864	-1	251
CM002236.1	7189001	7190077	peak_947	1000	.	6614.65	19.4414	-1	634
CM002236.1	7209119	7209389	peak_948	1000	.	360.267	5.90175	-1	60
CM002236.1	7217020	7217827	peak_949	1000	.	8226.49	22.1485	-1	265
CM002236.1	7226626	7227133	peak_950	1000	.	1170.56	7.98662	-1	137
CM002236.1	7230272	7230546	peak_951	1000	.	801.225	6.783	-1	218
CM002236.1	7236717	7237013	peak_952	901	.	266.591	5.01702	-1	74
CM002236.1	7239070	7239585	peak_953	1000	.	3804.03	14.6509	-1	348
CM002236.1	7277091	7280709	peak_954	1000	.	42457	32.3378	-1	2338
CM002236.1	7287307	7287771	peak_955	1000	.	882.741	6.32213	-1	372
CM002236.1	7290886	7292513	peak_956	1000	.	4909.95	13.0833	-1	529
CM002236.1	7295878	7297448	peak_957	1000	.	6309.15	13.5267	-1	419
CM002236.1	7301618	7302463	peak_958	1000	.	1357.84	7.1585	-1	89
CM002236.1	7302612	7302718	peak_959	1000	.	265.861	5.98591	-1	38
CM002236.1	7305711	7308947	peak_960	1000	.	10088	18.0823	-1	2060
CM002236.1	7311649	7312371	peak_961	1000	.	2927.3	12.4851	-1	194
CM002236.1	7317508	7319701	peak_962	1000	.	10176.2	19.6951	-1	679
CM002236.1	7320738	7322357	peak_963	1000	.	19669.7	33.888	-1	1123
CM002236.1	7322568	7328067	peak_964	1000	.	83534.6	36.1547	-1	1398
CM002236.1	7330382	7332723	peak_965	1000	.	28148.3	32.983	-1	1306
CM002236.1	7333815	7336071	peak_966	1000	.	8744.18	14.7224	-1	843
CM002236.1	7347655	7348683	peak_967	1000	.	11221.7	28.7266	-1	571
CM002236.1	7357343	7359530	peak_968	1000	.	8049.24	11.4954	-1	773
CM002236.1	7359653	7359871	peak_969	920	.	200.475	4.21895	-1	126
CM002236.1	7373840	7374244	peak_970	1000	.	1092.48	9.16888	-1	228
CM002236.1	7381341	7382395	peak_971	1000	.	4399.41	14.1469	-1	295
CM002236.1	7389843	7390822	peak_972	1000	.	2645.11	9.6909	-1	807
CM002236.1	7390932	7391829	peak_973	1000	.	7350.17	19.7583	-1	243
CM002236.1	7405302	7406142	peak_974	1000	.	1159	5.90175	-1	268
CM002236.1	7406291	7406676	peak_975	1000	.	921.654	7.94545	-1	247
CM002236.1	7420382	7420601	peak_976	1000	.	566.354	7.69786	-1	107
CM002236.1	7430309	7431876	peak_977	1000	.	10251.7	16.5053	-1	1132
CM002236.1	7441360	7442490	peak_978	1000	.	3524.27	14.5075	-1	413
CM002236.1	7442640	7446824	peak_979	1000	.	78734.9	38.7699	-1	748
CM002236.1	7450219	7452314	peak_980	1000	.	13329.7	20.1979	-1	490
CM002236.1	7457876	7458146	peak_981	1000	.	921.912	7.94545	-1	82
CM002236.1	7462529	7464862	peak_982	1000	.	12529.7	16.0581	-1	579
CM002236.1	7474387	7475283	peak_983	1000	.	1990.03	11.2252	-1	700
CM002236.1	7487325	7487526	peak_984	1000	.	248.502	4.68034	-1	80
CM002236.1	7493890	7494657	peak_985	1000	.	1025.29	7.94545	-1	228
CM002236.1	7499841	7500216	peak_986	1000	.	747.553	7.57373	-1	226
CM002236.1	7500321	7501119	peak_987	1000	.	2297.81	12.9718	-1	320
CM002236.1	7519332	7519748	peak_988	1000	.	1443.06	10.0889	-1	245
CM002236.1	7523215	7525741	peak_989	1000	.	23663	29.3797	-1	1769
CM002236.1	7536208	7539711	peak_990	1000	.	21558.8	22.7979	-1	920
CM002236.1	7543172	7543500	peak_991	1000	.	517.638	6.69935	-1	194
CM002236.1	7552886	7555446	peak_992	1000	.	9385.8	14.3636	-1	546
CM002236.1	7555866	7556332	peak_993	1000	.	972.701	7.32486	-1	249
CM002236.1	7559819	7564289	peak_994	1000	.	44494.4	32.6386	-1	3191
CM002236.1	7567123	7567336	peak_995	1000	.	214.062	4.8486	-1	144
CM002236.1	7569904	7570522	peak_996	1000	.	710.178	5.22768	-1	181
CM002236.1	7570813	7573309	peak_997	1000	.	20603	27.753	-1	1559
CM002236.1	7575085	7576085	peak_998	1000	.	9802.5	25.1855	-1	401
CM002236.1	7582533	7582961	peak_999	1000	.	946.478	7.73918	-1	41
CM002236.1	7602067	7602462	peak_1000	1000	.	461.72	5.31197	-1	174
CM002236.1	7609203	7612237	peak_1001	1000	.	35806.7	35.2103	-1	1044
CM002236.1	7612350	7613076	peak_1002	1000	.	4338.46	18.0494	-1	479
CM002236.1	7623276	7623524	peak_1003	1000	.	332.557	5.1434	-1	162
CM002236.1	7631256	7633504	peak_1004	1000	.	11227.4	14.5434	-1	1340
CM002236.1	7637547	7637681	peak_1005	1000	.	322.929	5.94383	-1	64
CM002236.1	7637823	7640151	peak_1006	1000	.	8359.03	13.6734	-1	141
CM002236.1	7650540	7650840	peak_1007	1000	.	491.227	5.85966	-1	204
CM002236.1	7657671	7658197	peak_1008	1000	.	3548.15	15.3605	-1	274
CM002236.1	7673143	7673313	peak_1009	1000	.	404.956	6.57375	-1	123
CM002236.1	7678462	7678824	peak_1010	1000	.	1714.34	11.6874	-1	201
CM002236.1	7678934	7679281	peak_1011	1000	.	554.976	7.11685	-1	91
CM002236.1	7681328	7682164	peak_1012	1000	.	3876.02	14.5434	-1	237
CM002236.1	7692370	7693919	peak_1013	1000	.	10983.1	21.9995	-1	765
CM002236.1	7705071	7705611	peak_1014	1000	.	2137.53	13.3425	-1	319
CM002236.1	7706896	7707436	peak_1015	1000	.	1777.4	9.57089	-1	167
CM002236.1	7707544	7707876	peak_1016	1000	.	689.331	7.36639	-1	82
CM002236.1	7708064	7708504	peak_1017	1000	.	608.467	9.0477	-1	365
CM002236.1	7708621	7709099	peak_1018	1000	.	1202.08	7.65651	-1	112
CM002236.1	7710907	7711211	peak_1019	1000	.	514.069	5.64909	-1	95
CM002236.1	7712513	7713300	peak_1020	504	.	396.742	5.05914	-1	85
CM002236.1	7723197	7723585	peak_1021	827	.	320.867	4.89069	-1	35
CM002236.1	7725403	7725541	peak_1022	1000	.	263.986	5.18554	-1	84
CM002236.1	7725665	7726457	peak_1023	1000	.	5526.84	17.4187	-1	366
CM002236.1	7733493	7733651	peak_1024	1000	.	220.034	5.05914	-1	84
CM002236.1	7734063	7734534	peak_1025	1000	.	1636.93	9.49073	-1	372
CM002236.1	7735914	7736213	peak_1026	1000	.	656.211	7.90425	-1	205
CM002236.1	7736348	7736781	peak_1027	1000	.	2406.71	12.145	-1	347
CM002236.1	7736884	7737155	peak_1028	1000	.	584.751	8.72324	-1	58
CM002236.1	7745831	7746073	peak_1029	1000	.	768.196	7.82176	-1	156
CM002236.1	7747682	7749109	peak_1030	1000	.	4633.28	11.3412	-1	257
CM002236.1	7750748	7751010	peak_1031	1000	.	843.57	9.24953	-1	98
CM002236.1	7760704	7761216	peak_1032	1000	.	516.816	6.11208	-1	199
CM002236.1	7761374	7762181	peak_1033	1000	.	1626.41	7.78049	-1	286
CM002236.1	7767902	7769637	peak_1034	1000	.	33133.7	39.3654	-1	1255
CM002236.1	7774402	7779502	peak_1035	1000	.	61750.4	39.9528	-1	1532
CM002236.1	7796078	7796178	peak_1036	1000	.	202.393	5.01702	-1	41
CM002236.1	7803948	7805189	peak_1037	1000	.	4088.69	16.0235	-1	406
CM002236.1	7806372	7807118	peak_1038	1000	.	3571.9	12.145	-1	617
CM002236.1	7807222	7807483	peak_1039	990	.	258.417	4.93279	-1	83
CM002236.1	7817037	7817641	peak_1040	1000	.	1715.7	8.68255	-1	252
CM002236.1	7819317	7819670	peak_1041	1000	.	1028.49	7.2833	-1	217
CM002236.1	7830627	7831024	peak_1042	718	.	285.212	4.13536	-1	259
CM002236.1	7831159	7831957	peak_1043	1000	.	1258.42	5.94383	-1	145
CM002236.1	7842612	7843014	peak_1044	1000	.	719.376	5.77545	-1	191
CM002236.1	7849669	7850579	peak_1045	1000	.	4147.85	12.5979	-1	465
CM002236.1	7872651	7873549	peak_1046	1000	.	1322.68	8.84513	-1	268
CM002236.1	7875549	7877128	peak_1047	1000	.	8717.12	19.505	-1	510
CM002236.1	7881519	7881687	peak_1048	1000	.	221.222	4.26079	-1	82
CM002236.1	7883811	7885851	peak_1049	1000	.	12632.1	21.549	-1	909
CM002236.1	7886265	7886849	peak_1050	345	.	201.532	4.42837	-1	385
CM002236.1	7889485	7892601	peak_1051	1000	.	23111.7	24.3206	-1	1352
CM002236.1	7892717	7895987	peak_1052	1000	.	26143.7	39.875	-1	2340
CM002236.1	7900744	7901003	peak_1053	1000	.	316.996	5.26983	-1	84
CM002236.1	7905835	7905955	peak_1054	1000	.	200.419	5.26983	-1	74
CM002236.1	7909730	7914167	peak_1055	1000	.	28460.9	25.213	-1	571
CM002236.1	7919324	7921531	peak_1056	1000	.	7054.1	16.2995	-1	525
CM002236.1	7922984	7925321	peak_1057	1000	.	43465.6	42.7601	-1	1345
CM002236.1	7926684	7927003	peak_1058	1000	.	340.604	4.89069	-1	216
CM002236.1	7927589	7932970	peak_1059	1000	.	90117.5	45.0209	-1	3822
CM002236.1	7941386	7942470	peak_1060	1000	.	4907.07	17.1839	-1	176
CM002236.1	7950601	7951434	peak_1061	1000	.	4937.91	13.9654	-1	689
CM002236.1	7956141	7959391	peak_1062	1000	.	33412.2	31.3035	-1	1086
CM002236.1	7960223	7960682	peak_1063	531	.	243.752	4.8486	-1	265
CM002236.1	7960879	7964142	peak_1064	1000	.	39566.5	33.8656	-1	2187
CM002236.1	7970832	7971483	peak_1065	1000	.	2378.73	11.7257	-1	441
CM002236.1	7983784	7985378	peak_1066	1000	.	6087.04	17.519	-1	641
CM002236.1	7988106	7988412	peak_1067	1000	.	461.113	6.6575	-1	219
CM002236.1	7998255	7998554	peak_1068	1000	.	341.743	6.02797	-1	87
CM002236.1	8009421	8009893	peak_1069	1000	.	925.992	9.00724	-1	380
CM002236.1	8010018	8011161	peak_1070	1000	.	1512.8	8.0689	-1	526
CM002236.1	8011307	8011413	peak_1071	1000	.	343.89	6.15411	-1	46
CM002236.1	8011520	8015307	peak_1072	1000	.	35690.5	26.0593	-1	2657
CM002236.1	8021358	8023095	peak_1073	1000	.	17393.2	32.6617	-1	1228
CM002236.1	8025413	8026407	peak_1074	1000	.	7583.36	21.8499	-1	720
CM002236.1	8032136	8034567	peak_1075	1000	.	30481.3	40.8958	-1	879
CM002236.1	8042155	8043036	peak_1076	1000	.	11953.7	30.0227	-1	457
CM002236.1	8049420	8049732	peak_1077	1000	.	362.38	5.48055	-1	71
CM002236.1	8050488	8051075	peak_1078	1000	.	2800.81	15.0427	-1	84
CM002236.1	8053005	8053497	peak_1079	1000	.	866.387	7.32486	-1	426
CM002236.1	8059597	8059751	peak_1080	1000	.	243.672	5.73334	-1	59
CM002236.1	8073991	8076883	peak_1081	1000	.	30546.4	31.3748	-1	1801
CM002236.1	8083716	8083862	peak_1082	1000	.	216.193	5.35412	-1	98
CM002236.1	8084080	8087104	peak_1083	1000	.	23819.6	27.2575	-1	2415
CM002236.1	8095667	8096528	peak_1084	1000	.	4757.92	18.0164	-1	441
CM002236.1	8115569	8117480	peak_1085	1000	.	13198.7	25.0195	-1	1048
CM002236.1	8132353	8132676	peak_1086	1000	.	458.75	5.94383	-1	185
CM002236.1	8136739	8137037	peak_1087	1000	.	547.284	6.11208	-1	140
CM002236.1	8140067	8141594	peak_1088	1000	.	13663.9	27.5711	-1	531
CM002236.1	8143479	8143966	peak_1089	1000	.	982.363	8.11	-1	76
CM002236.1	8150724	8151285	peak_1090	1000	.	1110.33	10.6408	-1	486
CM002236.1	8151430	8151588	peak_1091	1000	.	360.054	6.3641	-1	94
CM002236.1	8151794	8151933	peak_1092	1000	.	293.574	6.02797	-1	40
CM002236.1	8152755	8156202	peak_1093	1000	.	30498.3	23.8384	-1	898
CM002236.1	8163418	8163713	peak_1094	1000	.	1159.05	10.4444	-1	224
CM002236.1	8163835	8164093	peak_1095	1000	.	301.127	5.05914	-1	93
CM002236.1	8169766	8170001	peak_1096	1000	.	414.984	6.40606	-1	87
CM002236.1	8173724	8174581	peak_1097	1000	.	2062.18	9.16888	-1	279
CM002236.1	8175669	8179825	peak_1098	1000	.	19178.1	23.0023	-1	2810
CM002236.1	8179926	8180605	peak_1099	1000	.	1353.26	7.32486	-1	315
CM002236.1	8184456	8184653	peak_1100	1000	.	534.995	8.96676	-1	67
CM002236.1	8184770	8185068	peak_1101	1000	.	1573.15	10.405	-1	63
CM002236.1	8192035	8192387	peak_1102	674	.	237.237	4.8486	-1	287
CM002236.1	8192517	8192709	peak_1103	1000	.	299.986	5.90175	-1	154
CM002236.1	8194152	8194492	peak_1104	640	.	217.621	4.26079	-1	303
CM002236.1	8207944	8217944	peak_1105	1000	.	161114	44.5146	-1	8356
CM002236.1	8221737	8221839	peak_1106	1000	.	201.164	5.56482	-1	55
CM002236.1	8221975	8222349	peak_1107	1000	.	480.133	5.90175	-1	259
CM002236.1	8222585	8223244	peak_1108	1000	.	2200.66	10.6016	-1	394
CM002236.1	8225383	8227173	peak_1109	1000	.	13649.4	22.7393	-1	895
CM002236.1	8267819	8268421	peak_1110	1000	.	950.784	8.15107	-1	264
CM002236.1	8270238	8271428	peak_1111	1000	.	3912.54	12.8973	-1	215
CM002236.1	8278973	8279253	peak_1112	1000	.	387.245	5.10127	-1	77
CM002236.1	8297356	8298049	peak_1113	1000	.	737.754	6.23815	-1	490
CM002236.1	8300127	8300457	peak_1114	1000	.	592.603	6.8248	-1	114
CM002236.1	8300565	8300753	peak_1115	1000	.	437.075	6.61563	-1	86
CM002236.1	8304996	8305444	peak_1116	1000	.	878.467	8.72324	-1	349
CM002236.1	8307783	8308117	peak_1117	1000	.	1067.32	9.49073	-1	194
CM002236.1	8308250	8308412	peak_1118	1000	.	481.853	7.53231	-1	88
CM002236.1	8308531	8308886	peak_1119	1000	.	538.076	7.11685	-1	88
CM002236.1	8309008	8309412	peak_1120	1000	.	1488	8.35603	-1	308
CM002236.1	8318434	8321206	peak_1121	1000	.	24562.6	31.5408	-1	678
CM002236.1	8321308	8321876	peak_1122	1000	.	1349.66	8.96676	-1	92
CM002236.1	8322081	8322283	peak_1123	1000	.	592.881	8.15107	-1	110
CM002236.1	8322427	8325132	peak_1124	1000	.	12047.8	14.3996	-1	2223
CM002236.1	8325258	8325419	peak_1125	1000	.	237.722	5.01702	-1	98
CM002236.1	8325533	8325862	peak_1126	1000	.	624.41	7.11685	-1	99
CM002236.1	8326195	8331445	peak_1127	1000	.	56334.1	31.7297	-1	2805
CM002236.1	8335681	8339042	peak_1128	1000	.	16757.3	23.1477	-1	2599
CM002236.1	8361119	8362076	peak_1129	1000	.	6499.31	18.6704	-1	616
CM002236.1	8362180	8362364	peak_1130	1000	.	405.073	6.86658	-1	163
CM002236.1	8364227	8365811	peak_1131	1000	.	14583.2	21.6998	-1	1278
CM002236.1	8371299	8375333	peak_1132	1000	.	45434.1	33.731	-1	1547
CM002236.1	8375438	8375656	peak_1133	1000	.	383.834	5.90175	-1	141
CM002236.1	8376231	8376843	peak_1134	489	.	299.053	4.93279	-1	338
CM002236.1	8377016	8378183	peak_1135	1000	.	9025.06	21.8799	-1	439
CM002236.1	8387009	8387700	peak_1136	1000	.	1518.93	8.96676	-1	306
CM002236.1	8394732	8395434	peak_1137	1000	.	4940.78	15.606	-1	277
CM002236.1	8395689	8399111	peak_1138	1000	.	13069.7	14.3636	-1	1671
CM002236.1	8400518	8401084	peak_1139	1000	.	1264.33	8.72324	-1	354
CM002236.1	8401532	8401722	peak_1140	1000	.	234.315	4.47032	-1	144
CM002236.1	8401918	8402360	peak_1141	1000	.	550.748	6.48994	-1	149
CM002236.1	8402689	8402798	peak_1142	1000	.	489.075	7.86302	-1	68
CM002236.1	8402932	8403557	peak_1143	1000	.	707.088	5.48055	-1	465
CM002236.1	8406646	8409221	peak_1144	1000	.	30491.3	39.9139	-1	1269
CM002236.1	8416094	8416696	peak_1145	1000	.	1018.55	7.65651	-1	361
CM002236.1	8438789	8439702	peak_1146	1000	.	5619.72	22.3563	-1	399
CM002236.1	8439866	8440657	peak_1147	1000	.	3293.77	12.8973	-1	460
CM002236.1	8454675	8454907	peak_1148	1000	.	299.628	6.28014	-1	65
CM002236.1	8455039	8455150	peak_1149	1000	.	577.486	9.12852	-1	45
CM002236.1	8455254	8455603	peak_1150	1000	.	1084.82	7.98662	-1	262
CM002236.1	8462199	8462708	peak_1151	1000	.	2332.48	10.6016	-1	403
CM002236.1	8464561	8465518	peak_1152	1000	.	2753.24	11.3412	-1	742
CM002236.1	8481852	8482127	peak_1153	1000	.	635.038	6.40606	-1	62
CM002236.1	8482326	8482979	peak_1154	1000	.	1023.5	6.783	-1	563
CM002236.1	8490985	8494442	peak_1155	1000	.	30481.4	32.4074	-1	1561
CM002236.1	8505316	8506937	peak_1156	1000	.	8795.95	16.676	-1	493
CM002236.1	8512462	8513892	peak_1157	1000	.	3007.11	9.0477	-1	323
CM002236.1	8515461	8515894	peak_1158	1000	.	1718.23	9.2898	-1	212
CM002236.1	8520197	8520503	peak_1159	749	.	229.265	4.8486	-1	50
CM002236.1	8520674	8520789	peak_1160	1000	.	236.433	5.48055	-1	72
CM002236.1	8520900	8521167	peak_1161	1000	.	745.017	6.8248	-1	91
CM002236.1	8528382	8529137	peak_1162	1000	.	4195.95	14.9599	-1	645
CM002236.1	8543049	8544916	peak_1163	1000	.	15052.5	23.0023	-1	210
CM002236.1	8548743	8549020	peak_1164	1000	.	317.928	4.68034	-1	136
CM002236.1	8568032	8568293	peak_1165	769	.	200.777	4.68034	-1	88
CM002236.1	8573957	8574412	peak_1166	1000	.	2151.49	9.45061	-1	370
CM002236.1	8576267	8576587	peak_1167	1000	.	1759.75	11.7257	-1	222
CM002236.1	8576708	8577032	peak_1168	1000	.	475.693	6.19613	-1	77
CM002236.1	8577862	8579179	peak_1169	1000	.	3685.51	11.6107	-1	809
CM002236.1	8583131	8583292	peak_1170	1000	.	335.335	6.57375	-1	98
CM002236.1	8583429	8583585	peak_1171	1000	.	339.393	5.85966	-1	70
CM002236.1	8583696	8588439	peak_1172	1000	.	46655.4	29.5041	-1	4120
CM002236.1	8592034	8592691	peak_1173	1000	.	1504.24	9.49073	-1	288
CM002236.1	8592823	8594230	peak_1174	1000	.	10840.2	21.8499	-1	514
CM002236.1	8602204	8602630	peak_1175	1000	.	805.78	8.47869	-1	172
CM002236.1	8603116	8604024	peak_1176	1000	.	3176.69	13.9654	-1	373
CM002236.1	8607742	8608494	peak_1177	1000	.	10569.4	24.2924	-1	333
CM002236.1	8611896	8613137	peak_1178	1000	.	4247.88	14.0018	-1	178
CM002236.1	8613638	8614370	peak_1179	1000	.	2686.12	13.0833	-1	250
CM002236.1	8617928	8619232	peak_1180	1000	.	7458.92	15.6759	-1	411
CM002236.1	8619344	8619654	peak_1181	1000	.	422.423	5.56482	-1	120
CM002236.1	8628166	8628419	peak_1182	1000	.	681.202	7.4494	-1	117
CM002236.1	8628540	8629162	peak_1183	1000	.	896.978	7.20012	-1	415
CM002236.1	8639113	8640045	peak_1184	1000	.	2489.27	10.2077	-1	435
CM002236.1	8643632	8644420	peak_1185	689	.	542.921	4.76444	-1	333
CM002236.1	8649027	8650382	peak_1186	1000	.	14976.8	27.5972	-1	723
CM002236.1	8655376	8655811	peak_1187	1000	.	674.054	6.61563	-1	335
CM002236.1	8659474	8660536	peak_1188	1000	.	7838.54	19.2148	-1	565
CM002236.1	8704958	8705563	peak_1189	1000	.	1430.59	6.9918	-1	419
CM002236.1	8705672	8706249	peak_1190	1000	.	2814.53	11.07	-1	308
CM002236.1	8713380	8713656	peak_1191	1000	.	492.828	6.049	-1	130
CM002236.1	8718260	8718629	peak_1192	550	.	202.938	4.47032	-1	248
CM002236.1	8739957	8741454	peak_1193	1000	.	11093	24.964	-1	567
CM002236.1	8754357	8755350	peak_1194	1000	.	4141.57	11.6491	-1	842
CM002236.1	8755463	8755624	peak_1195	1000	.	880.196	12.069	-1	76
CM002236.1	8768870	8769130	peak_1196	1000	.	1097.29	10.0492	-1	69
CM002236.1	8774111	8774863	peak_1197	1000	.	2595.22	11.1089	-1	162
CM002236.1	8776953	8777899	peak_1198	1000	.	3850.04	15.3605	-1	608
CM002236.1	8778010	8778331	peak_1199	1000	.	533.414	5.26983	-1	78
CM002236.1	8778435	8778929	peak_1200	1000	.	2323.67	12.031	-1	172
CM002236.1	8785726	8790532	peak_1201	1000	.	41144.6	28.4726	-1	3412
CM002236.1	8801323	8801669	peak_1202	1000	.	410.794	5.81756	-1	257
CM002236.1	8804870	8807486	peak_1203	1000	.	33268.9	35.1669	-1	1012
CM002236.1	8811754	8812812	peak_1204	1000	.	2601.28	10.7191	-1	443
CM002236.1	8812991	8813200	peak_1205	1000	.	360.046	6.28014	-1	56
CM002236.1	8814911	8816687	peak_1206	1000	.	13359.7	24.8529	-1	1321
CM002236.1	8818119	8819159	peak_1207	1000	.	2730.45	9.61092	-1	177
CM002236.1	8819314	8820072	peak_1208	1000	.	4130.72	17.3518	-1	470
CM002236.1	8833167	8833380	peak_1209	1000	.	767.683	7.78049	-1	87
CM002236.1	8840338	8840989	peak_1210	1000	.	1549.82	8.8857	-1	303
CM002236.1	8843491	8847491	peak_1211	1000	.	42513	31.2082	-1	3196
CM002236.1	8883396	8883521	peak_1212	1000	.	229.833	5.4384	-1	61
CM002236.1	8909058	8911777	peak_1213	1000	.	21067	26.1403	-1	781
CM002236.1	8933422	8933861	peak_1214	962	.	422.136	5.73334	-1	224
CM002236.1	8934977	8935219	peak_1215	1000	.	773.484	8.76389	-1	165
CM002236.1	8935351	8936274	peak_1216	1000	.	2540.13	8.51952	-1	717
CM002236.1	8936391	8936625	peak_1217	1000	.	538.474	7.07519	-1	182
CM002236.1	8942673	8944714	peak_1218	1000	.	9447.26	21.185	-1	1486
CM002236.1	8946772	8947237	peak_1219	1000	.	2261.98	12.8226	-1	172
CM002236.1	8952830	8953472	peak_1220	1000	.	992.111	7.11685	-1	514
CM002236.1	8953581	8953737	peak_1221	1000	.	254.822	5.56482	-1	86
CM002236.1	8953866	8954335	peak_1222	1000	.	2047.98	9.2898	-1	187
CM002236.1	8956698	8957157	peak_1223	1000	.	3164.69	16.0927	-1	210
CM002236.1	8965356	8968532	peak_1224	1000	.	26283.3	27.4929	-1	2083
CM002236.1	8973675	8974389	peak_1225	1000	.	2237.21	10.6016	-1	477
CM002236.1	8979494	8980877	peak_1226	1000	.	9686.94	24.377	-1	354
CM002236.1	8988404	8992386	peak_1227	1000	.	52352.3	41.8564	-1	3250
CM002236.1	9000053	9006811	peak_1228	1000	.	132663	45.9148	-1	3046
CM002236.1	9006965	9007435	peak_1229	1000	.	546.626	7.65651	-1	294
CM002236.1	9010307	9010529	peak_1230	901	.	200.031	4.80652	-1	36
CM002236.1	9016637	9017933	peak_1231	1000	.	4128.7	18.4427	-1	588
CM002236.1	9018664	9025453	peak_1232	1000	.	41523.3	26.4091	-1	6255
CM002236.1	9033982	9036162	peak_1233	1000	.	9083.01	17.0491	-1	1600
CM002236.1	9039784	9041239	peak_1234	1000	.	8183.48	25.213	-1	869
CM002236.1	9043328	9046653	peak_1235	1000	.	38586.7	34.2668	-1	1378
CM002236.1	9047368	9047997	peak_1236	1000	.	1974.27	9.0477	-1	126
CM002236.1	9053234	9054334	peak_1237	1000	.	15371.6	34.9054	-1	555
CM002236.1	9058865	9061624	peak_1238	1000	.	44811.3	40.1276	-1	2240
CM002236.1	9061732	9061845	peak_1239	1000	.	218.698	5.18554	-1	41
CM002236.1	9068787	9069325	peak_1240	1000	.	1382.66	7.98662	-1	86
CM002236.1	9072883	9073901	peak_1241	1000	.	9843.5	20.478	-1	418
CM002236.1	9088323	9091430	peak_1242	1000	.	18860.3	25.0195	-1	2230
CM002236.1	9096221	9097896	peak_1243	1000	.	8111.89	18.4427	-1	946
CM002236.1	9107957	9109631	peak_1244	1000	.	11362.7	17.6189	-1	1411
CM002236.1	9116051	9117486	peak_1245	1000	.	7281.96	14.6509	-1	688
CM002236.1	9148924	9149547	peak_1246	1000	.	3359.78	10.8364	-1	359
CM002236.1	9160567	9161644	peak_1247	1000	.	5089.08	12.9718	-1	574
CM002236.1	9161750	9163575	peak_1248	1000	.	11235.4	17.6855	-1	1161
CM002236.1	9175038	9175528	peak_1249	1000	.	963.493	7.53231	-1	427
CM002236.1	9182839	9183132	peak_1250	1000	.	821.394	8.51952	-1	209
CM002236.1	9183253	9183353	peak_1251	1000	.	227.977	6.8248	-1	45
CM002236.1	9183472	9184159	peak_1252	1000	.	9446.24	25.2957	-1	402
CM002236.1	9184262	9184431	peak_1253	1000	.	621.453	9.16888	-1	83
CM002236.1	9194799	9195138	peak_1254	832	.	282.167	4.68034	-1	87
CM002236.1	9201673	9202041	peak_1255	1000	.	1620.93	10.7191	-1	292
CM002236.1	9204228	9204531	peak_1256	1000	.	832.417	7.90425	-1	212
CM002236.1	9212153	9212480	peak_1257	1000	.	676.943	7.73918	-1	232
CM002236.1	9218094	9218678	peak_1258	1000	.	2667.85	12.5246	-1	386
CM002236.1	9221170	9221687	peak_1259	1000	.	1290.81	9.57089	-1	185
CM002236.1	9229460	9229719	peak_1260	1000	.	768.037	6.9918	-1	111
CM002236.1	9236439	9239607	peak_1261	1000	.	19090.3	27.0734	-1	803
CM002236.1	9245690	9245974	peak_1262	1000	.	834.951	8.3151	-1	184
CM002236.1	9246177	9246406	peak_1263	1000	.	783.352	9.16888	-1	73
CM002236.1	9251621	9252277	peak_1264	1000	.	4458.39	15.0072	-1	293
CM002236.1	9268904	9272986	peak_1265	1000	.	27126.9	27.753	-1	3115
CM002236.1	9280178	9280437	peak_1266	1000	.	339.185	5.94383	-1	191
CM002236.1	9285096	9286953	peak_1267	1000	.	15356.3	27.1261	-1	1508
CM002236.1	9340794	9341177	peak_1268	1000	.	1685.67	10.68	-1	74
CM002236.1	9347283	9349313	peak_1269	1000	.	10255.8	13.929	-1	908
CM002236.1	9349560	9351176	peak_1270	1000	.	7002.4	17.6855	-1	667
CM002236.1	9358327	9358684	peak_1271	1000	.	516.797	5.77545	-1	57
CM002236.1	9362622	9363478	peak_1272	1000	.	2459.43	9.73084	-1	488
CM002236.1	9366511	9366838	peak_1273	1000	.	882.656	6.32213	-1	72
CM002236.1	9366957	9368230	peak_1274	1000	.	5810.7	13.71	-1	421
CM002236.1	9368378	9370470	peak_1275	1000	.	23262.4	33.1428	-1	1567
CM002236.1	9374682	9375033	peak_1276	1000	.	657.234	6.11208	-1	283
CM002236.1	9375162	9375441	peak_1277	1000	.	743.719	8.39695	-1	97
CM002236.1	9375567	9375700	peak_1278	1000	.	239.701	5.81756	-1	68
CM002236.1	9383568	9383936	peak_1279	1000	.	1078.49	7.32486	-1	168
CM002236.1	9396376	9396637	peak_1280	805	.	209.978	4.42837	-1	222
CM002236.1	9396850	9400301	peak_1281	1000	.	24706.7	26.1673	-1	1332
CM002236.1	9403835	9404075	peak_1282	1000	.	550.384	5.90175	-1	161
CM002236.1	9404222	9406913	peak_1283	1000	.	6410.6	10.5623	-1	917
CM002236.1	9407838	9408321	peak_1284	1000	.	2141.08	11.3798	-1	404
CM002236.1	9413699	9416149	peak_1285	1000	.	6426.57	14.3996	-1	2035
CM002236.1	9422189	9422479	peak_1286	1000	.	322.133	5.1434	-1	164
CM002236.1	9428818	9429501	peak_1287	1000	.	1357.13	9.00724	-1	441
CM002236.1	9436997	9438805	peak_1288	1000	.	14325.7	24.4613	-1	760
CM002236.1	9443779	9444692	peak_1289	1000	.	4747.76	15.641	-1	228
CM002236.1	9456525	9457185	peak_1290	1000	.	5531.52	19.0256	-1	495
CM002236.1	9465377	9466123	peak_1291	1000	.	1484.63	7.69786	-1	435
CM002236.1	9466985	9467454	peak_1292	1000	.	1262.44	8.15107	-1	270
CM002236.1	9476127	9476745	peak_1293	1000	.	1633.55	9.12852	-1	516
CM002236.1	9481041	9481751	peak_1294	1000	.	2909.49	16.3339	-1	411
CM002236.1	9522216	9522735	peak_1295	1000	.	1288.31	8.3151	-1	196
CM002236.1	9523833	9524601	peak_1296	1000	.	2632.23	10.9144	-1	124
CM002236.1	9524721	9527786	peak_1297	1000	.	30537	27.3099	-1	1968
CM002236.1	9545929	9549780	peak_1298	1000	.	26841.6	24.2076	-1	719
CM002236.1	9572867	9573466	peak_1299	1000	.	5490.68	22.7393	-1	346
CM002236.1	9579915	9583198	peak_1300	1000	.	16148.3	17.0828	-1	912
CM002236.1	9583368	9584682	peak_1301	1000	.	14876.2	27.2837	-1	822
CM002236.1	9586505	9586828	peak_1302	1000	.	678.324	5.48055	-1	268
CM002236.1	9586992	9587138	peak_1303	1000	.	437.748	7.40791	-1	82
CM002236.1	9597817	9599877	peak_1304	1000	.	22421.3	26.0593	-1	1548
CM002236.1	9600015	9600184	peak_1305	1000	.	589.629	8.39695	-1	107
CM002236.1	9618482	9618629	peak_1306	1000	.	209.108	4.9749	-1	82
CM002236.1	9618773	9618934	peak_1307	1000	.	313.837	5.90175	-1	71
CM002236.1	9619418	9620852	peak_1308	1000	.	4449.96	14.7224	-1	705
CM002236.1	9626609	9628333	peak_1309	1000	.	11373.7	21.6697	-1	163
CM002236.1	9629666	9630149	peak_1310	1000	.	1440.66	8.76389	-1	68
CM002236.1	9635812	9636111	peak_1311	1000	.	456.081	5.1434	-1	221
CM002236.1	9668235	9668781	peak_1312	1000	.	3101.19	14.1831	-1	287
CM002236.1	9668934	9669176	peak_1313	1000	.	639.961	8.39695	-1	98
CM002236.1	9675701	9679943	peak_1314	1000	.	33484.5	26.5695	-1	2459
CM002236.1	9694301	9694785	peak_1315	1000	.	1258.41	8.35603	-1	168
CM002236.1	9704716	9705916	peak_1316	1000	.	4466.68	18.8322	-1	345
CM002236.1	9764191	9764499	peak_1317	857	.	263.945	4.6383	-1	30
CM002236.1	9767056	9767580	peak_1318	1000	.	855.881	5.81756	-1	228
CM002237.1	22966	23386	peak_1319	1000	.	1198.07	9.6909	-1	248
CM002237.1	23500	24319	peak_1320	1000	.	1521.85	7.73918	-1	619
CM002237.1	24421	25426	peak_1321	1000	.	3059.55	13.8561	-1	627
CM002237.1	38522	39025	peak_1322	1000	.	524.971	4.93279	-1	263
CM002237.1	43078	44406	peak_1323	1000	.	5730.81	17.1165	-1	593
CM002237.1	45472	47019	peak_1324	1000	.	17366	29.8259	-1	736
CM002237.1	59177	59651	peak_1325	1000	.	1470.37	10.2472	-1	172
CM002237.1	83338	83499	peak_1326	1000	.	204.724	4.80652	-1	94
CM002237.1	83798	84077	peak_1327	1000	.	610.271	6.74118	-1	200
CM002237.1	88323	88884	peak_1328	1000	.	1947.96	12.2965	-1	213
CM002237.1	101416	102281	peak_1329	1000	.	1344.46	8.43783	-1	188
CM002237.1	102707	103231	peak_1330	1000	.	525.577	4.93279	-1	386
CM002237.1	156288	157121	peak_1331	1000	.	6508.08	20.3226	-1	472
CM002237.1	158125	158515	peak_1332	1000	.	981.345	7.2833	-1	79
CM002237.1	174413	174696	peak_1333	1000	.	361.941	5.94383	-1	66
CM002237.1	179029	179482	peak_1334	1000	.	1691.52	8.60109	-1	129
CM002237.1	192801	195324	peak_1335	1000	.	14312	19.9473	-1	1178
CM002237.1	197790	200283	peak_1336	1000	.	43154.8	44.2857	-1	1476
CM002237.1	201746	202121	peak_1337	1000	.	926.171	6.8248	-1	166
CM002237.1	202238	202506	peak_1338	1000	.	863.513	7.24172	-1	56
CM002237.1	202826	203492	peak_1339	1000	.	1636.2	11.5467	-1	143
CM002237.1	204551	204656	peak_1340	1000	.	206.999	5.10127	-1	73
CM002237.1	204799	205367	peak_1341	1000	.	1808.71	9.6909	-1	330
CM002237.1	230613	231386	peak_1342	1000	.	4764.79	16.1618	-1	164
CM002237.1	241452	241819	peak_1343	1000	.	449.742	5.01702	-1	276
CM002237.1	241929	242459	peak_1344	953	.	505.133	5.26983	-1	447
CM002237.1	255144	257389	peak_1345	1000	.	14087.8	23.0023	-1	821
CM002237.1	259210	260716	peak_1346	1000	.	2289.64	9.41045	-1	1287
CM002237.1	260909	261807	peak_1347	1000	.	2699.58	11.4954	-1	703
CM002237.1	263184	264631	peak_1348	1000	.	14846.8	31.1127	-1	589
CM002237.1	274416	275268	peak_1349	1000	.	7413.39	21.4281	-1	443
CM002237.1	275375	275668	peak_1350	1000	.	773.023	7.07519	-1	211
CM002237.1	277755	278414	peak_1351	1000	.	6232.22	18.0164	-1	385
CM002237.1	281579	282940	peak_1352	1000	.	4674.74	10.4838	-1	396
CM002237.1	283529	286256	peak_1353	1000	.	15784.8	20.4159	-1	1890
CM002237.1	300377	301162	peak_1354	1000	.	3044.75	11.1864	-1	262
CM002237.1	323972	326410	peak_1355	1000	.	13816.6	23.5807	-1	2171
CM002237.1	326543	326938	peak_1356	1000	.	1277.53	7.94545	-1	78
CM002237.1	345997	346139	peak_1357	1000	.	359.133	6.28014	-1	81
CM002237.1	346300	350517	peak_1358	1000	.	64164.2	43.4096	-1	2506
CM002237.1	358307	358523	peak_1359	1000	.	272.271	4.21895	-1	70
CM002237.1	363271	364127	peak_1360	1000	.	2758.85	11.4954	-1	273
CM002237.1	372859	376302	peak_1361	1000	.	24475	24.4332	-1	552
CM002237.1	376502	378125	peak_1362	1000	.	13178.7	21.8499	-1	657
CM002237.1	379738	380161	peak_1363	874	.	369.779	4.80652	-1	204
CM002237.1	380293	380764	peak_1364	1000	.	564.807	6.44801	-1	321
CM002237.1	380938	381145	peak_1365	1000	.	534.843	6.783	-1	123
CM002237.1	381251	384510	peak_1366	1000	.	26019.7	32.2216	-1	975
CM002237.1	388105	389511	peak_1367	1000	.	3343.38	11.5723	-1	943
CM002237.1	389636	389841	peak_1368	1000	.	499.376	7.49087	-1	106
CM002237.1	389978	390232	peak_1369	1000	.	255.362	4.55428	-1	167
CM002237.1	409009	409658	peak_1370	1000	.	3398.23	12.107	-1	206
CM002237.1	430136	430582	peak_1371	524	.	233.916	4.38644	-1	397
CM002237.1	434843	435637	peak_1372	1000	.	5230.38	16.9138	-1	320
CM002237.1	435992	436097	peak_1373	1000	.	336.9	6.69935	-1	36
CM002237.1	441798	442564	peak_1374	1000	.	2546.72	11.3412	-1	330
CM002237.1	444085	444328	peak_1375	1000	.	262.634	4.38644	-1	184
CM002237.1	444518	444956	peak_1376	1000	.	822.017	6.6575	-1	203
CM002237.1	452114	455521	peak_1377	1000	.	38475.1	34.8398	-1	672
CM002237.1	458728	458942	peak_1378	1000	.	244.625	4.59628	-1	115
CM002237.1	465119	466041	peak_1379	953	.	878.247	8.3151	-1	181
CM002237.1	466238	466967	peak_1380	1000	.	1661.73	7.20012	-1	603
CM002237.1	476593	478019	peak_1381	1000	.	12879	21.9397	-1	341
CM002237.1	482397	482525	peak_1382	1000	.	343.539	6.783	-1	76
CM002237.1	482673	482869	peak_1383	1000	.	510.488	6.3641	-1	92
CM002237.1	485886	485993	peak_1384	1000	.	257.784	5.16447	-1	84
CM002237.1	494575	495804	peak_1385	1000	.	7596.58	20.1041	-1	774
CM002237.1	513733	516339	peak_1386	1000	.	19625.5	20.509	-1	1755
CM002237.1	518073	518523	peak_1387	1000	.	804.803	7.32486	-1	236
CM002237.1	518912	519248	peak_1388	1000	.	1439.77	10.405	-1	187
CM002237.1	519405	522093	peak_1389	1000	.	24866.5	24.4051	-1	1832
CM002237.1	578479	578868	peak_1390	1000	.	1516.92	10.405	-1	88
CM002237.1	578989	579137	peak_1391	1000	.	446.015	7.36639	-1	94
CM002237.1	598112	607314	peak_1392	1000	.	81233	28.4993	-1	8278
CM002237.1	607442	609889	peak_1393	1000	.	31527	32.4538	-1	645
CM002237.1	625729	625981	peak_1394	1000	.	825.779	6.86658	-1	55
CM002237.1	626161	626730	peak_1395	816	.	464.273	4.80652	-1	114
CM002237.1	631059	631376	peak_1396	1000	.	1215.57	10.9534	-1	170
CM002237.1	631515	633234	peak_1397	1000	.	2440.65	9.45061	-1	1095
CM002237.1	639690	640392	peak_1398	1000	.	2262.66	11.5723	-1	218
CM002237.1	642262	642648	peak_1399	1000	.	510.023	6.61563	-1	177
CM002237.1	644488	644696	peak_1400	1000	.	464.785	5.69121	-1	73
CM002237.1	644799	645089	peak_1401	1000	.	294.336	5.35412	-1	99
CM002237.1	662329	666995	peak_1402	1000	.	32815.3	27.6492	-1	4083
CM002237.1	669733	671013	peak_1403	1000	.	11643.9	24.8807	-1	585
CM002237.1	672136	676128	peak_1404	1000	.	23189.7	21.8799	-1	1767
CM002237.1	683955	684252	peak_1405	714	.	212.024	3.71935	-1	216
CM002237.1	716145	716551	peak_1406	1000	.	1251.34	9.85047	-1	189
CM002237.1	719469	719796	peak_1407	1000	.	774.887	7.36639	-1	167
CM002237.1	726966	727381	peak_1408	1000	.	1499.82	9.00724	-1	218
CM002237.1	734390	734989	peak_1409	1000	.	2676.17	11.3798	-1	500
CM002237.1	736633	737067	peak_1410	1000	.	1456.47	9.37027	-1	195
CM002237.1	737191	737904	peak_1411	1000	.	2280.13	10.3656	-1	345
CM002237.1	738082	738395	peak_1412	1000	.	465.263	5.31197	-1	73
CM002237.1	739150	740531	peak_1413	1000	.	3725.69	13.1205	-1	202
CM002237.1	747033	747251	peak_1414	1000	.	529.28	6.32213	-1	129
CM002237.1	759447	761059	peak_1415	1000	.	8151.53	15.2901	-1	760
CM002237.1	761711	762059	peak_1416	676	.	235.354	3.84376	-1	96
CM002237.1	782248	782464	peak_1417	1000	.	302.296	4.72238	-1	153
CM002237.1	782588	784470	peak_1418	1000	.	11294.6	21.0324	-1	995
CM002237.1	784615	785341	peak_1419	1000	.	1942.15	9.53083	-1	486
CM002237.1	786733	787129	peak_1420	1000	.	654.726	5.56482	-1	115
CM002237.1	787299	788267	peak_1421	1000	.	3819.12	12.7479	-1	604
CM002237.1	789656	790084	peak_1422	1000	.	636.306	7.11685	-1	233
CM002237.1	792521	792817	peak_1423	1000	.	774.175	6.8248	-1	230
CM002237.1	805155	805432	peak_1424	1000	.	947.293	7.20012	-1	180
CM002237.1	806766	807242	peak_1425	1000	.	605.257	5.73334	-1	246
CM002237.1	830380	831722	peak_1426	1000	.	11495.6	21.3371	-1	371
CM002237.1	834137	834985	peak_1427	1000	.	2965.44	9.24953	-1	80
CM002237.1	846427	847097	peak_1428	1000	.	2530.17	10.9534	-1	500
CM002237.1	847597	848256	peak_1429	1000	.	1175.22	9.0477	-1	446
CM002237.1	859834	860224	peak_1430	1000	.	955.815	7.53231	-1	256
CM002237.1	863169	863658	peak_1431	1000	.	2445.55	14.7938	-1	94
CM002237.1	883268	883540	peak_1432	1000	.	566.147	6.40606	-1	84
CM002237.1	899935	900748	peak_1433	1000	.	1085.13	6.74118	-1	522
CM002237.1	903892	904949	peak_1434	1000	.	3153.4	11.8786	-1	543
CM002237.1	908836	909632	peak_1435	1000	.	1454.02	7.69786	-1	512
CM002237.1	909741	910014	peak_1436	1000	.	323.559	4.76444	-1	50
CM002237.1	910120	910851	peak_1437	1000	.	2500.72	12.7853	-1	550
CM002237.1	910957	913076	peak_1438	1000	.	5812.08	10.68	-1	1871
CM002237.1	937694	937914	peak_1439	1000	.	467.06	6.95008	-1	125
CM002237.1	938048	938232	peak_1440	1000	.	572.058	7.03351	-1	86
CM002237.1	938370	939867	peak_1441	1000	.	7342.7	16.6078	-1	882
CM002237.1	944793	945095	peak_1442	1000	.	328.515	4.59628	-1	236
CM002237.1	957659	959263	peak_1443	1000	.	12232.2	20.7869	-1	728
CM002237.1	968547	968896	peak_1444	1000	.	1786.01	10.405	-1	118
CM002237.1	976511	978203	peak_1445	1000	.	8923.85	26.4359	-1	875
CM002237.1	982185	982537	peak_1446	1000	.	496.873	4.59628	-1	254
CM002237.1	986029	986586	peak_1447	1000	.	2115.53	12.107	-1	232
CM002237.1	990958	991604	peak_1448	1000	.	1610.08	7.69786	-1	94
CM002237.1	994545	994707	peak_1449	1000	.	276.47	5.52269	-1	95
CM002237.1	994833	995198	peak_1450	1000	.	755.659	6.48994	-1	79
CM002237.1	999154	999702	peak_1451	1000	.	1862.33	9.73084	-1	207
CM002237.1	1003620	1003787	peak_1452	1000	.	441.566	7.32486	-1	75
CM002237.1	1003982	1004254	peak_1453	1000	.	1014.62	9.85047	-1	123
CM002237.1	1015932	1016124	peak_1454	1000	.	203.567	4.89069	-1	99
CM002237.1	1036201	1036743	peak_1455	1000	.	4740	18.8645	-1	443
CM002237.1	1042566	1042927	peak_1456	1000	.	1100.72	9.37027	-1	85
CM002237.1	1044154	1044646	peak_1457	1000	.	4362.16	17.7187	-1	171
CM002237.1	1046398	1047750	peak_1458	1000	.	8741.58	15.3253	-1	336
CM002237.1	1057299	1058666	peak_1459	1000	.	14906	29.8752	-1	778
CM002237.1	1060158	1060405	peak_1460	1000	.	610.541	6.8248	-1	148
CM002237.1	1060536	1060707	peak_1461	1000	.	378.142	6.57375	-1	34
CM002237.1	1063931	1066687	peak_1462	1000	.	40758.8	38.4691	-1	445
CM002237.1	1076798	1077322	peak_1463	1000	.	1109.08	9.6909	-1	116
CM002237.1	1084055	1084294	peak_1464	1000	.	631.668	9.37027	-1	61
CM002237.1	1084512	1085427	peak_1465	1000	.	6542.52	24.6296	-1	416
CM002237.1	1151564	1151866	peak_1466	1000	.	996.518	8.15107	-1	144
CM002237.1	1365705	1367964	peak_1467	1000	.	40754.9	43.5743	-1	1478
CM002237.1	1380121	1380531	peak_1468	1000	.	610.262	5.4384	-1	152
CM002237.1	1380966	1382490	peak_1469	1000	.	6886.51	18.4753	-1	864
CM002237.1	1382615	1382998	peak_1470	578	.	221.504	5.10127	-1	178
CM002237.1	1383755	1384228	peak_1471	761	.	359.854	5.69121	-1	151
CM002237.1	1384332	1385604	peak_1472	1000	.	4475.15	12.4098	-1	919
CM002237.1	1391944	1393029	peak_1473	1000	.	5867.2	21.0018	-1	340
CM002237.1	1399272	1400275	peak_1474	1000	.	3985.44	13.3425	-1	614
CM002237.1	1420390	1423000	peak_1475	1000	.	11651	20.3226	-1	611
CM002237.1	1429310	1437078	peak_1476	1000	.	84579.6	36.9539	-1	5732
CM002237.1	1442894	1443300	peak_1477	1000	.	760.035	5.98591	-1	86
CM002237.1	1446233	1447628	peak_1478	1000	.	6321.5	16.0927	-1	805
CM002237.1	1447780	1447971	peak_1479	1000	.	552.02	7.73918	-1	94
CM002237.1	1454386	1454545	peak_1480	1000	.	260.486	5.01702	-1	94
CM002237.1	1475277	1475562	peak_1481	1000	.	314.048	5.90175	-1	242
CM002237.1	1477551	1478456	peak_1482	1000	.	2614.11	9.77075	-1	588
CM002237.1	1482002	1483461	peak_1483	1000	.	8732.99	20.2291	-1	365
CM002237.1	1488879	1489142	peak_1484	1000	.	377.267	6.28014	-1	134
CM002237.1	1489254	1489793	peak_1485	1000	.	835.997	5.31197	-1	169
CM002237.1	1502883	1503162	peak_1486	1000	.	415.584	5.60696	-1	60
CM002237.1	1517056	1517255	peak_1487	1000	.	325.79	5.52269	-1	48
CM002237.1	1517362	1521939	peak_1488	1000	.	57102.2	41.8564	-1	2203
CM002237.1	1522085	1523001	peak_1489	639	.	585.536	5.64909	-1	700
CM002237.1	1523392	1525172	peak_1490	1000	.	9792.22	16.2995	-1	1401
CM002237.1	1533018	1536340	peak_1491	1000	.	31665.8	28.7266	-1	2021
CM002237.1	1551134	1551376	peak_1492	1000	.	394.098	6.44801	-1	172
CM002237.1	1551479	1552202	peak_1493	1000	.	6709.8	21.9098	-1	198
CM002237.1	1557568	1558990	peak_1494	1000	.	4051.04	10.4444	-1	1216
CM002237.1	1577043	1579759	peak_1495	1000	.	16768	21.9995	-1	1867
CM002237.1	1593814	1595766	peak_1496	1000	.	17928.1	21.5188	-1	1675
CM002237.1	1599861	1600036	peak_1497	1000	.	220.769	4.76444	-1	81
CM002237.1	1600504	1600719	peak_1498	1000	.	218.623	5.81756	-1	77
CM002237.1	1606341	1607691	peak_1499	1000	.	11666.2	26.9414	-1	446
CM002237.1	1625305	1635562	peak_1500	1000	.	138578	38.5897	-1	6701
CM002237.1	1636714	1638456	peak_1501	1000	.	4526.32	14.0381	-1	665
CM002237.1	1638563	1643334	peak_1502	1000	.	28466.5	17.6189	-1	857
CM002237.1	1647464	1647913	peak_1503	1000	.	2061.22	11.5723	-1	242
CM002237.1	1653434	1654324	peak_1504	1000	.	1897.27	8.96676	-1	439
CM002237.1	1654481	1655461	peak_1505	1000	.	6734.88	20.509	-1	344
CM002237.1	1658261	1658886	peak_1506	1000	.	2827.31	12.2965	-1	183
CM002237.1	1658994	1659334	peak_1507	626	.	213.001	4.47032	-1	36
CM002237.1	1659483	1659767	peak_1508	1000	.	639.081	8.76389	-1	142
CM002237.1	1698960	1699567	peak_1509	1000	.	4994.2	18.6055	-1	261
CM002237.1	1741530	1741842	peak_1510	1000	.	805.012	7.32486	-1	179
CM002237.1	1741968	1742279	peak_1511	1000	.	1522.73	10.2867	-1	118
CM002237.1	1744505	1744893	peak_1512	1000	.	1293.32	9.57089	-1	145
CM002237.1	1748804	1749085	peak_1513	1000	.	976.685	8.68255	-1	194
CM002237.1	1749249	1749619	peak_1514	745	.	275.734	5.05914	-1	75
CM002237.1	1753120	1754825	peak_1515	1000	.	9524.33	18.5079	-1	1464
CM002237.1	1762971	1764555	peak_1516	1000	.	6044.19	16.676	-1	508
CM002237.1	1765113	1765303	peak_1517	1000	.	258.467	4.80652	-1	91
CM002237.1	1774087	1776627	peak_1518	1000	.	14296.9	19.154	-1	239
CM002237.1	1786527	1786902	peak_1519	1000	.	1323.37	9.6909	-1	190
CM002237.1	1791814	1792852	peak_1520	1000	.	5432.64	18.7676	-1	379
CM002237.1	1793873	1796523	peak_1521	1000	.	17929.3	22.0293	-1	808
CM002237.1	1797644	1802119	peak_1522	1000	.	43016.3	25.0472	-1	828
CM002237.1	1808078	1809975	peak_1523	1000	.	6906.7	11.6874	-1	1198
CM002237.1	1810147	1811105	peak_1524	1000	.	3129.1	10.7191	-1	651
CM002237.1	1818703	1818966	peak_1525	797	.	209.615	4.47032	-1	208
CM002237.1	1819539	1819768	peak_1526	986	.	225.782	4.30265	-1	56
CM002237.1	1819950	1824230	peak_1527	1000	.	31458.3	25.7338	-1	2692
CM002237.1	1828283	1828850	peak_1528	1000	.	3942.48	17.9505	-1	204
CM002237.1	1834625	1835138	peak_1529	1000	.	605.987	6.53185	-1	329
CM002237.1	1844095	1844741	peak_1530	1000	.	721.909	5.35412	-1	98
CM002237.1	1844920	1845558	peak_1531	1000	.	3258.92	15.6759	-1	135
CM002237.1	1845691	1846559	peak_1532	1000	.	1770.16	7.86302	-1	769
CM002237.1	1846678	1847013	peak_1533	1000	.	911.873	8.27413	-1	87
CM002237.1	1847252	1847543	peak_1534	762	.	221.641	4.6383	-1	193
CM002237.1	1863640	1865018	peak_1535	1000	.	7196.3	18.6704	-1	747
CM002237.1	1868113	1868957	peak_1536	1000	.	4056.66	20.3226	-1	422
CM002237.1	1878243	1878710	peak_1537	1000	.	1048.3	8.3151	-1	244
CM002237.1	1892919	1893450	peak_1538	1000	.	2665.11	11.9168	-1	281
CM002237.1	1898887	1899115	peak_1539	1000	.	441.336	5.90175	-1	63
CM002237.1	1901637	1902079	peak_1540	1000	.	964.033	8.68255	-1	244
CM002237.1	1902223	1902390	peak_1541	1000	.	351.329	5.77545	-1	55
CM002237.1	1907564	1908214	peak_1542	1000	.	1068.47	7.40791	-1	585
CM002237.1	1908355	1917565	peak_1543	1000	.	98652.3	34.9491	-1	7174
CM002237.1	1918043	1918406	peak_1544	1000	.	596.036	5.05914	-1	99
CM002237.1	1930438	1930841	peak_1545	1000	.	1844.7	11.1477	-1	246
CM002237.1	1931017	1931180	peak_1546	1000	.	224.512	5.64909	-1	86
CM002237.1	1941172	1941907	peak_1547	1000	.	2257.94	8.02778	-1	198
CM002237.1	1944857	1946509	peak_1548	1000	.	9282.66	20.9711	-1	938
CM002237.1	1946695	1947297	peak_1549	1000	.	2414.42	11.5338	-1	372
CM002237.1	1953434	1953850	peak_1550	1000	.	1528.74	9.85047	-1	238
CM002237.1	1961463	1961777	peak_1551	1000	.	801.651	6.48994	-1	235
CM002237.1	1964912	1965297	peak_1552	1000	.	777.315	5.64909	-1	251
CM002237.1	1976123	1976399	peak_1553	1000	.	329.344	5.05914	-1	87
CM002237.1	1989008	1989435	peak_1554	1000	.	1390.84	8.35603	-1	162
CM002237.1	2019086	2019494	peak_1555	1000	.	2429.39	12.4851	-1	334
CM002237.1	2024740	2025268	peak_1556	1000	.	1403.5	7.98662	-1	435
CM002237.1	2030498	2032478	peak_1557	1000	.	13170.4	23.9239	-1	700
CM002237.1	2032609	2032871	peak_1558	1000	.	1093.26	10.9144	-1	144
CM002237.1	2041381	2042243	peak_1559	1000	.	5062.76	21.124	-1	422
CM002237.1	2049595	2050145	peak_1560	1000	.	562.303	7.07519	-1	142
CM002237.1	2050273	2053217	peak_1561	1000	.	21559.3	25.0195	-1	844
CM002237.1	2072663	2072867	peak_1562	1000	.	345.819	4.9749	-1	155
CM002237.1	2089655	2090160	peak_1563	1000	.	2665.01	12.4851	-1	231
CM002237.1	2092385	2092741	peak_1564	1000	.	821.823	7.36639	-1	174
CM002237.1	2101660	2103850	peak_1565	1000	.	28438.5	38.1054	-1	1203
CM002237.1	2107116	2107504	peak_1566	1000	.	1287.17	11.6107	-1	81
CM002237.1	2170862	2171063	peak_1567	1000	.	345.304	5.77545	-1	127
CM002237.1	2172962	2173911	peak_1568	1000	.	3746.99	11.07	-1	605
CM002237.1	2178929	2180007	peak_1569	1000	.	6712.52	19.6318	-1	496
CM002237.1	2180470	2182698	peak_1570	1000	.	24490.6	29.4046	-1	579
CM002237.1	2188816	2190411	peak_1571	1000	.	26703	36.0484	-1	702
CM002237.1	2197099	2197543	peak_1572	1000	.	1581.61	10.7583	-1	335
CM002237.1	2203159	2203400	peak_1573	969	.	233.52	5.22768	-1	191
CM002237.1	2210518	2210782	peak_1574	1000	.	291.066	5.1434	-1	98
CM002237.1	2213298	2216067	peak_1575	1000	.	14898.9	17.6522	-1	1474
CM002237.1	2217505	2218585	peak_1576	1000	.	2522.22	8.35603	-1	297
CM002237.1	2218974	2230783	peak_1577	1000	.	214454	55.8224	-1	10509
CM002237.1	2231293	2231587	peak_1578	1000	.	536.95	6.07003	-1	40
CM002237.1	2235998	2236244	peak_1579	1000	.	298.262	5.1434	-1	43
CM002237.1	2237317	2237923	peak_1580	474	.	287.172	4.93279	-1	395
CM002237.1	2238531	2245612	peak_1581	1000	.	50738.2	27.2575	-1	2453
CM002237.1	2255843	2258038	peak_1582	1000	.	26830.1	35.7708	-1	1155
CM002237.1	2258167	2259306	peak_1583	1000	.	2381.57	11.5338	-1	545
CM002237.1	2272237	2272981	peak_1584	1000	.	3912.02	15.2195	-1	592
CM002237.1	2273157	2273261	peak_1585	1000	.	322.718	6.6575	-1	47
CM002237.1	2275003	2276153	peak_1586	1000	.	2270.09	9.2898	-1	611
CM002237.1	2280637	2281164	peak_1587	1000	.	2630.25	10.4444	-1	281
CM002237.1	2281351	2282762	peak_1588	1000	.	7647.92	20.8484	-1	693
CM002237.1	2292987	2293458	peak_1589	1000	.	3203.97	15.1489	-1	137
CM002237.1	2295527	2296221	peak_1590	1000	.	2427.49	9.33005	-1	343
CM002237.1	2296342	2296793	peak_1591	1000	.	1222.82	7.40791	-1	344
CM002237.1	2303068	2303481	peak_1592	1000	.	1237.9	8.68255	-1	279
CM002237.1	2307609	2309744	peak_1593	1000	.	5359.22	12.2587	-1	1417
CM002237.1	2313533	2314434	peak_1594	1000	.	1867.59	8.27413	-1	496
CM002237.1	2314582	2314896	peak_1595	1000	.	859.285	8.72324	-1	85
CM002237.1	2315433	2315855	peak_1596	1000	.	1276.92	10.6408	-1	237
CM002237.1	2322924	2323366	peak_1597	1000	.	1766.55	9.57089	-1	327
CM002237.1	2330265	2330494	peak_1598	1000	.	443.717	5.31197	-1	174
CM002237.1	2332329	2332979	peak_1599	1000	.	5888.92	20.8484	-1	492
CM002237.1	2333091	2333327	peak_1600	1000	.	834.536	7.73918	-1	70
CM002237.1	2337410	2339125	peak_1601	1000	.	7104.75	15.8153	-1	513
CM002237.1	2339463	2340749	peak_1602	1000	.	6167.52	16.9138	-1	404
CM002237.1	2341682	2342029	peak_1603	1000	.	1040.05	9.24953	-1	125
CM002237.1	2348624	2349850	peak_1604	1000	.	3112.69	10.5623	-1	755
CM002237.1	2357616	2358394	peak_1605	1000	.	4496.82	17.2847	-1	310
CM002237.1	2366398	2369457	peak_1606	1000	.	11287.6	13.7831	-1	839
CM002237.1	2375504	2375709	peak_1607	1000	.	222.57	4.47032	-1	87
CM002237.1	2385421	2387094	peak_1608	1000	.	22021.3	31.7062	-1	229
CM002237.1	2393163	2394136	peak_1609	1000	.	3453.3	12.4098	-1	755
CM002237.1	2402428	2403494	peak_1610	1000	.	8057.14	23.2636	-1	814
CM002237.1	2411211	2413306	peak_1611	1000	.	3740.28	8.02778	-1	208
CM002237.1	2413427	2413779	peak_1612	585	.	206.007	4.6383	-1	99
CM002237.1	2415156	2415777	peak_1613	1000	.	942.889	6.44801	-1	353
CM002237.1	2415910	2417448	peak_1614	1000	.	5886.58	12.3343	-1	1186
CM002237.1	2417583	2418943	peak_1615	1000	.	6314.01	12.5603	-1	116
CM002237.1	2419054	2419165	peak_1616	1000	.	228.904	5.81756	-1	64
CM002237.1	2419574	2419727	peak_1617	1000	.	388.701	6.86658	-1	85
CM002237.1	2419832	2422119	peak_1618	1000	.	15399.6	16.0927	-1	811
CM002237.1	2422258	2422943	peak_1619	465	.	318.42	4.55428	-1	361
CM002237.1	2423077	2423590	peak_1620	1000	.	2853.58	13.0462	-1	209
CM002237.1	2430529	2430684	peak_1621	1000	.	308.501	5.64909	-1	78
CM002237.1	2430891	2433335	peak_1622	1000	.	18058.3	25.3507	-1	1209
CM002237.1	2442955	2443248	peak_1623	1000	.	1218.81	10.2077	-1	186
CM002237.1	2443397	2443717	peak_1624	1000	.	644.114	6.44801	-1	38
CM002237.1	2447367	2448172	peak_1625	1000	.	1424.98	6.74118	-1	159
CM002237.1	2454218	2454685	peak_1626	1000	.	3395.72	16.7781	-1	88
CM002237.1	2459446	2462731	peak_1627	1000	.	18586	16.9477	-1	1388
CM002237.1	2467623	2467959	peak_1628	768	.	258.173	4.55428	-1	314
CM002237.1	2471158	2471661	peak_1629	1000	.	551.274	5.94383	-1	59
CM002237.1	2473722	2474209	peak_1630	1000	.	2197.04	11.8022	-1	294
CM002237.1	2488723	2491248	peak_1631	1000	.	12412	18.4427	-1	448
CM002237.1	2497423	2498459	peak_1632	1000	.	4137.22	15.2548	-1	441
CM002237.1	2505165	2507089	peak_1633	1000	.	13144.4	22.1485	-1	644
CM002237.1	2509719	2509962	peak_1634	1000	.	827.945	8.68255	-1	151
CM002237.1	2510072	2510474	peak_1635	1000	.	2760.5	15.3605	-1	103
CM002237.1	2515931	2516189	peak_1636	1000	.	922.366	8.60109	-1	110
CM002237.1	2529721	2530093	peak_1637	1000	.	1276.76	11.4183	-1	304
CM002237.1	2535805	2536139	peak_1638	1000	.	830.924	8.35603	-1	194
CM002237.1	2537815	2541822	peak_1639	1000	.	46273.7	36.1759	-1	1615
CM002237.1	2556334	2557554	peak_1640	1000	.	10646.3	25.488	-1	781
CM002237.1	2561403	2562593	peak_1641	1000	.	8039.63	17.9505	-1	954
CM002237.1	2562729	2562891	peak_1642	1000	.	271.83	6.57375	-1	75
CM002237.1	2576328	2577147	peak_1643	1000	.	2540.36	11.3025	-1	246
CM002237.1	2577287	2578759	peak_1644	1000	.	9425.88	18.0494	-1	293
CM002237.1	2578919	2580707	peak_1645	1000	.	10175.4	17.7187	-1	961
CM002237.1	2585601	2586200	peak_1646	1000	.	1046.87	7.86302	-1	265
CM002237.1	2587094	2587816	peak_1647	1000	.	2251.75	11.1864	-1	228
CM002237.1	2591073	2591854	peak_1648	1000	.	1883.62	8.84513	-1	380
CM002237.1	2591959	2592794	peak_1649	1000	.	4091.71	16.9815	-1	560
CM002237.1	2598634	2598973	peak_1650	1000	.	347.591	5.05914	-1	261
CM002237.1	2599370	2599889	peak_1651	1000	.	1574.02	10.2472	-1	192
CM002237.1	2604764	2605973	peak_1652	1000	.	6746.54	13.7831	-1	651
CM002237.1	2606084	2608200	peak_1653	1000	.	26985.8	32.9373	-1	1211
CM002237.1	2612484	2613490	peak_1654	1000	.	8058.18	21.0629	-1	358
CM002237.1	2613598	2613933	peak_1655	1000	.	2438.64	15.4308	-1	121
CM002237.1	2618194	2618947	peak_1656	1000	.	4722.39	18.312	-1	560
CM002237.1	2619075	2619384	peak_1657	1000	.	925.187	9.77075	-1	71
CM002237.1	2623309	2625748	peak_1658	1000	.	18173.8	26.2749	-1	456
CM002237.1	2626094	2626474	peak_1659	1000	.	644.524	6.40606	-1	270
CM002237.1	2633646	2635142	peak_1660	1000	.	5030.41	13.8926	-1	751
CM002237.1	2643092	2643730	peak_1661	1000	.	1859.51	9.93008	-1	331
CM002237.1	2643890	2644554	peak_1662	1000	.	1128.08	7.57373	-1	519
CM002237.1	2654400	2655381	peak_1663	1000	.	5562.71	18.6704	-1	441
CM002237.1	2658094	2658403	peak_1664	1000	.	381.847	4.89069	-1	96
CM002237.1	2662442	2663754	peak_1665	1000	.	3271.03	8.19212	-1	156
CM002237.1	2670346	2672163	peak_1666	1000	.	12223.9	21.8799	-1	1132
CM002237.1	2673854	2675199	peak_1667	1000	.	9889.15	18.573	-1	913
CM002237.1	2684195	2684635	peak_1668	1000	.	462.665	4.80652	-1	173
CM002237.1	2691187	2691477	peak_1669	1000	.	949.865	10.2077	-1	208
CM002237.1	2691591	2691777	peak_1670	1000	.	1110.08	12.5603	-1	86
CM002237.1	2691904	2692058	peak_1671	1000	.	636.107	8.92624	-1	88
CM002237.1	2694840	2695092	peak_1672	1000	.	707.598	6.9918	-1	117
CM002237.1	2702978	2704654	peak_1673	1000	.	11548	19.0898	-1	431
CM002237.1	2706854	2707141	peak_1674	1000	.	1000.4	7.98662	-1	223
CM002237.1	2707254	2707554	peak_1675	1000	.	542.551	5.05914	-1	251
CM002237.1	2707696	2708259	peak_1676	1000	.	3080.05	15.641	-1	114
CM002237.1	2717627	2718136	peak_1677	1000	.	2523	11.8786	-1	359
CM002237.1	2718243	2718537	peak_1678	1000	.	319.007	5.4384	-1	134
CM002237.1	2718860	2725957	peak_1679	1000	.	61811.3	36.7031	-1	6223
CM002237.1	2726067	2726388	peak_1680	765	.	245.423	4.05188	-1	17
CM002237.1	2744122	2744799	peak_1681	1000	.	1966.87	9.33005	-1	365
CM002237.1	2750367	2750963	peak_1682	1000	.	3523.17	17.3518	-1	362
CM002237.1	2758360	2759109	peak_1683	1000	.	6507.46	18.7352	-1	220
CM002237.1	2762565	2762976	peak_1684	1000	.	904.77	7.1585	-1	151
CM002237.1	2772351	2775050	peak_1685	1000	.	30962.8	30.3162	-1	1669
CM002237.1	2775183	2775820	peak_1686	1000	.	2904.5	15.1489	-1	219
CM002237.1	2800822	2801576	peak_1687	1000	.	1097.33	5.94383	-1	224
CM002237.1	2814121	2814394	peak_1688	1000	.	549.306	6.11208	-1	97
CM002237.1	2819329	2820921	peak_1689	1000	.	8723.38	15.641	-1	1212
CM002237.1	2824189	2825103	peak_1690	1000	.	2663.89	9.96983	-1	349
CM002237.1	2830479	2831257	peak_1691	1000	.	3894.31	12.2208	-1	562
CM002237.1	2836025	2836257	peak_1692	1000	.	529.18	7.24172	-1	167
CM002237.1	2836436	2837287	peak_1693	1000	.	2387.3	11.2639	-1	309
CM002237.1	2847000	2847189	peak_1694	1000	.	465.777	7.32486	-1	79
CM002237.1	2848353	2848585	peak_1695	1000	.	474.941	5.48055	-1	90
CM002237.1	2853269	2853626	peak_1696	1000	.	950.792	10.9534	-1	273
CM002237.1	2853826	2854004	peak_1697	1000	.	440.546	6.61563	-1	64
CM002237.1	2854593	2855488	peak_1698	1000	.	3363.89	12.372	-1	293
CM002237.1	2855638	2856105	peak_1699	1000	.	2181.04	13.2316	-1	322
CM002237.1	2856231	2859734	peak_1700	1000	.	56321.3	44.0912	-1	2792
CM002237.1	2861846	2862448	peak_1701	1000	.	3030.53	11.3412	-1	517
CM002237.1	2862551	2863127	peak_1702	1000	.	1154.64	7.03351	-1	391
CM002237.1	2870446	2870638	peak_1703	1000	.	286.347	5.18554	-1	122
CM002237.1	2875667	2877432	peak_1704	1000	.	5008.82	12.107	-1	1332
CM002237.1	2882240	2888278	peak_1705	1000	.	97839.8	38.0444	-1	3049
CM002237.1	2892096	2892418	peak_1706	1000	.	666.843	6.44801	-1	196
CM002237.1	2898122	2898436	peak_1707	1000	.	334.065	5.85966	-1	92
CM002237.1	2901583	2902578	peak_1708	1000	.	3472.26	11.1477	-1	393
CM002237.1	2921464	2924561	peak_1709	1000	.	28725	26.248	-1	2053
CM002237.1	2928019	2929453	peak_1710	1000	.	2824.41	8.72324	-1	929
CM002237.1	2929621	2929933	peak_1711	865	.	269.849	4.30265	-1	260
CM002237.1	2941295	2942765	peak_1712	1000	.	4647.92	14.1106	-1	458
CM002237.1	2945807	2946665	peak_1713	1000	.	2180.61	8.02778	-1	519
CM002237.1	2982453	2983369	peak_1714	1000	.	11143.5	23.4945	-1	528
CM002237.1	2998919	2999190	peak_1715	1000	.	866.239	8.27413	-1	82
CM002237.1	3012651	3012771	peak_1716	1000	.	212.406	5.56482	-1	42
CM002237.1	3015606	3015980	peak_1717	1000	.	639.788	6.23815	-1	260
CM002237.1	3016133	3017174	peak_1718	1000	.	4729.65	14.5075	-1	505
CM002237.1	3026076	3027881	peak_1719	1000	.	21342.7	27.5451	-1	709
CM002237.1	3028060	3028619	peak_1720	1000	.	1580.97	9.0477	-1	184
CM002237.1	3038142	3038398	peak_1721	1000	.	542.444	6.11208	-1	182
CM002237.1	3055407	3055846	peak_1722	1000	.	1034.92	7.2833	-1	84
CM002237.1	3076216	3076812	peak_1723	1000	.	2401.27	11.9168	-1	183
CM002237.1	3084715	3085018	peak_1724	773	.	234.097	4.17714	-1	68
CM002237.1	3087409	3093422	peak_1725	1000	.	82362.3	40.6859	-1	601
CM002237.1	3094820	3095687	peak_1726	1000	.	4530.02	17.3518	-1	160
CM002237.1	3106939	3107550	peak_1727	1000	.	1145.18	6.57375	-1	175
CM002237.1	3108534	3109685	peak_1728	1000	.	3565.48	15.571	-1	767
CM002237.1	3117599	3118196	peak_1729	1000	.	3808.54	16.8799	-1	313
CM002237.1	3122946	3124771	peak_1730	1000	.	20480.5	30.8007	-1	1307
CM002237.1	3132429	3134552	peak_1731	1000	.	20031.9	26.1133	-1	1598
CM002237.1	3145833	3146902	peak_1732	1000	.	4203.56	14.1469	-1	934
CM002237.1	3147063	3147374	peak_1733	1000	.	2049.72	15.571	-1	94
CM002237.1	3153926	3154468	peak_1734	1000	.	1546.44	10.8754	-1	184
CM002237.1	3154583	3156689	peak_1735	1000	.	6187.45	11.9549	-1	498
CM002237.1	3158998	3159429	peak_1736	1000	.	3046.86	17.8463	-1	269
CM002237.1	3159618	3159788	peak_1737	1000	.	748.692	9.35184	-1	98
CM002237.1	3178344	3183278	peak_1738	1000	.	52439.9	43.1781	-1	1636
CM002237.1	3192679	3193006	peak_1739	1000	.	776.172	7.86302	-1	165
CM002237.1	3195269	3195559	peak_1740	1000	.	342.913	5.05914	-1	224
CM002237.1	3197135	3198528	peak_1741	1000	.	8733.01	20.3226	-1	556
CM002237.1	3211123	3211534	peak_1742	1000	.	2515.98	14.6151	-1	139
CM002237.1	3212918	3214115	peak_1743	1000	.	3462.81	13.8926	-1	1097
CM002237.1	3214259	3214798	peak_1744	1000	.	993.289	10.8364	-1	102
CM002237.1	3219322	3219852	peak_1745	1000	.	4706.09	19.4414	-1	361
CM002237.1	3224037	3224484	peak_1746	1000	.	990.515	7.24172	-1	85
CM002237.1	3232625	3233892	peak_1747	1000	.	6722.57	17.1502	-1	352
CM002237.1	3236134	3236475	peak_1748	1000	.	739.873	7.24172	-1	157
CM002237.1	3236726	3238881	peak_1749	1000	.	21712.9	34.3112	-1	975
CM002237.1	3247979	3250436	peak_1750	1000	.	13575.3	14.5075	-1	787
CM002237.1	3262462	3262789	peak_1751	1000	.	609.643	6.48994	-1	116
CM002237.1	3262961	3263576	peak_1752	1000	.	1907.43	9.16888	-1	255
CM002237.1	3263801	3264098	peak_1753	702	.	208.55	4.13536	-1	249
CM002237.1	3268509	3271685	peak_1754	1000	.	37280	37.4717	-1	600
CM002237.1	3271909	3272054	peak_1755	1000	.	218.271	4.9749	-1	110
CM002237.1	3272180	3274183	peak_1756	1000	.	5243.31	9.2898	-1	1838
CM002237.1	3274939	3276444	peak_1757	1000	.	13001.7	22.7393	-1	635
CM002237.1	3276555	3277432	peak_1758	1000	.	2641.97	9.16888	-1	212
CM002237.1	3296889	3297554	peak_1759	1000	.	4371.93	16.0235	-1	486
CM002237.1	3301881	3303024	peak_1760	1000	.	5661.47	15.7805	-1	964
CM002237.1	3321243	3321514	peak_1761	1000	.	298.376	5.98591	-1	68
CM002237.1	3321616	3321999	peak_1762	749	.	286.841	5.35412	-1	286
CM002237.1	3322357	3322613	peak_1763	1000	.	839.992	8.72324	-1	73
CM002237.1	3322729	3323103	peak_1764	1000	.	1297.99	8.8857	-1	275
CM002237.1	3323243	3323388	peak_1765	1000	.	375.611	6.23815	-1	96
CM002237.1	3324191	3324745	peak_1766	1000	.	4876.48	18.6379	-1	325
CM002237.1	3331097	3333008	peak_1767	1000	.	11141.1	18.2465	-1	792
CM002237.1	3333128	3333527	peak_1768	1000	.	876.785	7.78049	-1	99
CM002237.1	3340088	3342486	peak_1769	1000	.	31060.1	30.0718	-1	1841
CM002237.1	3346196	3346842	peak_1770	1000	.	1805.13	10.1681	-1	487
CM002237.1	3350896	3351534	peak_1771	1000	.	1901.35	10.6016	-1	203
CM002237.1	3355261	3356182	peak_1772	1000	.	3272.97	12.7104	-1	658
CM002237.1	3356306	3356560	peak_1773	1000	.	781.96	7.40791	-1	87
CM002237.1	3365471	3365788	peak_1774	1000	.	1130.19	9.33005	-1	89
CM002237.1	3390619	3391623	peak_1775	1000	.	2792.61	10.8754	-1	785
CM002237.1	3400152	3400920	peak_1776	1000	.	6844.52	22.944	-1	403
CM002237.1	3403664	3404272	peak_1777	1000	.	3687.16	15.3605	-1	292
CM002237.1	3411004	3412194	peak_1778	1000	.	1534.41	7.82176	-1	689
CM002237.1	3424087	3424276	peak_1779	1000	.	281.607	5.10127	-1	70
CM002237.1	3424804	3425432	peak_1780	1000	.	1894.23	8.72324	-1	439
CM002237.1	3429956	3430466	peak_1781	1000	.	690.053	5.48055	-1	392
CM002237.1	3452692	3453280	peak_1782	1000	.	1544.12	12.2965	-1	493
CM002237.1	3453383	3454389	peak_1783	1000	.	5643.79	14.3636	-1	864
CM002237.1	3461404	3462581	peak_1784	1000	.	4606.92	11.6491	-1	837
CM002237.1	3480830	3481460	peak_1785	1000	.	1177.26	10.3656	-1	551
CM002237.1	3502713	3504154	peak_1786	1000	.	8156.69	14.3996	-1	931
CM002237.1	3505277	3505504	peak_1787	1000	.	514.022	5.69121	-1	68
CM002237.1	3509552	3511778	peak_1788	1000	.	8826.81	12.9718	-1	1663
CM002237.1	3511909	3512267	peak_1789	1000	.	851.757	8.39695	-1	128
CM002237.1	3512380	3513983	peak_1790	1000	.	10519	18.6379	-1	648
CM002237.1	3524016	3524434	peak_1791	1000	.	2530.18	12.145	-1	321
CM002237.1	3524762	3525331	peak_1792	1000	.	2112.74	9.85047	-1	494
CM002237.1	3529349	3530476	peak_1793	1000	.	2894.61	9.33005	-1	175
CM002237.1	3531095	3531389	peak_1794	1000	.	497.15	6.18213	-1	220
CM002237.1	3539566	3539899	peak_1795	1000	.	1577.48	10.8364	-1	172
CM002237.1	3540045	3540461	peak_1796	1000	.	4234.65	18.5404	-1	95
CM002237.1	3540567	3540728	peak_1797	1000	.	1023.04	12.3594	-1	98
CM002237.1	3541141	3541342	peak_1798	1000	.	395.491	6.19613	-1	68
CM002237.1	3550714	3551430	peak_1799	1000	.	3623.26	13.3794	-1	296
CM002237.1	3560409	3560994	peak_1800	1000	.	5329.44	20.3537	-1	333
CM002237.1	3565520	3565733	peak_1801	1000	.	264.766	5.1434	-1	157
CM002237.1	3566694	3567079	peak_1802	1000	.	2741.96	14.0496	-1	53
CM002237.1	3568004	3571490	peak_1803	1000	.	36574.5	35.513	-1	1471
CM002237.1	3587155	3587926	peak_1804	1000	.	3206.27	13.1946	-1	257
CM002237.1	3588838	3589835	peak_1805	1000	.	2260.46	8.80452	-1	559
CM002237.1	3590010	3590846	peak_1806	1000	.	3497.74	12.5979	-1	283
CM002237.1	3598210	3599118	peak_1807	1000	.	1884.68	8.56031	-1	542
CM002237.1	3723207	3723972	peak_1808	1000	.	3065.81	11.3412	-1	479
CM002237.1	3725243	3727396	peak_1809	1000	.	11792.6	23.552	-1	795
CM002237.1	3752766	3753423	peak_1810	1000	.	4144.77	15.9542	-1	194
CM002237.1	3760294	3763675	peak_1811	1000	.	27382	29.0042	-1	823
CM002237.1	3772562	3772951	peak_1812	1000	.	1638.74	9.85047	-1	265
CM002237.1	3773068	3773235	peak_1813	1000	.	389.429	5.94383	-1	80
CM002237.1	3788233	3788442	peak_1814	981	.	205.068	4.09361	-1	173
CM002237.1	3792760	3795503	peak_1815	1000	.	23366	28.4216	-1	1524
CM002237.1	3797968	3798304	peak_1816	1000	.	709.311	6.11208	-1	32
CM002237.1	3804259	3805681	peak_1817	1000	.	8241.62	17.4187	-1	413
CM002237.1	3809150	3812942	peak_1818	1000	.	62288.8	42.687	-1	3213
CM002237.1	3824291	3824609	peak_1819	1000	.	358.983	4.93279	-1	251
CM002237.1	3844572	3847636	peak_1820	1000	.	38500.9	32.7537	-1	1346
CM002237.1	3847957	3848684	peak_1821	455	.	330.674	4.30265	-1	597
CM002237.1	3850811	3851161	peak_1822	730	.	255.55	4.05188	-1	88
CM002237.1	3851339	3854826	peak_1823	1000	.	29901.7	31.7297	-1	2153
CM002237.1	3859182	3859620	peak_1824	1000	.	3863.26	15.1135	-1	329
CM002237.1	3859810	3859991	peak_1825	1000	.	754.079	9.81063	-1	89
CM002237.1	3863287	3866652	peak_1826	1000	.	30640.1	26.1942	-1	2910
CM002237.1	3877517	3877806	peak_1827	1000	.	435.876	5.31197	-1	88
CM002237.1	3886221	3887002	peak_1828	1000	.	2965.29	13.4347	-1	211
CM002237.1	3939425	3939786	peak_1829	1000	.	1005.89	7.24172	-1	110
CM002237.1	3941155	3941474	peak_1830	1000	.	1315.11	10.4838	-1	106
CM002237.1	3963173	3963940	peak_1831	1000	.	3186.84	16.3339	-1	269
CM002237.1	3971633	3972427	peak_1832	1000	.	6194.97	19.0577	-1	463
CM002237.1	3989221	3990674	peak_1833	1000	.	8862.63	20.5709	-1	564
CM002237.1	3990841	3991135	peak_1834	1000	.	1177.48	10.405	-1	99
CM002237.1	3996472	3996618	peak_1835	1000	.	254.588	5.77545	-1	77
CM002237.1	3996987	3998144	peak_1836	1000	.	3991.77	14.8294	-1	736
CM002237.1	3998964	4000643	peak_1837	1000	.	8180.41	17.1839	-1	800
CM002237.1	4000771	4001917	peak_1838	1000	.	3083	12.2587	-1	818
CM002237.1	4002019	4003407	peak_1839	1000	.	5845.36	13.009	-1	689
CM002237.1	4010201	4011257	peak_1840	1000	.	4628.71	13.5634	-1	170
CM002237.1	4011674	4011932	peak_1841	1000	.	436.634	5.56834	-1	62
CM002237.1	4012575	4013756	peak_1842	1000	.	12116.6	25.9782	-1	638
CM002237.1	4019362	4019652	peak_1843	1000	.	1263.12	11.4569	-1	134
CM002237.1	4020190	4020476	peak_1844	1000	.	671.2	7.4494	-1	221
CM002237.1	4020602	4020743	peak_1845	1000	.	417.582	7.07519	-1	75
CM002237.1	4044510	4044836	peak_1846	756	.	246.524	4.01019	-1	266
CM002237.1	4051575	4052251	peak_1847	1000	.	1160.94	7.36639	-1	294
CM002237.1	4055254	4056019	peak_1848	1000	.	3233.87	12.107	-1	617
CM002237.1	4090032	4091699	peak_1849	1000	.	9927.96	21.7298	-1	356
CM002237.1	4097077	4097786	peak_1850	1000	.	936.788	7.03351	-1	91
CM002237.1	4121488	4129727	peak_1851	1000	.	120389	39.6992	-1	5161
CM002237.1	4137302	4138354	peak_1852	1000	.	2258.09	9.45061	-1	650
CM002237.1	4151365	4151494	peak_1853	1000	.	321.564	6.23815	-1	61
CM002237.1	4169747	4170211	peak_1854	1000	.	1038.2	7.20012	-1	234
CM002237.1	4175503	4177897	peak_1855	1000	.	24932.4	33.4379	-1	1897
CM002237.1	4178830	4180256	peak_1856	1000	.	4011.04	11.8405	-1	737
CM002237.1	4192182	4192373	peak_1857	1000	.	251.071	4.21895	-1	42
CM002237.1	4192505	4194199	peak_1858	1000	.	11670.2	21.124	-1	510
CM002237.1	4204999	4205312	peak_1859	1000	.	771.869	8.27413	-1	218
CM002237.1	4205444	4205678	peak_1860	1000	.	245.719	4.34454	-1	20
CM002237.1	4223538	4223929	peak_1861	1000	.	1157.77	7.57373	-1	170
CM002237.1	4229775	4230429	peak_1862	1000	.	2175.54	11.8786	-1	407
CM002237.1	4268630	4269238	peak_1863	1000	.	1412.78	10.0096	-1	384
CM002237.1	4272418	4272684	peak_1864	1000	.	288.343	4.30265	-1	93
CM002237.1	4277807	4278476	peak_1865	1000	.	2538.2	11.4569	-1	371
CM002237.1	4281736	4283299	peak_1866	1000	.	6435.99	16.2651	-1	945
CM002237.1	4285794	4286442	peak_1867	1000	.	2626.86	10.7583	-1	356
CM002237.1	4294827	4295078	peak_1868	1000	.	298.236	6.40606	-1	207
CM002237.1	4295207	4295431	peak_1869	1000	.	233.741	4.26079	-1	124
CM002237.1	4304775	4304951	peak_1870	1000	.	283.601	5.42436	-1	115
CM002237.1	4310684	4311354	peak_1871	1000	.	1195.83	7.94545	-1	412
CM002237.1	4316787	4317223	peak_1872	1000	.	1045.9	7.40791	-1	348
CM002237.1	4322829	4322998	peak_1873	1000	.	226.912	5.10127	-1	81
CM002237.1	4327369	4327670	peak_1874	1000	.	554.391	6.44801	-1	210
CM002237.1	4330621	4330752	peak_1875	1000	.	239.085	5.01702	-1	98
CM002237.1	4361753	4362152	peak_1876	1000	.	2088.79	12.6729	-1	190
CM002237.1	4369199	4369376	peak_1877	1000	.	502.062	7.53231	-1	103
CM002237.1	4376789	4377711	peak_1878	1000	.	8069.76	19.282	-1	641
CM002237.1	4380593	4381335	peak_1879	1000	.	2668.4	12.2587	-1	358
CM002237.1	4401428	4401825	peak_1880	1000	.	1284.64	11.3798	-1	260
CM002237.1	4404031	4404628	peak_1881	1000	.	1740.98	10.0096	-1	413
CM002237.1	4404767	4405646	peak_1882	1000	.	5740.98	18.7028	-1	650
CM002237.1	4413165	4413389	peak_1883	1000	.	307.7	6.40606	-1	139
CM002237.1	4422666	4424786	peak_1884	1000	.	12697.6	17.519	-1	1711
CM002237.1	4445069	4445354	peak_1885	1000	.	312.631	5.94383	-1	202
CM002237.1	4456547	4457743	peak_1886	1000	.	5512.6	15.8848	-1	631
CM002238.1	12364	12639	peak_1887	1000	.	349.734	5.73334	-1	178
CM002238.1	19643	19888	peak_1888	1000	.	841.644	8.19212	-1	181
CM002238.1	37514	37654	peak_1889	1000	.	288.249	6.69935	-1	81
CM002238.1	43535	43914	peak_1890	1000	.	1830.27	10.5231	-1	74
CM002238.1	44023	48989	peak_1891	1000	.	33101.5	25.0749	-1	4311
CM002238.1	52079	53345	peak_1892	1000	.	3611.84	10.0889	-1	1124
CM002238.1	78371	78619	peak_1893	1000	.	255.777	4.55428	-1	163
CM002238.1	92631	94136	peak_1894	1000	.	10057.4	17.2511	-1	933
CM002238.1	96097	96797	peak_1895	1000	.	3503.92	14.9717	-1	372
CM002238.1	99390	99874	peak_1896	1000	.	1160.59	7.40791	-1	88
CM002238.1	99980	100108	peak_1897	1000	.	278.995	5.52269	-1	74
CM002238.1	107864	109033	peak_1898	1000	.	5601.03	14.865	-1	701
CM002238.1	114241	114576	peak_1899	1000	.	1761.34	11.9168	-1	277
CM002238.1	114692	114917	peak_1900	1000	.	686.077	8.3151	-1	82
CM002238.1	122807	123333	peak_1901	917	.	482.563	5.81756	-1	359
CM002238.1	131879	132419	peak_1902	1000	.	1075.59	9.57089	-1	444
CM002238.1	132547	133227	peak_1903	1000	.	10422.7	28.6759	-1	460
CM002238.1	147790	154504	peak_1904	1000	.	74618.1	30.921	-1	4385
CM002238.1	154910	155725	peak_1905	1000	.	1492.88	7.61513	-1	204
CM002238.1	169783	169938	peak_1906	1000	.	227.888	5.31197	-1	57
CM002238.1	170071	170676	peak_1907	1000	.	4366.31	20.0728	-1	294
CM002238.1	188930	189368	peak_1908	1000	.	1910.71	10.7583	-1	191
CM002238.1	192148	192818	peak_1909	1000	.	2950.22	13.3425	-1	445
CM002238.1	204563	204750	peak_1910	1000	.	357.12	5.52269	-1	161
CM002238.1	204868	205029	peak_1911	1000	.	577.252	8.92624	-1	90
CM002238.1	206940	209486	peak_1912	1000	.	24029	28.217	-1	1613
CM002238.1	211732	212126	peak_1913	1000	.	1135.57	7.78049	-1	257
CM002238.1	212535	213561	peak_1914	1000	.	3622.9	14.0018	-1	275
CM002238.1	238366	239297	peak_1915	1000	.	3133.38	14.2193	-1	336
CM002238.1	252718	252934	peak_1916	1000	.	621.836	8.69679	-1	123
CM002238.1	255215	257992	peak_1917	1000	.	29712.6	30.1208	-1	2172
CM002238.1	260270	260732	peak_1918	1000	.	1730.05	9.37027	-1	186
CM002238.1	275689	276921	peak_1919	1000	.	13651.7	29.4295	-1	674
CM002238.1	291668	291928	peak_1920	1000	.	811.908	8.11	-1	141
CM002238.1	329653	330031	peak_1921	747	.	282.356	4.76444	-1	281
CM002238.1	333830	334641	peak_1922	1000	.	3325.44	10.6016	-1	712
CM002238.1	404060	404750	peak_1923	1000	.	2099.23	11.7257	-1	378
CM002238.1	408517	412767	peak_1924	1000	.	55471.3	35.0145	-1	2775
CM002238.1	417959	418429	peak_1925	431	.	202.74	4.21895	-1	34
CM002238.1	418547	421593	peak_1926	1000	.	43993.4	37.0579	-1	1474
CM002238.1	464353	464849	peak_1927	1000	.	3158.58	14.7581	-1	398
CM002238.1	464994	465192	peak_1928	1000	.	564.603	6.8248	-1	142
CM002238.1	487538	487774	peak_1929	1000	.	325.982	6.15411	-1	89
CM002238.1	488349	489436	peak_1930	1000	.	6078.45	19.186	-1	378
CM002238.1	493579	493984	peak_1931	1000	.	702.589	6.783	-1	189
CM002238.1	494107	494569	peak_1932	1000	.	1082.62	11.5338	-1	376
CM002238.1	494689	497649	peak_1933	1000	.	22405.3	20.7561	-1	2809
CM002238.1	497763	499804	peak_1934	1000	.	22748.2	27.1261	-1	974
CM002238.1	503485	505767	peak_1935	1000	.	8121.63	14.2554	-1	971
CM002238.1	506162	506416	peak_1936	1000	.	485.527	7.1585	-1	155
CM002238.1	516965	517443	peak_1937	1000	.	827.066	6.23815	-1	195
CM002238.1	519353	520664	peak_1938	1000	.	10353	21.9397	-1	357
CM002238.1	528756	528916	peak_1939	1000	.	235.889	4.72238	-1	51
CM002238.1	529124	529686	peak_1940	1000	.	1153.87	9.00724	-1	87
CM002238.1	544211	544420	peak_1941	1000	.	882.739	9.33005	-1	98
CM002238.1	544546	544758	peak_1942	1000	.	887.917	9.49073	-1	81
CM002238.1	550814	551556	peak_1943	1000	.	1554.31	8.60109	-1	195
CM002238.1	563652	563860	peak_1944	1000	.	251.43	4.55428	-1	33
CM002238.1	568141	568445	peak_1945	1000	.	1028.53	7.82176	-1	87
CM002238.1	570279	570540	peak_1946	1000	.	383.762	6.23815	-1	168
CM002238.1	607300	607975	peak_1947	1000	.	6977.36	23.7474	-1	500
CM002238.1	608094	609012	peak_1948	1000	.	2450.06	14.3276	-1	93
CM002238.1	611974	612778	peak_1949	1000	.	2738.78	11.1864	-1	248
CM002238.1	615537	615890	peak_1950	1000	.	1294.65	9.2898	-1	264
CM002238.1	622147	623423	peak_1951	1000	.	6491.81	18.2137	-1	412
CM002238.1	623944	624639	peak_1952	1000	.	3485.73	14.4356	-1	342
CM002238.1	627367	627793	peak_1953	1000	.	2622.68	15.9195	-1	165
CM002238.1	633751	636720	peak_1954	1000	.	17638.7	22.5629	-1	755
CM002238.1	643828	645506	peak_1955	1000	.	22069.6	37.6156	-1	1015
CM002238.1	645620	650359	peak_1956	1000	.	30842.2	22.5924	-1	1348
CM002238.1	657182	665049	peak_1957	1000	.	76143.9	35.1451	-1	1763
CM002238.1	672205	672518	peak_1958	1000	.	408.862	6.11208	-1	63
CM002238.1	672978	673569	peak_1959	1000	.	2210.33	14.5793	-1	178
CM002238.1	673874	674266	peak_1960	1000	.	736.916	7.4494	-1	236
CM002238.1	677848	679285	peak_1961	1000	.	9895.63	21.4583	-1	803
CM002238.1	967601	967828	peak_1962	1000	.	374.428	7.02517	-1	171
CM002238.1	971787	975256	peak_1963	1000	.	40882.3	43.6996	-1	551
CM002238.1	993204	994322	peak_1964	1000	.	4991.32	15.0427	-1	134
CM002238.1	1006420	1007180	peak_1965	1000	.	4790.69	17.9835	-1	424
CM002238.1	1015089	1018003	peak_1966	1000	.	13517.5	15.9542	-1	2283
CM002238.1	1018504	1019121	peak_1967	378	.	233.499	3.80225	-1	576
CM002238.1	1022772	1026738	peak_1968	1000	.	36070.7	28.4981	-1	2635
CM002238.1	1036923	1037527	peak_1969	972	.	587.182	5.64909	-1	459
CM002238.1	1065984	1067256	peak_1970	1000	.	13412.3	29.3548	-1	502
CM002238.1	1076117	1077212	peak_1971	1000	.	5615.98	18.1481	-1	504
CM002238.1	1079859	1082393	peak_1972	1000	.	15008	27.3885	-1	627
CM002238.1	1083795	1084467	peak_1973	1000	.	707.226	5.77545	-1	346
CM002238.1	1085192	1093352	peak_1974	1000	.	82481.1	33.9327	-1	6265
CM002238.1	1093491	1093882	peak_1975	1000	.	586.455	6.07003	-1	313
CM002238.1	1102521	1106707	peak_1976	1000	.	40622.3	31.3748	-1	1863
CM002238.1	1108745	1109295	peak_1977	1000	.	2434.28	13.0462	-1	250
CM002238.1	1112387	1114416	peak_1978	1000	.	8907.56	21.124	-1	1757
CM002238.1	1123314	1126209	peak_1979	1000	.	50840.1	38.4691	-1	1992
CM002238.1	1126312	1127229	peak_1980	1000	.	2529.4	12.3343	-1	742
CM002238.1	1132872	1133747	peak_1981	1000	.	6761.91	19.7899	-1	496
CM002238.1	1142544	1142805	peak_1982	1000	.	473.169	6.28014	-1	174
CM002238.1	1143599	1144227	peak_1983	1000	.	2577.68	12.4851	-1	369
CM002238.1	1157860	1158210	peak_1984	1000	.	883.368	6.9918	-1	166
CM002238.1	1164637	1167087	peak_1985	1000	.	11661.9	17.1165	-1	592
CM002238.1	1167469	1168213	peak_1986	1000	.	3793.38	13.7831	-1	457
CM002238.1	1175872	1177209	peak_1987	1000	.	3308.32	11.4954	-1	1252
CM002238.1	1185304	1185444	peak_1988	1000	.	245.549	4.89069	-1	91
CM002238.1	1191751	1193614	peak_1989	1000	.	12911.4	21.5188	-1	967
CM002238.1	1193729	1194004	peak_1990	1000	.	1437.56	10.4444	-1	189
CM002238.1	1194151	1194460	peak_1991	1000	.	1393.13	12.1829	-1	128
CM002238.1	1194574	1194948	peak_1992	1000	.	1211.53	7.49087	-1	92
CM002238.1	1195054	1195387	peak_1993	899	.	299.443	4.89069	-1	265
CM002238.1	1195623	1195921	peak_1994	1000	.	648.385	6.15411	-1	202
CM002238.1	1199683	1202161	peak_1995	1000	.	13060.7	15.0781	-1	1737
CM002238.1	1208821	1210364	peak_1996	1000	.	5719.66	12.031	-1	691
CM002238.1	1217437	1217786	peak_1997	1000	.	729.921	7.11685	-1	167
CM002238.1	1220494	1220876	peak_1998	1000	.	1058.57	9.16888	-1	285
[truncated: 3,183 more rows]

## Sheet: Sorted Peaks that Overlap with 
Chromosome	Start	Stop	Peak	Score	Strand	SignalValue	pVal	qVal	Point-Source
CM002236.1	4902	5463	peak_0	1000	.	1055.77	7.53231	-1	214
CM002236.1	16160	17635	peak_1	1000	.	8976.06	19.25	-1	679
CM002236.1	19707	19975	peak_2	1000	.	721.769	7.78049	-1	146
CM002236.1	20124	20973	peak_3	1000	.	3127.9	10.7583	-1	304
CM002236.1	34141	35575	peak_4	1000	.	10659.6	20.509	-1	830
CM002236.1	52946	53384	peak_5	1000	.	887.964	6.53185	-1	296
CM002236.1	106009	106251	peak_6	1000	.	279.574	5.05914	-1	94
CM002236.1	107582	107816	peak_7	1000	.	309.589	5.10127	-1	187
CM002236.1	108444	108626	peak_8	1000	.	219.792	5.48055	-1	66
CM002236.1	117440	117736	peak_9	1000	.	522.312	6.02797	-1	79
CM002236.1	119793	121236	peak_10	1000	.	5176.31	13.7466	-1	567
CM002236.1	143727	144268	peak_11	1000	.	4871.88	18.7028	-1	124
CM002236.1	155057	155644	peak_12	1000	.	2389.92	10.9923	-1	197
CM002236.1	157042	158162	peak_13	1000	.	11531.8	23.0023	-1	790
CM002236.1	162011	162183	peak_14	1000	.	223.137	4.55428	-1	73
CM002236.1	166113	167722	peak_15	1000	.	45561.6	29.3797	-1	2969
CM002236.1	167827	168858	peak_15	1000	.	45561.6	29.3797	-1	2969
CM002236.1	168977	169475	peak_15	1000	.	45561.6	29.3797	-1	2969
CM002236.1	169609	169869	peak_15	1000	.	45561.6	29.3797	-1	2969
CM002236.1	170352	170852	peak_15	1000	.	45561.6	29.3797	-1	2969
CM002236.1	172177	173545	peak_16	1000	.	8835.01	20.8484	-1	1099
CM002236.1	178052	178647	peak_17	1000	.	4361.84	17.4856	-1	361
CM002236.1	225815	226208	peak_18	1000	.	1666.17	8.68255	-1	95
CM002236.1	229065	229355	peak_19	1000	.	862.745	8.80452	-1	191
CM002236.1	236025	237718	peak_20	1000	.	13393.2	22.7686	-1	1245
CM002236.1	308571	308947	peak_21	1000	.	2103.99	11.764	-1	80
CM002236.1	339441	339610	peak_22	1000	.	374.729	6.19613	-1	108
CM002236.1	339772	339941	peak_23	1000	.	453.572	6.9918	-1	99
CM002236.1	351865	353405	peak_24	1000	.	26386.7	28.1914	-1	1395
CM002236.1	353546	354546	peak_24	1000	.	26386.7	28.1914	-1	1395
CM002236.1	354906	355173	peak_24	1000	.	26386.7	28.1914	-1	1395
CM002236.1	355346	356056	peak_24	1000	.	26386.7	28.1914	-1	1395
CM002236.1	356187	356407	peak_24	1000	.	26386.7	28.1914	-1	1395
CM002236.1	386545	386933	peak_26	1000	.	718.534	6.48994	-1	84
CM002236.1	388717	388947	peak_28	1000	.	4401.87	13.1576	-1	194
CM002236.1	389123	389784	peak_28	1000	.	4401.87	13.1576	-1	194
CM002236.1	416127	416262	peak_29	1000	.	253.931	5.64909	-1	73
CM002236.1	416643	417448	peak_31	1000	.	3353.62	11.8786	-1	537
CM002236.1	428528	428817	peak_32	1000	.	487.87	5.4384	-1	237
CM002236.1	430909	431801	peak_33	1000	.	32935.3	25.0472	-1	2242
CM002236.1	431937	433103	peak_33	1000	.	32935.3	25.0472	-1	2242
CM002236.1	433562	434165	peak_33	1000	.	32935.3	25.0472	-1	2242
CM002236.1	434484	434917	peak_33	1000	.	32935.3	25.0472	-1	2242
CM002236.1	436076	437506	peak_35	1000	.	16705.9	23.7813	-1	860
CM002236.1	437614	437968	peak_35	1000	.	16705.9	23.7813	-1	860
CM002236.1	463593	463717	peak_36	1000	.	394.677	7.4494	-1	78
CM002236.1	463954	464104	peak_37	1000	.	540.782	7.61513	-1	156
CM002236.1	464228	464390	peak_38	1000	.	371.658	6.53185	-1	84
CM002236.1	471077	471257	peak_39	1000	.	205.278	4.38644	-1	50
CM002236.1	472717	473123	peak_41	1000	.	6884.07	15.8153	-1	723
CM002236.1	473224	474051	peak_41	1000	.	6884.07	15.8153	-1	723
CM002236.1	493778	494198	peak_42	1000	.	477.256	4.6383	-1	372
CM002236.1	500131	500415	peak_43	1000	.	868.922	7.82176	-1	210
CM002236.1	506227	506489	peak_45	1000	.	459.566	6.02797	-1	170
CM002236.1	507187	507377	peak_46	736	.	433.971	4.89069	-1	249
CM002236.1	513849	514250	peak_47	1000	.	569.149	6.48994	-1	221
CM002236.1	518992	519738	peak_48	1000	.	4617.08	14.3276	-1	507
CM002236.1	525619	528968	peak_49	1000	.	42834.8	38.8498	-1	887
CM002236.1	529124	529919	peak_49	1000	.	42834.8	38.8498	-1	887
CM002236.1	530022	530475	peak_49	1000	.	42834.8	38.8498	-1	887
CM002236.1	535009	535312	peak_51	1000	.	757.228	7.1585	-1	104
CM002236.1	535437	536052	peak_52	1000	.	2199.31	9.20922	-1	106
CM002236.1	538627	539588	peak_53	1000	.	8352.54	23.2347	-1	668
CM002236.1	555328	555986	peak_54	1000	.	7522.57	25.0472	-1	399
CM002236.1	558896	559109	peak_55	1000	.	274.167	5.85966	-1	182
CM002236.1	562832	563708	peak_56	1000	.	3486.13	9.6909	-1	675
CM002236.1	572674	573135	peak_57	1000	.	605.062	6.32213	-1	169
CM002236.1	573763	574525	peak_58	1000	.	3529.11	11.6874	-1	366
CM002236.1	577936	578605	peak_59	1000	.	9989.08	30.945	-1	386
CM002236.1	581091	582094	peak_60	1000	.	4251.77	15.1135	-1	397
CM002236.1	596390	597851	peak_61	1000	.	24089.1	35.6636	-1	1093
CM002236.1	602243	602747	peak_62	1000	.	891.342	7.20012	-1	492
CM002236.1	603775	604290	peak_63	1000	.	30533	29.7766	-1	5106
CM002236.1	604455	605320	peak_63	1000	.	30533	29.7766	-1	5106
CM002236.1	605465	605653	peak_63	1000	.	30533	29.7766	-1	5106
CM002236.1	607427	608952	peak_63	1000	.	30533	29.7766	-1	5106
CM002236.1	606047	606352	peak_63	1000	.	30533	29.7766	-1	5106
CM002236.1	618599	619158	peak_64	1000	.	3349.56	14.0381	-1	609
CM002236.1	624788	625208	peak_65	1000	.	2384.27	12.5979	-1	329
CM002236.1	625852	626682	peak_66	1000	.	4078.53	16.4711	-1	850
CM002236.1	632156	632609	peak_67	1000	.	2058.77	9.81063	-1	436
CM002236.1	634007	634543	peak_68	1000	.	3533.41	16.2307	-1	560
CM002236.1	646073	646496	peak_69	1000	.	787.722	5.81756	-1	413
CM002236.1	647487	649629	peak_70	1000	.	55479.9	25.5974	-1	2287
CM002236.1	649741	653480	peak_70	1000	.	55479.9	25.5974	-1	2287
CM002236.1	662239	662626	peak_71	1000	.	1560.86	7.94545	-1	108
CM002236.1	663629	664268	peak_72	1000	.	1955.29	9.45061	-1	440
CM002236.1	701910	702095	peak_73	1000	.	29286.4	23.4081	-1	947
CM002236.1	702396	703374	peak_73	1000	.	29286.4	23.4081	-1	947
CM002236.1	703528	703771	peak_73	1000	.	29286.4	23.4081	-1	947
CM002236.1	704220	704414	peak_73	1000	.	29286.4	23.4081	-1	947
CM002236.1	704609	705760	peak_73	1000	.	29286.4	23.4081	-1	947
CM002236.1	706815	707203	peak_74	1000	.	1174.49	8.11	-1	526
CM002236.1	707329	707517	peak_75	1000	.	279.732	5.22768	-1	91
CM002236.1	713437	713718	peak_76	784	.	220.185	4.80652	-1	119
CM002236.1	713910	714180	peak_77	1000	.	742.992	6.95008	-1	78
CM002236.1	714564	715253	peak_78	1000	.	1993.53	7.78049	-1	596
CM002236.1	718695	719092	peak_79	1000	.	6673.58	17.0828	-1	971
CM002236.1	719231	719832	peak_79	1000	.	6673.58	17.0828	-1	971
CM002236.1	730534	736391	peak_80	1000	.	199576	49.1986	-1	10907
CM002236.1	736828	742618	peak_80	1000	.	199576	49.1986	-1	10907
CM002236.1	750226	751008	peak_81	1000	.	3614.4	12.6729	-1	226
CM002236.1	752637	753082	peak_82	1000	.	3709.13	16.1618	-1	255
CM002236.1	753220	753457	peak_83	1000	.	1087.06	10.9534	-1	126
CM002236.1	770301	770679	peak_84	1000	.	2381.68	11.5723	-1	280
CM002236.1	777991	778655	peak_85	1000	.	143515	40.6476	-1	3717
CM002236.1	779414	780281	peak_85	1000	.	143515	40.6476	-1	3717
CM002236.1	780417	784749	peak_85	1000	.	143515	40.6476	-1	3717
CM002236.1	784980	785977	peak_85	1000	.	143515	40.6476	-1	3717
CM002236.1	803728	806470	peak_87	1000	.	50974.8	26.6495	-1	3863
CM002236.1	806583	807077	peak_87	1000	.	50974.8	26.6495	-1	3863
CM002236.1	807231	808460	peak_87	1000	.	50974.8	26.6495	-1	3863
CM002236.1	821054	821219	peak_88	1000	.	403.841	7.1585	-1	67
CM002236.1	821337	821687	peak_89	1000	.	958.03	6.61563	-1	299
CM002236.1	839983	840791	peak_90	1000	.	2920.94	10.405	-1	622
CM002236.1	842279	842735	peak_92	1000	.	1687.09	11.3412	-1	372
CM002236.1	842860	843574	peak_93	1000	.	6852.41	20.5709	-1	410
CM002236.1	850008	850302	peak_94	1000	.	816.764	8.92624	-1	95
CM002236.1	855077	855949	peak_95	1000	.	4351.78	14.5793	-1	314
CM002236.1	924793	925388	peak_96	1000	.	1994.83	8.92624	-1	429
CM002236.1	930583	931528	peak_97	1000	.	11283.3	26.1942	-1	415
CM002236.1	931993	932277	peak_98	1000	.	593.319	5.60696	-1	217
CM002236.1	949126	950468	peak_100	1000	.	20545.2	32.6386	-1	718
CM002236.1	950871	952310	peak_101	1000	.	16146	27.753	-1	1234
CM002236.1	955254	955595	peak_102	1000	.	1001.22	9.0477	-1	190
CM002236.1	960392	960922	peak_103	1000	.	10805.3	15.2548	-1	1883
CM002236.1	961056	961319	peak_103	1000	.	10805.3	15.2548	-1	1883
CM002236.1	961714	962459	peak_103	1000	.	10805.3	15.2548	-1	1883
CM002236.1	963752	964656	peak_104	1000	.	5527.3	14.1469	-1	524
CM002236.1	983857	984292	peak_105	1000	.	28325.7	25.924	-1	1527
CM002236.1	981674	983755	peak_105	1000	.	28325.7	25.924	-1	1527
CM002236.1	990661	991066	peak_106	1000	.	1211.05	6.48994	-1	148
CM002236.1	995918	996264	peak_108	1000	.	1127.73	8.15107	-1	141
CM002236.1	1001790	1001898	peak_109	1000	.	231.683	5.52269	-1	74
CM002236.1	1006948	1008319	peak_110	1000	.	19412.9	23.1186	-1	427
CM002236.1	1008737	1009889	peak_110	1000	.	19412.9	23.1186	-1	427
CM002236.1	1010830	1011192	peak_111	1000	.	1236.18	10.7583	-1	239
CM002236.1	1011396	1011721	peak_112	1000	.	920.703	6.53185	-1	206
CM002236.1	1018813	1019435	peak_113	1000	.	635.302	5.64909	-1	540
CM002236.1	1023123	1025028	peak_114	1000	.	30658.7	25.7066	-1	1638
CM002236.1	1025136	1026185	peak_114	1000	.	30658.7	25.7066	-1	1638
CM002236.1	1030616	1030953	peak_115	1000	.	981.611	7.32486	-1	77
CM002236.1	1038023	1038466	peak_116	1000	.	1626.59	9.12852	-1	287
CM002236.1	1046429	1047063	peak_117	1000	.	1508.94	9.33005	-1	332
CM002236.1	1047553	1048431	peak_118	1000	.	9910.53	24.825	-1	804
CM002236.1	1063150	1063383	peak_119	1000	.	292.696	5.64909	-1	70
CM002236.1	1067012	1067245	peak_120	1000	.	366.881	4.9749	-1	147
CM002236.1	1071010	1071859	peak_121	1000	.	9409.78	21.5188	-1	623
CM002236.1	1074499	1074691	peak_122	1000	.	208.729	4.68034	-1	95
CM002236.1	1078695	1078834	peak_123	1000	.	219.242	4.8486	-1	61
CM002236.1	1078990	1079230	peak_124	1000	.	696.708	8.72324	-1	87
CM002236.1	1091594	1091810	peak_125	1000	.	396.111	7.07519	-1	159
CM002236.1	1091930	1092202	peak_126	1000	.	446.788	6.23815	-1	96
CM002236.1	1093271	1093820	peak_127	1000	.	1187.57	9.33005	-1	286
CM002236.1	1094205	1094464	peak_128	1000	.	875.174	7.4494	-1	54
CM002236.1	1104193	1104330	peak_129	842	.	294.794	6.02797	-1	63
CM002236.1	1105401	1105688	peak_131	1000	.	10153.4	24.0092	-1	1042
CM002236.1	1105793	1106878	peak_131	1000	.	10153.4	24.0092	-1	1042
CM002236.1	1108931	1109237	peak_132	1000	.	728.877	8.11	-1	224
CM002236.1	1109339	1109879	peak_133	1000	.	3302.73	16.8121	-1	120
CM002236.1	1111130	1111371	peak_134	1000	.	2061.67	11.1864	-1	663
CM002236.1	1111516	1112268	peak_135	1000	.	3416.43	12.069	-1	149
CM002236.1	1112481	1114474	peak_136	1000	.	13756	19.7899	-1	1711
CM002236.1	1119842	1120023	peak_137	1000	.	3126	12.7853	-1	500
CM002236.1	1120232	1120506	peak_137	1000	.	3126	12.7853	-1	500
CM002236.1	1122966	1124662	peak_138	1000	.	21072.2	31.0169	-1	636
CM002236.1	1129885	1130185	peak_139	1000	.	776.525	7.2833	-1	264
CM002236.1	1133971	1134440	peak_140	1000	.	2448.17	14.2554	-1	259
CM002236.1	1135637	1136247	peak_141	1000	.	1175.85	6.32213	-1	160
CM002236.1	1136357	1136672	peak_142	1000	.	903.516	7.36639	-1	158
CM002236.1	1137449	1138201	peak_143	1000	.	3897.87	12.5979	-1	978
CM002236.1	1139008	1139574	peak_144	1000	.	3982.97	12.9346	-1	674
CM002236.1	1139685	1139826	peak_145	1000	.	209.903	5.10127	-1	93
CM002236.1	1149749	1151475	peak_146	1000	.	9881.69	21.0935	-1	765
CM002236.1	1169073	1170143	peak_147	1000	.	7426.35	22.0592	-1	672
CM002236.1	1175906	1176409	peak_148	1000	.	12388.9	17.1839	-1	1029
CM002236.1	1176677	1177807	peak_148	1000	.	12388.9	17.1839	-1	1029
CM002236.1	1181678	1182123	peak_149	1000	.	1871.35	10.2867	-1	169
CM002236.1	1186305	1186679	peak_150	1000	.	2908.09	10.2867	-1	671
CM002236.1	1186835	1187165	peak_150	1000	.	2908.09	10.2867	-1	671
CM002236.1	1197242	1197603	peak_151	1000	.	1000.71	8.0689	-1	305
CM002236.1	1213764	1214170	peak_153	1000	.	1274.65	8.23314	-1	243
CM002236.1	1216358	1216615	peak_156	1000	.	342.362	5.26983	-1	240
CM002236.1	1217268	1219256	peak_157	1000	.	10707.4	16.1962	-1	689
CM002236.1	1229317	1231378	peak_158	1000	.	33829.2	28.9286	-1	948
CM002236.1	1231479	1232141	peak_158	1000	.	33829.2	28.9286	-1	948
CM002236.1	1239593	1240275	peak_159	1000	.	3395.9	13.71	-1	469
CM002236.1	1251176	1251913	peak_160	1000	.	14782.9	27.2837	-1	336
CM002236.1	1252111	1252511	peak_160	1000	.	14782.9	27.2837	-1	336
CM002236.1	1253462	1253859	peak_160	1000	.	14782.9	27.2837	-1	336
CM002236.1	1257295	1257829	peak_161	1000	.	3043.2	14.2193	-1	295
CM002236.1	1270414	1270976	peak_162	1000	.	5336.33	18.8322	-1	356
CM002236.1	1292326	1294626	peak_163	1000	.	27884.5	28.345	-1	1201
CM002236.1	1301651	1301824	peak_165	1000	.	8881.76	20.0415	-1	542
CM002236.1	1301978	1302721	peak_165	1000	.	8881.76	20.0415	-1	542
CM002236.1	1302853	1303102	peak_165	1000	.	8881.76	20.0415	-1	542
CM002236.1	1303243	1303437	peak_166	1000	.	513.156	6.74118	-1	62
CM002236.1	1310805	1311035	peak_168	1000	.	22258.6	24.7414	-1	2717
CM002236.1	1311211	1311477	peak_168	1000	.	22258.6	24.7414	-1	2717
CM002236.1	1311607	1313228	peak_168	1000	.	22258.6	24.7414	-1	2717
CM002236.1	1326006	1326392	peak_169	1000	.	982.234	6.87354	-1	65
CM002236.1	1328348	1328645	peak_170	1000	.	13763.3	19.3777	-1	3774
CM002236.1	1328780	1329064	peak_170	1000	.	13763.3	19.3777	-1	3774
CM002236.1	1329382	1329546	peak_170	1000	.	13763.3	19.3777	-1	3774
CM002236.1	1329958	1330894	peak_170	1000	.	13763.3	19.3777	-1	3774
CM002236.1	1326804	1328052	peak_170	1000	.	13763.3	19.3777	-1	3774
CM002236.1	1331009	1331393	peak_171	1000	.	546.98	5.31197	-1	302
CM002236.1	1336830	1337089	peak_172	1000	.	337.749	5.64909	-1	66
CM002236.1	1353434	1353830	peak_173	1000	.	489.882	5.10127	-1	190
CM002236.1	1360254	1360558	peak_174	1000	.	7542.13	13.8561	-1	1544
CM002236.1	1360749	1362564	peak_174	1000	.	7542.13	13.8561	-1	1544
CM002236.1	1385723	1386135	peak_178	1000	.	21638.9	27.2312	-1	1678
CM002236.1	1386241	1388153	peak_178	1000	.	21638.9	27.2312	-1	1678
CM002236.1	1388319	1389320	peak_179	1000	.	30408	29.1297	-1	623
CM002236.1	1389656	1391493	peak_179	1000	.	30408	29.1297	-1	623
CM002236.1	1392216	1392367	peak_180	1000	.	9956.24	19.8214	-1	712
CM002236.1	1392477	1393440	peak_180	1000	.	9956.24	19.8214	-1	712
CM002236.1	1395859	1396137	peak_181	1000	.	372.723	6.40606	-1	266
CM002236.1	1396554	1397014	peak_182	631	.	296.565	5.01702	-1	196
CM002236.1	1407859	1408658	peak_183	1000	.	6605.56	18.5079	-1	540
CM002236.1	1425724	1426142	peak_184	1000	.	2985.32	10.2867	-1	1305
CM002236.1	1426464	1427087	peak_184	1000	.	2985.32	10.2867	-1	1305
CM002236.1	1427222	1427361	peak_185	1000	.	276.879	5.98591	-1	69
CM002236.1	1430907	1431485	peak_186	1000	.	1529.58	7.4494	-1	273
CM002236.1	1435342	1435506	peak_187	1000	.	782.376	6.40606	-1	133
CM002236.1	1439461	1440729	peak_188	1000	.	16392.9	29.7272	-1	494
CM002236.1	1450147	1450897	peak_189	1000	.	5540.85	16.9477	-1	515
CM002236.1	1454440	1455103	peak_190	1000	.	2903.58	11.4183	-1	141
CM002236.1	1467304	1467478	peak_191	1000	.	218.529	4.89069	-1	76
CM002236.1	1493364	1493819	peak_192	1000	.	2478.89	15.0781	-1	346
CM002236.1	1505231	1505801	peak_194	1000	.	7341.89	25.488	-1	495
CM002236.1	1516548	1518689	peak_195	1000	.	21790	25.4057	-1	1653
CM002236.1	1518854	1519496	peak_195	1000	.	21790	25.4057	-1	1653
CM002236.1	1538812	1539625	peak_196	1000	.	6318.41	19.505	-1	458
CM002236.1	1541406	1543403	peak_197	1000	.	16562.6	26.1673	-1	932
CM002236.1	1555887	1556118	peak_198	1000	.	2782.72	9.96983	-1	1074
CM002236.1	1556808	1557156	peak_198	1000	.	2782.72	9.96983	-1	1074
CM002236.1	1559453	1559864	peak_199	1000	.	1708.99	8.92624	-1	249
CM002236.1	1568039	1568289	peak_200	1000	.	705.002	7.03351	-1	371
CM002236.1	1568798	1569907	peak_201	1000	.	5672.89	13.6368	-1	1088
CM002236.1	1570055	1570581	peak_201	1000	.	5672.89	13.6368	-1	1088
CM002236.1	1576115	1576554	peak_202	1000	.	737.595	8.15107	-1	416
CM002236.1	1576820	1577281	peak_203	1000	.	2632.57	14.9717	-1	240
CM002236.1	1580059	1580658	peak_204	1000	.	1510.49	6.9918	-1	853
CM002236.1	1582757	1583044	peak_205	1000	.	24767.9	26.3823	-1	1221
CM002236.1	1583205	1584500	peak_205	1000	.	24767.9	26.3823	-1	1221
CM002236.1	1584609	1585950	peak_205	1000	.	24767.9	26.3823	-1	1221
CM002236.1	1590610	1591193	peak_206	1000	.	1380.71	7.24172	-1	361
CM002236.1	1617689	1618174	peak_207	1000	.	2833.71	13.4163	-1	235
CM002236.1	1631933	1632316	peak_208	1000	.	1677.77	12.5227	-1	252
CM002236.1	1633514	1634573	peak_209	1000	.	7383.25	14.6151	-1	1185
CM002236.1	1639616	1640105	peak_210	1000	.	2565.12	13.6001	-1	374
CM002236.1	1655142	1658112	peak_211	1000	.	49784.3	41.1427	-1	1850
CM002236.1	1662625	1663086	peak_212	1000	.	2140.36	11.2252	-1	301
CM002236.1	1666918	1668024	peak_213	1000	.	7357	16.8121	-1	641
CM002236.1	1674911	1675242	peak_214	1000	.	379.391	5.4384	-1	233
CM002236.1	1679371	1679476	peak_215	1000	.	254.18	5.73334	-1	22
CM002236.1	1683927	1685439	peak_216	1000	.	13315	25.652	-1	1187
CM002236.1	1689084	1689682	peak_217	1000	.	3798.23	12.8973	-1	764
CM002236.1	1694215	1695419	peak_218	1000	.	19559	34.3776	-1	548
CM002236.1	1698927	1699169	peak_219	1000	.	378.385	6.11208	-1	216
CM002236.1	1704618	1705433	peak_220	1000	.	4967.87	13.4531	-1	653
CM002236.1	1709573	1709818	peak_222	1000	.	18315.5	22.7979	-1	1924
CM002236.1	1710014	1711654	peak_222	1000	.	18315.5	22.7979	-1	1924
CM002236.1	1712012	1712219	peak_223	1000	.	695.882	7.20012	-1	261
CM002236.1	1721403	1721729	peak_225	1000	.	672.581	6.02797	-1	261
CM002236.1	1728707	1728899	peak_226	1000	.	360.022	6.19613	-1	82
CM002236.1	1735019	1735128	peak_229	1000	.	348.367	6.28014	-1	18
CM002236.1	1736116	1736923	peak_230	1000	.	7268.55	20.8484	-1	527
CM002236.1	1746379	1746743	peak_231	1000	.	2092.41	11.764	-1	280
CM002236.1	1755350	1755671	peak_232	1000	.	850.088	7.65651	-1	155
CM002236.1	1759163	1759493	peak_233	1000	.	630.906	5.64909	-1	322
CM002236.1	1760051	1760389	peak_234	1000	.	1123.67	7.1585	-1	274
CM002236.1	1774042	1774191	peak_235	1000	.	285.692	5.85966	-1	89
CM002236.1	1778136	1779674	peak_236	1000	.	10583.3	18.929	-1	916
CM002236.1	1785056	1785350	peak_237	1000	.	376.077	4.8486	-1	157
CM002236.1	1788648	1789695	peak_238	1000	.	12552.5	30.1452	-1	712
CM002236.1	1798401	1799188	peak_239	1000	.	1948.99	10.6016	-1	353
CM002236.1	1802462	1803404	peak_240	1000	.	12694.5	31.2321	-1	666
CM002236.1	1813627	1813999	peak_241	1000	.	1510.74	8.96676	-1	87
CM002236.1	1821576	1822531	peak_242	1000	.	3415.98	12.86	-1	327
CM002236.1	1829707	1831998	peak_243	1000	.	14672.3	17.0491	-1	1378
CM002236.1	1842657	1843043	peak_244	1000	.	1125.38	9.53083	-1	178
CM002236.1	1843279	1844218	peak_245	1000	.	6735.36	15.1489	-1	834
CM002236.1	1852696	1852978	peak_246	1000	.	435.025	6.28014	-1	73
CM002236.1	1862222	1862555	peak_247	1000	.	1281.59	9.2898	-1	170
CM002236.1	1864156	1864292	peak_248	1000	.	888.395	8.72324	-1	96
CM002236.1	1872698	1873687	peak_250	1000	.	14837.2	34.0444	-1	437
CM002236.1	1886080	1887364	peak_251	1000	.	7343.64	14.5793	-1	811
CM002236.1	1900060	1900757	peak_252	1000	.	7735.17	23.7813	-1	417
CM002236.1	1908866	1910018	peak_253	1000	.	6993.28	18.5079	-1	605
CM002236.1	1912920	1913912	peak_255	1000	.	7233.81	19.186	-1	322
CM002236.1	1914125	1914409	peak_256	1000	.	5758.27	12.107	-1	1314
CM002236.1	1914561	1914811	peak_256	1000	.	5758.27	12.107	-1	1314
CM002236.1	1915264	1916118	peak_256	1000	.	5758.27	12.107	-1	1314
CM002236.1	1923327	1924619	peak_257	1000	.	12358.8	21.5792	-1	368
CM002236.1	1925660	1925864	peak_258	900	.	355.602	5.39626	-1	104
CM002236.1	1926761	1926979	peak_259	1000	.	50210	25.4057	-1	1893
CM002236.1	1927236	1929824	peak_259	1000	.	50210	25.4057	-1	1893
CM002236.1	1930339	1930678	peak_259	1000	.	50210	25.4057	-1	1893
CM002236.1	1930828	1932431	peak_259	1000	.	50210	25.4057	-1	1893
CM002236.1	1932539	1933147	peak_259	1000	.	50210	25.4057	-1	1893
CM002236.1	1937212	1938421	peak_260	1000	.	3434.22	12.7479	-1	892
CM002236.1	1944012	1944633	peak_261	1000	.	1837.82	9.33005	-1	259
CM002236.1	1947292	1947875	peak_262	1000	.	3364.29	13.1576	-1	260
CM002236.1	1952193	1955406	peak_263	1000	.	42854.4	32.1283	-1	1158
CM002236.1	1958267	1958883	peak_264	1000	.	3337.83	12.4475	-1	265
CM002236.1	1969467	1970210	peak_265	1000	.	1803.03	10.405	-1	470
CM002236.1	1981105	1982026	peak_266	1000	.	1864.28	9.37027	-1	557
CM002236.1	1987461	1988302	peak_267	1000	.	8463.79	19.9159	-1	457
CM002236.1	1990543	1991153	peak_268	1000	.	2830.74	12.8226	-1	436
CM002236.1	1995976	1996913	peak_269	1000	.	4287.17	13.6734	-1	372
CM002236.1	2000899	2001752	peak_270	1000	.	6220.75	19.6951	-1	423
CM002236.1	2006616	2007199	peak_271	1000	.	29754.7	21.2763	-1	401
CM002236.1	2007354	2007725	peak_271	1000	.	29754.7	21.2763	-1	401
CM002236.1	2007854	2008946	peak_271	1000	.	29754.7	21.2763	-1	401
CM002236.1	2009652	2010258	peak_271	1000	.	29754.7	21.2763	-1	401
CM002236.1	2010405	2010557	peak_271	1000	.	29754.7	21.2763	-1	401
CM002236.1	2010897	2011211	peak_271	1000	.	29754.7	21.2763	-1	401
CM002236.1	2011520	2011869	peak_271	1000	.	29754.7	21.2763	-1	401
CM002236.1	2012138	2012653	peak_271	1000	.	29754.7	21.2763	-1	401
CM002236.1	2016425	2016927	peak_272	1000	.	73861.5	32.6847	-1	1568
CM002236.1	2017030	2020437	peak_272	1000	.	73861.5	32.6847	-1	1568
CM002236.1	2014344	2016324	peak_272	1000	.	73861.5	32.6847	-1	1568
CM002236.1	2020887	2021146	peak_273	331	.	203.63	4.68034	-1	165
CM002236.1	2021867	2022726	peak_274	1000	.	3167.86	9.81063	-1	223
CM002236.1	2026874	2027300	peak_275	1000	.	1166.44	6.86658	-1	90
CM002236.1	2031165	2031381	peak_276	1000	.	933.939	8.68255	-1	83
CM002236.1	2031482	2031808	peak_277	1000	.	2450.81	14.6867	-1	212
CM002236.1	2031924	2032032	peak_278	1000	.	362.782	7.4494	-1	75
CM002236.1	2035662	2036156	peak_279	1000	.	5924.93	20.9405	-1	227
CM002236.1	2046756	2046982	peak_280	1000	.	236.994	5.10127	-1	85
CM002236.1	2049408	2049699	peak_281	1000	.	3944.44	14.5075	-1	788
CM002236.1	2050006	2050485	peak_281	1000	.	3944.44	14.5075	-1	788
CM002236.1	2055616	2057739	peak_282	1000	.	17454.4	23.4081	-1	1215
CM002236.1	2067780	2068134	peak_283	1000	.	772.168	7.49087	-1	197
CM002236.1	2068729	2069444	peak_285	1000	.	3402.66	11.1864	-1	582
CM002236.1	2073840	2074186	peak_286	1000	.	6204	13.8561	-1	786
CM002236.1	2074421	2075128	peak_286	1000	.	6204	13.8561	-1	786
CM002236.1	2076951	2077530	peak_287	1000	.	3073.46	13.2686	-1	382
CM002236.1	2086588	2086768	peak_288	1000	.	216.272	4.68034	-1	93
CM002236.1	2087066	2087384	peak_289	1000	.	930.319	8.0689	-1	241
CM002236.1	2089004	2090384	peak_291	1000	.	6417.83	15.1135	-1	971
CM002236.1	2100887	2101082	peak_292	1000	.	2307.87	9.73084	-1	1039
CM002236.1	2101336	2101650	peak_292	1000	.	2307.87	9.73084	-1	1039
CM002236.1	2101751	2102016	peak_292	1000	.	2307.87	9.73084	-1	1039
CM002236.1	2104096	2105657	peak_294	1000	.	19478.7	24.377	-1	417
CM002236.1	2110941	2111724	peak_295	1000	.	4440.73	11.5915	-1	440
CM002236.1	2112199	2112605	peak_296	1000	.	1492.17	10.7973	-1	384
CM002236.1	2114970	2115490	peak_297	1000	.	20314.7	25.7338	-1	695
CM002236.1	2112755	2114161	peak_297	1000	.	20314.7	25.7338	-1	695
CM002236.1	2118795	2119017	peak_298	1000	.	313.772	4.6383	-1	74
CM002236.1	2123629	2124193	peak_299	1000	.	1644.86	9.57089	-1	239
CM002236.1	2124600	2125484	peak_300	1000	.	3440.94	13.1205	-1	844
CM002236.1	2126511	2127148	peak_302	1000	.	9257.13	14.7581	-1	874
CM002236.1	2127273	2127482	peak_302	1000	.	9257.13	14.7581	-1	874
CM002236.1	2127601	2128329	peak_302	1000	.	9257.13	14.7581	-1	874
CM002236.1	2128452	2128761	peak_302	1000	.	9257.13	14.7581	-1	874
CM002236.1	2130049	2130520	peak_303	1000	.	779.385	6.61563	-1	353
CM002236.1	2134931	2135095	peak_304	1000	.	284.403	5.22768	-1	66
CM002236.1	2135225	2135586	peak_305	1000	.	720.487	6.15411	-1	128
CM002236.1	2146267	2147427	peak_306	1000	.	7232.42	16.7101	-1	592
CM002236.1	2155976	2156667	peak_307	1000	.	1574.37	10.0889	-1	573
CM002236.1	2164695	2165205	peak_308	1000	.	19647.8	20.9405	-1	779
CM002236.1	2162488	2164515	peak_308	1000	.	19647.8	20.9405	-1	779
CM002236.1	2166131	2166308	peak_309	1000	.	245.194	5.10127	-1	51
CM002236.1	2170584	2171039	peak_310	1000	.	4692.09	11.0312	-1	893
CM002236.1	2171375	2171746	peak_310	1000	.	4692.09	11.0312	-1	893
CM002236.1	2175944	2176403	peak_311	1000	.	4043.88	12.9718	-1	765
CM002236.1	2176544	2177047	peak_311	1000	.	4043.88	12.9718	-1	765
CM002236.1	2193935	2196874	peak_312	1000	.	63680.9	47.1905	-1	2143
CM002236.1	2216671	2216917	peak_313	1000	.	19765.4	21.9397	-1	1583
CM002236.1	2217032	2219407	peak_313	1000	.	19765.4	21.9397	-1	1583
CM002236.1	2220192	2221453	peak_314	1000	.	40656.8	30.8729	-1	2832
CM002236.1	2221915	2223812	peak_314	1000	.	40656.8	30.8729	-1	2832
CM002236.1	2243905	2246448	peak_315	1000	.	24018.3	26.0323	-1	2287
CM002236.1	2247799	2248893	peak_316	1000	.	7000.51	17.2511	-1	836
CM002236.1	2250558	2251552	peak_317	1000	.	12805.1	27.6232	-1	668
CM002236.1	2263061	2263285	peak_318	1000	.	271.187	4.9749	-1	179
CM002236.1	2342604	2342856	peak_319	1000	.	729.355	7.53231	-1	92
CM002236.1	2348339	2348589	peak_320	1000	.	382.594	5.98591	-1	172
CM002236.1	2350496	2350872	peak_321	1000	.	1835.27	12.6354	-1	178
CM002236.1	2355101	2356025	peak_322	1000	.	5073.52	17.8182	-1	408
CM002236.1	2363470	2363705	peak_323	1000	.	714.534	9.0477	-1	92
CM002236.1	2363842	2364059	peak_324	1000	.	370.462	5.73334	-1	87
CM002236.1	2368207	2368731	peak_325	1000	.	3694.32	15.8848	-1	354
CM002236.1	2404690	2404939	peak_326	1000	.	475.258	5.81756	-1	72
CM002236.1	2408975	2411110	peak_327	1000	.	16035.5	23.3792	-1	500
CM002236.1	2414916	2415036	peak_328	1000	.	315.315	6.48994	-1	54
CM002236.1	2415755	2416298	peak_330	1000	.	776.149	7.32486	-1	319
CM002236.1	2423389	2423836	peak_331	503	.	224.77	4.09361	-1	409
CM002236.1	2433493	2434713	peak_332	1000	.	14469.9	32.1516	-1	418
CM002236.1	2451757	2452389	peak_333	1000	.	4300.79	13.8926	-1	331
CM002236.1	2453374	2453644	peak_334	1000	.	903.868	8.84513	-1	143
CM002236.1	2453811	2454017	peak_335	1000	.	224.033	5.31197	-1	67
CM002236.1	2458137	2459248	peak_336	1000	.	5881.36	13.5634	-1	474
CM002236.1	2463593	2464077	peak_337	1000	.	1758.72	9.16888	-1	429
CM002236.1	2467019	2467375	peak_338	1000	.	1597.96	11.2252	-1	228
CM002236.1	2471844	2472077	peak_339	717	.	840.306	5.64909	-1	930
CM002236.1	2473618	2473932	peak_340	1000	.	4675.21	16.0581	-1	658
CM002236.1	2474088	2474625	peak_340	1000	.	4675.21	16.0581	-1	658
CM002236.1	2500294	2501176	peak_341	1000	.	3989.08	14.1106	-1	413
CM002236.1	2520591	2521529	peak_342	1000	.	5338.28	14.0744	-1	785
CM002236.1	2534997	2535849	peak_343	1000	.	8014.98	19.1219	-1	423
CM002236.1	2543328	2543602	peak_344	1000	.	458.714	6.53185	-1	193
CM002236.1	2550463	2551628	peak_345	1000	.	24241.9	25.8426	-1	960
CM002236.1	2551818	2553187	peak_345	1000	.	24241.9	25.8426	-1	960
CM002236.1	2565126	2566012	peak_346	1000	.	3611.52	14.1831	-1	476
CM002236.1	2572979	2573908	peak_347	1000	.	5341.73	15.9542	-1	184
CM002236.1	2583051	2583492	peak_348	1000	.	2900.29	10.1285	-1	337
CM002236.1	2584244	2584385	peak_349	1000	.	268.581	5.39626	-1	68
CM002236.1	2591654	2592348	peak_350	1000	.	2466.7	14.1831	-1	535
CM002236.1	2592469	2592716	peak_351	1000	.	955.503	11.5338	-1	126
CM002236.1	2597544	2597990	peak_352	1000	.	862.993	8.27413	-1	137
CM002236.1	2600115	2600551	peak_353	1000	.	6092.68	13.8561	-1	1804
CM002236.1	2601344	2602374	peak_353	1000	.	6092.68	13.8561	-1	1804
CM002236.1	2608821	2609005	peak_354	1000	.	240.788	4.89069	-1	42
CM002236.1	2613427	2613664	peak_355	1000	.	1005.14	6.74118	-1	537
CM002236.1	2613801	2614478	peak_356	1000	.	6241.18	17.9174	-1	231
CM002236.1	2615140	2615365	peak_357	1000	.	498.238	5.81756	-1	152
CM002236.1	2627716	2628198	peak_358	1000	.	1187.41	8.19212	-1	417
CM002236.1	2628313	2629473	peak_359	1000	.	10630.8	19.4414	-1	150
CM002236.1	2629597	2629984	peak_359	1000	.	10630.8	19.4414	-1	150
CM002236.1	2648595	2648886	peak_361	1000	.	992.801	9.16888	-1	153
CM002236.1	2656361	2656749	peak_362	1000	.	1044.18	7.82176	-1	112
CM002236.1	2657722	2658106	peak_363	1000	.	1359.59	8.92624	-1	155
CM002236.1	2665156	2665440	peak_364	1000	.	621.718	6.23815	-1	207
CM002236.1	2673536	2674827	peak_365	1000	.	10291.1	20.8484	-1	355
CM002236.1	2680359	2680734	peak_366	1000	.	1773	11.5723	-1	286
CM002236.1	2680859	2681058	peak_367	1000	.	615.691	7.53231	-1	130
CM002236.1	2690592	2690821	peak_368	1000	.	489.896	6.23815	-1	135
CM002236.1	2693776	2694177	peak_369	1000	.	2327.95	13.009	-1	268
CM002236.1	2696631	2697610	peak_370	1000	.	5488.62	13.3794	-1	205
CM002236.1	2703076	2704543	peak_371	1000	.	10984.8	20.1041	-1	791
CM002236.1	2708469	2708716	peak_372	1000	.	485.146	5.52269	-1	206
CM002236.1	2720061	2720609	peak_373	1000	.	7961.41	16.8121	-1	1198
CM002236.1	2720968	2721498	peak_373	1000	.	7961.41	16.8121	-1	1198
CM002236.1	2728206	2728702	peak_374	1000	.	3980.78	14.9717	-1	360
CM002236.1	2729839	2730070	peak_375	1000	.	607.781	5.77545	-1	93
CM002236.1	2730667	2731351	peak_377	1000	.	7139.62	24.377	-1	493
CM002236.1	2747711	2748021	peak_378	1000	.	920.545	7.20012	-1	133
CM002236.1	2754109	2754831	peak_379	1000	.	2556.26	12.372	-1	517
CM002236.1	2764103	2764358	peak_380	1000	.	650.999	7.11685	-1	82
CM002236.1	2767943	2768589	peak_381	1000	.	5142.6	20.1354	-1	283
CM002236.1	2776603	2778234	peak_382	1000	.	46145.3	30.5349	-1	4873
CM002236.1	2778395	2779613	peak_382	1000	.	46145.3	30.5349	-1	4873
CM002236.1	2779798	2780197	peak_382	1000	.	46145.3	30.5349	-1	4873
CM002236.1	2780313	2782076	peak_382	1000	.	46145.3	30.5349	-1	4873
CM002236.1	2796989	2797750	peak_383	1000	.	8235.95	13.6734	-1	1665
CM002236.1	2797858	2798630	peak_383	1000	.	8235.95	13.6734	-1	1665
CM002236.1	2804244	2804963	peak_384	1000	.	4063.18	12.5979	-1	351
CM002236.1	2820931	2821147	peak_385	1000	.	458.497	5.64909	-1	83
CM002236.1	2822049	2822487	peak_386	1000	.	3073.79	13.4899	-1	664
CM002236.1	2827797	2828023	peak_387	1000	.	407.637	4.76444	-1	169
CM002236.1	2836713	2837431	peak_388	1000	.	3505.89	12.9346	-1	403
CM002236.1	2840461	2840793	peak_389	1000	.	7034.34	15.3605	-1	1410
CM002236.1	2840914	2841238	peak_389	1000	.	7034.34	15.3605	-1	1410
CM002236.1	2841447	2842148	peak_389	1000	.	7034.34	15.3605	-1	1410
CM002236.1	2862501	2862619	peak_390	1000	.	362.3	6.783	-1	76
CM002236.1	2862780	2863147	peak_391	1000	.	966.899	7.69786	-1	62
CM002236.1	2863899	2864452	peak_392	1000	.	2315.77	10.2472	-1	552
CM002236.1	2870240	2870749	peak_393	1000	.	1990.23	10.0492	-1	383
CM002236.1	2878295	2878809	peak_394	1000	.	3632.91	13.4531	-1	610
CM002236.1	2879738	2879882	peak_396	1000	.	20128.3	19.0256	-1	2389
CM002236.1	2880294	2880698	peak_396	1000	.	20128.3	19.0256	-1	2389
CM002236.1	2880902	2881751	peak_396	1000	.	20128.3	19.0256	-1	2389
CM002236.1	2881871	2882429	peak_396	1000	.	20128.3	19.0256	-1	2389
CM002236.1	2888191	2888583	peak_397	1000	.	1866.78	9.73084	-1	162
CM002236.1	2891092	2894244	peak_398	1000	.	30092.6	24.8529	-1	964
CM002236.1	2895269	2895791	peak_399	1000	.	54964.8	40.9339	-1	2449
CM002236.1	2895907	2898459	peak_399	1000	.	54964.8	40.9339	-1	2449
CM002236.1	2904944	2906096	peak_401	1000	.	8978.57	20.0415	-1	443
CM002236.1	2925182	2925514	peak_402	1000	.	808.614	6.61563	-1	246
CM002236.1	2928472	2928832	peak_403	1000	.	930.635	6.783	-1	198
CM002236.1	2932248	2932889	peak_404	1000	.	1884.14	9.45061	-1	560
CM002236.1	2939369	2940247	peak_405	1000	.	3352.22	12.372	-1	208
CM002236.1	2946468	2947426	peak_406	1000	.	42894.5	28.4981	-1	5212
CM002236.1	2948091	2948934	peak_406	1000	.	42894.5	28.4981	-1	5212
CM002236.1	2949698	2952028	peak_406	1000	.	42894.5	28.4981	-1	5212
CM002236.1	2953719	2954532	peak_408	1000	.	9310.12	25.213	-1	633
CM002236.1	2959370	2959975	peak_409	1000	.	4871.97	16.846	-1	269
CM002236.1	2964534	2964771	peak_410	1000	.	628.756	6.69935	-1	255
CM002236.1	2971791	2972325	peak_411	1000	.	4507.63	14.9717	-1	490
CM002236.1	2973016	2973199	peak_412	1000	.	1259.41	7.2833	-1	92
CM002236.1	2973694	2973963	peak_413	1000	.	394.814	4.80652	-1	52
CM002236.1	2977940	2979246	peak_414	1000	.	13093	19.4732	-1	1269
CM002236.1	2988748	2989046	peak_415	1000	.	5430.05	15.2901	-1	238
CM002236.1	2989159	2989759	peak_415	1000	.	5430.05	15.2901	-1	238
CM002236.1	2993010	2993202	peak_416	1000	.	448.114	5.69121	-1	98
CM002236.1	2994091	2994268	peak_417	582	.	256.25	4.9749	-1	354
CM002236.1	2995964	2996374	peak_418	1000	.	1422.81	8.68255	-1	405
CM002236.1	3005005	3005681	peak_419	1000	.	8327.87	25.488	-1	304
CM002236.1	3009499	3010063	peak_420	1000	.	9121.14	25.4606	-1	570
CM002236.1	3013984	3014575	peak_421	1000	.	98159.4	53.1175	-1	4488
CM002236.1	3015475	3016195	peak_421	1000	.	98159.4	53.1175	-1	4488
CM002236.1	3016433	3016601	peak_421	1000	.	98159.4	53.1175	-1	4488
CM002236.1	3016743	3017079	peak_421	1000	.	98159.4	53.1175	-1	4488
CM002236.1	3017273	3017459	peak_421	1000	.	98159.4	53.1175	-1	4488
CM002236.1	3017579	3021633	peak_421	1000	.	98159.4	53.1175	-1	4488
CM002236.1	3031651	3032209	peak_422	1000	.	34967.7	24.0944	-1	3854
CM002236.1	3032903	3036577	peak_422	1000	.	34967.7	24.0944	-1	3854
CM002236.1	3036700	3037370	peak_423	1000	.	3047.84	10.3656	-1	528
CM002236.1	3038045	3038244	peak_424	1000	.	412.692	6.40606	-1	69
CM002236.1	3039677	3039972	peak_425	1000	.	28289.5	23.6955	-1	4412
CM002236.1	3040087	3040284	peak_425	1000	.	28289.5	23.6955	-1	4412
CM002236.1	3041279	3041498	peak_425	1000	.	28289.5	23.6955	-1	4412
CM002236.1	3041667	3044263	peak_425	1000	.	28289.5	23.6955	-1	4412
CM002236.1	3053440	3053921	peak_426	1000	.	634.787	6.15411	-1	265
CM002236.1	3054087	3054330	peak_427	1000	.	682.971	8.60109	-1	158
CM002236.1	3054479	3054759	peak_428	1000	.	553.78	7.32486	-1	151
CM002236.1	3054882	3055037	peak_429	1000	.	327.221	6.15411	-1	62
CM002236.1	3068002	3068296	peak_430	696	.	253.936	4.68034	-1	104
CM002236.1	3090052	3090565	peak_431	1000	.	1249.92	6.3641	-1	309
CM002236.1	3094503	3095326	peak_432	1000	.	5017.74	17.3852	-1	477
CM002236.1	3100271	3101163	peak_433	1000	.	1602.66	6.28014	-1	278
CM002236.1	3113801	3114309	peak_434	1000	.	22585.6	21.6998	-1	2103
CM002236.1	3114425	3115004	peak_434	1000	.	22585.6	21.6998	-1	2103
CM002236.1	3115117	3115969	peak_434	1000	.	22585.6	21.6998	-1	2103
CM002236.1	3116794	3117055	peak_434	1000	.	22585.6	21.6998	-1	2103
CM002236.1	3117368	3117700	peak_434	1000	.	22585.6	21.6998	-1	2103
CM002236.1	3124864	3125237	peak_435	1000	.	706.405	6.32213	-1	157
CM002236.1	3130651	3133559	peak_436	1000	.	33287.4	24.4894	-1	4631
CM002236.1	3129072	3130124	peak_436	1000	.	33287.4	24.4894	-1	4631
CM002236.1	3136209	3136830	peak_437	1000	.	898.447	6.32213	-1	388
CM002236.1	3148818	3152180	peak_438	1000	.	105242	41.9866	-1	1641
CM002236.1	3152463	3155712	peak_438	1000	.	105242	41.9866	-1	1641
CM002236.1	3156080	3156458	peak_438	1000	.	105242	41.9866	-1	1641
CM002236.1	3159646	3159891	peak_439	1000	.	2657.71	10.7583	-1	424
CM002236.1	3168695	3169239	peak_440	1000	.	2081.79	8.64183	-1	517
CM002236.1	3169785	3170037	peak_441	1000	.	1925.57	10.2472	-1	263
CM002236.1	3182177	3182691	peak_442	1000	.	3234.13	13.5267	-1	264
CM002236.1	3206061	3206346	peak_443	1000	.	517.418	5.94383	-1	73
CM002236.1	3206571	3206779	peak_444	1000	.	213.683	5.26983	-1	48
CM002236.1	3214580	3215838	peak_445	1000	.	15225.3	30.8007	-1	620
CM002236.1	3221294	3221875	peak_446	1000	.	4695.87	12.5603	-1	140
CM002236.1	3222467	3222916	peak_447	1000	.	1378.32	8.19212	-1	327
CM002236.1	3226677	3227441	peak_448	1000	.	3843.21	12.4475	-1	415
CM002236.1	3231398	3232310	peak_449	1000	.	4155.6	16.7101	-1	187
CM002236.1	3238733	3239576	peak_450	1000	.	1851.54	6.74118	-1	487
CM002236.1	3249341	3249930	peak_451	1000	.	7603.91	14.6151	-1	1535
CM002236.1	3250745	3251327	peak_451	1000	.	7603.91	14.6151	-1	1535
CM002236.1	3252691	3253285	peak_453	1000	.	14722.7	22.8271	-1	293
CM002236.1	3253758	3253992	peak_453	1000	.	14722.7	22.8271	-1	293
CM002236.1	3254254	3254908	peak_453	1000	.	14722.7	22.8271	-1	293
CM002236.1	3262565	3262778	peak_454	1000	.	291.953	4.89069	-1	77
CM002236.1	3265725	3266064	peak_455	1000	.	833.902	7.1585	-1	147
CM002236.1	3281566	3282094	peak_456	1000	.	3198.73	16.4026	-1	276
CM002236.1	3286416	3289557	peak_457	1000	.	147811	42.209	-1	7290
CM002236.1	3289678	3294487	peak_457	1000	.	147811	42.209	-1	7290
CM002236.1	3295492	3295709	peak_458	1000	.	7099.84	18.2137	-1	648
CM002236.1	3295858	3296653	peak_458	1000	.	7099.84	18.2137	-1	648
CM002236.1	3300893	3301254	peak_459	1000	.	1535.44	9.08812	-1	87
CM002236.1	3307332	3308229	peak_460	1000	.	7649.71	17.4522	-1	620
CM002236.1	3308339	3308597	peak_460	1000	.	7649.71	17.4522	-1	620
CM002236.1	3308726	3308949	peak_461	1000	.	621.76	7.4494	-1	97
CM002236.1	3316199	3316379	peak_462	1000	.	283.187	5.18554	-1	96
CM002236.1	3327257	3327598	peak_463	1000	.	26157.1	30.7766	-1	727
CM002236.1	3328282	3328672	peak_463	1000	.	26157.1	30.7766	-1	727
CM002236.1	3328823	3329172	peak_463	1000	.	26157.1	30.7766	-1	727
CM002236.1	3329528	3330041	peak_463	1000	.	26157.1	30.7766	-1	727
CM002236.1	3325881	3327056	peak_463	1000	.	26157.1	30.7766	-1	727
CM002236.1	3337211	3338115	peak_464	1000	.	4368.83	14.5075	-1	403
CM002236.1	3349015	3349410	peak_465	1000	.	4994.98	12.9718	-1	1074
CM002236.1	3349570	3349833	peak_465	1000	.	4994.98	12.9718	-1	1074
CM002236.1	3349986	3350215	peak_465	1000	.	4994.98	12.9718	-1	1074
CM002236.1	3350354	3350840	peak_466	1000	.	1606.64	11.8786	-1	82
CM002236.1	3356552	3356759	peak_467	1000	.	593.054	6.6575	-1	296
CM002236.1	3356888	3357378	peak_468	1000	.	1906.56	9.6909	-1	98
CM002236.1	3362382	3362640	peak_469	1000	.	334.701	5.22768	-1	203
CM002236.1	3362813	3363079	peak_470	1000	.	281.079	4.17714	-1	51
CM002236.1	3367508	3367941	peak_471	1000	.	1030.33	6.9918	-1	314
CM002236.1	3369153	3369469	peak_472	1000	.	1131.17	9.00724	-1	270
CM002236.1	3373979	3374467	peak_474	1000	.	1032.58	6.6575	-1	251
CM002236.1	3374589	3374806	peak_475	1000	.	1376.45	8.27413	-1	173
CM002236.1	3378125	3378532	peak_477	1000	.	4820.57	13.0462	-1	210
CM002236.1	3378943	3379378	peak_477	1000	.	4820.57	13.0462	-1	210
CM002236.1	3379807	3382302	peak_478	1000	.	25279.8	23.0605	-1	1442
CM002236.1	3389820	3390091	peak_479	1000	.	635.944	6.44801	-1	95
CM002236.1	3398647	3399442	peak_480	1000	.	6562.14	16.3339	-1	293
CM002236.1	3403379	3403562	peak_481	1000	.	367.257	5.94383	-1	133
CM002236.1	3403735	3405739	peak_482	1000	.	16167.4	22.0592	-1	394
CM002236.1	3414014	3414211	peak_483	1000	.	428.89	6.07003	-1	83
CM002236.1	3417151	3417505	peak_484	1000	.	1030.82	7.40791	-1	169
CM002236.1	3420018	3420540	peak_485	1000	.	2421.83	10.9923	-1	411
CM002236.1	3425391	3426242	peak_487	1000	.	11155.7	24.9363	-1	574
CM002236.1	3426622	3428000	peak_488	1000	.	20149.6	24.6296	-1	735
CM002236.1	3428450	3429205	peak_488	1000	.	20149.6	24.6296	-1	735
CM002236.1	3429496	3430080	peak_489	1000	.	1272.87	6.90834	-1	190
CM002236.1	3431565	3432065	peak_490	1000	.	3341.64	15.8153	-1	174
CM002236.1	3441981	3442730	peak_491	1000	.	2648.54	9.77075	-1	280
CM002236.1	3442831	3443021	peak_491	1000	.	2648.54	9.77075	-1	280
CM002236.1	3445327	3445721	peak_492	1000	.	1560.81	10.3262	-1	156
CM002236.1	3449565	3450021	peak_493	1000	.	2955.25	15.1489	-1	208
CM002236.1	3454164	3454725	peak_494	1000	.	9492.73	24.8807	-1	854
CM002236.1	3454841	3455445	peak_494	1000	.	9492.73	24.8807	-1	854
CM002236.1	3457751	3458385	peak_495	1000	.	9594.79	21.8199	-1	490
CM002236.1	3458490	3458782	peak_495	1000	.	9594.79	21.8199	-1	490
CM002236.1	3464997	3465603	peak_496	1000	.	1417.07	7.78049	-1	174
CM002236.1	3467879	3468284	peak_497	1000	.	1526.29	8.92624	-1	226
CM002236.1	3495427	3495864	peak_498	1000	.	3597.53	17.0491	-1	260
CM002236.1	3512576	3512797	peak_499	1000	.	1533.6	14.6867	-1	132
CM002236.1	3512957	3513288	peak_500	1000	.	1999.69	15.1489	-1	255
CM002236.1	3522271	3522499	peak_501	1000	.	488.557	6.86658	-1	88
CM002236.1	3525896	3527602	peak_502	1000	.	14501	29.0293	-1	824
CM002236.1	3536388	3536798	peak_504	1000	.	2314.85	10.405	-1	289
CM002236.1	3536913	3537019	peak_504	1000	.	2314.85	10.405	-1	289
CM002236.1	3543650	3544106	peak_505	1000	.	1488.38	12.031	-1	367
CM002236.1	3549243	3549447	peak_506	1000	.	347.471	5.22768	-1	124
CM002236.1	3549915	3550828	peak_507	1000	.	16378.4	27.9857	-1	648
CM002236.1	3550947	3551897	peak_507	1000	.	16378.4	27.9857	-1	648
CM002236.1	3552312	3552982	peak_508	1000	.	6872.03	20.2291	-1	609
CM002236.1	3576031	3577210	peak_509	1000	.	16732.5	28.4471	-1	669
CM002236.1	3580301	3580642	peak_510	1000	.	654.534	5.52269	-1	162
CM002236.1	3581002	3581387	peak_511	1000	.	1071.33	8.3151	-1	178
CM002236.1	3588973	3589432	peak_512	1000	.	964.999	8.51952	-1	374
CM002236.1	3641138	3641525	peak_513	1000	.	570.72	6.40606	-1	89
CM002236.1	3670799	3671621	peak_514	1000	.	7551.51	25.2957	-1	304
CM002236.1	3673176	3673351	peak_515	668	.	206.285	4.59628	-1	248
CM002236.1	3673916	3675222	peak_516	1000	.	22890.2	37.2032	-1	619
CM002236.1	3712040	3712381	peak_517	1000	.	871.689	7.61513	-1	258
CM002236.1	3729684	3729904	peak_518	1000	.	2597.61	13.5634	-1	496
CM002236.1	3730012	3730315	peak_518	1000	.	2597.61	13.5634	-1	496
CM002236.1	3990651	3990871	peak_519	1000	.	631.449	7.24172	-1	160
CM002236.1	3995795	3996891	peak_520	1000	.	12659	23.8384	-1	474
CM002236.1	4004171	4004650	peak_521	1000	.	5337.71	15.7108	-1	336
CM002236.1	4004752	4005234	peak_521	1000	.	5337.71	15.7108	-1	336
CM002236.1	4096655	4097425	peak_522	1000	.	8658.76	24.2642	-1	603
CM002236.1	4100195	4100409	peak_523	1000	.	1594.62	7.78049	-1	389
CM002236.1	4100514	4101017	peak_523	1000	.	1594.62	7.78049	-1	389
CM002236.1	4110116	4110329	peak_524	1000	.	1266.97	12.86	-1	168
CM002236.1	4110440	4110764	peak_525	1000	.	1807.18	13.0462	-1	188
CM002236.1	4116987	4117289	peak_526	1000	.	883.476	9.2898	-1	216
CM002236.1	4121170	4122147	peak_527	1000	.	9259.53	22.8564	-1	747
CM002236.1	4122768	4123360	peak_528	1000	.	1597.03	9.77075	-1	87
CM002236.1	4127559	4128171	peak_529	1000	.	3291.02	10.6016	-1	389
CM002236.1	4129901	4130145	peak_530	1000	.	6325	22.944	-1	635
CM002236.1	4130310	4130862	peak_530	1000	.	6325	22.944	-1	635
CM002236.1	4149939	4150245	peak_531	1000	.	1495.05	11.5723	-1	246
CM002236.1	4150395	4150969	peak_532	1000	.	1524.41	11.07	-1	83
CM002236.1	4195602	4195921	peak_533	1000	.	1253.8	9.49073	-1	203
CM002236.1	4196051	4197752	peak_534	1000	.	15209.7	21.549	-1	850
CM002236.1	4206068	4207006	peak_535	1000	.	6682.52	19.1219	-1	266
CM002236.1	4223105	4224494	peak_536	1000	.	18283.8	23.0314	-1	1118
CM002236.1	4224606	4225411	peak_536	1000	.	18283.8	23.0314	-1	1118
CM002236.1	4233488	4233825	peak_537	670	.	297.352	4.38644	-1	352
CM002236.1	4234060	4234734	peak_538	1000	.	15513.8	27.2575	-1	192
CM002236.1	4235053	4236057	peak_538	1000	.	15513.8	27.2575	-1	192
CM002236.1	4241433	4241705	peak_539	1000	.	42116.9	34.9491	-1	5671
CM002236.1	4241881	4242097	peak_539	1000	.	42116.9	34.9491	-1	5671
CM002236.1	4242257	4243046	peak_539	1000	.	42116.9	34.9491	-1	5671
CM002236.1	4243936	4246113	peak_539	1000	.	42116.9	34.9491	-1	5671
CM002236.1	4246359	4247487	peak_539	1000	.	42116.9	34.9491	-1	5671
CM002236.1	4243151	4243773	peak_539	1000	.	42116.9	34.9491	-1	5671
CM002236.1	4255307	4256102	peak_540	1000	.	1698.52	7.07519	-1	719
CM002236.1	4261564	4262077	peak_541	690	.	353.899	4.9749	-1	337
CM002236.1	4269275	4270000	peak_542	1000	.	2159.38	11.3798	-1	348
CM002236.1	4270608	4272449	peak_543	1000	.	15819.3	19.282	-1	991
CM002236.1	4276472	4277184	peak_544	1000	.	14219.8	26.0323	-1	577
CM002236.1	4277306	4278444	peak_544	1000	.	14219.8	26.0323	-1	577
CM002236.1	4287353	4287800	peak_545	1000	.	937.626	6.19613	-1	429
CM002236.1	4292523	4292612	peak_546	1000	.	216.847	5.31197	-1	33
CM002236.1	4297292	4297981	peak_548	1000	.	27843	28.3706	-1	3510
CM002236.1	4298227	4298941	peak_548	1000	.	27843	28.3706	-1	3510
CM002236.1	4299043	4299585	peak_548	1000	.	27843	28.3706	-1	3510
CM002236.1	4299919	4301135	peak_548	1000	.	27843	28.3706	-1	3510
CM002236.1	4304270	4304694	peak_549	1000	.	670.815	5.56482	-1	124
CM002236.1	4313045	4313354	peak_550	1000	.	1076.37	8.64183	-1	237
CM002236.1	4314376	4314538	peak_552	1000	.	277.608	5.68068	-1	74
CM002236.1	4334807	4335375	peak_553	1000	.	2864.21	11.7257	-1	238
CM002236.1	4356716	4356941	peak_554	1000	.	1005.36	9.6909	-1	165
CM002236.1	4357061	4357344	peak_555	1000	.	8080.77	16.0581	-1	675
CM002236.1	4357470	4358302	peak_555	1000	.	8080.77	16.0581	-1	675
CM002236.1	4371584	4371977	peak_556	1000	.	2302.15	13.3425	-1	219
CM002236.1	4384099	4384710	peak_557	1000	.	2395.99	8.35603	-1	331
CM002236.1	4386291	4386811	peak_558	1000	.	3556.9	13.8197	-1	396
CM002236.1	4395411	4395678	peak_559	1000	.	581.672	6.44801	-1	73
CM002236.1	4407652	4408124	peak_560	1000	.	58826	34.466	-1	1274
CM002236.1	4402277	4407475	peak_560	1000	.	58826	34.466	-1	1274
CM002236.1	4424931	4425670	peak_561	1000	.	10022	15.2195	-1	1563
CM002236.1	4425969	4426404	peak_561	1000	.	10022	15.2195	-1	1563
CM002236.1	4427545	4427865	peak_562	1000	.	3394.67	15.2195	-1	876
CM002236.1	4429894	4430157	peak_564	1000	.	47731.9	31.9412	-1	3421
CM002236.1	4430312	4430761	peak_564	1000	.	47731.9	31.9412	-1	3421
CM002236.1	4430887	4433454	peak_564	1000	.	47731.9	31.9412	-1	3421
CM002236.1	4433578	4433904	peak_564	1000	.	47731.9	31.9412	-1	3421
CM002236.1	4434028	4434216	peak_564	1000	.	47731.9	31.9412	-1	3421
CM002236.1	4434663	4434967	peak_564	1000	.	47731.9	31.9412	-1	3421
CM002236.1	4440786	4440912	peak_566	1000	.	631.844	9.20922	-1	90
CM002236.1	4441049	4441519	peak_567	1000	.	2049.56	9.33005	-1	97
CM002236.1	4447603	4449876	peak_568	1000	.	37008.4	36.0058	-1	681
CM002236.1	4458599	4459298	peak_569	1000	.	2094.3	10.9534	-1	252
CM002236.1	4459835	4460143	peak_570	1000	.	911.9	9.12852	-1	277
CM002236.1	4460329	4460578	peak_571	1000	.	930.731	8.72324	-1	75
CM002236.1	4461937	4462479	peak_572	1000	.	1338.56	7.57373	-1	336
CM002236.1	4462887	4463073	peak_573	1000	.	427.459	5.98591	-1	98
CM002236.1	4463246	4463707	peak_574	1000	.	1031.55	6.61563	-1	204
CM002236.1	4466379	4466744	peak_575	1000	.	1034.61	6.8248	-1	289
CM002236.1	4477523	4477696	peak_576	1000	.	439.891	6.32213	-1	84
CM002236.1	4486128	4486406	peak_577	811	.	246.557	4.8486	-1	271
CM002236.1	4486511	4487549	peak_578	1000	.	9900.56	25.4606	-1	679
CM002236.1	4490595	4490779	peak_579	1000	.	257.089	5.39626	-1	121
CM002236.1	4508130	4508492	peak_580	1000	.	1083.41	6.90834	-1	134
CM002236.1	4508831	4509189	peak_581	1000	.	607.548	6.15411	-1	58
CM002236.1	4515419	4515744	peak_582	1000	.	702.285	5.4384	-1	230
CM002236.1	4520962	4521278	peak_583	772	.	248.666	4.42837	-1	244
CM002236.1	4544085	4544716	peak_584	1000	.	1002.39	5.56482	-1	421
CM002236.1	4550622	4551314	peak_585	1000	.	1731.62	9.2898	-1	239
CM002236.1	4562827	4563271	peak_588	1000	.	2620.9	13.1205	-1	175
CM002236.1	4586942	4587693	peak_589	1000	.	2063.35	12.031	-1	613
CM002236.1	4587881	4588058	peak_590	1000	.	684.698	8.92624	-1	88
CM002236.1	4588199	4588323	peak_591	1000	.	294.907	5.81756	-1	61
CM002236.1	4597297	4597669	peak_592	988	.	367.683	4.51229	-1	54
CM002236.1	4604783	4605137	peak_593	1000	.	2563.38	8.76389	-1	231
CM002236.1	4605614	4605855	peak_593	1000	.	2563.38	8.76389	-1	231
CM002236.1	4608918	4609751	peak_594	1000	.	2732.51	10.6016	-1	311
CM002236.1	4620736	4621459	peak_595	1000	.	9148.86	21.3371	-1	416
CM002236.1	4621643	4621798	peak_595	1000	.	9148.86	21.3371	-1	416
CM002236.1	4626439	4627759	peak_596	1000	.	7492.4	16.1272	-1	476
CM002236.1	4644639	4645072	peak_597	1000	.	996.134	7.78049	-1	352
CM002236.1	4650754	4650963	peak_598	1000	.	55617.1	28.0887	-1	2862
CM002236.1	4651127	4655457	peak_598	1000	.	55617.1	28.0887	-1	2862
CM002236.1	4663500	4664026	peak_599	1000	.	1578.59	9.77075	-1	433
CM002236.1	4671434	4672189	peak_600	1000	.	7841.31	19.5685	-1	201
CM002236.1	4685980	4686857	peak_601	1000	.	14602.6	22.3859	-1	377
CM002236.1	4687969	4688726	peak_601	1000	.	14602.6	22.3859	-1	377
CM002236.1	4688872	4689108	peak_601	1000	.	14602.6	22.3859	-1	377
CM002236.1	4694145	4694874	peak_602	1000	.	6526.07	19.5367	-1	170
CM002236.1	4698720	4700753	peak_603	1000	.	19061.3	20.6945	-1	1697
CM002236.1	4708252	4709169	peak_604	1000	.	2940.01	10.2472	-1	756
CM002236.1	4710599	4710868	peak_605	1000	.	347.156	5.1434	-1	114
CM002236.1	4718943	4719124	peak_606	608	.	256.65	5.52269	-1	416
CM002236.1	4726143	4726383	peak_607	1000	.	342.545	4.93279	-1	229
CM002236.1	4732822	4733138	peak_608	1000	.	954.323	6.8248	-1	262
CM002236.1	4743539	4743982	peak_609	476	.	295.116	4.68034	-1	247
CM002236.1	4770122	4771085	peak_610	1000	.	3343.17	10.405	-1	714
CM002236.1	4772894	4773372	peak_611	1000	.	4608.58	11.7257	-1	366
CM002236.1	4773909	4774186	peak_611	1000	.	4608.58	11.7257	-1	366
CM002236.1	4774321	4774673	peak_612	1000	.	1210.66	9.6909	-1	90
CM002236.1	4786733	4788704	peak_613	1000	.	21094.9	24.9363	-1	614
CM002236.1	4795574	4796559	peak_614	1000	.	4729.99	12.145	-1	204
CM002236.1	4800561	4801190	peak_615	1000	.	11475.9	23.8384	-1	490
CM002236.1	4801301	4801602	peak_615	1000	.	11475.9	23.8384	-1	490
CM002236.1	4802056	4802747	peak_615	1000	.	11475.9	23.8384	-1	490
CM002236.1	4811521	4812063	peak_616	1000	.	1441.9	8.47869	-1	64
CM002236.1	4823218	4825533	peak_617	1000	.	164726	41.1048	-1	6368
CM002236.1	4825638	4833326	peak_617	1000	.	164726	41.1048	-1	6368
CM002236.1	4835775	4836312	peak_618	1000	.	93019.3	35.232	-1	2056
CM002236.1	4836463	4842110	peak_618	1000	.	93019.3	35.232	-1	2056
CM002236.1	4846808	4847114	peak_619	678	.	207.363	4.26079	-1	228
CM002236.1	4862635	4863385	peak_620	1000	.	4661.8	16.9702	-1	347
CM002236.1	4874750	4875441	peak_621	1000	.	1929.74	8.56031	-1	626
CM002236.1	4892707	4892898	peak_622	1000	.	18304.2	18.9612	-1	788
CM002236.1	4893017	4893632	peak_622	1000	.	18304.2	18.9612	-1	788
CM002236.1	4894810	4895970	peak_622	1000	.	18304.2	18.9612	-1	788
CM002236.1	4896737	4897092	peak_623	1000	.	1255.45	7.07519	-1	62
CM002236.1	4906729	4907313	peak_625	1000	.	3754.56	14.4356	-1	279
CM002236.1	4930365	4930824	peak_626	1000	.	2034.84	9.96983	-1	192
CM002236.1	4933820	4935163	peak_627	1000	.	10863.3	19.1219	-1	1418
CM002236.1	4944288	4944779	peak_628	1000	.	2598.51	13.0462	-1	204
CM002236.1	4945255	4946746	peak_629	1000	.	7547.94	15.571	-1	1266
CM002236.1	4955250	4957577	peak_630	1000	.	26010.2	32.0115	-1	1840
CM002236.1	4958973	4959495	peak_631	1000	.	2185.2	9.6909	-1	927
CM002236.1	4959730	4959936	peak_631	1000	.	2185.2	9.6909	-1	927
CM002236.1	4966634	4966842	peak_632	1000	.	303.673	5.4384	-1	84
CM002236.1	4993025	4994399	peak_633	1000	.	6579.42	12.2965	-1	853
CM002236.1	5006016	5006352	peak_634	1000	.	551.849	6.32213	-1	266
CM002236.1	5011059	5012398	peak_635	1000	.	6357.51	13.8197	-1	683
CM002236.1	5018338	5018595	peak_636	1000	.	384.51	4.8486	-1	69
CM002236.1	5020926	5023606	peak_637	1000	.	50747.2	33.7085	-1	1737
CM002236.1	5023746	5025262	peak_637	1000	.	50747.2	33.7085	-1	1737
CM002236.1	5042439	5043180	peak_638	1000	.	6468.85	16.9138	-1	388
CM002236.1	5062795	5063143	peak_640	1000	.	1104.92	9.96983	-1	325
CM002236.1	5070030	5070375	peak_641	1000	.	1317.81	10.8754	-1	295
CM002236.1	5071638	5071948	peak_642	629	.	243.611	4.13536	-1	38
CM002236.1	5073106	5073362	peak_643	1000	.	14835.2	23.4657	-1	1305
CM002236.1	5074122	5074986	peak_643	1000	.	14835.2	23.4657	-1	1305
CM002236.1	5084968	5085302	peak_644	1000	.	824.519	7.57373	-1	138
CM002236.1	5089118	5089611	peak_645	1000	.	1699.07	8.35603	-1	134
CM002236.1	5092982	5093401	peak_646	1000	.	46717.1	28.5744	-1	1657
CM002236.1	5096184	5096572	peak_646	1000	.	46717.1	28.5744	-1	1657
CM002236.1	5096700	5097646	peak_646	1000	.	46717.1	28.5744	-1	1657
CM002236.1	5093656	5096061	peak_646	1000	.	46717.1	28.5744	-1	1657
CM002236.1	5101233	5101835	peak_647	1000	.	6738.47	21.5188	-1	557
CM002236.1	5102018	5102220	peak_648	1000	.	538.616	8.76389	-1	88
CM002236.1	5105467	5105688	peak_649	1000	.	7346.45	14.7224	-1	1499
CM002236.1	5106746	5107990	peak_649	1000	.	7346.45	14.7224	-1	1499
CM002236.1	5114507	5115197	peak_650	1000	.	15969.5	22.1485	-1	1591
CM002236.1	5115359	5116708	peak_650	1000	.	15969.5	22.1485	-1	1591
CM002236.1	5122834	5123098	peak_651	1000	.	387.677	5.26983	-1	188
CM002236.1	5134577	5135343	peak_652	1000	.	4081.09	16.3682	-1	511
CM002236.1	5143163	5144209	peak_653	1000	.	11625.1	23.4369	-1	632
CM002236.1	5145392	5145794	peak_654	1000	.	3064.88	10.7583	-1	519
CM002236.1	5146077	5146318	peak_654	1000	.	3064.88	10.7583	-1	519
CM002236.1	5153763	5155384	peak_655	1000	.	6943.41	15.7108	-1	1117
CM002236.1	5156321	5156489	peak_657	1000	.	2548.52	10.7973	-1	98
CM002236.1	5156596	5156906	peak_657	1000	.	2548.52	10.7973	-1	98
CM002236.1	5157507	5157900	peak_658	1000	.	690.342	7.07519	-1	98
CM002236.1	5167189	5167419	peak_659	1000	.	441.622	5.98591	-1	200
CM002236.1	5170737	5171310	peak_660	1000	.	1246.66	8.02778	-1	290
CM002236.1	5173163	5173981	peak_661	1000	.	2331.07	9.53083	-1	670
CM002236.1	5191653	5191916	peak_662	1000	.	1760.42	11.6874	-1	171
CM002236.1	5199576	5200626	peak_663	1000	.	6258.5	17.9835	-1	937
CM002236.1	5200774	5200906	peak_664	1000	.	1523.8	9.24953	-1	425
CM002236.1	5201019	5201328	peak_664	1000	.	1523.8	9.24953	-1	425
CM002236.1	5205537	5205793	peak_665	1000	.	738.32	7.94545	-1	69
CM002236.1	5210450	5211297	peak_666	1000	.	4507.84	15.8848	-1	403
CM002236.1	5224278	5225851	peak_667	1000	.	11464.6	17.3518	-1	1111
CM002236.1	5229550	5229822	peak_668	1000	.	694.997	7.20012	-1	174
CM002236.1	5230561	5230675	peak_669	1000	.	287.649	5.48055	-1	200
CM002236.1	5236097	5236588	peak_670	1000	.	4359.92	16.7781	-1	334
CM002236.1	5244036	5244373	peak_671	1000	.	16265.9	16.846	-1	2598
CM002236.1	5245084	5245569	peak_671	1000	.	16265.9	16.846	-1	2598
CM002236.1	5242662	5243931	peak_671	1000	.	16265.9	16.846	-1	2598
CM002236.1	5257077	5257534	peak_672	1000	.	3116.69	14.9717	-1	288
CM002236.1	5262405	5262908	peak_673	1000	.	3947.41	15.4308	-1	218
CM002236.1	5267494	5267852	peak_674	1000	.	943.312	7.90425	-1	273
CM002236.1	5271050	5271309	peak_675	1000	.	388.415	5.4384	-1	108
CM002236.1	5272933	5273257	peak_676	1000	.	1423.67	9.45061	-1	216
CM002236.1	5279040	5279346	peak_678	1000	.	2182.1	13.4163	-1	265
CM002236.1	5279458	5279703	peak_679	1000	.	1897.64	13.6368	-1	147
CM002236.1	5283744	5284567	peak_680	1000	.	10869.6	28.4726	-1	480
CM002236.1	5288138	5288405	peak_681	1000	.	353.507	5.48055	-1	187
CM002236.1	5296387	5296777	peak_682	1000	.	1575.04	9.33005	-1	176
CM002236.1	5302108	5302274	peak_683	1000	.	974.245	8.0689	-1	96
CM002236.1	5302404	5302662	peak_683	1000	.	974.245	8.0689	-1	96
CM002236.1	5311586	5311888	peak_684	714	.	304.982	4.89069	-1	275
CM002236.1	5312921	5313565	peak_686	1000	.	2424.19	7.40791	-1	470
CM002236.1	5349912	5352348	peak_688	1000	.	28893.5	25.0195	-1	1993
CM002236.1	5352716	5352836	peak_688	1000	.	28893.5	25.0195	-1	1993
CM002236.1	5355266	5355690	peak_689	1000	.	24776.6	33.6636	-1	2233
CM002236.1	5356341	5357701	peak_689	1000	.	24776.6	33.6636	-1	2233
CM002236.1	5360137	5360525	peak_690	1000	.	3307.53	18.573	-1	298
CM002236.1	5360642	5360990	peak_691	1000	.	2650.72	15.2901	-1	79
CM002236.1	5369396	5369792	peak_692	1000	.	1188.62	7.98662	-1	346
CM002236.1	5372092	5375519	peak_693	1000	.	41761.2	38.2269	-1	2038
CM002236.1	5378112	5378656	peak_694	1000	.	18415.8	24.377	-1	1221
CM002236.1	5378780	5379438	peak_694	1000	.	18415.8	24.377	-1	1221
CM002236.1	5379541	5380189	peak_694	1000	.	18415.8	24.377	-1	1221
CM002236.1	5380356	5380579	peak_694	1000	.	18415.8	24.377	-1	1221
CM002236.1	5387137	5387442	peak_695	1000	.	1374.25	11.2639	-1	285
CM002236.1	5387654	5387986	peak_696	1000	.	1318.03	12.2965	-1	138
CM002236.1	5394171	5394686	peak_697	1000	.	3250.96	11.6107	-1	118
CM002236.1	5402197	5402669	peak_698	1000	.	2788.08	14.7224	-1	215
CM002236.1	5413107	5413483	peak_699	1000	.	769.917	7.53231	-1	187
CM002236.1	5415819	5416996	peak_700	1000	.	11419.3	25.6247	-1	1060
CM002236.1	5422998	5423273	peak_701	1000	.	719.911	7.57373	-1	204
CM002236.1	5423400	5423638	peak_702	1000	.	1447.19	7.98662	-1	179
CM002236.1	5423899	5424294	peak_702	1000	.	1447.19	7.98662	-1	179
CM002236.1	5433912	5434101	peak_703	1000	.	319.786	5.4384	-1	64
CM002236.1	5434209	5434560	peak_704	1000	.	3258.91	9.96983	-1	591
CM002236.1	5434668	5435090	peak_704	1000	.	3258.91	9.96983	-1	591
CM002236.1	5439264	5439640	peak_705	1000	.	1349.51	9.24953	-1	132
CM002236.1	5443286	5443463	peak_706	1000	.	223.65	4.42837	-1	66
CM002236.1	5449126	5449569	peak_707	1000	.	1221.83	7.03351	-1	90
CM002236.1	5452147	5452460	peak_709	1000	.	989.198	7.90425	-1	233
CM002236.1	5458765	5459057	peak_710	1000	.	650.546	6.9918	-1	76
CM002236.1	5463974	5464154	peak_711	1000	.	344.193	5.90175	-1	137
CM002236.1	5476114	5476767	peak_712	1000	.	7644.01	23.6668	-1	335
CM002236.1	5499820	5500386	peak_713	574	.	332.988	4.30265	-1	46
CM002236.1	5504852	5505526	peak_714	1000	.	4848.81	15.7108	-1	384
CM002236.1	5508431	5508649	peak_715	1000	.	367.976	5.81756	-1	82
CM002236.1	5516216	5516470	peak_716	1000	.	447.159	4.93279	-1	156
CM002236.1	5546158	5546574	peak_717	1000	.	12071.2	14.8294	-1	1899
CM002236.1	5546689	5546896	peak_717	1000	.	12071.2	14.8294	-1	1899
CM002236.1	5547182	5548313	peak_717	1000	.	12071.2	14.8294	-1	1899
CM002236.1	5552223	5552713	peak_718	1000	.	2573.08	12.6729	-1	195
CM002236.1	5555487	5558372	peak_719	1000	.	45180.4	36.2183	-1	2263
CM002236.1	5564027	5564446	peak_720	1000	.	1715.96	9.45061	-1	270
CM002236.1	5573570	5575412	peak_721	1000	.	20407.8	23.3792	-1	1630
CM002236.1	5575569	5575717	peak_721	1000	.	20407.8	23.3792	-1	1630
CM002236.1	5578701	5578912	peak_722	1000	.	394.725	5.39626	-1	102
CM002236.1	5582011	5582221	peak_723	595	.	200.493	3.67796	-1	182
CM002236.1	5588803	5589090	peak_724	1000	.	530.939	6.6575	-1	157
CM002236.1	5599465	5599611	peak_725	1000	.	425.666	7.03351	-1	87
CM002236.1	5599739	5599885	peak_726	1000	.	277.691	5.77545	-1	79
CM002236.1	5601415	5601798	peak_727	1000	.	1882	12.031	-1	88
CM002236.1	5611486	5611697	peak_728	1000	.	674.862	6.9918	-1	195
CM002236.1	5611838	5612485	peak_729	1000	.	1577.31	9.77075	-1	92
CM002236.1	5629507	5629797	peak_730	1000	.	1101.61	8.8857	-1	193
CM002236.1	5640607	5641638	peak_731	1000	.	8052.87	26.6495	-1	605
CM002236.1	5643430	5644302	peak_732	1000	.	4048.06	14.1831	-1	645
CM002236.1	5647966	5648285	peak_734	1000	.	534.852	6.11208	-1	68
CM002236.1	5657720	5657983	peak_735	1000	.	792.808	8.23314	-1	199
CM002236.1	5668538	5669332	peak_736	1000	.	11184.8	23.7241	-1	355
CM002236.1	5672597	5673216	peak_737	1000	.	2367.04	10.8364	-1	500
CM002236.1	5673947	5674224	peak_738	1000	.	958.227	8.84513	-1	93
CM002236.1	5674416	5674707	peak_739	1000	.	347.996	5.26983	-1	195
CM002236.1	5679533	5679960	peak_740	1000	.	1646.68	9.33005	-1	128
CM002236.1	5682207	5682692	peak_741	1000	.	3419.45	13.5634	-1	326
CM002236.1	5687649	5687969	peak_742	1000	.	389.347	4.98192	-1	305
CM002236.1	5688511	5688662	peak_743	967	.	460.163	4.76444	-1	453
CM002236.1	5688766	5689518	peak_744	1000	.	2012.03	8.96676	-1	599
CM002236.1	5696223	5697116	peak_745	1000	.	10972.1	29.7025	-1	494
CM002236.1	5701965	5702156	peak_746	428	.	217.444	3.76078	-1	410
CM002236.1	5709140	5710070	peak_747	1000	.	10544.1	25.5974	-1	634
CM002236.1	5714108	5715063	peak_748	1000	.	4169.74	16.1272	-1	838
CM002236.1	5715225	5715929	peak_749	1000	.	5220.62	18.8645	-1	141
CM002236.1	5720469	5721238	peak_750	1000	.	4484.45	10.7973	-1	180
CM002236.1	5721653	5723075	peak_750	1000	.	4484.45	10.7973	-1	180
CM002236.1	5726882	5727477	peak_751	1000	.	1308.23	5.85966	-1	465
CM002236.1	5728837	5729330	peak_752	1000	.	77588.5	37.2446	-1	3672
CM002236.1	5730466	5733780	peak_752	1000	.	77588.5	37.2446	-1	3672
CM002236.1	5787482	5787862	peak_753	1000	.	3469.37	12.6729	-1	228
CM002236.1	5787963	5788421	peak_753	1000	.	3469.37	12.6729	-1	228
CM002236.1	5808967	5809812	peak_754	1000	.	4181.99	12.372	-1	481
CM002236.1	5813266	5815154	peak_755	1000	.	21115.1	27.2312	-1	927
CM002236.1	5822483	5822725	peak_759	1000	.	487.53	6.783	-1	130
CM002236.1	5830946	5831204	peak_760	1000	.	320.883	4.80652	-1	43
CM002236.1	5837462	5837681	peak_761	1000	.	622.521	6.40606	-1	165
CM002236.1	5859417	5859839	peak_763	1000	.	6085.19	16.8799	-1	1067
CM002236.1	5859964	5860645	peak_763	1000	.	6085.19	16.8799	-1	1067
CM002236.1	5868812	5869056	peak_764	1000	.	259.509	5.26983	-1	167
CM002236.1	5869587	5871346	peak_765	1000	.	4753.98	10.8364	-1	936
CM002236.1	5872623	5872807	peak_766	1000	.	503.957	7.57373	-1	96
CM002236.1	5873165	5873610	peak_767	1000	.	812.591	5.60696	-1	87
CM002236.1	5880387	5880769	peak_768	1000	.	1182.43	7.53231	-1	191
CM002236.1	5892361	5892708	peak_769	1000	.	639.397	7.61513	-1	88
CM002236.1	5902006	5902236	peak_770	1000	.	598.218	6.74118	-1	172
CM002236.1	5902423	5902769	peak_771	1000	.	773.81	6.69935	-1	292
CM002236.1	5917977	5918306	peak_772	1000	.	6707.11	14.9362	-1	1380
CM002236.1	5918407	5918891	peak_772	1000	.	6707.11	14.9362	-1	1380
CM002236.1	5919126	5919501	peak_772	1000	.	6707.11	14.9362	-1	1380
CM002236.1	5944315	5945914	peak_773	1000	.	21356.4	30.4135	-1	1176
CM002236.1	5947299	5948615	peak_774	1000	.	4291.79	12.107	-1	893
CM002236.1	5977032	5977269	peak_775	1000	.	10743.7	18.0823	-1	1058
CM002236.1	5977736	5978567	peak_775	1000	.	10743.7	18.0823	-1	1058
CM002236.1	5983861	5984078	peak_776	1000	.	407.311	5.18554	-1	148
CM002236.1	5994210	5994773	peak_777	1000	.	2947.98	11.4569	-1	597
CM002236.1	5996887	5998262	peak_778	1000	.	21311.5	34.6423	-1	690
CM002236.1	6001454	6002411	peak_779	1000	.	4044.73	13.4899	-1	369
CM002236.1	6012429	6012857	peak_780	1000	.	2108.53	10.8754	-1	216
CM002236.1	6022865	6023298	peak_781	1000	.	9437.21	17.0491	-1	760
CM002236.1	6023424	6024002	peak_781	1000	.	9437.21	17.0491	-1	760
CM002236.1	6026151	6026531	peak_782	1000	.	6552.58	11.3798	-1	2531
CM002236.1	6026809	6027189	peak_782	1000	.	6552.58	11.3798	-1	2531
CM002236.1	6027703	6027864	peak_782	1000	.	6552.58	11.3798	-1	2531
CM002236.1	6044802	6048342	peak_783	1000	.	73132.7	41.0289	-1	2959
CM002236.1	6050150	6052413	peak_784	1000	.	12145	17.0491	-1	1462
CM002236.1	6063037	6063612	peak_785	1000	.	1022.69	5.98591	-1	435
CM002236.1	6064807	6065535	peak_787	1000	.	10717.1	27.4668	-1	800
CM002236.1	6069713	6069946	peak_788	1000	.	721.382	7.65651	-1	166
CM002236.1	6070064	6070312	peak_789	1000	.	1038.46	10.2867	-1	95
CM002236.1	6077152	6077789	peak_790	1000	.	11191	20.1041	-1	520
CM002236.1	6078769	6079162	peak_790	1000	.	11191	20.1041	-1	520
CM002236.1	6078135	6078513	peak_790	1000	.	11191	20.1041	-1	520
CM002236.1	6079359	6081288	peak_791	1000	.	12975.9	16.0927	-1	1388
CM002236.1	6081740	6082619	peak_792	1000	.	2319.32	10.4838	-1	182
CM002236.1	6092015	6092357	peak_793	1000	.	23306.4	21.8799	-1	1932
CM002236.1	6092485	6093447	peak_793	1000	.	23306.4	21.8799	-1	1932
CM002236.1	6093643	6094244	peak_793	1000	.	23306.4	21.8799	-1	1932
CM002236.1	6097684	6102144	peak_794	1000	.	127449	53.3791	-1	3372
CM002236.1	6107502	6108093	peak_797	1000	.	64748.5	34.9491	-1	3446
CM002236.1	6108203	6108535	peak_797	1000	.	64748.5	34.9491	-1	3446
CM002236.1	6108879	6109613	peak_797	1000	.	64748.5	34.9491	-1	3446
CM002236.1	6109958	6111917	peak_797	1000	.	64748.5	34.9491	-1	3446
CM002236.1	6119321	6120346	peak_798	1000	.	8338.57	18.4101	-1	544
CM002236.1	6126483	6127127	peak_799	1000	.	7208.34	16.5395	-1	1286
CM002236.1	6127237	6128190	peak_799	1000	.	7208.34	16.5395	-1	1286
CM002236.1	6134477	6134990	peak_800	1000	.	1577.63	8.23314	-1	314
CM002236.1	6141719	6142534	peak_801	1000	.	5186.52	16.3682	-1	680
CM002236.1	6149921	6150034	peak_802	1000	.	237.702	5.39626	-1	65
CM002236.1	6152743	6153993	peak_803	1000	.	5785.67	14.5075	-1	807
CM002236.1	6155336	6155847	peak_804	1000	.	805.941	7.82176	-1	155
CM002236.1	6156303	6158844	peak_805	1000	.	23295.7	24.2076	-1	2074
CM002236.1	6158982	6159806	peak_805	1000	.	23295.7	24.2076	-1	2074
CM002236.1	6168683	6168877	peak_806	1000	.	982.701	9.08812	-1	308
CM002236.1	6169756	6170251	peak_807	1000	.	7327.23	15.9195	-1	612
CM002236.1	6170693	6170948	peak_807	1000	.	7327.23	15.9195	-1	612
CM002236.1	6171702	6171937	peak_808	1000	.	979.484	8.72324	-1	180
CM002236.1	6203033	6203394	peak_809	1000	.	13456.3	16.2651	-1	1048
CM002236.1	6203538	6204849	peak_809	1000	.	13456.3	16.2651	-1	1048
CM002236.1	6205234	6205619	peak_809	1000	.	13456.3	16.2651	-1	1048
CM002236.1	6210376	6210740	peak_810	1000	.	1443.28	10.8754	-1	238
CM002236.1	6214829	6215646	peak_811	1000	.	5101.36	15.1842	-1	606
CM002236.1	6216299	6216618	peak_812	1000	.	878.721	8.47869	-1	182
CM002236.1	6216817	6217604	peak_813	1000	.	2472.7	8.43783	-1	580
CM002236.1	6217946	6218122	peak_814	1000	.	379.722	5.81756	-1	28
CM002236.1	6221883	6222683	peak_815	1000	.	6967.78	14.7581	-1	242
CM002236.1	6222838	6223182	peak_815	1000	.	6967.78	14.7581	-1	242
CM002236.1	6232617	6232977	peak_816	1000	.	1301.17	8.92624	-1	193
CM002236.1	6233157	6233414	peak_817	1000	.	23312.4	22.5924	-1	1587
CM002236.1	6234238	6236298	peak_817	1000	.	23312.4	22.5924	-1	1587
CM002236.1	6245409	6245838	peak_818	1000	.	671.74	7.61513	-1	312
CM002236.1	6246274	6247220	peak_820	1000	.	4423.57	13.4531	-1	534
CM002236.1	6265306	6265529	peak_821	1000	.	369.461	6.8248	-1	167
CM002236.1	6265694	6266005	peak_822	1000	.	1329.31	9.33005	-1	212
CM002236.1	6274390	6274896	peak_823	1000	.	979.497	8.02778	-1	251
CM002236.1	6282483	6282733	peak_824	1000	.	254.913	4.72238	-1	64
CM002236.1	6292857	6293425	peak_825	1000	.	6089.21	19.8214	-1	547
CM002236.1	6293815	6293950	peak_826	1000	.	12941.2	22.4745	-1	1388
CM002236.1	6294435	6295546	peak_826	1000	.	12941.2	22.4745	-1	1388
CM002236.1	6330610	6331163	peak_827	973	.	545.996	5.52269	-1	186
CM002236.1	6331274	6331436	peak_828	1000	.	227.294	5.05914	-1	72
CM002236.1	6333251	6333491	peak_829	1000	.	456.565	5.64909	-1	66
CM002236.1	6335836	6337160	peak_830	1000	.	7926.19	21.549	-1	668
CM002236.1	6341301	6341607	peak_831	1000	.	991.738	9.0477	-1	95
CM002236.1	6344646	6345400	peak_832	1000	.	8306.08	19.8844	-1	1022
CM002236.1	6345540	6346060	peak_832	1000	.	8306.08	19.8844	-1	1022
CM002236.1	6346268	6346808	peak_833	1000	.	7482.31	16.5395	-1	899
CM002236.1	6346931	6347451	peak_833	1000	.	7482.31	16.5395	-1	899
CM002236.1	6355661	6356022	peak_834	1000	.	1211.35	8.56031	-1	130
CM002236.1	6356184	6356410	peak_835	1000	.	846.826	6.6575	-1	167
CM002236.1	6364350	6364924	peak_836	1000	.	5769.5	20.5709	-1	219
CM002236.1	6381794	6382447	peak_837	1000	.	11660.7	19.3777	-1	994
CM002236.1	6456512	6456732	peak_838	1000	.	3241.61	8.96676	-1	605
CM002236.1	6457001	6457311	peak_838	1000	.	3241.61	8.96676	-1	605
CM002236.1	6458139	6460469	peak_839	1000	.	14554.7	16.1962	-1	633
CM002236.1	6466483	6466754	peak_840	1000	.	569.116	6.28014	-1	85
CM002236.1	6474434	6474840	peak_842	1000	.	15594.2	18.2793	-1	411
CM002236.1	6478228	6478748	peak_843	1000	.	1054	6.53185	-1	190
CM002236.1	6479338	6479587	peak_844	1000	.	381.715	4.51229	-1	83
CM002236.1	6492343	6492508	peak_845	1000	.	452.299	7.1585	-1	98
CM002236.1	6497244	6497522	peak_846	1000	.	535.265	7.53231	-1	207
CM002236.1	6499180	6499507	peak_847	1000	.	13310.7	23.5233	-1	1861
CM002236.1	6499680	6499904	peak_847	1000	.	13310.7	23.5233	-1	1861
CM002236.1	6500657	6501706	peak_847	1000	.	13310.7	23.5233	-1	1861
CM002236.1	6505255	6506734	peak_848	1000	.	9014.41	16.2307	-1	637
CM002236.1	6513183	6513545	peak_850	1000	.	2231.07	11.8786	-1	85
CM002236.1	6535652	6535893	peak_851	1000	.	500.795	7.1585	-1	72
CM002236.1	6540587	6540949	peak_852	1000	.	2103.6	12.145	-1	254
CM002236.1	6545592	6545760	peak_853	1000	.	260.065	4.6383	-1	51
CM002236.1	6551836	6552375	peak_854	1000	.	3458.66	14.7581	-1	346
CM002236.1	6555073	6555212	peak_855	1000	.	202.743	4.76444	-1	40
CM002236.1	6560645	6561314	peak_856	1000	.	2342.26	9.08812	-1	237
CM002236.1	6570429	6572210	peak_857	1000	.	21755.1	28.5998	-1	849
CM002236.1	6578149	6578348	peak_858	1000	.	2600.36	11.8405	-1	526
CM002236.1	6578518	6578900	peak_858	1000	.	2600.36	11.8405	-1	526
CM002236.1	6583760	6584130	peak_859	1000	.	1259.91	7.49087	-1	93
CM002236.1	6584814	6585072	peak_860	1000	.	2088.46	10.2472	-1	93
CM002236.1	6587902	6588725	peak_861	1000	.	15625.3	29.1046	-1	1023
CM002236.1	6591707	6591982	peak_862	1000	.	1166.93	8.51952	-1	281
CM002236.1	6596550	6596651	peak_863	1000	.	207.592	4.93279	-1	77
CM002236.1	6599525	6600336	peak_864	1000	.	4680.05	14.4716	-1	543
CM002236.1	6621222	6622019	peak_866	1000	.	5352.14	16.9815	-1	432
CM002236.1	6623878	6624228	peak_867	1000	.	3019.93	12.86	-1	467
CM002236.1	6644352	6645467	peak_869	1000	.	32395.6	28.6505	-1	2472
CM002236.1	6645631	6647829	peak_869	1000	.	32395.6	28.6505	-1	2472
CM002236.1	6657154	6663465	peak_870	1000	.	138601	45.4872	-1	1486
CM002236.1	6669383	6669761	peak_871	997	.	412.668	4.51229	-1	146
CM002236.1	6674234	6675508	peak_872	1000	.	9202.19	16.9138	-1	908
CM002236.1	6675629	6676098	peak_872	1000	.	9202.19	16.9138	-1	908
CM002236.1	6676597	6677138	peak_873	1000	.	1023.95	6.61563	-1	368
CM002236.1	6677289	6677622	peak_874	1000	.	1350.52	10.4444	-1	66
CM002236.1	6687604	6687952	peak_876	1000	.	514.032	5.60696	-1	92
CM002236.1	6693925	6695002	peak_877	1000	.	9696.09	20.9405	-1	610
CM002236.1	6697525	6698002	peak_878	1000	.	1888.29	10.2867	-1	171
CM002236.1	6708462	6708784	peak_879	1000	.	653.602	5.85966	-1	73
CM002236.1	6712348	6713375	peak_880	1000	.	7992.45	17.8844	-1	685
CM002236.1	6718014	6719412	peak_882	1000	.	175317	42.3198	-1	8022
CM002236.1	6719568	6720164	peak_882	1000	.	175317	42.3198	-1	8022
CM002236.1	6720273	6729466	peak_882	1000	.	175317	42.3198	-1	8022
CM002236.1	6717375	6717654	peak_882	1000	.	175317	42.3198	-1	8022
CM002236.1	6740004	6740964	peak_883	1000	.	5465.25	15.0604	-1	593
CM002236.1	6747911	6749426	peak_884	1000	.	11043.6	20.7253	-1	435
CM002236.1	6751777	6752547	peak_885	1000	.	10361.8	25.8698	-1	255
CM002236.1	6756887	6757179	peak_886	1000	.	15576	20.6327	-1	1266
CM002236.1	6757309	6759212	peak_886	1000	.	15576	20.6327	-1	1266
CM002236.1	6768212	6770427	peak_889	1000	.	49726.3	27.3361	-1	4713
CM002236.1	6770530	6771375	peak_889	1000	.	49726.3	27.3361	-1	4713
CM002236.1	6771716	6773055	peak_889	1000	.	49726.3	27.3361	-1	4713
CM002236.1	6773786	6774537	peak_890	1000	.	34326.7	31.8708	-1	4582
CM002236.1	6775507	6776570	peak_890	1000	.	34326.7	31.8708	-1	4582
CM002236.1	6776862	6777120	peak_890	1000	.	34326.7	31.8708	-1	4582
CM002236.1	6777705	6778913	peak_890	1000	.	34326.7	31.8708	-1	4582
CM002236.1	6785655	6786961	peak_891	1000	.	50701.9	28.979	-1	2599
CM002236.1	6782356	6785524	peak_891	1000	.	50701.9	28.979	-1	2599
CM002236.1	6790637	6791028	peak_894	1000	.	8989.71	14.2193	-1	960
CM002236.1	6791551	6792135	peak_894	1000	.	8989.71	14.2193	-1	960
CM002236.1	6793899	6794212	peak_896	1000	.	1495.33	9.12852	-1	173
CM002236.1	6799000	6799339	peak_897	1000	.	7167.14	15.7108	-1	998
CM002236.1	6799442	6799754	peak_897	1000	.	7167.14	15.7108	-1	998
CM002236.1	6799885	6800534	peak_897	1000	.	7167.14	15.7108	-1	998
CM002236.1	6801798	6803360	peak_898	1000	.	14936.8	20.7253	-1	1063
CM002236.1	6806190	6806999	peak_899	1000	.	5529.18	15.7805	-1	651
CM002236.1	6813900	6814974	peak_900	1000	.	6863.59	18.1152	-1	570
CM002236.1	6818691	6820564	peak_901	1000	.	23615	26.3286	-1	1608
CM002236.1	6827268	6827418	peak_902	1000	.	21811.4	31.8238	-1	1896
CM002236.1	6827519	6829537	peak_902	1000	.	21811.4	31.8238	-1	1896
CM002236.1	6835051	6836067	peak_903	1000	.	9062.69	19.6635	-1	511
CM002236.1	6842259	6843150	peak_904	1000	.	8321.77	19.3458	-1	617
CM002236.1	6844802	6845200	peak_905	1000	.	2447.28	12.8226	-1	485
CM002236.1	6851884	6852066	peak_906	1000	.	393.872	7.57373	-1	127
CM002236.1	6852223	6853121	peak_907	1000	.	3028.55	9.89029	-1	587
CM002236.1	6857935	6858201	peak_908	1000	.	365.709	5.69121	-1	197
CM002236.1	6877760	6878018	peak_909	1000	.	12521.7	24.4894	-1	1171
CM002236.1	6878149	6879261	peak_909	1000	.	12521.7	24.4894	-1	1171
CM002236.1	6884388	6885224	peak_910	1000	.	3399.18	13.1576	-1	707
CM002236.1	6887336	6887795	peak_911	1000	.	516.368	6.15411	-1	308
CM002236.1	6888553	6889310	peak_912	1000	.	1872.85	10.119	-1	553
CM002236.1	6913772	6914317	peak_913	1000	.	1403.4	10.4444	-1	167
CM002236.1	6915604	6916091	peak_914	1000	.	3563.05	15.8153	-1	97
CM002236.1	6918609	6919194	peak_915	1000	.	6025.06	20.6018	-1	258
CM002236.1	6926636	6926870	peak_916	1000	.	267.436	4.55428	-1	189
CM002236.1	6927268	6927475	peak_917	1000	.	364.917	5.31197	-1	64
CM002236.1	6936971	6937931	peak_918	1000	.	2279.57	12.4851	-1	426
CM002236.1	6944890	6945172	peak_919	1000	.	327.989	4.34454	-1	250
CM002236.1	6948975	6949459	peak_920	1000	.	778.667	6.32213	-1	408
CM002236.1	6963850	6964405	peak_921	1000	.	3775.01	11.2252	-1	740
CM002236.1	6966001	6967469	peak_922	1000	.	13279.9	20.9098	-1	1466
CM002236.1	6970382	6971420	peak_923	1000	.	5246.57	15.3722	-1	474
CM002236.1	7009067	7009445	peak_924	1000	.	529.601	6.86658	-1	201
CM002236.1	7009645	7010322	peak_925	1000	.	1436.59	9.00724	-1	635
CM002236.1	7022705	7022923	peak_926	1000	.	528.547	7.86302	-1	134
CM002236.1	7023026	7023669	peak_927	1000	.	6295.61	14.7938	-1	407
CM002236.1	7023944	7024431	peak_927	1000	.	6295.61	14.7938	-1	407
CM002236.1	7031819	7032985	peak_929	1000	.	3616.09	12.7479	-1	549
CM002236.1	7035972	7036259	peak_930	1000	.	550.558	7.20012	-1	224
CM002236.1	7049219	7049784	peak_931	1000	.	4380.37	13.8926	-1	372
CM002236.1	7058530	7061032	peak_932	1000	.	14170.5	24.7135	-1	1837
CM002236.1	7075812	7076103	peak_933	1000	.	762.823	6.95008	-1	70
CM002236.1	7079910	7081967	peak_934	1000	.	10801.2	17.2175	-1	528
CM002236.1	7088420	7088929	peak_935	1000	.	1613.46	9.08812	-1	122
CM002236.1	7100738	7101322	peak_936	1000	.	2779.32	12.9346	-1	363
CM002236.1	7101565	7101826	peak_937	1000	.	507.464	7.49087	-1	71
CM002236.1	7104065	7109356	peak_938	1000	.	75729.1	38.7299	-1	2214
CM002236.1	7109480	7109814	peak_938	1000	.	75729.1	38.7299	-1	2214
CM002236.1	7124240	7124667	peak_940	1000	.	835.032	7.07519	-1	168
CM002236.1	7125358	7126179	peak_941	1000	.	1977.01	8.68255	-1	570
CM002236.1	7145066	7146156	peak_942	1000	.	2943.02	11.9549	-1	988
CM002236.1	7146382	7146936	peak_943	1000	.	21654.8	18.5404	-1	421
CM002236.1	7147051	7147270	peak_943	1000	.	21654.8	18.5404	-1	421
CM002236.1	7147587	7148306	peak_943	1000	.	21654.8	18.5404	-1	421
CM002236.1	7149361	7149530	peak_943	1000	.	21654.8	18.5404	-1	421
CM002236.1	7149654	7151068	peak_943	1000	.	21654.8	18.5404	-1	421
CM002236.1	7155196	7155696	peak_944	1000	.	1323.43	9.16888	-1	306
CM002236.1	7158323	7160755	peak_945	1000	.	18580.1	18.7352	-1	821
CM002236.1	7172841	7173367	peak_946	1000	.	2553.51	11.1864	-1	251
CM002236.1	7189001	7190077	peak_947	1000	.	6614.65	19.4414	-1	634
CM002236.1	7209119	7209389	peak_948	1000	.	360.267	5.90175	-1	60
CM002236.1	7217020	7217820	peak_949	1000	.	8226.49	22.1485	-1	265
CM002236.1	7226626	7227133	peak_950	1000	.	1170.56	7.98662	-1	137
CM002236.1	7230272	7230546	peak_951	1000	.	801.225	6.783	-1	218
CM002236.1	7236717	7237013	peak_952	901	.	266.591	5.01702	-1	74
CM002236.1	7239075	7239585	peak_953	1000	.	3804.03	14.6509	-1	348
CM002236.1	7277329	7280547	peak_954	1000	.	42457	32.3378	-1	2338
CM002236.1	7287307	7287771	peak_955	1000	.	882.741	6.32213	-1	372
CM002236.1	7290892	7292513	peak_956	1000	.	4909.95	13.0833	-1	529
CM002236.1	7295953	7296570	peak_957	1000	.	6309.15	13.5267	-1	419
CM002236.1	7296693	7297445	peak_957	1000	.	6309.15	13.5267	-1	419
CM002236.1	7301619	7301817	peak_958	1000	.	1357.84	7.1585	-1	89
CM002236.1	7301934	7302463	peak_958	1000	.	1357.84	7.1585	-1	89
CM002236.1	7302613	7302718	peak_959	1000	.	265.861	5.98591	-1	38
CM002236.1	7305784	7306042	peak_960	1000	.	10088	18.0823	-1	2060
CM002236.1	7307577	7308526	peak_960	1000	.	10088	18.0823	-1	2060
CM002236.1	7308654	7308942	peak_960	1000	.	10088	18.0823	-1	2060
CM002236.1	7311649	7312371	peak_961	1000	.	2927.3	12.4851	-1	194
CM002236.1	7317596	7318660	peak_962	1000	.	10176.2	19.6951	-1	679
CM002236.1	7319319	7319637	peak_962	1000	.	10176.2	19.6951	-1	679
CM002236.1	7320842	7322357	peak_963	1000	.	19669.7	33.888	-1	1123
CM002236.1	7324958	7328020	peak_964	1000	.	83534.6	36.1547	-1	1398
CM002236.1	7322570	7324580	peak_964	1000	.	83534.6	36.1547	-1	1398
CM002236.1	7330419	7332466	peak_965	1000	.	28148.3	32.983	-1	1306
CM002236.1	7334200	7334772	peak_966	1000	.	8744.18	14.7224	-1	843
CM002236.1	7347907	7348646	peak_967	1000	.	11221.7	28.7266	-1	571
CM002236.1	7357343	7358849	peak_968	1000	.	8049.24	11.4954	-1	773
CM002236.1	7358969	7359260	peak_968	1000	.	8049.24	11.4954	-1	773
CM002236.1	7373862	7374244	peak_970	1000	.	1092.48	9.16888	-1	228
CM002236.1	7381371	7382130	peak_971	1000	.	4399.41	14.1469	-1	295
CM002236.1	7389843	7390771	peak_972	1000	.	2645.11	9.6909	-1	807
CM002236.1	7390932	7391829	peak_973	1000	.	7350.17	19.7583	-1	243
CM002236.1	7405324	7405760	peak_974	1000	.	1159	5.90175	-1	268
CM002236.1	7406333	7406676	peak_975	1000	.	921.654	7.94545	-1	247
CM002236.1	7420382	7420601	peak_976	1000	.	566.354	7.69786	-1	107
CM002236.1	7430621	7431862	peak_977	1000	.	10251.7	16.5053	-1	1132
CM002236.1	7441372	7442005	peak_978	1000	.	3524.27	14.5075	-1	413
CM002236.1	7442872	7446499	peak_979	1000	.	78734.9	38.7699	-1	748
CM002236.1	7450255	7452314	peak_980	1000	.	13329.7	20.1979	-1	490
CM002236.1	7457876	7458146	peak_981	1000	.	921.912	7.94545	-1	82
CM002236.1	7462591	7463853	peak_982	1000	.	12529.7	16.0581	-1	579
CM002236.1	7464012	7464846	peak_982	1000	.	12529.7	16.0581	-1	579
CM002236.1	7474387	7474682	peak_983	1000	.	1990.03	11.2252	-1	700
CM002236.1	7474862	7475283	peak_983	1000	.	1990.03	11.2252	-1	700
CM002236.1	7487325	7487526	peak_984	1000	.	248.502	4.68034	-1	80
CM002236.1	7493897	7494605	peak_985	1000	.	1025.29	7.94545	-1	228
CM002236.1	7499841	7500216	peak_986	1000	.	747.553	7.57373	-1	226
CM002236.1	7500321	7501086	peak_987	1000	.	2297.81	12.9718	-1	320
CM002236.1	7519446	7519748	peak_988	1000	.	1443.06	10.0889	-1	245
CM002236.1	7523229	7525219	peak_989	1000	.	23663	29.3797	-1	1769
CM002236.1	7537728	7538767	peak_990	1000	.	21558.8	22.7979	-1	920
CM002236.1	7539131	7539703	peak_990	1000	.	21558.8	22.7979	-1	920
CM002236.1	7536208	7537609	peak_990	1000	.	21558.8	22.7979	-1	920
CM002236.1	7543172	7543475	peak_991	1000	.	517.638	6.69935	-1	194
CM002236.1	7553050	7553708	peak_992	1000	.	9385.8	14.3636	-1	546
CM002236.1	7553875	7554717	peak_992	1000	.	9385.8	14.3636	-1	546
CM002236.1	7554848	7555239	peak_992	1000	.	9385.8	14.3636	-1	546
CM002236.1	7555882	7556192	peak_993	1000	.	972.701	7.32486	-1	249
CM002236.1	7559864	7560658	peak_994	1000	.	44494.4	32.6386	-1	3191
CM002236.1	7560769	7563641	peak_994	1000	.	44494.4	32.6386	-1	3191
CM002236.1	7569904	7570509	peak_996	1000	.	710.178	5.22768	-1	181
CM002236.1	7570818	7571724	peak_997	1000	.	20603	27.753	-1	1559
CM002236.1	7571900	7573309	peak_997	1000	.	20603	27.753	-1	1559
CM002236.1	7575122	7576082	peak_998	1000	.	9802.5	25.1855	-1	401
CM002236.1	7582533	7582956	peak_999	1000	.	946.478	7.73918	-1	41
CM002236.1	7602129	7602452	peak_1000	1000	.	461.72	5.31197	-1	174
CM002236.1	7609225	7611313	peak_1001	1000	.	35806.7	35.2103	-1	1044
CM002236.1	7612369	7613067	peak_1002	1000	.	4338.46	18.0494	-1	479
CM002236.1	7623276	7623524	peak_1003	1000	.	332.557	5.1434	-1	162
CM002236.1	7631464	7632140	peak_1004	1000	.	11227.4	14.5434	-1	1340
CM002236.1	7632298	7633292	peak_1004	1000	.	11227.4	14.5434	-1	1340
CM002236.1	7637838	7639350	peak_1006	1000	.	8359.03	13.6734	-1	141
CM002236.1	7639468	7640151	peak_1006	1000	.	8359.03	13.6734	-1	141
CM002236.1	7650540	7650840	peak_1007	1000	.	491.227	5.85966	-1	204
CM002236.1	7657671	7658196	peak_1008	1000	.	3548.15	15.3605	-1	274
CM002236.1	7673143	7673313	peak_1009	1000	.	404.956	6.57375	-1	123
CM002236.1	7678462	7678824	peak_1010	1000	.	1714.34	11.6874	-1	201
CM002236.1	7678934	7679281	peak_1011	1000	.	554.976	7.11685	-1	91
CM002236.1	7681333	7682133	peak_1012	1000	.	3876.02	14.5434	-1	237
CM002236.1	7692370	7693901	peak_1013	1000	.	10983.1	21.9995	-1	765
CM002236.1	7705074	7705441	peak_1014	1000	.	2137.53	13.3425	-1	319
CM002236.1	7706896	7707221	peak_1015	1000	.	1777.4	9.57089	-1	167
CM002236.1	7708633	7708948	peak_1018	1000	.	1202.08	7.65651	-1	112
CM002236.1	7710923	7711211	peak_1019	1000	.	514.069	5.64909	-1	95
CM002236.1	7712513	7712840	peak_1020	504	.	396.742	5.05914	-1	85
CM002236.1	7723204	7723585	peak_1021	827	.	320.867	4.89069	-1	35
CM002236.1	7725665	7726457	peak_1023	1000	.	5526.84	17.4187	-1	366
CM002236.1	7733493	7733651	peak_1024	1000	.	220.034	5.05914	-1	84
CM002236.1	7734071	7734505	peak_1025	1000	.	1636.93	9.49073	-1	372
CM002236.1	7736003	7736210	peak_1026	1000	.	656.211	7.90425	-1	205
CM002236.1	7736371	7736768	peak_1027	1000	.	2406.71	12.145	-1	347
CM002236.1	7736886	7737155	peak_1028	1000	.	584.751	8.72324	-1	58
CM002236.1	7745831	7746070	peak_1029	1000	.	768.196	7.82176	-1	156
CM002236.1	7747697	7749097	peak_1030	1000	.	4633.28	11.3412	-1	257
CM002236.1	7750748	7751010	peak_1031	1000	.	843.57	9.24953	-1	98
CM002236.1	7760759	7761216	peak_1032	1000	.	516.816	6.11208	-1	199
CM002236.1	7761452	7761951	peak_1033	1000	.	1626.41	7.78049	-1	286
CM002236.1	7768047	7769508	peak_1034	1000	.	33133.7	39.3654	-1	1255
CM002236.1	7774811	7779407	peak_1035	1000	.	61750.4	39.9528	-1	1532
CM002236.1	7803948	7804755	peak_1037	1000	.	4088.69	16.0235	-1	406
CM002236.1	7806595	7807118	peak_1038	1000	.	3571.9	12.145	-1	617
CM002236.1	7807249	7807483	peak_1039	990	.	258.417	4.93279	-1	83
CM002236.1	7817074	7817421	peak_1040	1000	.	1715.7	8.68255	-1	252
CM002236.1	7819317	7819652	peak_1041	1000	.	1028.49	7.2833	-1	217
CM002236.1	7842612	7843014	peak_1044	1000	.	719.376	5.77545	-1	191
CM002236.1	7849873	7850568	peak_1045	1000	.	4147.85	12.5979	-1	465
CM002236.1	7872669	7873278	peak_1046	1000	.	1322.68	8.84513	-1	268
CM002236.1	7875826	7876368	peak_1047	1000	.	8717.12	19.505	-1	510
CM002236.1	7876479	7877090	peak_1047	1000	.	8717.12	19.505	-1	510
CM002236.1	7881519	7881687	peak_1048	1000	.	221.222	4.26079	-1	82
CM002236.1	7883840	7885060	peak_1049	1000	.	12632.1	21.549	-1	909
CM002236.1	7886295	7886459	peak_1050	345	.	201.532	4.42837	-1	385
CM002236.1	7889510	7890331	peak_1051	1000	.	23111.7	24.3206	-1	1352
CM002236.1	7890440	7891050	peak_1051	1000	.	23111.7	24.3206	-1	1352
CM002236.1	7891367	7892401	peak_1051	1000	.	23111.7	24.3206	-1	1352
CM002236.1	7893306	7894009	peak_1052	1000	.	26143.7	39.875	-1	2340
CM002236.1	7894731	7895919	peak_1052	1000	.	26143.7	39.875	-1	2340
CM002236.1	7900744	7901003	peak_1053	1000	.	316.996	5.26983	-1	84
CM002236.1	7905835	7905955	peak_1054	1000	.	200.419	5.26983	-1	74
CM002236.1	7909792	7911059	peak_1055	1000	.	28460.9	25.213	-1	571
CM002236.1	7911603	7912346	peak_1055	1000	.	28460.9	25.213	-1	571
CM002236.1	7913137	7914167	peak_1055	1000	.	28460.9	25.213	-1	571
CM002236.1	7919494	7920091	peak_1056	1000	.	7054.1	16.2995	-1	525
CM002236.1	7920772	7921468	peak_1056	1000	.	7054.1	16.2995	-1	525
CM002236.1	7923120	7925053	peak_1057	1000	.	43465.6	42.7601	-1	1345
CM002236.1	7926684	7927003	peak_1058	1000	.	340.604	4.89069	-1	216
CM002236.1	7927589	7932875	peak_1059	1000	.	90117.5	45.0209	-1	3822
CM002236.1	7941386	7941733	peak_1060	1000	.	4907.07	17.1839	-1	176
CM002236.1	7941873	7942329	peak_1060	1000	.	4907.07	17.1839	-1	176
CM002236.1	7950601	7951430	peak_1061	1000	.	4937.91	13.9654	-1	689
CM002236.1	7956187	7958926	peak_1062	1000	.	33412.2	31.3035	-1	1086
CM002236.1	7961267	7963934	peak_1064	1000	.	39566.5	33.8656	-1	2187
CM002236.1	7970901	7971462	peak_1065	1000	.	2378.73	11.7257	-1	441
CM002236.1	7983839	7984855	peak_1066	1000	.	6087.04	17.519	-1	641
CM002236.1	7988122	7988389	peak_1067	1000	.	461.113	6.6575	-1	219
CM002236.1	7998255	7998554	peak_1068	1000	.	341.743	6.02797	-1	87
CM002236.1	8009421	8009893	peak_1069	1000	.	925.992	9.00724	-1	380
CM002236.1	8010339	8010717	peak_1070	1000	.	1512.8	8.0689	-1	526
CM002236.1	8013084	8015267	peak_1072	1000	.	35690.5	26.0593	-1	2657
CM002236.1	8011696	8012966	peak_1072	1000	.	35690.5	26.0593	-1	2657
CM002236.1	8021358	8023039	peak_1073	1000	.	17393.2	32.6617	-1	1228
CM002236.1	8025440	8026401	peak_1074	1000	.	7583.36	21.8499	-1	720
CM002236.1	8032359	8033815	peak_1075	1000	.	30481.3	40.8958	-1	879
CM002236.1	8042282	8043025	peak_1076	1000	.	11953.7	30.0227	-1	457
CM002236.1	8049430	8049709	peak_1077	1000	.	362.38	5.48055	-1	71
CM002236.1	8050491	8050882	peak_1078	1000	.	2800.81	15.0427	-1	84
CM002236.1	8053005	8053497	peak_1079	1000	.	866.387	7.32486	-1	426
CM002236.1	8059603	8059751	peak_1080	1000	.	243.672	5.73334	-1	59
CM002236.1	8074111	8076731	peak_1081	1000	.	30546.4	31.3748	-1	1801
CM002236.1	8083716	8083862	peak_1082	1000	.	216.193	5.35412	-1	98
CM002236.1	8084337	8085494	peak_1083	1000	.	23819.6	27.2575	-1	2415
CM002236.1	8085600	8087096	peak_1083	1000	.	23819.6	27.2575	-1	2415
CM002236.1	8095829	8096381	peak_1084	1000	.	4757.92	18.0164	-1	441
CM002236.1	8115828	8116141	peak_1085	1000	.	13198.7	25.0195	-1	1048
CM002236.1	8116263	8117480	peak_1085	1000	.	13198.7	25.0195	-1	1048
CM002236.1	8132353	8132624	peak_1086	1000	.	458.75	5.94383	-1	185
CM002236.1	8136739	8137018	peak_1087	1000	.	547.284	6.11208	-1	140
CM002236.1	8140144	8141563	peak_1088	1000	.	13663.9	27.5711	-1	531
CM002236.1	8143479	8143784	peak_1089	1000	.	982.363	8.11	-1	76
CM002236.1	8150888	8151262	peak_1090	1000	.	1110.33	10.6408	-1	486
CM002236.1	8152843	8156181	peak_1093	1000	.	30498.3	23.8384	-1	898
CM002236.1	8163418	8163713	peak_1094	1000	.	1159.05	10.4444	-1	224
CM002236.1	8163871	8164039	peak_1095	1000	.	301.127	5.05914	-1	93
CM002236.1	8169766	8170001	peak_1096	1000	.	414.984	6.40606	-1	87
CM002236.1	8173724	8174090	peak_1097	1000	.	2062.18	9.16888	-1	279
CM002236.1	8174261	8174581	peak_1097	1000	.	2062.18	9.16888	-1	279
CM002236.1	8175852	8176104	peak_1098	1000	.	19178.1	23.0023	-1	2810
CM002236.1	8176206	8176911	peak_1098	1000	.	19178.1	23.0023	-1	2810
CM002236.1	8177352	8177574	peak_1098	1000	.	19178.1	23.0023	-1	2810
CM002236.1	8178248	8178837	peak_1098	1000	.	19178.1	23.0023	-1	2810
CM002236.1	8178993	8179214	peak_1098	1000	.	19178.1	23.0023	-1	2810
CM002236.1	8179992	8180602	peak_1099	1000	.	1353.26	7.32486	-1	315
CM002236.1	8184456	8184653	peak_1100	1000	.	534.995	8.96676	-1	67
CM002236.1	8184770	8185068	peak_1101	1000	.	1573.15	10.405	-1	63
CM002236.1	8192096	8192387	peak_1102	674	.	237.237	4.8486	-1	287
CM002236.1	8192517	8192694	peak_1103	1000	.	299.986	5.90175	-1	154
CM002236.1	8194263	8194492	peak_1104	640	.	217.621	4.26079	-1	303
CM002236.1	8208444	8217906	peak_1105	1000	.	161114	44.5146	-1	8356
CM002236.1	8221975	8222349	peak_1107	1000	.	480.133	5.90175	-1	259
CM002236.1	8222594	8223244	peak_1108	1000	.	2200.66	10.6016	-1	394
CM002236.1	8225388	8227150	peak_1109	1000	.	13649.4	22.7393	-1	895
CM002236.1	8267839	8268389	peak_1110	1000	.	950.784	8.15107	-1	264
CM002236.1	8270244	8271352	peak_1111	1000	.	3912.54	12.8973	-1	215
CM002236.1	8278973	8279253	peak_1112	1000	.	387.245	5.10127	-1	77
CM002236.1	8297543	8298049	peak_1113	1000	.	737.754	6.23815	-1	490
CM002236.1	8300127	8300331	peak_1114	1000	.	592.603	6.8248	-1	114
CM002236.1	8305023	8305444	peak_1116	1000	.	878.467	8.72324	-1	349
CM002236.1	8307830	8308079	peak_1117	1000	.	1067.32	9.49073	-1	194
CM002236.1	8309063	8309412	peak_1120	1000	.	1488	8.35603	-1	308
CM002236.1	8318434	8319862	peak_1121	1000	.	24562.6	31.5408	-1	678
CM002236.1	8320312	8321182	peak_1121	1000	.	24562.6	31.5408	-1	678
CM002236.1	8321337	8321636	peak_1122	1000	.	1349.66	8.96676	-1	92
CM002236.1	8324941	8325101	peak_1124	1000	.	12047.8	14.3996	-1	2223
CM002236.1	8322483	8324792	peak_1124	1000	.	12047.8	14.3996	-1	2223
CM002236.1	8325535	8325862	peak_1126	1000	.	624.41	7.11685	-1	99
CM002236.1	8326385	8331418	peak_1127	1000	.	56334.1	31.7297	-1	2805
CM002236.1	8335683	8338913	peak_1128	1000	.	16757.3	23.1477	-1	2599
CM002236.1	8361396	8361882	peak_1129	1000	.	6499.31	18.6704	-1	616
CM002236.1	8364281	8365731	peak_1131	1000	.	14583.2	21.6998	-1	1278
CM002236.1	8374311	8375313	peak_1132	1000	.	45434.1	33.731	-1	1547
CM002236.1	8371505	8374033	peak_1132	1000	.	45434.1	33.731	-1	1547
CM002236.1	8377171	8378157	peak_1135	1000	.	9025.06	21.8799	-1	439
CM002236.1	8387055	8387414	peak_1136	1000	.	1518.93	8.96676	-1	306
CM002236.1	8394732	8395397	peak_1137	1000	.	4940.78	15.606	-1	277
CM002236.1	8395709	8396337	peak_1138	1000	.	13069.7	14.3636	-1	1671
CM002236.1	8396874	8397796	peak_1138	1000	.	13069.7	14.3636	-1	1671
CM002236.1	8397916	8398468	peak_1138	1000	.	13069.7	14.3636	-1	1671
CM002236.1	8398643	8399096	peak_1138	1000	.	13069.7	14.3636	-1	1671
CM002236.1	8400772	8401076	peak_1139	1000	.	1264.33	8.72324	-1	354
CM002236.1	8402690	8402796	peak_1142	1000	.	489.075	7.86302	-1	68
CM002236.1	8403289	8403553	peak_1143	1000	.	707.088	5.48055	-1	465
CM002236.1	8406714	8409199	peak_1144	1000	.	30491.3	39.9139	-1	1269
CM002236.1	8416392	8416695	peak_1145	1000	.	1018.55	7.65651	-1	361
CM002236.1	8438855	8439687	peak_1146	1000	.	5619.72	22.3563	-1	399
CM002236.1	8439947	8440606	peak_1147	1000	.	3293.77	12.8973	-1	460
CM002236.1	8454682	8454883	peak_1148	1000	.	299.628	6.28014	-1	65
CM002236.1	8455277	8455603	peak_1150	1000	.	1084.82	7.98662	-1	262
CM002236.1	8462199	8462701	peak_1151	1000	.	2332.48	10.6016	-1	403
CM002236.1	8464872	8464982	peak_1152	1000	.	2753.24	11.3412	-1	742
CM002236.1	8465114	8465517	peak_1152	1000	.	2753.24	11.3412	-1	742
CM002236.1	8481852	8482127	peak_1153	1000	.	635.038	6.40606	-1	62
CM002236.1	8482338	8482952	peak_1154	1000	.	1023.5	6.783	-1	563
CM002236.1	8491328	8493900	peak_1155	1000	.	30481.4	32.4074	-1	1561
CM002236.1	8494040	8494442	peak_1155	1000	.	30481.4	32.4074	-1	1561
CM002236.1	8505401	8506121	peak_1156	1000	.	8795.95	16.676	-1	493
CM002236.1	8506580	8506877	peak_1156	1000	.	8795.95	16.676	-1	493
CM002236.1	8512462	8512595	peak_1157	1000	.	3007.11	9.0477	-1	323
CM002236.1	8512704	8513451	peak_1157	1000	.	3007.11	9.0477	-1	323
CM002236.1	8513576	8513892	peak_1157	1000	.	3007.11	9.0477	-1	323
CM002236.1	8515484	8515894	peak_1158	1000	.	1718.23	9.2898	-1	212
CM002236.1	8520197	8520497	peak_1159	749	.	229.265	4.8486	-1	50
CM002236.1	8520689	8520789	peak_1160	1000	.	236.433	5.48055	-1	72
CM002236.1	8520900	8521167	peak_1161	1000	.	745.017	6.8248	-1	91
CM002236.1	8528382	8529137	peak_1162	1000	.	4195.95	14.9599	-1	645
CM002236.1	8543068	8543971	peak_1163	1000	.	15052.5	23.0023	-1	210
CM002236.1	8544077	8544915	peak_1163	1000	.	15052.5	23.0023	-1	210
CM002236.1	8548743	8549006	peak_1164	1000	.	317.928	4.68034	-1	136
CM002236.1	8568042	8568293	peak_1165	769	.	200.777	4.68034	-1	88
CM002236.1	8573957	8574405	peak_1166	1000	.	2151.49	9.45061	-1	370
CM002236.1	8576267	8576587	peak_1167	1000	.	1759.75	11.7257	-1	222
CM002236.1	8578047	8578335	peak_1169	1000	.	3685.51	11.6107	-1	809
CM002236.1	8578437	8579111	peak_1169	1000	.	3685.51	11.6107	-1	809
CM002236.1	8583833	8584643	peak_1172	1000	.	46655.4	29.5041	-1	4120
CM002236.1	8584898	8588421	peak_1172	1000	.	46655.4	29.5041	-1	4120
CM002236.1	8592034	8592534	peak_1173	1000	.	1504.24	9.49073	-1	288
CM002236.1	8592831	8593416	peak_1174	1000	.	10840.2	21.8499	-1	514
CM002236.1	8593568	8594203	peak_1174	1000	.	10840.2	21.8499	-1	514
CM002236.1	8602204	8602460	peak_1175	1000	.	805.78	8.47869	-1	172
CM002236.1	8603174	8603901	peak_1176	1000	.	3176.69	13.9654	-1	373
CM002236.1	8607745	8608485	peak_1177	1000	.	10569.4	24.2924	-1	333
CM002236.1	8611896	8612431	peak_1178	1000	.	4247.88	14.0018	-1	178
CM002236.1	8613638	8613981	peak_1179	1000	.	2686.12	13.0833	-1	250
CM002236.1	8617992	8619232	peak_1180	1000	.	7458.92	15.6759	-1	411
CM002236.1	8628166	8628380	peak_1182	1000	.	681.202	7.4494	-1	117
CM002236.1	8628817	8629162	peak_1183	1000	.	896.978	7.20012	-1	415
CM002236.1	8639388	8639891	peak_1184	1000	.	2489.27	10.2077	-1	435
CM002236.1	8649171	8650382	peak_1186	1000	.	14976.8	27.5972	-1	723
CM002236.1	8655376	8655811	peak_1187	1000	.	674.054	6.61563	-1	335
CM002236.1	8659759	8660475	peak_1188	1000	.	7838.54	19.2148	-1	565
CM002236.1	8704958	8705500	peak_1189	1000	.	1430.59	6.9918	-1	419
CM002236.1	8705678	8706129	peak_1190	1000	.	2814.53	11.07	-1	308
CM002236.1	8713380	8713656	peak_1191	1000	.	492.828	6.049	-1	130
CM002236.1	8718260	8718629	peak_1192	550	.	202.938	4.47032	-1	248
CM002236.1	8740064	8741369	peak_1193	1000	.	11093	24.964	-1	567
CM002236.1	8754357	8755347	peak_1194	1000	.	4141.57	11.6491	-1	842
CM002236.1	8755471	8755618	peak_1195	1000	.	880.196	12.069	-1	76
CM002236.1	8768870	8769130	peak_1196	1000	.	1097.29	10.0492	-1	69
CM002236.1	8774111	8774705	peak_1197	1000	.	2595.22	11.1089	-1	162
CM002236.1	8776953	8777685	peak_1198	1000	.	3850.04	15.3605	-1	608
CM002236.1	8778067	8778320	peak_1199	1000	.	533.414	5.26983	-1	78
CM002236.1	8778461	8778918	peak_1200	1000	.	2323.67	12.031	-1	172
CM002236.1	8785726	8786686	peak_1201	1000	.	41144.6	28.4726	-1	3412
CM002236.1	8787195	8790532	peak_1201	1000	.	41144.6	28.4726	-1	3412
CM002236.1	8801459	8801664	peak_1202	1000	.	410.794	5.81756	-1	257
CM002236.1	8805225	8807478	peak_1203	1000	.	33268.9	35.1669	-1	1012
CM002236.1	8811754	8812355	peak_1204	1000	.	2601.28	10.7191	-1	443
CM002236.1	8813003	8813199	peak_1205	1000	.	360.046	6.28014	-1	56
CM002236.1	8815032	8816568	peak_1206	1000	.	13359.7	24.8529	-1	1321
CM002236.1	8818119	8818574	peak_1207	1000	.	2730.45	9.61092	-1	177
CM002236.1	8819531	8820053	peak_1208	1000	.	4130.72	17.3518	-1	470
CM002236.1	8833167	8833380	peak_1209	1000	.	767.683	7.78049	-1	87
CM002236.1	8840427	8840989	peak_1210	1000	.	1549.82	8.8857	-1	303
CM002236.1	8843673	8845684	peak_1211	1000	.	42513	31.2082	-1	3196
CM002236.1	8845792	8847414	peak_1211	1000	.	42513	31.2082	-1	3196
CM002236.1	8883396	8883521	peak_1212	1000	.	229.833	5.4384	-1	61
CM002236.1	8909150	8910227	peak_1213	1000	.	21067	26.1403	-1	781
CM002236.1	8910373	8911777	peak_1213	1000	.	21067	26.1403	-1	781
CM002236.1	8933525	8933798	peak_1214	962	.	422.136	5.73334	-1	224
CM002236.1	8934983	8935219	peak_1215	1000	.	773.484	8.76389	-1	165
CM002236.1	8935437	8935787	peak_1216	1000	.	2540.13	8.51952	-1	717
CM002236.1	8935896	8936260	peak_1216	1000	.	2540.13	8.51952	-1	717
CM002236.1	8936398	8936625	peak_1217	1000	.	538.474	7.07519	-1	182
CM002236.1	8942673	8942929	peak_1218	1000	.	9447.26	21.185	-1	1486
CM002236.1	8943619	8944697	peak_1218	1000	.	9447.26	21.185	-1	1486
CM002236.1	8946772	8947231	peak_1219	1000	.	2261.98	12.8226	-1	172
CM002236.1	8953866	8954330	peak_1222	1000	.	2047.98	9.2898	-1	187
CM002236.1	8956702	8957149	peak_1223	1000	.	3164.69	16.0927	-1	210
CM002236.1	8965416	8967889	peak_1224	1000	.	26283.3	27.4929	-1	2083
CM002236.1	8967990	8968484	peak_1224	1000	.	26283.3	27.4929	-1	2083
CM002236.1	8973737	8974366	peak_1225	1000	.	2237.21	10.6016	-1	477
CM002236.1	8979590	8980534	peak_1226	1000	.	9686.94	24.377	-1	354
CM002236.1	8989172	8992381	peak_1227	1000	.	52352.3	41.8564	-1	3250
CM002236.1	9000054	9006697	peak_1228	1000	.	132663	45.9148	-1	3046
CM002236.1	9007190	9007433	peak_1229	1000	.	546.626	7.65651	-1	294
CM002236.1	9010308	9010529	peak_1230	901	.	200.031	4.80652	-1	36
CM002236.1	9017019	9017796	peak_1231	1000	.	4128.7	18.4427	-1	588
CM002236.1	9018685	9019259	peak_1232	1000	.	41523.3	26.4091	-1	6255
CM002236.1	9019645	9020344	peak_1232	1000	.	41523.3	26.4091	-1	6255
CM002236.1	9020677	9021081	peak_1232	1000	.	41523.3	26.4091	-1	6255
CM002236.1	9021750	9022482	peak_1232	1000	.	41523.3	26.4091	-1	6255
CM002236.1	9023522	9025444	peak_1232	1000	.	41523.3	26.4091	-1	6255
CM002236.1	9034221	9035015	peak_1233	1000	.	9083.01	17.0491	-1	1600
CM002236.1	9035417	9035936	peak_1233	1000	.	9083.01	17.0491	-1	1600
CM002236.1	9039784	9039996	peak_1234	1000	.	8183.48	25.213	-1	869
CM002236.1	9040208	9040970	peak_1234	1000	.	8183.48	25.213	-1	869
CM002236.1	9043659	9046601	peak_1235	1000	.	38586.7	34.2668	-1	1378
CM002236.1	9047400	9047980	peak_1236	1000	.	1974.27	9.0477	-1	126
CM002236.1	9053299	9054258	peak_1237	1000	.	15371.6	34.9054	-1	555
CM002236.1	9058870	9061400	peak_1238	1000	.	44811.3	40.1276	-1	2240
CM002236.1	9068790	9069324	peak_1240	1000	.	1382.66	7.98662	-1	86
CM002236.1	9072920	9073901	peak_1241	1000	.	9843.5	20.478	-1	418
CM002236.1	9088326	9089304	peak_1242	1000	.	18860.3	25.0195	-1	2230
CM002236.1	9089763	9090045	peak_1242	1000	.	18860.3	25.0195	-1	2230
CM002236.1	9090157	9091364	peak_1242	1000	.	18860.3	25.0195	-1	2230
CM002236.1	9096531	9097893	peak_1243	1000	.	8111.89	18.4427	-1	946
CM002236.1	9107957	9108300	peak_1244	1000	.	11362.7	17.6189	-1	1411
CM002236.1	9108413	9109621	peak_1244	1000	.	11362.7	17.6189	-1	1411
CM002236.1	9116383	9117486	peak_1245	1000	.	7281.96	14.6509	-1	688
CM002236.1	9148924	9149547	peak_1246	1000	.	3359.78	10.8364	-1	359
CM002236.1	9160846	9161644	peak_1247	1000	.	5089.08	12.9718	-1	574
CM002236.1	9161765	9163498	peak_1248	1000	.	11235.4	17.6855	-1	1161
CM002236.1	9175038	9175528	peak_1249	1000	.	963.493	7.53231	-1	427
CM002236.1	9182839	9183132	peak_1250	1000	.	821.394	8.51952	-1	209
CM002236.1	9183482	9184146	peak_1252	1000	.	9446.24	25.2957	-1	402
CM002236.1	9184275	9184431	peak_1253	1000	.	621.453	9.16888	-1	83
CM002236.1	9194799	9195134	peak_1254	832	.	282.167	4.68034	-1	87
CM002236.1	9201673	9202041	peak_1255	1000	.	1620.93	10.7191	-1	292
CM002236.1	9204228	9204529	peak_1256	1000	.	832.417	7.90425	-1	212
CM002236.1	9212153	9212480	peak_1257	1000	.	676.943	7.73918	-1	232
CM002236.1	9218169	9218671	peak_1258	1000	.	2667.85	12.5246	-1	386
CM002236.1	9221170	9221676	peak_1259	1000	.	1290.81	9.57089	-1	185
CM002236.1	9229460	9229719	peak_1260	1000	.	768.037	6.9918	-1	111
CM002236.1	9236458	9238978	peak_1261	1000	.	19090.3	27.0734	-1	803
CM002236.1	9245694	9245963	peak_1262	1000	.	834.951	8.3151	-1	184
CM002236.1	9246184	9246406	peak_1263	1000	.	783.352	9.16888	-1	73
CM002236.1	9251632	9252188	peak_1264	1000	.	4458.39	15.0072	-1	293
CM002236.1	9269380	9269544	peak_1265	1000	.	27126.9	27.753	-1	3115
CM002236.1	9270399	9271038	peak_1265	1000	.	27126.9	27.753	-1	3115
CM002236.1	9271341	9272772	peak_1265	1000	.	27126.9	27.753	-1	3115
CM002236.1	9280178	9280437	peak_1266	1000	.	339.185	5.94383	-1	191
CM002236.1	9285146	9286948	peak_1267	1000	.	15356.3	27.1261	-1	1508
CM002236.1	9340794	9341177	peak_1268	1000	.	1685.67	10.68	-1	74
CM002236.1	9347283	9349313	peak_1269	1000	.	10255.8	13.929	-1	908
CM002236.1	9349560	9351176	peak_1270	1000	.	7002.4	17.6855	-1	667
CM002236.1	9358327	9358658	peak_1271	1000	.	516.797	5.77545	-1	57
CM002236.1	9362622	9363173	peak_1272	1000	.	2459.43	9.73084	-1	488
CM002236.1	9363277	9363439	peak_1272	1000	.	2459.43	9.73084	-1	488
CM002236.1	9366514	9366814	peak_1273	1000	.	882.656	6.32213	-1	72
CM002236.1	9366957	9367485	peak_1274	1000	.	5810.7	13.71	-1	421
CM002236.1	9367839	9368130	peak_1274	1000	.	5810.7	13.71	-1	421
CM002236.1	9368386	9368777	peak_1275	1000	.	23262.4	33.1428	-1	1567
CM002236.1	9368987	9370420	peak_1275	1000	.	23262.4	33.1428	-1	1567
CM002236.1	9374682	9375033	peak_1276	1000	.	657.234	6.11208	-1	283
CM002236.1	9375163	9375441	peak_1277	1000	.	743.719	8.39695	-1	97
CM002236.1	9375567	9375700	peak_1278	1000	.	239.701	5.81756	-1	68
CM002236.1	9383569	9383936	peak_1279	1000	.	1078.49	7.32486	-1	168
CM002236.1	9396985	9397285	peak_1281	1000	.	24706.7	26.1673	-1	1332
CM002236.1	9397397	9398972	peak_1281	1000	.	24706.7	26.1673	-1	1332
CM002236.1	9399132	9399540	peak_1281	1000	.	24706.7	26.1673	-1	1332
CM002236.1	9399647	9400254	peak_1281	1000	.	24706.7	26.1673	-1	1332
CM002236.1	9403850	9404051	peak_1282	1000	.	550.384	5.90175	-1	161
CM002236.1	9404465	9405396	peak_1283	1000	.	6410.6	10.5623	-1	917
CM002236.1	9405989	9406441	peak_1283	1000	.	6410.6	10.5623	-1	917
CM002236.1	9406687	9406872	peak_1283	1000	.	6410.6	10.5623	-1	917
CM002236.1	9407895	9408319	peak_1284	1000	.	2141.08	11.3798	-1	404
CM002236.1	9413889	9414292	peak_1285	1000	.	6426.57	14.3996	-1	2035
CM002236.1	9415497	9416021	peak_1285	1000	.	6426.57	14.3996	-1	2035
CM002236.1	9422189	9422462	peak_1286	1000	.	322.133	5.1434	-1	164
CM002236.1	9428818	9429501	peak_1287	1000	.	1357.13	9.00724	-1	441
CM002236.1	9437013	9438778	peak_1288	1000	.	14325.7	24.4613	-1	760
CM002236.1	9443779	9444364	peak_1289	1000	.	4747.76	15.641	-1	228
CM002236.1	9456620	9457167	peak_1290	1000	.	5531.52	19.0256	-1	495
CM002236.1	9465377	9466123	peak_1291	1000	.	1484.63	7.69786	-1	435
CM002236.1	9466985	9467454	peak_1292	1000	.	1262.44	8.15107	-1	270
CM002236.1	9476127	9476740	peak_1293	1000	.	1633.55	9.12852	-1	516
CM002236.1	9481264	9481744	peak_1294	1000	.	2909.49	16.3339	-1	411
CM002236.1	9524481	9524600	peak_1296	1000	.	2632.23	10.9144	-1	124
CM002236.1	9524741	9525015	peak_1297	1000	.	30537	27.3099	-1	1968
CM002236.1	9525177	9525835	peak_1297	1000	.	30537	27.3099	-1	1968
CM002236.1	9526114	9527699	peak_1297	1000	.	30537	27.3099	-1	1968
CM002236.1	9545929	9548104	peak_1298	1000	.	26841.6	24.2076	-1	719
CM002236.1	9548220	9548441	peak_1298	1000	.	26841.6	24.2076	-1	719
CM002236.1	9548613	9549776	peak_1298	1000	.	26841.6	24.2076	-1	719
CM002236.1	9572932	9573459	peak_1299	1000	.	5490.68	22.7393	-1	346
CM002236.1	9580264	9581617	peak_1300	1000	.	16148.3	17.0828	-1	912
CM002236.1	9582689	9582895	peak_1300	1000	.	16148.3	17.0828	-1	912
CM002236.1	9583469	9584514	peak_1301	1000	.	14876.2	27.2837	-1	822
CM002236.1	9586515	9586828	peak_1302	1000	.	678.324	5.48055	-1	268
CM002236.1	9586992	9587138	peak_1303	1000	.	437.748	7.40791	-1	82
CM002236.1	9597817	9599875	peak_1304	1000	.	22421.3	26.0593	-1	1548
CM002236.1	9600015	9600184	peak_1305	1000	.	589.629	8.39695	-1	107
CM002236.1	9618482	9618629	peak_1306	1000	.	209.108	4.9749	-1	82
CM002236.1	9618773	9618934	peak_1307	1000	.	313.837	5.90175	-1	71
CM002236.1	9619899	9620216	peak_1308	1000	.	4449.96	14.7224	-1	705
CM002236.1	9620350	9620719	peak_1308	1000	.	4449.96	14.7224	-1	705
CM002236.1	9626610	9628286	peak_1309	1000	.	11373.7	21.6697	-1	163
CM002236.1	9629679	9630149	peak_1310	1000	.	1440.66	8.76389	-1	68
CM002236.1	9635823	9636111	peak_1311	1000	.	456.081	5.1434	-1	221
CM002236.1	9668235	9668725	peak_1312	1000	.	3101.19	14.1831	-1	287
CM002236.1	9675703	9676262	peak_1314	1000	.	33484.5	26.5695	-1	2459
CM002236.1	9676364	9676651	peak_1314	1000	.	33484.5	26.5695	-1	2459
CM002236.1	9676795	9677150	peak_1314	1000	.	33484.5	26.5695	-1	2459
CM002236.1	9677472	9679872	peak_1314	1000	.	33484.5	26.5695	-1	2459
CM002236.1	9694301	9694785	peak_1315	1000	.	1258.41	8.35603	-1	168
CM002236.1	9704833	9705317	peak_1316	1000	.	4466.68	18.8322	-1	345
CM002236.1	9705427	9705859	peak_1316	1000	.	4466.68	18.8322	-1	345
CM002236.1	9764191	9764483	peak_1317	857	.	263.945	4.6383	-1	30
CM002236.1	9767058	9767580	peak_1318	1000	.	855.881	5.81756	-1	228
CM002237.1	23043	23386	peak_1319	1000	.	1198.07	9.6909	-1	248
CM002237.1	23500	24319	peak_1320	1000	.	1521.85	7.73918	-1	619
CM002237.1	24715	25423	peak_1321	1000	.	3059.55	13.8561	-1	627
CM002237.1	38533	39025	peak_1322	1000	.	524.971	4.93279	-1	263
CM002237.1	43148	44142	peak_1323	1000	.	5730.81	17.1165	-1	593
CM002237.1	45479	46992	peak_1324	1000	.	17366	29.8259	-1	736
CM002237.1	59177	59651	peak_1325	1000	.	1470.37	10.2472	-1	172
CM002237.1	83826	84077	peak_1327	1000	.	610.271	6.74118	-1	200
CM002237.1	88323	88879	peak_1328	1000	.	1947.96	12.2965	-1	213
CM002237.1	101420	101979	peak_1329	1000	.	1344.46	8.43783	-1	188
CM002237.1	102711	103231	peak_1330	1000	.	525.577	4.93279	-1	386
CM002237.1	156288	157121	peak_1331	1000	.	6508.08	20.3226	-1	472
CM002237.1	158125	158515	peak_1332	1000	.	981.345	7.2833	-1	79
CM002237.1	174413	174696	peak_1333	1000	.	361.941	5.94383	-1	66
CM002237.1	179029	179482	peak_1334	1000	.	1691.52	8.60109	-1	129
CM002237.1	192859	194312	peak_1335	1000	.	14312	19.9473	-1	1178
CM002237.1	194523	195074	peak_1335	1000	.	14312	19.9473	-1	1178
CM002237.1	197799	199764	peak_1336	1000	.	43154.8	44.2857	-1	1476
CM002237.1	202267	202472	peak_1338	1000	.	863.513	7.24172	-1	56
CM002237.1	202861	203443	peak_1339	1000	.	1636.2	11.5467	-1	143
CM002237.1	204945	205367	peak_1341	1000	.	1808.71	9.6909	-1	330
CM002237.1	230613	231386	peak_1342	1000	.	4764.79	16.1618	-1	164
CM002237.1	241452	241819	peak_1343	1000	.	449.742	5.01702	-1	276
CM002237.1	241929	242459	peak_1344	953	.	505.133	5.26983	-1	447
CM002237.1	255546	256502	peak_1345	1000	.	14087.8	23.0023	-1	821
CM002237.1	256771	257356	peak_1345	1000	.	14087.8	23.0023	-1	821
CM002237.1	259279	259453	peak_1346	1000	.	2289.64	9.41045	-1	1287
CM002237.1	261457	261779	peak_1347	1000	.	2699.58	11.4954	-1	703
CM002237.1	263221	264631	peak_1348	1000	.	14846.8	31.1127	-1	589
CM002237.1	274416	275250	peak_1349	1000	.	7413.39	21.4281	-1	443
CM002237.1	275380	275668	peak_1350	1000	.	773.023	7.07519	-1	211
CM002237.1	277825	278414	peak_1351	1000	.	6232.22	18.0164	-1	385
CM002237.1	281592	282765	peak_1352	1000	.	4674.74	10.4838	-1	396
CM002237.1	283641	284119	peak_1353	1000	.	15784.8	20.4159	-1	1890
CM002237.1	284241	286242	peak_1353	1000	.	15784.8	20.4159	-1	1890
CM002237.1	300377	301156	peak_1354	1000	.	3044.75	11.1864	-1	262
CM002237.1	324014	324453	peak_1355	1000	.	13816.6	23.5807	-1	2171
CM002237.1	324869	325459	peak_1355	1000	.	13816.6	23.5807	-1	2171
CM002237.1	325789	326353	peak_1355	1000	.	13816.6	23.5807	-1	2171
CM002237.1	345997	346116	peak_1357	1000	.	359.133	6.28014	-1	81
CM002237.1	346314	346498	peak_1358	1000	.	64164.2	43.4096	-1	2506
CM002237.1	346932	350355	peak_1358	1000	.	64164.2	43.4096	-1	2506
CM002237.1	358307	358523	peak_1359	1000	.	272.271	4.21895	-1	70
CM002237.1	363301	364127	peak_1360	1000	.	2758.85	11.4954	-1	273
CM002237.1	372859	373673	peak_1361	1000	.	24475	24.4332	-1	552
CM002237.1	374278	375924	peak_1361	1000	.	24475	24.4332	-1	552
CM002237.1	376521	378048	peak_1362	1000	.	13178.7	21.8499	-1	657
CM002237.1	379738	380161	peak_1363	874	.	369.779	4.80652	-1	204
CM002237.1	380293	380693	peak_1364	1000	.	564.807	6.44801	-1	321
CM002237.1	380938	381095	peak_1365	1000	.	534.843	6.783	-1	123
CM002237.1	381295	384510	peak_1366	1000	.	26019.7	32.2216	-1	975
CM002237.1	388962	389349	peak_1367	1000	.	3343.38	11.5723	-1	943
CM002237.1	389673	389835	peak_1368	1000	.	499.376	7.49087	-1	106
CM002237.1	389978	390226	peak_1369	1000	.	255.362	4.55428	-1	167
CM002237.1	409017	409607	peak_1370	1000	.	3398.23	12.107	-1	206
CM002237.1	430452	430582	peak_1371	524	.	233.916	4.38644	-1	397
CM002237.1	434843	435610	peak_1372	1000	.	5230.38	16.9138	-1	320
CM002237.1	441810	442371	peak_1374	1000	.	2546.72	11.3412	-1	330
CM002237.1	444085	444274	peak_1375	1000	.	262.634	4.38644	-1	184
CM002237.1	452124	454542	peak_1377	1000	.	38475.1	34.8398	-1	672
CM002237.1	454687	455401	peak_1377	1000	.	38475.1	34.8398	-1	672
CM002237.1	458728	458942	peak_1378	1000	.	244.625	4.59628	-1	115
CM002237.1	465119	465461	peak_1379	953	.	878.247	8.3151	-1	181
CM002237.1	466349	466941	peak_1380	1000	.	1661.73	7.20012	-1	603
CM002237.1	476629	478019	peak_1381	1000	.	12879	21.9397	-1	341
CM002237.1	482405	482525	peak_1382	1000	.	343.539	6.783	-1	76
CM002237.1	482673	482869	peak_1383	1000	.	510.488	6.3641	-1	92
CM002237.1	494835	495785	peak_1385	1000	.	7596.58	20.1041	-1	774
CM002237.1	513796	515569	peak_1386	1000	.	19625.5	20.509	-1	1755
CM002237.1	515690	516136	peak_1386	1000	.	19625.5	20.509	-1	1755
CM002237.1	518210	518431	peak_1387	1000	.	804.803	7.32486	-1	236
CM002237.1	518989	519248	peak_1388	1000	.	1439.77	10.405	-1	187
CM002237.1	519441	522044	peak_1389	1000	.	24866.5	24.4051	-1	1832
CM002237.1	578479	578868	peak_1390	1000	.	1516.92	10.405	-1	88
CM002237.1	578989	579137	peak_1391	1000	.	446.015	7.36639	-1	94
CM002237.1	598614	599053	peak_1392	1000	.	81233	28.4993	-1	8278
CM002237.1	599337	599929	peak_1392	1000	.	81233	28.4993	-1	8278
CM002237.1	600417	601746	peak_1392	1000	.	81233	28.4993	-1	8278
CM002237.1	601942	602205	peak_1392	1000	.	81233	28.4993	-1	8278
CM002237.1	602805	603538	peak_1392	1000	.	81233	28.4993	-1	8278
CM002237.1	603661	604427	peak_1392	1000	.	81233	28.4993	-1	8278
CM002237.1	604584	605409	peak_1392	1000	.	81233	28.4993	-1	8278
CM002237.1	605854	607276	peak_1392	1000	.	81233	28.4993	-1	8278
CM002237.1	607444	607550	peak_1393	1000	.	31527	32.4538	-1	645
CM002237.1	607661	609474	peak_1393	1000	.	31527	32.4538	-1	645
CM002237.1	609586	609889	peak_1393	1000	.	31527	32.4538	-1	645
CM002237.1	625729	625981	peak_1394	1000	.	825.779	6.86658	-1	55
CM002237.1	626178	626629	peak_1395	816	.	464.273	4.80652	-1	114
CM002237.1	631097	631375	peak_1396	1000	.	1215.57	10.9534	-1	170
CM002237.1	631623	631757	peak_1397	1000	.	2440.65	9.45061	-1	1095
CM002237.1	631947	632223	peak_1397	1000	.	2440.65	9.45061	-1	1095
CM002237.1	632553	632707	peak_1397	1000	.	2440.65	9.45061	-1	1095
CM002237.1	632843	633234	peak_1397	1000	.	2440.65	9.45061	-1	1095
CM002237.1	639691	640354	peak_1398	1000	.	2262.66	11.5723	-1	218
CM002237.1	642278	642648	peak_1399	1000	.	510.023	6.61563	-1	177
CM002237.1	644807	645089	peak_1401	1000	.	294.336	5.35412	-1	99
CM002237.1	662572	664797	peak_1402	1000	.	32815.3	27.6492	-1	4083
CM002237.1	665312	666977	peak_1402	1000	.	32815.3	27.6492	-1	4083
CM002237.1	669785	670776	peak_1403	1000	.	11643.9	24.8807	-1	585
CM002237.1	673094	674341	peak_1404	1000	.	23189.7	21.8799	-1	1767
CM002237.1	674623	675143	peak_1404	1000	.	23189.7	21.8799	-1	1767
CM002237.1	675275	675487	peak_1404	1000	.	23189.7	21.8799	-1	1767
CM002237.1	675600	676090	peak_1404	1000	.	23189.7	21.8799	-1	1767
CM002237.1	683955	684252	peak_1405	714	.	212.024	3.71935	-1	216
CM002237.1	716145	716551	peak_1406	1000	.	1251.34	9.85047	-1	189
CM002237.1	719469	719796	peak_1407	1000	.	774.887	7.36639	-1	167
CM002237.1	726972	727376	peak_1408	1000	.	1499.82	9.00724	-1	218
CM002237.1	734390	734989	peak_1409	1000	.	2676.17	11.3798	-1	500
CM002237.1	736633	737050	peak_1410	1000	.	1456.47	9.37027	-1	195
CM002237.1	737750	737863	peak_1411	1000	.	2280.13	10.3656	-1	345
CM002237.1	737215	737649	peak_1411	1000	.	2280.13	10.3656	-1	345
CM002237.1	738098	738291	peak_1412	1000	.	465.263	5.31197	-1	73
CM002237.1	739150	740203	peak_1413	1000	.	3725.69	13.1205	-1	202
CM002237.1	747033	747251	peak_1414	1000	.	529.28	6.32213	-1	129
CM002237.1	759447	760600	peak_1415	1000	.	8151.53	15.2901	-1	760
CM002237.1	760714	760999	peak_1415	1000	.	8151.53	15.2901	-1	760
CM002237.1	761763	762059	peak_1416	676	.	235.354	3.84376	-1	96
CM002237.1	782669	784002	peak_1418	1000	.	11294.6	21.0324	-1	995
CM002237.1	784828	785341	peak_1419	1000	.	1942.15	9.53083	-1	486
CM002237.1	787478	788267	peak_1421	1000	.	3819.12	12.7479	-1	604
CM002237.1	789656	790084	peak_1422	1000	.	636.306	7.11685	-1	233
CM002237.1	792521	792817	peak_1423	1000	.	774.175	6.8248	-1	230
CM002237.1	805155	805432	peak_1424	1000	.	947.293	7.20012	-1	180
CM002237.1	806766	807242	peak_1425	1000	.	605.257	5.73334	-1	246
CM002237.1	830380	831695	peak_1426	1000	.	11495.6	21.3371	-1	371
CM002237.1	834137	834985	peak_1427	1000	.	2965.44	9.24953	-1	80
CM002237.1	846427	847086	peak_1428	1000	.	2530.17	10.9534	-1	500
CM002237.1	847899	848256	peak_1429	1000	.	1175.22	9.0477	-1	446
CM002237.1	859838	860224	peak_1430	1000	.	955.815	7.53231	-1	256
CM002237.1	863169	863526	peak_1431	1000	.	2445.55	14.7938	-1	94
CM002237.1	883268	883540	peak_1432	1000	.	566.147	6.40606	-1	84
CM002237.1	900263	900637	peak_1433	1000	.	1085.13	6.74118	-1	522
CM002237.1	904165	904640	peak_1434	1000	.	3153.4	11.8786	-1	543
CM002237.1	904760	904949	peak_1434	1000	.	3153.4	11.8786	-1	543
CM002237.1	909128	909576	peak_1435	1000	.	1454.02	7.69786	-1	512
CM002237.1	910190	910461	peak_1437	1000	.	2500.72	12.7853	-1	550
CM002237.1	910583	910839	peak_1437	1000	.	2500.72	12.7853	-1	550
CM002237.1	911578	913076	peak_1438	1000	.	5812.08	10.68	-1	1871
CM002237.1	937694	937914	peak_1439	1000	.	467.06	6.95008	-1	125
CM002237.1	938048	938232	peak_1440	1000	.	572.058	7.03351	-1	86
CM002237.1	938370	939867	peak_1441	1000	.	7342.7	16.6078	-1	882
CM002237.1	944793	945095	peak_1442	1000	.	328.515	4.59628	-1	236
CM002237.1	957660	959066	peak_1443	1000	.	12232.2	20.7869	-1	728
CM002237.1	968547	968882	peak_1444	1000	.	1786.01	10.405	-1	118
CM002237.1	976570	978156	peak_1445	1000	.	8923.85	26.4359	-1	875
CM002237.1	982185	982537	peak_1446	1000	.	496.873	4.59628	-1	254
CM002237.1	986073	986586	peak_1447	1000	.	2115.53	12.107	-1	232
CM002237.1	990958	991395	peak_1448	1000	.	1610.08	7.69786	-1	94
CM002237.1	994545	994707	peak_1449	1000	.	276.47	5.52269	-1	95
CM002237.1	994833	995190	peak_1450	1000	.	755.659	6.48994	-1	79
CM002237.1	999154	999701	peak_1451	1000	.	1862.33	9.73084	-1	207
CM002237.1	1003625	1003787	peak_1452	1000	.	441.566	7.32486	-1	75
CM002237.1	1003982	1004254	peak_1453	1000	.	1014.62	9.85047	-1	123
CM002237.1	1015932	1016124	peak_1454	1000	.	203.567	4.89069	-1	99
CM002237.1	1036201	1036743	peak_1455	1000	.	4740	18.8645	-1	443
CM002237.1	1042566	1042858	peak_1456	1000	.	1100.72	9.37027	-1	85
CM002237.1	1044172	1044618	peak_1457	1000	.	4362.16	17.7187	-1	171
CM002237.1	1046432	1046997	peak_1458	1000	.	8741.58	15.3253	-1	336
CM002237.1	1047311	1047750	peak_1458	1000	.	8741.58	15.3253	-1	336
CM002237.1	1057663	1058430	peak_1459	1000	.	14906	29.8752	-1	778
CM002237.1	1060170	1060405	peak_1460	1000	.	610.541	6.8248	-1	148
CM002237.1	1060536	1060707	peak_1461	1000	.	378.142	6.57375	-1	34
CM002237.1	1064102	1066552	peak_1462	1000	.	40758.8	38.4691	-1	445
CM002237.1	1076798	1077283	peak_1463	1000	.	1109.08	9.6909	-1	116
CM002237.1	1084055	1084290	peak_1464	1000	.	631.668	9.37027	-1	61
CM002237.1	1084581	1085155	peak_1465	1000	.	6542.52	24.6296	-1	416
CM002237.1	1151564	1151866	peak_1466	1000	.	996.518	8.15107	-1	144
CM002237.1	1365751	1367727	peak_1467	1000	.	40754.9	43.5743	-1	1478
CM002237.1	1380165	1380475	peak_1468	1000	.	610.262	5.4384	-1	152
CM002237.1	1380966	1381154	peak_1469	1000	.	6886.51	18.4753	-1	864
CM002237.1	1381350	1382251	peak_1469	1000	.	6886.51	18.4753	-1	864
CM002237.1	1383813	1383953	peak_1471	761	.	359.854	5.69121	-1	151
CM002237.1	1384535	1385601	peak_1472	1000	.	4475.15	12.4098	-1	919
CM002237.1	1391944	1392636	peak_1473	1000	.	5867.2	21.0018	-1	340
CM002237.1	1392760	1392974	peak_1473	1000	.	5867.2	21.0018	-1	340
CM002237.1	1399371	1399693	peak_1474	1000	.	3985.44	13.3425	-1	614
CM002237.1	1399795	1400275	peak_1474	1000	.	3985.44	13.3425	-1	614
CM002237.1	1420611	1421489	peak_1475	1000	.	11651	20.3226	-1	611
CM002237.1	1422407	1423000	peak_1475	1000	.	11651	20.3226	-1	611
CM002237.1	1429398	1431867	peak_1476	1000	.	84579.6	36.9539	-1	5732
CM002237.1	1431983	1437078	peak_1476	1000	.	84579.6	36.9539	-1	5732
CM002237.1	1442894	1443276	peak_1477	1000	.	760.035	5.98591	-1	86
CM002237.1	1446233	1447560	peak_1478	1000	.	6321.5	16.0927	-1	805
CM002237.1	1447782	1447971	peak_1479	1000	.	552.02	7.73918	-1	94
CM002237.1	1454386	1454545	peak_1480	1000	.	260.486	5.01702	-1	94
CM002237.1	1475277	1475562	peak_1481	1000	.	314.048	5.90175	-1	242
CM002237.1	1477551	1478456	peak_1482	1000	.	2614.11	9.77075	-1	588
CM002237.1	1482011	1482673	peak_1483	1000	.	8732.99	20.2291	-1	365
CM002237.1	1482780	1483347	peak_1483	1000	.	8732.99	20.2291	-1	365
CM002237.1	1488879	1489104	peak_1484	1000	.	377.267	6.28014	-1	134
CM002237.1	1489255	1489783	peak_1485	1000	.	835.997	5.31197	-1	169
CM002237.1	1502909	1503143	peak_1486	1000	.	415.584	5.60696	-1	60
CM002237.1	1517057	1517230	peak_1487	1000	.	325.79	5.52269	-1	48
CM002237.1	1517362	1519947	peak_1488	1000	.	57102.2	41.8564	-1	2203
CM002237.1	1521078	1521897	peak_1488	1000	.	57102.2	41.8564	-1	2203
CM002237.1	1524136	1525143	peak_1490	1000	.	9792.22	16.2995	-1	1401
CM002237.1	1523404	1523774	peak_1490	1000	.	9792.22	16.2995	-1	1401
CM002237.1	1533131	1536270	peak_1491	1000	.	31665.8	28.7266	-1	2021
CM002237.1	1551479	1552049	peak_1493	1000	.	6709.8	21.9098	-1	198
CM002237.1	1557958	1558990	peak_1494	1000	.	4051.04	10.4444	-1	1216
CM002237.1	1577043	1579102	peak_1495	1000	.	16768	21.9995	-1	1867
CM002237.1	1579496	1579759	peak_1495	1000	.	16768	21.9995	-1	1867
CM002237.1	1593856	1595766	peak_1496	1000	.	17928.1	21.5188	-1	1675
CM002237.1	1606473	1607205	peak_1499	1000	.	11666.2	26.9414	-1	446
CM002237.1	1625305	1628859	peak_1500	1000	.	138578	38.5897	-1	6701
CM002237.1	1629512	1629888	peak_1500	1000	.	138578	38.5897	-1	6701
CM002237.1	1630009	1635562	peak_1500	1000	.	138578	38.5897	-1	6701
CM002237.1	1636729	1638221	peak_1501	1000	.	4526.32	14.0381	-1	665
CM002237.1	1638563	1640881	peak_1502	1000	.	28466.5	17.6189	-1	857
CM002237.1	1641119	1643334	peak_1502	1000	.	28466.5	17.6189	-1	857
CM002237.1	1647464	1647911	peak_1503	1000	.	2061.22	11.5723	-1	242
CM002237.1	1653777	1654024	peak_1504	1000	.	1897.27	8.96676	-1	439
CM002237.1	1654485	1655408	peak_1505	1000	.	6734.88	20.509	-1	344
CM002237.1	1658312	1658824	peak_1506	1000	.	2827.31	12.2965	-1	183
CM002237.1	1659495	1659767	peak_1508	1000	.	639.081	8.76389	-1	142
CM002237.1	1698960	1699567	peak_1509	1000	.	4994.2	18.6055	-1	261
CM002237.1	1741530	1741842	peak_1510	1000	.	805.012	7.32486	-1	179
CM002237.1	1741968	1742279	peak_1511	1000	.	1522.73	10.2867	-1	118
CM002237.1	1744505	1744893	peak_1512	1000	.	1293.32	9.57089	-1	145
CM002237.1	1748804	1749085	peak_1513	1000	.	976.685	8.68255	-1	194
CM002237.1	1749253	1749575	peak_1514	745	.	275.734	5.05914	-1	75
CM002237.1	1754129	1754825	peak_1515	1000	.	9524.33	18.5079	-1	1464
CM002237.1	1753120	1753697	peak_1515	1000	.	9524.33	18.5079	-1	1464
CM002237.1	1763246	1763678	peak_1516	1000	.	6044.19	16.676	-1	508
CM002237.1	1763851	1764206	peak_1516	1000	.	6044.19	16.676	-1	508
CM002237.1	1765113	1765303	peak_1517	1000	.	258.467	4.80652	-1	91
CM002237.1	1774092	1774665	peak_1518	1000	.	14296.9	19.154	-1	239
CM002237.1	1774872	1776425	peak_1518	1000	.	14296.9	19.154	-1	239
CM002237.1	1786528	1786879	peak_1519	1000	.	1323.37	9.6909	-1	190
CM002237.1	1791824	1792542	peak_1520	1000	.	5432.64	18.7676	-1	379
CM002237.1	1794156	1795700	peak_1521	1000	.	17929.3	22.0293	-1	808
CM002237.1	1797652	1798100	peak_1522	1000	.	43016.3	25.0472	-1	828
CM002237.1	1798218	1802118	peak_1522	1000	.	43016.3	25.0472	-1	828
CM002237.1	1808078	1808799	peak_1523	1000	.	6906.7	11.6874	-1	1198
CM002237.1	1808941	1809369	peak_1523	1000	.	6906.7	11.6874	-1	1198
CM002237.1	1809472	1809705	peak_1523	1000	.	6906.7	11.6874	-1	1198
CM002237.1	1810453	1810876	peak_1524	1000	.	3129.1	10.7191	-1	651
CM002237.1	1819979	1821841	peak_1527	1000	.	31458.3	25.7338	-1	2692
CM002237.1	1821963	1824073	peak_1527	1000	.	31458.3	25.7338	-1	2692
CM002237.1	1828302	1828832	peak_1528	1000	.	3942.48	17.9505	-1	204
CM002237.1	1834625	1835138	peak_1529	1000	.	605.987	6.53185	-1	329
CM002237.1	1844095	1844286	peak_1530	1000	.	721.909	5.35412	-1	98
CM002237.1	1844920	1845285	peak_1531	1000	.	3258.92	15.6759	-1	135
CM002237.1	1845722	1845957	peak_1532	1000	.	1770.16	7.86302	-1	769
CM002237.1	1846292	1846526	peak_1532	1000	.	1770.16	7.86302	-1	769
CM002237.1	1846679	1847006	peak_1533	1000	.	911.873	8.27413	-1	87
CM002237.1	1863640	1864623	peak_1535	1000	.	7196.3	18.6704	-1	747
CM002237.1	1864830	1865018	peak_1535	1000	.	7196.3	18.6704	-1	747
CM002237.1	1868184	1868821	peak_1536	1000	.	4056.66	20.3226	-1	422
CM002237.1	1878253	1878680	peak_1537	1000	.	1048.3	8.3151	-1	244
CM002237.1	1892922	1893422	peak_1538	1000	.	2665.11	11.9168	-1	281
CM002237.1	1898887	1899115	peak_1539	1000	.	441.336	5.90175	-1	63
CM002237.1	1901637	1902074	peak_1540	1000	.	964.033	8.68255	-1	244
CM002237.1	1902227	1902390	peak_1541	1000	.	351.329	5.77545	-1	55
CM002237.1	1909108	1909760	peak_1543	1000	.	98652.3	34.9491	-1	7174
CM002237.1	1910708	1911471	peak_1543	1000	.	98652.3	34.9491	-1	7174
CM002237.1	1912070	1912739	peak_1543	1000	.	98652.3	34.9491	-1	7174
CM002237.1	1913300	1913806	peak_1543	1000	.	98652.3	34.9491	-1	7174
CM002237.1	1914068	1916324	peak_1543	1000	.	98652.3	34.9491	-1	7174
CM002237.1	1917092	1917404	peak_1543	1000	.	98652.3	34.9491	-1	7174
CM002237.1	1918043	1918406	peak_1544	1000	.	596.036	5.05914	-1	99
CM002237.1	1930438	1930841	peak_1545	1000	.	1844.7	11.1477	-1	246
CM002237.1	1941172	1941907	peak_1547	1000	.	2257.94	8.02778	-1	198
CM002237.1	1945079	1945530	peak_1548	1000	.	9282.66	20.9711	-1	938
CM002237.1	1945639	1946171	peak_1548	1000	.	9282.66	20.9711	-1	938
CM002237.1	1946730	1947235	peak_1549	1000	.	2414.42	11.5338	-1	372
CM002237.1	1953454	1953843	peak_1550	1000	.	1528.74	9.85047	-1	238
CM002237.1	1961463	1961777	peak_1551	1000	.	801.651	6.48994	-1	235
CM002237.1	1964912	1965297	peak_1552	1000	.	777.315	5.64909	-1	251
CM002237.1	1976123	1976399	peak_1553	1000	.	329.344	5.05914	-1	87
CM002237.1	1989008	1989435	peak_1554	1000	.	1390.84	8.35603	-1	162
CM002237.1	2019086	2019494	peak_1555	1000	.	2429.39	12.4851	-1	334
CM002237.1	2024740	2025268	peak_1556	1000	.	1403.5	7.98662	-1	435
CM002237.1	2030503	2031859	peak_1557	1000	.	13170.4	23.9239	-1	700
CM002237.1	2032626	2032871	peak_1558	1000	.	1093.26	10.9144	-1	144
CM002237.1	2041384	2042212	peak_1559	1000	.	5062.76	21.124	-1	422
CM002237.1	2049595	2049878	peak_1560	1000	.	562.303	7.07519	-1	142
CM002237.1	2050533	2053101	peak_1561	1000	.	21559.3	25.0195	-1	844
CM002237.1	2072663	2072867	peak_1562	1000	.	345.819	4.9749	-1	155
CM002237.1	2089666	2090147	peak_1563	1000	.	2665.01	12.4851	-1	231
CM002237.1	2092390	2092739	peak_1564	1000	.	821.823	7.36639	-1	174
CM002237.1	2101667	2103830	peak_1565	1000	.	28438.5	38.1054	-1	1203
CM002237.1	2107116	2107495	peak_1566	1000	.	1287.17	11.6107	-1	81
CM002237.1	2170862	2171063	peak_1567	1000	.	345.304	5.77545	-1	127
CM002237.1	2172962	2173899	peak_1568	1000	.	3746.99	11.07	-1	605
CM002237.1	2178929	2180007	peak_1569	1000	.	6712.52	19.6318	-1	496
CM002237.1	2180486	2182489	peak_1570	1000	.	24490.6	29.4046	-1	579
CM002237.1	2188923	2190401	peak_1571	1000	.	26703	36.0484	-1	702
CM002237.1	2197109	2197543	peak_1572	1000	.	1581.61	10.7583	-1	335
CM002237.1	2203166	2203400	peak_1573	969	.	233.52	5.22768	-1	191
CM002237.1	2210518	2210782	peak_1574	1000	.	291.066	5.1434	-1	98
CM002237.1	2213298	2216067	peak_1575	1000	.	14898.9	17.6522	-1	1474
CM002237.1	2217505	2218585	peak_1576	1000	.	2522.22	8.35603	-1	297
CM002237.1	2218974	2219345	peak_1577	1000	.	214454	55.8224	-1	10509
CM002237.1	2219482	2225312	peak_1577	1000	.	214454	55.8224	-1	10509
CM002237.1	2225506	2230033	peak_1577	1000	.	214454	55.8224	-1	10509
CM002237.1	2238550	2239285	peak_1581	1000	.	50738.2	27.2575	-1	2453
CM002237.1	2239902	2240282	peak_1581	1000	.	50738.2	27.2575	-1	2453
CM002237.1	2240723	2241246	peak_1581	1000	.	50738.2	27.2575	-1	2453
CM002237.1	2241598	2243760	peak_1581	1000	.	50738.2	27.2575	-1	2453
CM002237.1	2244837	2245396	peak_1581	1000	.	50738.2	27.2575	-1	2453
CM002237.1	2243887	2244735	peak_1581	1000	.	50738.2	27.2575	-1	2453
CM002237.1	2255928	2257944	peak_1582	1000	.	26830.1	35.7708	-1	1155
CM002237.1	2258624	2259044	peak_1583	1000	.	2381.57	11.5338	-1	545
CM002237.1	2272237	2272981	peak_1584	1000	.	3912.02	15.2195	-1	592
CM002237.1	2275097	2276136	peak_1586	1000	.	2270.09	9.2898	-1	611
CM002237.1	2280642	2281130	peak_1587	1000	.	2630.25	10.4444	-1	281
CM002237.1	2281467	2282507	peak_1588	1000	.	7647.92	20.8484	-1	693
CM002237.1	2292987	2293427	peak_1589	1000	.	3203.97	15.1489	-1	137
CM002237.1	2295540	2296135	peak_1590	1000	.	2427.49	9.33005	-1	343
CM002237.1	2296433	2296793	peak_1591	1000	.	1222.82	7.40791	-1	344
CM002237.1	2303068	2303481	peak_1592	1000	.	1237.9	8.68255	-1	279
CM002237.1	2307609	2308435	peak_1593	1000	.	5359.22	12.2587	-1	1417
CM002237.1	2308866	2309413	peak_1593	1000	.	5359.22	12.2587	-1	1417
CM002237.1	2313533	2314077	peak_1594	1000	.	1867.59	8.27413	-1	496
CM002237.1	2314582	2314884	peak_1595	1000	.	859.285	8.72324	-1	85
CM002237.1	2315443	2315855	peak_1596	1000	.	1276.92	10.6408	-1	237
CM002237.1	2322924	2323337	peak_1597	1000	.	1766.55	9.57089	-1	327
CM002237.1	2330265	2330494	peak_1598	1000	.	443.717	5.31197	-1	174
CM002237.1	2332366	2332964	peak_1599	1000	.	5888.92	20.8484	-1	492
CM002237.1	2333091	2333327	peak_1600	1000	.	834.536	7.73918	-1	70
CM002237.1	2337410	2338059	peak_1601	1000	.	7104.75	15.8153	-1	513
CM002237.1	2338188	2338393	peak_1601	1000	.	7104.75	15.8153	-1	513
CM002237.1	2339518	2340470	peak_1602	1000	.	6167.52	16.9138	-1	404
CM002237.1	2341682	2342029	peak_1603	1000	.	1040.05	9.24953	-1	125
CM002237.1	2348683	2349527	peak_1604	1000	.	3112.69	10.5623	-1	755
CM002237.1	2357757	2358303	peak_1605	1000	.	4496.82	17.2847	-1	310
CM002237.1	2366398	2367558	peak_1606	1000	.	11287.6	13.7831	-1	839
CM002237.1	2367905	2368669	peak_1606	1000	.	11287.6	13.7831	-1	839
CM002237.1	2368774	2369039	peak_1606	1000	.	11287.6	13.7831	-1	839
CM002237.1	2375504	2375709	peak_1607	1000	.	222.57	4.47032	-1	87
CM002237.1	2385448	2387057	peak_1608	1000	.	22021.3	31.7062	-1	229
CM002237.1	2393609	2394104	peak_1609	1000	.	3453.3	12.4098	-1	755
CM002237.1	2402428	2403494	peak_1610	1000	.	8057.14	23.2636	-1	814
CM002237.1	2411260	2411593	peak_1611	1000	.	3740.28	8.02778	-1	208
CM002237.1	2412836	2413043	peak_1611	1000	.	3740.28	8.02778	-1	208
CM002237.1	2413152	2413300	peak_1611	1000	.	3740.28	8.02778	-1	208
CM002237.1	2415321	2415777	peak_1613	1000	.	942.889	6.44801	-1	353
CM002237.1	2415910	2417171	peak_1614	1000	.	5886.58	12.3343	-1	1186
CM002237.1	2417583	2418326	peak_1615	1000	.	6314.01	12.5603	-1	116
CM002237.1	2418483	2418902	peak_1615	1000	.	6314.01	12.5603	-1	116
CM002237.1	2419835	2421107	peak_1618	1000	.	15399.6	16.0927	-1	811
CM002237.1	2421234	2422089	peak_1618	1000	.	15399.6	16.0927	-1	811
CM002237.1	2423099	2423590	peak_1620	1000	.	2853.58	13.0462	-1	209
CM002237.1	2430529	2430683	peak_1621	1000	.	308.501	5.64909	-1	78
CM002237.1	2431260	2433140	peak_1622	1000	.	18058.3	25.3507	-1	1209
CM002237.1	2442961	2443248	peak_1623	1000	.	1218.81	10.2077	-1	186
CM002237.1	2443397	2443715	peak_1624	1000	.	644.114	6.44801	-1	38
CM002237.1	2447367	2447592	peak_1625	1000	.	1424.98	6.74118	-1	159
CM002237.1	2447964	2448172	peak_1625	1000	.	1424.98	6.74118	-1	159
CM002237.1	2454220	2454685	peak_1626	1000	.	3395.72	16.7781	-1	88
CM002237.1	2459447	2461316	peak_1627	1000	.	18586	16.9477	-1	1388
CM002237.1	2462054	2462731	peak_1627	1000	.	18586	16.9477	-1	1388
CM002237.1	2467623	2467959	peak_1628	768	.	258.173	4.55428	-1	314
CM002237.1	2471158	2471655	peak_1629	1000	.	551.274	5.94383	-1	59
CM002237.1	2473733	2474204	peak_1630	1000	.	2197.04	11.8022	-1	294
CM002237.1	2490873	2491248	peak_1631	1000	.	12412	18.4427	-1	448
CM002237.1	2488771	2490557	peak_1631	1000	.	12412	18.4427	-1	448
CM002237.1	2497428	2498459	peak_1632	1000	.	4137.22	15.2548	-1	441
CM002237.1	2505177	2506496	peak_1633	1000	.	13144.4	22.1485	-1	644
CM002237.1	2506609	2507083	peak_1633	1000	.	13144.4	22.1485	-1	644
CM002237.1	2509731	2509938	peak_1634	1000	.	827.945	8.68255	-1	151
CM002237.1	2510072	2510474	peak_1635	1000	.	2760.5	15.3605	-1	103
CM002237.1	2515931	2516184	peak_1636	1000	.	922.366	8.60109	-1	110
CM002237.1	2529721	2530093	peak_1637	1000	.	1276.76	11.4183	-1	304
CM002237.1	2535805	2536139	peak_1638	1000	.	830.924	8.35603	-1	194
CM002237.1	2538043	2538732	peak_1639	1000	.	46273.7	36.1759	-1	1615
CM002237.1	2538864	2540519	peak_1639	1000	.	46273.7	36.1759	-1	1615
CM002237.1	2556347	2557286	peak_1640	1000	.	10646.3	25.488	-1	781
CM002237.1	2561405	2562593	peak_1641	1000	.	8039.63	17.9505	-1	954
CM002237.1	2576350	2576658	peak_1643	1000	.	2540.36	11.3025	-1	246
CM002237.1	2577314	2578204	peak_1644	1000	.	9425.88	18.0494	-1	293
CM002237.1	2579194	2579989	peak_1645	1000	.	10175.4	17.7187	-1	961
CM002237.1	2580292	2580692	peak_1645	1000	.	10175.4	17.7187	-1	961
CM002237.1	2585677	2585968	peak_1646	1000	.	1046.87	7.86302	-1	265
CM002237.1	2587119	2587570	peak_1647	1000	.	2251.75	11.1864	-1	228
CM002237.1	2591105	2591536	peak_1648	1000	.	1883.62	8.84513	-1	380
CM002237.1	2592121	2592774	peak_1649	1000	.	4091.71	16.9815	-1	560
CM002237.1	2598634	2598973	peak_1650	1000	.	347.591	5.05914	-1	261
CM002237.1	2599370	2599889	peak_1651	1000	.	1574.02	10.2472	-1	192
CM002237.1	2604777	2605730	peak_1652	1000	.	6746.54	13.7831	-1	651
CM002237.1	2606124	2608180	peak_1653	1000	.	26985.8	32.9373	-1	1211
CM002237.1	2612517	2613481	peak_1654	1000	.	8058.18	21.0629	-1	358
CM002237.1	2613598	2613933	peak_1655	1000	.	2438.64	15.4308	-1	121
CM002237.1	2618287	2618947	peak_1656	1000	.	4722.39	18.312	-1	560
CM002237.1	2619075	2619380	peak_1657	1000	.	925.187	9.77075	-1	71
CM002237.1	2623320	2624939	peak_1658	1000	.	18173.8	26.2749	-1	456
CM002237.1	2625376	2625748	peak_1658	1000	.	18173.8	26.2749	-1	456
CM002237.1	2633663	2634124	peak_1660	1000	.	5030.41	13.8926	-1	751
CM002237.1	2634283	2635142	peak_1660	1000	.	5030.41	13.8926	-1	751
CM002237.1	2643296	2643727	peak_1661	1000	.	1859.51	9.93008	-1	331
CM002237.1	2644117	2644554	peak_1662	1000	.	1128.08	7.57373	-1	519
CM002237.1	2654549	2655327	peak_1663	1000	.	5562.71	18.6704	-1	441
CM002237.1	2658094	2658402	peak_1664	1000	.	381.847	4.89069	-1	96
CM002237.1	2662442	2663727	peak_1665	1000	.	3271.03	8.19212	-1	156
CM002237.1	2671892	2672163	peak_1666	1000	.	12223.9	21.8799	-1	1132
CM002237.1	2670486	2671619	peak_1666	1000	.	12223.9	21.8799	-1	1132
CM002237.1	2673857	2675199	peak_1667	1000	.	9889.15	18.573	-1	913
CM002237.1	2684195	2684576	peak_1668	1000	.	462.665	4.80652	-1	173
CM002237.1	2691197	2691475	peak_1669	1000	.	949.865	10.2077	-1	208
CM002237.1	2691591	2691763	peak_1670	1000	.	1110.08	12.5603	-1	86
CM002237.1	2691932	2692055	peak_1671	1000	.	636.107	8.92624	-1	88
CM002237.1	2694840	2695092	peak_1672	1000	.	707.598	6.9918	-1	117
CM002237.1	2703970	2704134	peak_1673	1000	.	11548	19.0898	-1	431
CM002237.1	2704278	2704646	peak_1673	1000	.	11548	19.0898	-1	431
CM002237.1	2702978	2703828	peak_1673	1000	.	11548	19.0898	-1	431
CM002237.1	2706871	2707141	peak_1674	1000	.	1000.4	7.98662	-1	223
CM002237.1	2707254	2707554	peak_1675	1000	.	542.551	5.05914	-1	251
CM002237.1	2707696	2708249	peak_1676	1000	.	3080.05	15.641	-1	114
CM002237.1	2717632	2718130	peak_1677	1000	.	2523	11.8786	-1	359
CM002237.1	2718881	2719257	peak_1679	1000	.	61811.3	36.7031	-1	6223
CM002237.1	2719360	2719498	peak_1679	1000	.	61811.3	36.7031	-1	6223
CM002237.1	2721026	2722057	peak_1679	1000	.	61811.3	36.7031	-1	6223
CM002237.1	2722398	2722653	peak_1679	1000	.	61811.3	36.7031	-1	6223
CM002237.1	2722969	2723290	peak_1679	1000	.	61811.3	36.7031	-1	6223
CM002237.1	2723435	2725920	peak_1679	1000	.	61811.3	36.7031	-1	6223
CM002237.1	2744122	2744320	peak_1681	1000	.	1966.87	9.33005	-1	365
CM002237.1	2744435	2744799	peak_1681	1000	.	1966.87	9.33005	-1	365
CM002237.1	2750367	2750963	peak_1682	1000	.	3523.17	17.3518	-1	362
CM002237.1	2758360	2759039	peak_1683	1000	.	6507.46	18.7352	-1	220
CM002237.1	2762621	2762909	peak_1684	1000	.	904.77	7.1585	-1	151
CM002237.1	2772376	2774791	peak_1685	1000	.	30962.8	30.3162	-1	1669
CM002237.1	2775218	2775805	peak_1686	1000	.	2904.5	15.1489	-1	219
CM002237.1	2800843	2801078	peak_1687	1000	.	1097.33	5.94383	-1	224
CM002237.1	2801233	2801576	peak_1687	1000	.	1097.33	5.94383	-1	224
CM002237.1	2814121	2814394	peak_1688	1000	.	549.306	6.11208	-1	97
CM002237.1	2819335	2819625	peak_1689	1000	.	8723.38	15.641	-1	1212
CM002237.1	2819781	2820852	peak_1689	1000	.	8723.38	15.641	-1	1212
CM002237.1	2824193	2824904	peak_1690	1000	.	2663.89	9.96983	-1	349
CM002237.1	2830479	2831257	peak_1691	1000	.	3894.31	12.2208	-1	562
CM002237.1	2836025	2836227	peak_1692	1000	.	529.18	7.24172	-1	167
CM002237.1	2836456	2837282	peak_1693	1000	.	2387.3	11.2639	-1	309
CM002237.1	2847000	2847189	peak_1694	1000	.	465.777	7.32486	-1	79
CM002237.1	2848353	2848585	peak_1695	1000	.	474.941	5.48055	-1	90
CM002237.1	2853303	2853615	peak_1696	1000	.	950.792	10.9534	-1	273
CM002237.1	2853870	2854004	peak_1697	1000	.	440.546	6.61563	-1	64
CM002237.1	2854667	2855087	peak_1698	1000	.	3363.89	12.372	-1	293
CM002237.1	2855659	2856103	peak_1699	1000	.	2181.04	13.2316	-1	322
CM002237.1	2856232	2859561	peak_1700	1000	.	56321.3	44.0912	-1	2792
CM002237.1	2861846	2862448	peak_1701	1000	.	3030.53	11.3412	-1	517
CM002237.1	2862646	2863085	peak_1702	1000	.	1154.64	7.03351	-1	391
CM002237.1	2870446	2870638	peak_1703	1000	.	286.347	5.18554	-1	122
CM002237.1	2875667	2875961	peak_1704	1000	.	5008.82	12.107	-1	1332
CM002237.1	2876728	2877369	peak_1704	1000	.	5008.82	12.107	-1	1332
CM002237.1	2884576	2888278	peak_1705	1000	.	97839.8	38.0444	-1	3049
CM002237.1	2882497	2884472	peak_1705	1000	.	97839.8	38.0444	-1	3049
CM002237.1	2892096	2892418	peak_1706	1000	.	666.843	6.44801	-1	196
CM002237.1	2898122	2898436	peak_1707	1000	.	334.065	5.85966	-1	92
CM002237.1	2901631	2902578	peak_1708	1000	.	3472.26	11.1477	-1	393
CM002237.1	2921514	2922073	peak_1709	1000	.	28725	26.248	-1	2053
CM002237.1	2922185	2924417	peak_1709	1000	.	28725	26.248	-1	2053
CM002237.1	2928035	2928529	peak_1710	1000	.	2824.41	8.72324	-1	929
CM002237.1	2928665	2929204	peak_1710	1000	.	2824.41	8.72324	-1	929
[truncated: 3,998 more rows]

## Sheet: Annotated ATAC peaks
Chromosome	start	end	width	strand	peak	Score	SignalValue	pVal	qVal	Point-Source	annotation	geneChr	geneStart	geneEnd	geneLength	geneStrand	geneId	transcriptId	distanceToTSS
CM002236.1	2949	3128	180	*	peak_0	1000	369.602	5.44983	-1	52	Promoter (<=1kb)	1	3178	6443	3266	1	NCU09901	rna1	-50
CM002236.1	4889	5636	748	*	peak_1	1000	6328.89	22.2638	-1	276	Promoter (1-2kb)	1	3178	6443	3266	1	NCU09901	rna1	1711
CM002236.1	8834	9272	439	*	peak_2	1000	1924.72	11.8668	-1	149	Promoter (<=1kb)	1	9177	13334	4158	1	NCU09903	rna2	0
CM002236.1	15602	17790	2189	*	peak_3	1000	29091.5	40.7227	-1	1238	Promoter (<=1kb)	1	17441	19615	2175	1	NCU09904	rna4	0
CM002236.1	19643	19975	333	*	peak_4	1000	1616.63	11.7349	-1	207	Promoter (2-3kb)	1	17441	19615	2175	1	NCU09904	rna4	2202
CM002236.1	20079	21167	1089	*	peak_5	1000	8865.78	19.5867	-1	349	Promoter (2-3kb)	1	17441	19615	2175	1	NCU09904	rna4	2638
CM002236.1	34034	35800	1767	*	peak_6	1000	35594.7	49.4123	-1	1115	Promoter (<=1kb)	1	34981	39245	4265	1	NCU09906	rna6	0
CM002236.1	39323	39512	190	*	peak_7	1000	329.691	5.85889	-1	93	Downstream (1-2kb)	1	40950	42632	1683	2	NCU09907	rna7	3120
CM002236.1	51977	52180	204	*	peak_8	1000	452.789	6.49776	-1	71	Promoter (<=1kb)	1	49237	52949	3713	2	NCU09910	rna10	769
CM002236.1	52308	52678	371	*	peak_9	1000	655.086	6.31501	-1	142	Promoter (<=1kb)	1	49237	52949	3713	2	NCU09910	rna10	271
[truncated: 7,122 more rows]
