# Supplementary material for: Chromatin accessibility profiling in Neurospora crassa reveals molecular features associated with accessible and inaccessible chromatin
Source: BMC Genomics. 2021 Jun 19;22:459. doi: 10.1186/s12864-021-07774-0 (PMC8214302; doi:10.1186/s12864-021-07774-0)
Supplement: Supplementary file 8 — Additional file 8. [file 12864_2021_7774_MOESM8_ESM.xlsx]

## Sheet: ATAC-seq Peaks in H3K27me3
Chromosome	Start	Stop	Peak	Score	Strand	SignalValue	pVal	qVal	Point-Source
CM002236.1	2948	3128	peak_0	1000	.	369.602	5.44983	-1	52
CM002236.1	4888	5636	peak_1	1000	.	6328.89	22.2638	-1	276
CM002236.1	19642	19975	peak_4	1000	.	1616.63	11.7349	-1	207
CM002236.1	20078	21167	peak_5	1000	.	8865.78	19.5867	-1	349
CM002236.1	34033	35800	peak_6	1000	.	35594.7	49.4123	-1	1115
CM002236.1	39322	39512	peak_7	1000	.	329.691	5.85889	-1	93
CM002236.1	89870	90065	peak_12	1000	.	481.311	7.18373	-1	130
CM002236.1	265917	266207	peak_41	1000	.	1052.27	8.64403	-1	146
CM002237.1	18105	18418	peak_1799	1000	.	1088.6	9.05259	-1	173
CM002237.1	40530	40767	peak_1804	1000	.	878.802	9.59522	-1	151
CM002237.1	4468401	4468628	peak_2582	1000	.	336.8	4.54921	-1	152
CM002238.1	12343	12687	peak_2583	1000	.	1650.83	11.8228	-1	197
CM002238.1	90321	90549	peak_2594	1000	.	404.372	5.72235	-1	136
CM002238.1	223170	223498	peak_2618	1000	.	900.43	8.18873	-1	126
CM002238.1	223989	224157	peak_2619	1000	.	212.609	4.75053	-1	68
CM002238.1	238367	239437	peak_2620	1000	.	11943.6	25.5113	-1	333
CM002238.1	291655	291991	peak_2626	1000	.	3514.59	20.6961	-1	154
CM002238.1	4685800	4686240	peak_3498	1000	.	1097.94	8.78036	-1	124
CM002238.1	4750317	4750731	peak_3511	1000	.	2101.98	11.8668	-1	258
CM002238.1	5258804	5258998	peak_3578	1000	.	340.15	6.04118	-1	78
CM002238.1	5259747	5260049	peak_3579	1000	.	1329.13	10.4485	-1	167
CM002238.1	5264837	5265845	peak_3580	1000	.	4826.3	15.3748	-1	245
CM002238.1	5269610	5270147	peak_3581	1000	.	3120.4	14.9991	-1	277
CM002238.1	5270648	5272203	peak_3582	1000	.	36248.6	44.9938	-1	1083
CM002239.1	19456	19923	peak_3583	1000	.	5166.63	22.4474	-1	273
CM002239.1	22136	22576	peak_3584	687	.	302.325	4.9527	-1	269
CM002239.1	24937	26976	peak_3585	1000	.	40231	46.7559	-1	740
CM002239.1	27147	27443	peak_3586	1000	.	359.897	6.26934	-1	178
CM002239.1	27551	28330	peak_3587	1000	.	3275.02	14.9572	-1	88
CM002239.1	70391	70564	peak_3594	1000	.	207.295	5.22341	-1	78
CM002239.1	103254	103492	peak_3601	1000	.	280.041	5.44983	-1	78
CM002239.1	192046	192233	peak_3611	1000	.	331.784	6.49776	-1	66
CM002239.1	256344	256472	peak_3621	1000	.	208.057	4.9527	-1	78
CM002239.1	404723	404956	peak_3640	1000	.	1451	12.7831	-1	140
CM002239.1	405061	405216	peak_3641	1000	.	281.089	4.63858	-1	153
CM002239.1	604791	604986	peak_3668	1000	.	496.641	8.18873	-1	83
CM002239.1	638577	639076	peak_3675	1000	.	747.935	7.2752	-1	155
CM002239.1	639250	639608	peak_3676	1000	.	2439.38	18.5332	-1	122
CM002239.1	5866869	5867098	peak_4598	1000	.	643.715	7.09225	-1	62
CM002239.1	5867619	5867947	peak_4599	1000	.	604.833	7.96064	-1	265
CM002239.1	5887003	5887196	peak_4600	1000	.	213.039	4.46004	-1	125
CM002239.1	5890080	5890246	peak_4601	1000	.	342.792	5.85889	-1	90
CM002239.1	5938693	5939001	peak_4607	1000	.	1169.17	9.36944	-1	135
CM002240.1	675079	675705	peak_4716	1000	.	739.759	7.2752	-1	249
CM002240.1	6055393	6055764	peak_5711	1000	.	3028.78	15.2498	-1	256
CM002240.1	6234588	6235016	peak_5728	1000	.	5869.01	26.0281	-1	217
CM002240.1	6242592	6242827	peak_5729	1000	.	705.244	7.45811	-1	170
CM002240.1	6386340	6386530	peak_5755	1000	.	1049.49	10.8054	-1	79
CM002241.1	19836	20163	peak_5766	1000	.	1028.21	10.1351	-1	203
CM002241.1	20280	20542	peak_5767	1000	.	298.036	4.54921	-1	71
CM002241.1	28186	28437	peak_5769	1000	.	461.067	5.49519	-1	189
CM002241.1	201519	201733	peak_5789	1000	.	418.41	5.76785	-1	89
CM002241.1	357916	358676	peak_5815	1000	.	8354.25	23.1758	-1	241
CM002241.1	393664	393953	peak_5816	1000	.	3255.31	19.2766	-1	190
CM002241.1	480626	482028	peak_5819	1000	.	12767.3	22.4841	-1	395
CM002241.1	3487313	3487609	peak_6360	1000	.	820.136	8.14313	-1	127
CM002241.1	3500369	3500795	peak_6361	1000	.	2069.91	10.3591	-1	217
CM002241.1	3504633	3505021	peak_6362	1000	.	1709.83	12.1735	-1	228
CM002241.1	3735019	3735228	peak_6399	1000	.	465.186	6.36068	-1	128
CM002241.1	3836010	3836212	peak_6404	1000	.	650.339	8.27989	-1	112
CM002241.1	4057151	4057363	peak_6449	1000	.	557.913	6.86355	-1	113
CM002241.1	4143784	4144032	peak_6462	1000	.	359.144	4.9527	-1	155
CM002241.1	4147580	4147828	peak_6463	1000	.	1024.87	8.41654	-1	93
CM002242.1	5246	5444	peak_6464	1000	.	689.385	8.00628	-1	75
CM002242.1	105394	105679	peak_6483	1000	.	1440.3	10.8054	-1	125
CM002242.1	107636	107988	peak_6484	1000	.	1431.64	12.5225	-1	181
CM002242.1	930313	930558	peak_6605	1000	.	1186.03	9.23376	-1	148
CM002242.1	4216414	4216565	peak_7128	1000	.	203.76	4.5046	-1	77

## Sheet: ATAC-seq Peaks in H3K9me3
Chromosome	Start	Stop	Peak	Score	Strand	SignalValue	pVal	qVal	Point-Source
CM002236.1	21113	21167	peak_5	1000	.	8865.78	19.5867	-1	349
CM002236.1	385420	385489	peak_51	1000	.	704.646	8.18873	-1	138
CM002236.1	558896	558973	peak_90	1000	.	1274	11.2937	-1	137
CM002236.1	872359	872422	peak_148	1000	.	510.859	5.72235	-1	190
CM002236.1	924793	924903	peak_149	1000	.	2572.72	11.8228	-1	345
CM002236.1	1182057	1182123	peak_211	1000	.	5786.77	22.74	-1	278
CM002236.1	1186305	1186342	peak_212	1000	.	1698.83	9.86551	-1	139
CM002236.1	1219227	1219265	peak_217	1000	.	13217.5	20.1251	-1	678
CM002236.1	1229317	1229428	peak_218	1000	.	36717.7	40.9573	-1	577
CM002236.1	1788660	1788866	peak_331	1000	.	22354.8	53.2425	-1	314
CM002236.1	1799045	1799188	peak_333	1000	.	4845.35	17.2987	-1	373
CM002236.1	2342596	2342694	peak_447	1000	.	2390.11	16.3242	-1	129
CM002236.1	2381630	2381735	peak_453	1000	.	634.291	6.6349	-1	165
CM002236.1	2404574	2404606	peak_454	1000	.	2706.86	16.3651	-1	188
CM002236.1	3062110	3062187	peak_592	1000	.	389.897	6.22368	-1	71
CM002236.1	3065433	3065585	peak_593	1000	.	357.215	5.72235	-1	67
CM002236.1	3378361	3378532	peak_666	1000	.	4421.83	23.4643	-1	203
CM002236.1	3476578	3476715	peak_692	1000	.	558.87	6.40637	-1	181
CM002236.1	3495427	3495567	peak_693	1000	.	7950.48	32.3579	-1	238
CM002236.1	3566024	3566047	peak_708	1000	.	202.749	4.9527	-1	68
CM002236.1	3579472	3579546	peak_710	1000	.	261.484	5.63142	-1	67
CM002236.1	3580301	3580361	peak_711	1000	.	1420.18	11.2494	-1	181
CM002236.1	3641446	3641525	peak_715	1000	.	532.52	5.35918	-1	325
CM002236.1	3729684	3729814	peak_720	1000	.	470.786	6.47491	-1	129
CM002236.1	4195602	4195645	peak_741	1000	.	705.209	6.58918	-1	171
CM002236.1	4212816	4212872	peak_745	1000	.	306.552	5.35918	-1	74
CM002236.1	4314433	4314539	peak_773	1000	.	579.971	7.39486	-1	104
CM002236.1	4543991	4544116	peak_817	1000	.	5029.33	20.0868	-1	244
CM002236.1	4699094	4700625	peak_845	1000	.	21097.2	27.7156	-1	1653
CM002236.1	5317486	5317586	peak_962	1000	.	212.21	4.81783	-1	53
CM002236.1	5339789	5339921	peak_963	1000	.	542.896	6.22368	-1	178
CM002236.1	5944315	5944481	peak_1074	1000	.	31077.4	45.3555	-1	1155
CM002236.1	6197347	6197393	peak_1126	1000	.	513.316	6.68062	-1	120
CM002236.1	6330610	6330621	peak_1154	1000	.	1257.21	9.36944	-1	474
CM002236.1	6333247	6333368	peak_1155	1000	.	991.997	9.18849	-1	97
CM002236.1	6456512	6456732	peak_1169	1000	.	525.093	6.26934	-1	98
CM002236.1	6457001	6457311	peak_1170	753	.	233.447	4.54921	-1	64
CM002236.1	6458139	6458486	peak_1171	1000	.	12508.1	15.3748	-1	1409
CM002236.1	6474434	6474553	peak_1173	1000	.	1900.61	13.0427	-1	173
CM002236.1	6501601	6501706	peak_1181	1000	.	7904.1	22.7035	-1	359
CM002236.1	6600218	6600336	peak_1200	1000	.	6627.74	21.7834	-1	577
CM002236.1	7373862	7373885	peak_1349	1000	.	3137.62	18.9257	-1	175
CM002236.1	7711053	7711221	peak_1412	1000	.	1520.84	10.5379	-1	90
CM002236.1	7712511	7712568	peak_1413	1000	.	898.485	8.00628	-1	88
CM002236.1	8227101	8227150	peak_1521	1000	.	17408.4	25.4073	-1	1265
CM002236.1	8279153	8279267	peak_1524	1000	.	2326.89	13.4731	-1	99
CM002236.1	8293158	8293211	peak_1525	1000	.	813.051	8.82577	-1	111
CM002236.1	8992311	8992381	peak_1670	1000	.	52592.7	52.5261	-1	2481
CM002236.1	9000054	9000252	peak_1671	1000	.	169598	57.4629	-1	1975
CM002236.1	9175038	9175103	peak_1702	1000	.	3499.62	14.3678	-1	427
CM002236.1	9286819	9286948	peak_1723	1000	.	19486.4	41.732	-1	1458
CM002236.1	9358561	9358658	peak_1729	1000	.	1446.61	10.3591	-1	215
CM002236.1	9407895	9407999	peak_1748	1000	.	3134.54	14.4101	-1	269
CM002236.1	9481607	9481744	peak_1763	1000	.	5154.56	23.4284	-1	188
CM002236.1	9705767	9705859	peak_1796	1000	.	1395.09	10.8054	-1	137
CM002237.1	684720	684807	peak_1922	1000	.	208.67	4.81783	-1	124
CM002237.1	882944	883085	peak_1958	1000	.	5599.84	22.1164	-1	505
CM002237.1	1066362	1066552	peak_1995	1000	.	57271	49.1432	-1	274
CM002237.1	1076774	1076878	peak_1996	1000	.	3105.08	18.7691	-1	140
CM002237.1	1365751	1366054	peak_2000	1000	.	40119.7	49.0307	-1	1432
CM002237.1	1442892	1442967	peak_2018	1000	.	2910.03	15.872	-1	148
CM002237.1	1989295	1989445	peak_2122	1000	.	4004.49	17.979	-1	159
CM002237.1	2875638	2875961	peak_2327	1000	.	1081.39	9.279	-1	206
CM002237.1	3245640	3245673	peak_2402	1000	.	401.203	6.08678	-1	79
CM002237.1	3247955	3247985	peak_2403	1000	.	23481.7	31.1256	-1	781
CM002237.1	3302933	3303038	peak_2415	1000	.	8301.5	24.8493	-1	736
CM002237.1	3321230	3321350	peak_2416	1000	.	2727.95	13.0427	-1	83
CM002237.1	3366451	3366571	peak_2430	1000	.	243.781	4.86275	-1	96
CM002237.1	3387400	3387543	peak_2431	1000	.	1668.35	11.1608	-1	177
CM002237.1	3502718	3502812	peak_2451	1000	.	15571.3	25.129	-1	172
CM002237.1	3602033	3602127	peak_2477	1000	.	522.546	7.08463	-1	149
CM002237.1	4011662	4011728	peak_2525	1000	.	1543	10.6651	-1	92
CM002237.1	4098574	4098589	peak_2535	1000	.	5840.64	13.3872	-1	154
CM002237.1	4205907	4205987	peak_2546	1000	.	291.489	4.68333	-1	84
CM002237.1	4209289	4209368	peak_2547	1000	.	201.768	5.13304	-1	68
CM002237.1	4359601	4359627	peak_2567	1000	.	1467.27	10.4932	-1	189
CM002238.1	133106	133225	peak_2603	1000	.	17875.4	47.0598	-1	470
CM002238.1	147802	147881	peak_2604	1000	.	51078.1	41.7832	-1	813
CM002238.1	188886	189035	peak_2611	1000	.	4794.59	22.2638	-1	277
CM002238.1	486409	486486	peak_2638	1000	.	309.41	4.77296	-1	95
CM002238.1	563932	564007	peak_2662	1000	.	1551.92	11.1165	-1	196
CM002238.1	568106	568175	peak_2663	1000	.	3145.54	18.0983	-1	122
CM002238.1	672351	672533	peak_2687	1000	.	1828.47	12.5225	-1	174
CM002238.1	672975	673154	peak_2688	1000	.	5583.5	30.0554	-1	181
CM002238.1	1274263	1274403	peak_2754	1000	.	3598.21	15.1246	-1	223
CM002238.1	1340157	1340158	peak_2764	1000	.	358.703	4.59387	-1	98
CM002238.1	1345983	1346070	peak_2765	1000	.	608.176	5.58599	-1	74
CM002238.1	1390090	1390208	peak_2775	1000	.	5005.1	21.3735	-1	255
CM002238.1	1702498	1702604	peak_2831	1000	.	3107.1	13.5589	-1	170
CM002238.1	1749711	1749816	peak_2832	1000	.	17556.2	46.9665	-1	832
CM002238.1	1814476	1814660	peak_2852	1000	.	627.386	7.96064	-1	91
CM002238.1	2416053	2416486	peak_2983	1000	.	5584.83	20.0549	-1	131
CM002238.1	2821364	2821426	peak_3079	1000	.	18244	34.4194	-1	516
CM002238.1	2890784	2890920	peak_3096	1000	.	489.8	6.68062	-1	163
CM002238.1	2965781	2965847	peak_3118	1000	.	7093.67	31.2812	-1	329
CM002238.1	2973656	2973845	peak_3119	1000	.	4313.87	21.2612	-1	247
CM002238.1	3578053	3578152	peak_3263	1000	.	535.245	6.6349	-1	98
CM002238.1	4073108	4073356	peak_3381	1000	.	2589.59	14.1983	-1	297
CM002238.1	4095630	4095637	peak_3382	1000	.	326.588	6.31501	-1	55
CM002238.1	4527974	4528089	peak_3480	1000	.	865.977	9.18849	-1	127
CM002238.1	5045852	5045915	peak_3539	1000	.	1927.13	10.8944	-1	135
CM002238.1	5088183	5088253	peak_3542	1000	.	1844.46	11.9545	-1	380
CM002238.1	5271687	5272203	peak_3582	1000	.	36248.6	44.9938	-1	1083
CM002239.1	36633	36708	peak_3589	1000	.	321.207	5.40449	-1	50
CM002239.1	47161	47193	peak_3590	1000	.	255.934	4.63858	-1	74
CM002239.1	440280	440433	peak_3646	1000	.	2288.25	12.2609	-1	488
CM002239.1	455262	455417	peak_3647	1000	.	470.472	6.95503	-1	124
CM002239.1	1088230	1088347	peak_3714	1000	.	1934.22	14.4101	-1	219
CM002239.1	1125087	1125143	peak_3719	1000	.	67753.1	61.0182	-1	489
CM002239.1	1173458	1173498	peak_3720	1000	.	5266.79	27.3489	-1	200
CM002239.1	1443117	1443269	peak_3771	1000	.	4035.86	19.2377	-1	280
CM002239.1	1880850	1880932	peak_3855	1000	.	1993.82	14.7894	-1	147
CM002239.1	2017861	2018380	peak_3874	1000	.	1312.34	7.96064	-1	102
CM002239.1	2051037	2051083	peak_3875	1000	.	599.823	5.99558	-1	176
CM002239.1	2393065	2393157	peak_3953	1000	.	988.409	7.18373	-1	119
CM002239.1	2544954	2545015	peak_3990	1000	.	26920.4	40.4347	-1	1034
CM002239.1	2547246	2547346	peak_3991	1000	.	14943.2	29.48	-1	788
CM002239.1	2622939	2623054	peak_4004	1000	.	1086.08	9.14321	-1	97
CM002239.1	2664868	2665069	peak_4018	1000	.	1818.87	11.9545	-1	97
CM002239.1	2710677	2710718	peak_4030	1000	.	1957.78	12.5225	-1	170
CM002239.1	3083221	3083329	peak_4094	1000	.	85703.2	53.1586	-1	3132
CM002239.1	3480855	3481067	peak_4188	1000	.	14542.6	27.9476	-1	660
CM002239.1	4168063	4168178	peak_4302	1000	.	765.986	6.54347	-1	228
CM002239.1	4387190	4387328	peak_4324	1000	.	53731.4	45.4995	-1	2131
CM002239.1	4389362	4389439	peak_4325	1000	.	14004.6	24.9544	-1	530
CM002239.1	4448269	4448380	peak_4334	1000	.	986.114	8.50757	-1	107
CM002239.1	4660140	4660180	peak_4369	1000	.	1479.2	7.73233	-1	511
CM002239.1	4772440	4772494	peak_4395	1000	.	1483.58	12.5261	-1	165
CM002239.1	5308184	5308239	peak_4492	1000	.	635.111	8.18873	-1	90
CM002239.1	5815214	5815354	peak_4593	1000	.	17234.5	34.4487	-1	299
CM002240.1	177052	177206	peak_4637	1000	.	2115.98	13.8581	-1	176
CM002240.1	493029	493107	peak_4697	1000	.	6003.02	27.1142	-1	279
CM002240.1	580622	580710	peak_4708	1000	.	4646.47	19.0039	-1	286
CM002240.1	1218760	1218970	peak_4750	1000	.	294.833	4.63858	-1	21
CM002240.1	1300956	1301091	peak_4763	1000	.	1509.81	12.913	-1	88
CM002240.1	1752967	1753173	peak_4834	1000	.	2344.51	11.6909	-1	418
CM002240.1	1767443	1767592	peak_4835	1000	.	5089.28	18.0188	-1	437
CM002240.1	2160041	2160304	peak_4935	1000	.	40678.9	41.9112	-1	875
CM002240.1	2204685	2204691	peak_4947	1000	.	156592	56.7572	-1	1746
CM002240.1	2208119	2208180	peak_4948	1000	.	100683	60.5019	-1	995
CM002240.1	2278215	2278378	peak_4964	1000	.	218299	57.2482	-1	5569
CM002240.1	2832758	2832788	peak_5075	1000	.	3973.63	17.8994	-1	481
CM002240.1	2833310	2833351	peak_5076	1000	.	3786.75	14.6632	-1	679
CM002240.1	3851062	3851170	peak_5273	1000	.	1419.98	9.95544	-1	214
CM002240.1	3853011	3853084	peak_5274	1000	.	3836.28	16.9352	-1	352
CM002240.1	3931917	3932007	peak_5290	1000	.	5118.15	21.1862	-1	298
CM002240.1	4065384	4065595	peak_5319	1000	.	513.671	6.86355	-1	97
CM002240.1	4159560	4159627	peak_5344	1000	.	27069.5	42.1407	-1	981
CM002240.1	4170711	4170755	peak_5345	1000	.	629.357	7.64095	-1	92
CM002240.1	4235174	4235289	peak_5359	1000	.	5059.92	26.0281	-1	193
CM002240.1	4249124	4249321	peak_5360	1000	.	8406.4	33.6518	-1	257
CM002240.1	4472632	4472922	peak_5410	1000	.	625.562	7.59525	-1	165
CM002240.1	4506904	4506974	peak_5421	1000	.	401.139	5.22341	-1	181
CM002240.1	5071718	5071907	peak_5538	1000	.	4291.46	17.7398	-1	330
CM002240.1	5406544	5406731	peak_5612	1000	.	14954.6	35.608	-1	404
CM002240.1	5420445	5420640	peak_5613	1000	.	2185.26	15.3748	-1	181
CM002240.1	5429010	5429212	peak_5616	1000	.	3511	14.0213	-1	311
CM002240.1	5699814	5699909	peak_5655	1000	.	1285.68	11.7349	-1	124
CM002240.1	5850462	5850546	peak_5684	1000	.	840.557	7.68664	-1	283
CM002240.1	5851625	5851647	peak_5685	1000	.	9902.16	29.6084	-1	740
CM002240.1	5891183	5891247	peak_5696	1000	.	1311.48	7.64095	-1	328
CM002240.1	5916734	5916852	peak_5697	1000	.	2288.16	12.566	-1	295
CM002241.1	105009	105293	peak_5780	1000	.	3520.14	15.7481	-1	765
CM002241.1	120293	120589	peak_5781	1000	.	10134.7	23.6439	-1	496
CM002241.1	269063	269229	peak_5797	1000	.	554.119	7.97586	-1	84
CM002241.1	309078	309080	peak_5809	1000	.	3498.02	19.1988	-1	182
CM002241.1	501514	501650	peak_5824	1000	.	25370.1	40.5134	-1	1949
CM002241.1	1760429	1760523	peak_6075	1000	.	2981.53	18.0188	-1	152
CM002241.1	1823765	1823828	peak_6082	1000	.	710.983	8.46206	-1	107
CM002241.1	1904981	1905060	peak_6094	1000	.	2629.04	12.6529	-1	489
CM002241.1	1908369	1908721	peak_6095	1000	.	673.366	6.68062	-1	237
CM002241.1	1908867	1908935	peak_6096	1000	.	1879.84	11.3379	-1	254
CM002241.1	1983490	1983568	peak_6113	1000	.	4798.1	22.2209	-1	420
CM002241.1	1990853	1990944	peak_6114	1000	.	1821.46	13.7727	-1	101
CM002241.1	2031883	2031960	peak_6125	1000	.	6484.81	23.1758	-1	220
CM002241.1	2423326	2423451	peak_6210	1000	.	2959.96	16.1191	-1	163
CM002241.1	2724534	2724709	peak_6271	1000	.	270.489	4.10551	-1	38
CM002241.1	3407191	3407348	peak_6350	1000	.	13775.2	38.5928	-1	275
CM002242.1	50714	50728	peak_6471	1000	.	5123.24	25.1639	-1	206
CM002242.1	83205	83358	peak_6480	1000	.	5455.76	21.3735	-1	159
CM002242.1	135779	135871	peak_6489	1000	.	4628.68	23.8229	-1	181
CM002242.1	274060	274189	peak_6505	1000	.	7179.26	23.4643	-1	140
CM002242.1	326602	326644	peak_6513	900	.	288.895	4.77296	-1	175
CM002242.1	352094	352213	peak_6514	1000	.	38269.6	48.7371	-1	1038
CM002242.1	623844	623877	peak_6560	1000	.	24035.6	47.7781	-1	892
CM002242.1	810845	810960	peak_6587	1000	.	975.978	8.23431	-1	75
CM002242.1	1117265	1117525	peak_6625	1000	.	1875.31	14.4946	-1	114
CM002242.1	1268625	1268806	peak_6654	1000	.	342.92	5.49519	-1	66
CM002242.1	1434003	1434165	peak_6681	1000	.	1000.66	7.54954	-1	222
CM002242.1	1629491	1629713	peak_6719	1000	.	11119.7	26.6418	-1	553
CM002242.1	1767280	1767464	peak_6742	1000	.	16197.9	33.6518	-1	462
CM002242.1	1769476	1769634	peak_6743	1000	.	10792.9	21.0359	-1	281
CM002242.1	2123238	2123611	peak_6811	1000	.	10939.6	23.6798	-1	246
CM002242.1	2494978	2495157	peak_6818	1000	.	1100.6	10.4038	-1	104
CM002242.1	2534070	2534709	peak_6823	1000	.	1794.28	12.8264	-1	449
CM002242.1	2576150	2576345	peak_6835	1000	.	1614.89	14.0284	-1	164
CM002242.1	2796822	2796939	peak_6881	1000	.	895.082	7.86934	-1	159
CM002242.1	4203413	4203513	peak_7127	1000	.	7634.51	19.895	-1	936
