# Supplementary material for: Chromatin accessibility profiling in Neurospora crassa reveals molecular features associated with accessible and inaccessible chromatin
Source: BMC Genomics. 2021 Jun 19;22:459. doi: 10.1186/s12864-021-07774-0 (PMC8214302; doi:10.1186/s12864-021-07774-0)
Supplement: Supplementary file 9 — Additional file 9. [file 12864_2021_7774_MOESM9_ESM.xlsx]

## Sheet: Nonoverlapping Genes
Chromosome	start	end	GeneID	Score	Straind	Source	Type	Notes
CM002236.1	9176	13334	gene2	.	+	Genbank	gene	ID=gene2;Name=NCU09903;gbkey=Gene;gene_biotype=protein_coding;locus_tag=NCU09903
CM002236.1	15929	16647	gene3	.	+	Genbank	gene	ID=gene3;Name=NCU11134;end_range=16647,.;gbkey=Gene;gene_biotype=protein_coding;locus_tag=NCU11134;partial=true;start_range=.,15930
CM002236.1	17440	19615	gene4	.	+	Genbank	gene	ID=gene4;Name=NCU09904;gbkey=Gene;gene_biotype=protein_coding;locus_tag=NCU09904
CM002236.1	40949	42632	gene7	.	-	Genbank	gene	ID=gene7;Name=NCU09907;end_range=42632,.;gbkey=Gene;gene_biotype=protein_coding;locus_tag=NCU09907;partial=true;start_range=.,40950
CM002236.1	43708	44551	gene8	.	-	Genbank	gene	ID=gene8;Name=NCU09908;end_range=44551,.;gbkey=Gene;gene_biotype=protein_coding;locus_tag=NCU09908;partial=true;start_range=.,43709
CM002236.1	45331	48154	gene9	.	-	Genbank	gene	ID=gene9;Name=NCU09909;gbkey=Gene;gene_biotype=protein_coding;locus_tag=NCU09909
CM002236.1	54881	57945	gene12	.	+	Genbank	gene	ID=gene12;Name=NCU09912;gbkey=Gene;gene_biotype=protein_coding;locus_tag=NCU09912
CM002236.1	59145	61150	gene13	.	+	Genbank	gene	ID=gene13;Name=NCU09913;gbkey=Gene;gene_biotype=protein_coding;locus_tag=NCU09913
CM002236.1	62093	62950	gene14	.	+	Genbank	gene	ID=gene14;Name=NCU09914;gbkey=Gene;gene_biotype=protein_coding;locus_tag=NCU09914
CM002236.1	91323	92593	gene15	.	+	Genbank	gene	ID=gene15;Name=NCU10501;end_range=92593,.;gbkey=Gene;gene_biotype=protein_coding;locus_tag=NCU10501;partial=true;start_range=.,91324
CM002236.1	102313	105940	gene18	.	-	Genbank	gene	ID=gene18;Name=NCU08051;gbkey=Gene;gene_biotype=protein_coding;locus_tag=NCU08051
CM002236.1	102848	103781	gene19	.	+	Genbank	gene	ID=gene19;Name=NCU16303;end_range=103781,.;gbkey=Gene;gene_biotype=protein_coding;locus_tag=NCU16303;partial=true;start_range=.,102849
CM002236.1	109910	112060	gene20	.	+	Genbank	gene	ID=gene20;Name=NCU08052;gbkey=Gene;gene_biotype=protein_coding;locus_tag=NCU08052
CM002236.1	117749	119387	gene23	.	+	Genbank	gene	ID=gene23;Name=NCU08055;gbkey=Gene;gene_biotype=protein_coding;locus_tag=NCU08055
CM002236.1	122927	128314	gene24	.	+	Genbank	gene	ID=gene24;Name=NCU08056;gbkey=Gene;gene_biotype=protein_coding;locus_tag=NCU08056
CM002236.1	128667	129912	gene25	.	+	Genbank	gene	ID=gene25;Name=NCU08057;gbkey=Gene;gene_biotype=protein_coding;locus_tag=NCU08057
CM002236.1	139965	143960	gene30	.	-	Genbank	gene	ID=gene30;Name=NCU08063;gbkey=Gene;gene_biotype=protein_coding;locus_tag=NCU08063
CM002236.1	144648	149497	gene31	.	-	Genbank	gene	ID=gene31;Name=NCU08064;gbkey=Gene;gene_biotype=protein_coding;locus_tag=NCU08064
CM002236.1	149510	152241	gene32	.	-	Genbank	gene	ID=gene32;Name=NCU08065;gbkey=Gene;gene_biotype=protein_coding;locus_tag=NCU08065
CM002236.1	158036	161116	gene35	.	+	Genbank	gene	ID=gene35;Name=NCU08067;gbkey=Gene;gene_biotype=protein_coding;locus_tag=NCU08067
CM002236.1	162306	163765	gene36	.	+	Genbank	gene	ID=gene36;Name=NCU08068;gbkey=Gene;gene_biotype=protein_coding;locus_tag=NCU08068
CM002236.1	163962	166034	gene37	.	+	Genbank	gene	ID=gene37;Name=NCU08069;gbkey=Gene;gene_biotype=protein_coding;locus_tag=NCU08069;partial=true;start_range=.,163963
CM002236.1	175274	178146	gene41	.	-	Genbank	gene	ID=gene41;Name=NCU08072;gbkey=Gene;gene_biotype=protein_coding;locus_tag=NCU08072
CM002236.1	198194	198497	gene51	.	+	Genbank	gene	ID=gene51;Name=NCU08081;end_range=198497,.;gbkey=Gene;gene_biotype=protein_coding;locus_tag=NCU08081;partial=true;start_range=.,198195
CM002236.1	214619	215734	gene54	.	+	Genbank	gene	ID=gene54;Name=NCU08085;end_range=215734,.;gbkey=Gene;gene_biotype=protein_coding;locus_tag=NCU08085;partial=true;start_range=.,214620
CM002236.1	216104	216521	gene55	.	-	Genbank	gene	ID=gene55;Name=NCU08086;end_range=216521,.;gbkey=Gene;gene_biotype=protein_coding;locus_tag=NCU08086;partial=true;start_range=.,216105
CM002236.1	219395	220979	gene56	.	-	Genbank	gene	ID=gene56;Name=NCU08087;gbkey=Gene;gene_biotype=protein_coding;locus_tag=NCU08087
CM002236.1	224661	224874	gene57	.	+	Genbank	gene	ID=gene57;Name=NCU08089;end_range=224874,.;gbkey=Gene;gene_biotype=protein_coding;locus_tag=NCU08089;partial=true;start_range=.,224662
CM002236.1	239111	240765	gene64	.	+	Genbank	gene	ID=gene64;Name=NCU08094;gbkey=Gene;gene_biotype=protein_coding;locus_tag=NCU08094
CM002236.1	240743	241840	gene65	.	-	Genbank	gene	ID=gene65;Name=NCU08095;gbkey=Gene;gene_biotype=protein_coding;locus_tag=NCU08095
CM002236.1	249096	251944	gene68	.	-	Genbank	gene	ID=gene68;Name=NCU08097;end_range=251944,.;gbkey=Gene;gene_biotype=protein_coding;locus_tag=NCU08097;partial=true
CM002236.1	253455	254492	gene69	.	+	Genbank	gene	ID=gene69;Name=NCU08098;gbkey=Gene;gene_biotype=protein_coding;locus_tag=NCU08098
CM002236.1	262019	263387	gene75	.	-	Genbank	gene	ID=gene75;Name=NCU08102;end_range=263387,.;gbkey=Gene;gene_biotype=protein_coding;locus_tag=NCU08102;partial=true;start_range=.,262020
CM002236.1	264035	265388	gene76	.	-	Genbank	gene	ID=gene76;Name=NCU08103;end_range=265388,.;gbkey=Gene;gene_biotype=protein_coding;locus_tag=NCU08103;partial=true;start_range=.,264036
CM002236.1	291632	292877	gene77	.	+	Genbank	gene	ID=gene77;Name=NCU08105;end_range=292877,.;gbkey=Gene;gene_biotype=protein_coding;locus_tag=NCU08105;partial=true;start_range=.,291633
CM002236.1	293166	294573	gene78	.	+	Genbank	gene	ID=gene78;Name=NCU08106;end_range=294573,.;gbkey=Gene;gene_biotype=protein_coding;locus_tag=NCU08106;partial=true;start_range=.,293167
CM002236.1	296498	297770	gene79	.	-	Genbank	gene	ID=gene79;Name=NCU08107;end_range=297770,.;gbkey=Gene;gene_biotype=protein_coding;locus_tag=NCU08107;partial=true;start_range=.,296499
CM002236.1	302352	303729	gene80	.	+	Genbank	gene	ID=gene80;Name=NCU08109;end_range=303729,.;gbkey=Gene;gene_biotype=protein_coding;locus_tag=NCU08109;partial=true;start_range=.,302353
CM002236.1	311540	313460	gene83	.	+	Genbank	gene	ID=gene83;Name=NCU08112;gbkey=Gene;gene_biotype=protein_coding;locus_tag=NCU08112;partial=true;start_range=.,311541
CM002236.1	313929	315269	gene84	.	+	Genbank	gene	ID=gene84;Name=NCU08113;gbkey=Gene;gene_biotype=protein_coding;locus_tag=NCU08113
CM002236.1	318872	321079	gene85	.	-	Genbank	gene	ID=gene85;Name=cdt-2;description=cellodextrin transport-2;gbkey=Gene;gene=cdt-2;gene_biotype=protein_coding;locus_tag=NCU08114
CM002236.1	325002	328569	gene86	.	+	Genbank	gene	ID=gene86;Name=msh3;description=mutS ortholog 3;gbkey=Gene;gene=msh3;gene_biotype=protein_coding;locus_tag=NCU08115
CM002236.1	328657	330088	gene87	.	-	Genbank	gene	ID=gene87;Name=NCU08116;end_range=330088,.;gbkey=Gene;gene_biotype=protein_coding;locus_tag=NCU08116;partial=true;start_range=.,328658
CM002236.1	332174	334731	gene88	.	-	Genbank	gene	ID=gene88;Name=NCU08117;gbkey=Gene;gene_biotype=protein_coding;locus_tag=NCU08117
CM002236.1	356402	357891	gene95	.	+	Genbank	gene	ID=gene95;Name=NCU07509;gbkey=Gene;gene_biotype=protein_coding;locus_tag=NCU07509
CM002236.1	359461	361343	gene96	.	+	Genbank	gene	ID=gene96;Name=NCU07508;end_range=361343,.;gbkey=Gene;gene_biotype=protein_coding;locus_tag=NCU07508;partial=true;start_range=.,359462
CM002236.1	377664	380825	gene100	.	-	Genbank	gene	ID=gene100;Name=NCU07505;gbkey=Gene;gene_biotype=protein_coding;locus_tag=NCU07505
CM002236.1	381417	384072	gene101	.	-	Genbank	gene	ID=gene101;Name=major facilitator superfamily transporter protein MFS1;description=major facilitator superfamily transporter protein MFS1;end_range=384072,.;gbkey=Gene;gene=major facilitator superfamily transporter protein MFS1;gene_biotype=protein_coding;locus_tag=NCU07504;partial=true
CM002236.1	393676	395053	gene105	.	-	Genbank	gene	ID=gene105;Name=NCU07501;end_range=395053,.;gbkey=Gene;gene_biotype=protein_coding;locus_tag=NCU07501;partial=true;start_range=.,393677
CM002236.1	397224	398634	gene106	.	+	Genbank	gene	ID=gene106;Name=NCU07500;end_range=398634,.;gbkey=Gene;gene_biotype=protein_coding;locus_tag=NCU07500;partial=true;start_range=.,397225
CM002236.1	400254	401476	gene107	.	+	Genbank	gene	ID=gene107;Name=NCU07499;end_range=401476,.;gbkey=Gene;gene_biotype=protein_coding;locus_tag=NCU07499;partial=true;start_range=.,400255
CM002236.1	408523	415263	gene110	.	-	Genbank	gene	ID=gene110;Name=set-7;description=set-domain histone methyltransferase-7;gbkey=Gene;gene=set-7;gene_biotype=protein_coding;locus_tag=NCU07496
CM002236.1	417351	419464	gene111	.	+	Genbank	gene	ID=gene111;Name=NCU07495;gbkey=Gene;gene_biotype=protein_coding;locus_tag=NCU07495
CM002236.1	421556	423435	gene114	.	-	Genbank	gene	ID=gene114;Name=NCU07493;gbkey=Gene;gene_biotype=protein_coding;locus_tag=NCU07493
CM002236.1	423884	427947	gene115	.	-	Genbank	gene	ID=gene115;Name=NCU07492;gbkey=Gene;gene_biotype=protein_coding;locus_tag=NCU07492
CM002236.1	429104	431229	gene116	.	-	Genbank	gene	ID=gene116;Name=NCU07491;gbkey=Gene;gene_biotype=protein_coding;locus_tag=NCU07491
CM002236.1	437278	441935	gene117	.	+	Genbank	gene	ID=gene117;Name=pzl-1;description=phosphatase-Z-like-1;gbkey=Gene;gene=pzl-1;gene_biotype=protein_coding;gene_synonym=ppz-1;locus_tag=NCU07489
CM002236.1	448858	451692	gene120	.	+	Genbank	gene	ID=gene120;Name=gh3-6;description=glycosylhydrolase family 3-6;end_range=451692,.;gbkey=Gene;gene=gh3-6;gene_biotype=protein_coding;locus_tag=NCU07487;partial=true;start_range=.,448859
CM002236.1	456741	461929	gene123	.	+	Genbank	gene	ID=gene123;Name=gh18-8;description=glycosylhydrolase family 18-8;end_range=461929,.;gbkey=Gene;gene=gh18-8;gene_biotype=protein_coding;locus_tag=NCU07484;partial=true;start_range=.,456742
CM002236.1	464410	467155	gene124	.	+	Genbank	gene	ID=gene124;Name=fr;description=frost;gbkey=Gene;gene=fr;gene_biotype=protein_coding;locus_tag=NCU07483
CM002236.1	467140	469295	gene125	.	-	Genbank	gene	ID=gene125;Name=NCU07482;gbkey=Gene;gene_biotype=protein_coding;locus_tag=NCU07482
CM002236.1	474068	478709	gene126	.	+	Genbank	gene	ID=gene126;Name=NCU07481;gbkey=Gene;gene_biotype=protein_coding;locus_tag=NCU07481
CM002236.1	479575	482143	gene127	.	-	Genbank	gene	ID=gene127;Name=NCU07480;end_range=482143,.;gbkey=Gene;gene_biotype=protein_coding;locus_tag=NCU07480;partial=true;start_range=.,479576
CM002236.1	486621	490547	gene128	.	-	Genbank	gene	ID=gene128;Name=NCU07479;end_range=490547,.;gbkey=Gene;gene_biotype=protein_coding;locus_tag=NCU07479;partial=true;start_range=.,486622
CM002236.1	491365	493798	gene129	.	-	Genbank	gene	ID=gene129;Name=NCU07478;gbkey=Gene;gene_biotype=protein_coding;locus_tag=NCU07478
CM002236.1	494637	499251	gene130	.	-	Genbank	gene	ID=gene130;Name=NCU07477;gbkey=Gene;gene_biotype=protein_coding;locus_tag=NCU07477
CM002236.1	502477	504670	gene131	.	-	Genbank	gene	ID=gene131;Name=NCU07476;end_range=504670,.;gbkey=Gene;gene_biotype=protein_coding;locus_tag=NCU07476;partial=true
CM002236.1	507933	509018	gene132	.	-	Genbank	gene	ID=gene132;Name=NCU07475;gbkey=Gene;gene_biotype=protein_coding;locus_tag=NCU07475
CM002236.1	512383	513927	gene133	.	-	Genbank	gene	ID=gene133;Name=NCU07474;gbkey=Gene;gene_biotype=protein_coding;locus_tag=NCU07474
CM002236.1	514505	519273	gene134	.	-	Genbank	gene	ID=gene134;Name=NCU07473;gbkey=Gene;gene_biotype=protein_coding;locus_tag=NCU07473
CM002236.1	530628	533414	gene137	.	+	Genbank	gene	ID=gene137;Name=NCU07468;gbkey=Gene;gene_biotype=protein_coding;locus_tag=NCU07468
CM002236.1	535654	538185	gene138	.	+	Genbank	gene	ID=gene138;Name=NCU07467;gbkey=Gene;gene_biotype=protein_coding;locus_tag=NCU07467
CM002236.1	547789	548753	gene143	.	-	Genbank	gene	ID=gene143;Name=NCU07462;end_range=548753,.;gbkey=Gene;gene_biotype=protein_coding;locus_tag=NCU07462;partial=true;start_range=.,547790
CM002236.1	555963	558250	gene146	.	+	Genbank	gene	ID=gene146;Name=prm-1;description=protein arginine N-methyltransferase-1;gbkey=Gene;gene=prm-1;gene_biotype=protein_coding;locus_tag=NCU07459
CM002236.1	559255	560671	gene147	.	-	Genbank	gene	ID=gene147;Name=NCU16316;end_range=560671,.;gbkey=Gene;gene_biotype=protein_coding;locus_tag=NCU16316;partial=true
CM002236.1	576061	577864	gene154	.	-	Genbank	gene	ID=gene154;Name=mig-2;description=menadione-induced gene-2;gbkey=Gene;gene=mig-2;gene_biotype=protein_coding;locus_tag=NCU07452
CM002236.1	584436	585580	gene157	.	+	Genbank	gene	ID=gene157;Name=NCU07449;gbkey=Gene;gene_biotype=protein_coding;locus_tag=NCU07449
CM002236.1	587089	588592	gene158	.	+	Genbank	gene	ID=gene158;Name=NCU07448;end_range=588592,.;gbkey=Gene;gene_biotype=protein_coding;locus_tag=NCU07448;partial=true;start_range=.,587090
CM002236.1	599619	602122	gene161	.	-	Genbank	gene	ID=gene161;Name=NCU07445;gbkey=Gene;gene_biotype=protein_coding;locus_tag=NCU07445;partial=true;start_range=.,599620
CM002236.1	608823	615081	gene162	.	+	Genbank	gene	ID=gene162;Name=NCU07443;gbkey=Gene;gene_biotype=protein_coding;locus_tag=NCU07443
CM002236.1	615713	618210	gene163	.	+	Genbank	gene	ID=gene163;Name=NCU07442;gbkey=Gene;gene_biotype=protein_coding;locus_tag=NCU07442
CM002236.1	620562	621595	gene164	.	+	Genbank	gene	ID=gene164;Name=NCU07441;gbkey=Gene;gene_biotype=protein_coding;locus_tag=NCU07441
CM002236.1	634193	636325	gene170	.	+	Genbank	gene	ID=gene170;Name=NCU07435;gbkey=Gene;gene_biotype=protein_coding;locus_tag=NCU07435
CM002236.1	636649	638312	gene171	.	+	Genbank	gene	ID=gene171;Name=NCU07434;gbkey=Gene;gene_biotype=protein_coding;locus_tag=NCU07434
CM002236.1	644062	646234	gene174	.	-	Genbank	gene	ID=gene174;Name=pls-1;description=pls1 homolog;gbkey=Gene;gene=pls-1;gene_biotype=protein_coding;locus_tag=NCU07432
CM002236.1	652512	655451	gene175	.	+	Genbank	gene	ID=gene175;Name=NCU07430;gbkey=Gene;gene_biotype=protein_coding;locus_tag=NCU07430
CM002236.1	658019	658981	gene176	.	-	Genbank	gene	ID=gene176;Name=NCU07429;end_range=658981,.;gbkey=Gene;gene_biotype=protein_coding;locus_tag=NCU07429;partial=true;start_range=.,658020
CM002236.1	661988	663664	gene177	.	-	Genbank	gene	ID=gene177;Name=tcu-3;gbkey=Gene;gene=tcu-3;gene_biotype=protein_coding;locus_tag=NCU07428
CM002236.1	666138	666602	gene178	.	+	Genbank	gene	ID=gene178;Name=NCU07427;end_range=666602,.;gbkey=Gene;gene_biotype=protein_coding;locus_tag=NCU07427;partial=true;start_range=.,666139
CM002236.1	698408	700075	gene179	.	-	Genbank	gene	ID=gene179;Name=NCU10006;gbkey=Gene;gene_biotype=protein_coding;locus_tag=NCU10006
CM002236.1	710760	713665	gene180	.	-	Genbank	gene	ID=gene180;Name=acu-9;description=acetate utilization-9;gbkey=Gene;gene=acu-9;gene_biotype=protein_coding;locus_tag=NCU10007
CM002236.1	716980	719354	gene181	.	-	Genbank	gene	ID=gene181;Name=tca-14;description=tricarboxylic acid-14;gbkey=Gene;gene=tca-14;gene_biotype=protein_coding;locus_tag=NCU10008
CM002236.1	720669	724628	gene182	.	-	Genbank	gene	ID=gene182;Name=stk-53;end_range=724628,.;gbkey=Gene;gene=stk-53;gene_biotype=protein_coding;locus_tag=NCU09064;partial=true;start_range=.,720670
CM002236.1	726287	730970	gene183	.	+	Genbank	gene	ID=gene183;Name=NCU09065;gbkey=Gene;gene_biotype=protein_coding;locus_tag=NCU09065
CM002236.1	747757	750244	gene186	.	-	Genbank	gene	ID=gene186;Name=NCU09069;gbkey=Gene;gene_biotype=protein_coding;locus_tag=NCU09069;partial=true;start_range=.,747758
CM002236.1	758473	759986	gene189	.	+	Genbank	gene	ID=gene189;Name=NCU09072;gbkey=Gene;gene_biotype=protein_coding;locus_tag=NCU09072
CM002236.1	771964	773374	gene196	.	-	Genbank	gene	ID=gene196;Name=NCU09078;gbkey=Gene;gene_biotype=protein_coding;locus_tag=NCU09078
CM002236.1	774192	780044	gene197	.	-	Genbank	gene	ID=gene197;Name=NCU09079;gbkey=Gene;gene_biotype=protein_coding;locus_tag=NCU09079
CM002236.1	798218	798824	gene200	.	-	Genbank	gene	ID=gene200;Name=NCU09082;end_range=798824,.;gbkey=Gene;gene_biotype=protein_coding;locus_tag=NCU09082;partial=true;start_range=.,798219
CM002236.1	804396	805159	gene201	.	+	Genbank	gene	ID=gene201;Name=NCU09084;end_range=805159,.;gbkey=Gene;gene_biotype=protein_coding;locus_tag=NCU09084;partial=true;start_range=.,804397
CM002236.1	808581	811110	gene203	.	+	Genbank	gene	ID=gene203;Name=NCU09085;end_range=811110,.;gbkey=Gene;gene_biotype=protein_coding;locus_tag=NCU09085;partial=true
CM002236.1	810665	812203	gene204	.	+	Genbank	gene	ID=gene204;Name=NCU16318;gbkey=Gene;gene_biotype=protein_coding;locus_tag=NCU16318
CM002236.1	815348	818956	gene205	.	-	Genbank	gene	ID=gene205;Name=NCU09087;gbkey=Gene;gene_biotype=protein_coding;locus_tag=NCU09087
CM002236.1	823209	826355	gene208	.	-	Genbank	gene	ID=gene208;Name=NCU09090;gbkey=Gene;gene_biotype=protein_coding;locus_tag=NCU09090
CM002236.1	831802	834075	gene211	.	-	Genbank	gene	ID=gene211;Name=NCU09093;end_range=834075,.;gbkey=Gene;gene_biotype=protein_coding;locus_tag=NCU09093;partial=true
CM002236.1	841865	843028	gene214	.	+	Genbank	gene	ID=gene214;Name=NCU09096;end_range=843028,.;gbkey=Gene;gene_biotype=protein_coding;locus_tag=NCU09096;partial=true
CM002236.1	843474	847155	gene215	.	+	Genbank	gene	ID=gene215;Name=NCU09097;gbkey=Gene;gene_biotype=protein_coding;locus_tag=NCU09097
CM002236.1	847804	849962	gene217	.	-	Genbank	gene	ID=gene217;Name=NCU09098;gbkey=Gene;gene_biotype=protein_coding;locus_tag=NCU09098
CM002236.1	851717	853021	gene218	.	+	Genbank	gene	ID=gene218;Name=NCU09099;gbkey=Gene;gene_biotype=protein_coding;locus_tag=NCU09099
CM002236.1	858635	860920	gene221	.	+	Genbank	gene	ID=gene221;Name=NCU09102;gbkey=Gene;gene_biotype=protein_coding;locus_tag=NCU09102
CM002236.1	860999	863156	gene222	.	-	Genbank	gene	ID=gene222;Name=NCU09103;end_range=863156,.;gbkey=Gene;gene_biotype=protein_coding;locus_tag=NCU09103;partial=true
CM002236.1	863463	872329	gene223	.	-	Genbank	gene	ID=gene223;Name=NCU09104;gbkey=Gene;gene_biotype=protein_coding;locus_tag=NCU09104
CM002236.1	926375	927148	gene224	.	-	Genbank	gene	ID=gene224;Name=NCU16320;end_range=927148,.;gbkey=Gene;gene_biotype=protein_coding;locus_tag=NCU16320;partial=true;start_range=.,926376
CM002236.1	928569	930752	gene225	.	-	Genbank	gene	ID=gene225;Name=NCU02187;gbkey=Gene;gene_biotype=protein_coding;locus_tag=NCU02187
CM002236.1	955539	957970	gene230	.	+	Genbank	gene	ID=gene230;Name=NCU02181;gbkey=Gene;gene_biotype=protein_coding;locus_tag=NCU02181
CM002236.1	965258	968393	gene232	.	+	Genbank	gene	ID=gene232;Name=NCU02179;gbkey=Gene;gene_biotype=protein_coding;locus_tag=NCU02179
CM002236.1	969498	974473	gene233	.	+	Genbank	gene	ID=gene233;Name=sad-1;description=suppressor of ascus-dominance-1;end_range=974473,.;gbkey=Gene;gene=sad-1;gene_biotype=protein_coding;locus_tag=NCU02178;partial=true;start_range=.,969499
CM002236.1	974674	976129	gene234	.	-	Genbank	gene	ID=gene234;Name=NCU16321;end_range=976129,.;gbkey=Gene;gene_biotype=protein_coding;locus_tag=NCU16321;partial=true;start_range=.,974675
CM002236.1	980956	982105	gene238	.	-	Genbank	gene	ID=gene238;Name=NCU16323;gbkey=Gene;gene_biotype=protein_coding;locus_tag=NCU16323
CM002236.1	983861	987884	gene239	.	+	Genbank	gene	ID=gene239;Name=NCU02175;gbkey=Gene;gene_biotype=protein_coding;locus_tag=NCU02175
CM002236.1	991776	993756	gene242	.	+	Genbank	gene	ID=gene242;Name=NCU02174;gbkey=Gene;gene_biotype=protein_coding;locus_tag=NCU02174
CM002236.1	996276	1000626	gene243	.	+	Genbank	gene	ID=gene243;Name=NCU02173;gbkey=Gene;gene_biotype=protein_coding;locus_tag=NCU02173
CM002236.1	1002514	1006983	gene245	.	-	Genbank	gene	ID=gene245;Name=NCU02172;gbkey=Gene;gene_biotype=protein_coding;locus_tag=NCU02172
CM002236.1	1008854	1010430	gene246	.	+	Genbank	gene	ID=gene246;Name=NCU02171;gbkey=Gene;gene_biotype=protein_coding;locus_tag=NCU02171;partial=true;start_range=.,1008855
CM002236.1	1014236	1016969	gene247	.	-	Genbank	gene	ID=gene247;Name=NCU02170;gbkey=Gene;gene_biotype=protein_coding;locus_tag=NCU02170
CM002236.1	1022194	1024977	gene250	.	-	Genbank	gene	ID=gene250;Name=krev-1;description=Krev-1-like;gbkey=Gene;gene=krev-1;gene_biotype=protein_coding;locus_tag=NCU02167
CM002236.1	1031189	1031840	gene251	.	+	Genbank	gene	ID=gene251;Name=NCU16327;gbkey=Gene;gene_biotype=protein_coding;locus_tag=NCU16327;partial=true;start_range=.,1031190
CM002236.1	1033948	1037601	gene252	.	+	Genbank	gene	ID=gene252;Name=NCU02165;gbkey=Gene;gene_biotype=protein_coding;locus_tag=NCU02165
CM002236.1	1038404	1040827	gene253	.	+	Genbank	gene	ID=gene253;Name=NCU02164;gbkey=Gene;gene_biotype=protein_coding;locus_tag=NCU02164
CM002236.1	1043584	1046396	gene256	.	-	Genbank	gene	ID=gene256;Name=cen-T;gbkey=Gene;gene=cen-T;gene_biotype=protein_coding;locus_tag=NCU02161
CM002236.1	1048322	1050458	gene257	.	+	Genbank	gene	ID=gene257;Name=rac-1;description=Rac1 homolog-1;gbkey=Gene;gene=rac-1;gene_biotype=protein_coding;locus_tag=NCU02160
CM002236.1	1050814	1052780	gene258	.	-	Genbank	gene	ID=gene258;Name=NCU02159;gbkey=Gene;gene_biotype=protein_coding;locus_tag=NCU02159
CM002236.1	1058024	1059163	gene261	.	-	Genbank	gene	ID=gene261;Name=NCU02156;gbkey=Gene;gene_biotype=protein_coding;locus_tag=NCU02156
CM002236.1	1064555	1067144	gene265	.	-	Genbank	gene	ID=gene265;Name=NCU02153;gbkey=Gene;gene_biotype=protein_coding;locus_tag=NCU02153
CM002236.1	1067738	1071303	gene266	.	-	Genbank	gene	ID=gene266;Name=NCU02152;gbkey=Gene;gene_biotype=protein_coding;locus_tag=NCU02152
CM002236.1	1071692	1074448	gene267	.	-	Genbank	gene	ID=gene267;Name=NCU02151;gbkey=Gene;gene_biotype=protein_coding;locus_tag=NCU02151
CM002236.1	1087389	1089342	gene273	.	+	Genbank	gene	ID=gene273;Name=NCU02146;end_range=1089342,.;gbkey=Gene;gene_biotype=protein_coding;locus_tag=NCU02146;partial=true;start_range=.,1087390
CM002236.1	1090818	1091136	gene274	.	+	Genbank	gene	ID=gene274;Name=NCU02145;end_range=1091136,.;gbkey=Gene;gene_biotype=protein_coding;locus_tag=NCU02145;partial=true;start_range=.,1090819
CM002236.1	1094588	1097657	gene275	.	+	Genbank	gene	ID=gene275;Name=NCU10687;gbkey=Gene;gene_biotype=protein_coding;locus_tag=NCU10687
CM002236.1	1100619	1101246	gene276	.	+	Genbank	gene	ID=gene276;Name=NCU02144;end_range=1101246,.;gbkey=Gene;gene_biotype=protein_coding;locus_tag=NCU02144;partial=true;start_range=.,1100620
CM002236.1	1104930	1105465	gene277	.	+	Genbank	gene	ID=gene277;Name=NCU02143;end_range=1105465,.;gbkey=Gene;gene_biotype=protein_coding;locus_tag=NCU02143;partial=true;start_range=.,1104931
CM002236.1	1106803	1109214	gene278	.	+	Genbank	gene	ID=gene278;Name=NCU02142;gbkey=Gene;gene_biotype=protein_coding;locus_tag=NCU02142
CM002236.1	1116621	1119823	gene279	.	-	Genbank	gene	ID=gene279;Name=NCU02139;gbkey=Gene;gene_biotype=protein_coding;locus_tag=NCU02139
CM002236.1	1126295	1129113	gene282	.	-	Genbank	gene	ID=gene282;Name=NCU02136;gbkey=Gene;gene_biotype=protein_coding;locus_tag=NCU02136
CM002236.1	1130486	1134042	gene283	.	-	Genbank	gene	ID=gene283;Name=NCU02134;gbkey=Gene;gene_biotype=protein_coding;locus_tag=NCU02134
CM002236.1	1135056	1136630	gene284	.	-	Genbank	gene	ID=gene284;Name=sod-1;description=superoxide dismutase-1;gbkey=Gene;gene=sod-1;gene_biotype=protein_coding;locus_tag=NCU02133
CM002236.1	1153066	1155147	gene289	.	-	Genbank	gene	ID=gene289;Name=NCU02128;gbkey=Gene;gene_biotype=protein_coding;locus_tag=NCU02128
CM002236.1	1163362	1165206	gene292	.	+	Genbank	gene	ID=gene292;Name=NCU02125;gbkey=Gene;gene_biotype=protein_coding;locus_tag=NCU02125
CM002236.1	1187277	1193033	gene299	.	+	Genbank	gene	ID=gene299;Name=NCU02120;end_range=1193033,.;gbkey=Gene;gene_biotype=protein_coding;locus_tag=NCU02120;partial=true
CM002236.1	1199892	1201414	gene302	.	+	Genbank	gene	ID=gene302;Name=NCU02117;gbkey=Gene;gene_biotype=protein_coding;locus_tag=NCU02117
CM002236.1	1232082	1237074	gene305	.	+	Genbank	gene	ID=gene305;Name=NCU02114;gbkey=Gene;gene_biotype=protein_coding;locus_tag=NCU02114
CM002236.1	1235502	1237073	gene306	.	-	Genbank	gene	ID=gene306;Name=NCU16332;gbkey=Gene;gene_biotype=protein_coding;locus_tag=NCU16332
CM002236.1	1246769	1251361	gene309	.	-	Genbank	gene	ID=gene309;Name=NCU02111;gbkey=Gene;gene_biotype=protein_coding;locus_tag=NCU02111
CM002236.1	1253809	1257287	gene310	.	+	Genbank	gene	ID=gene310;Name=nox-1;description=NADPH oxidase-1;gbkey=Gene;gene=nox-1;gene_biotype=protein_coding;locus_tag=NCU02110
CM002236.1	1257684	1260160	gene311	.	+	Genbank	gene	ID=gene311;Name=NCU02109;gbkey=Gene;gene_biotype=protein_coding;locus_tag=NCU02109
CM002236.1	1264458	1265632	gene314	.	+	Genbank	gene	ID=gene314;Name=NCU02106;gbkey=Gene;gene_biotype=protein_coding;locus_tag=NCU02106
CM002236.1	1270900	1277586	gene317	.	+	Genbank	gene	ID=gene317;Name=NCU02103;gbkey=Gene;gene_biotype=protein_coding;locus_tag=NCU02103
CM002236.1	1277759	1278636	gene318	.	+	Genbank	gene	ID=gene318;Name=NCU11212;gbkey=Gene;gene_biotype=protein_coding;locus_tag=NCU11212
CM002236.1	1280530	1281622	gene319	.	+	Genbank	gene	ID=gene319;Name=NCU11211;gbkey=Gene;gene_biotype=protein_coding;locus_tag=NCU11211
CM002236.1	1283562	1284354	gene320	.	+	Genbank	gene	ID=gene320;Name=NCU16333;end_range=1284354,.;gbkey=Gene;gene_biotype=protein_coding;locus_tag=NCU16333;partial=true;start_range=.,1283563
CM002236.1	1290548	1292457	gene323	.	-	Genbank	gene	ID=gene323;Name=NCU11041;gbkey=Gene;gene_biotype=protein_coding;locus_tag=NCU11041;partial=true;start_range=.,1290549
CM002236.1	1294507	1296535	gene324	.	+	Genbank	gene	ID=gene324;Name=NCU02099;gbkey=Gene;gene_biotype=protein_coding;locus_tag=NCU02099
CM002236.1	1296573	1298202	gene325	.	+	Genbank	gene	ID=gene325;Name=NCU02098;gbkey=Gene;gene_biotype=protein_coding;locus_tag=NCU02098
CM002236.1	1298091	1299820	gene326	.	-	Genbank	gene	ID=gene326;Name=NCU02097;gbkey=Gene;gene_biotype=protein_coding;locus_tag=NCU02097
CM002236.1	1304585	1306943	gene327	.	+	Genbank	gene	ID=gene327;Name=NCU02096;gbkey=Gene;gene_biotype=protein_coding;locus_tag=NCU02096
CM002236.1	1331257	1334470	gene331	.	+	Genbank	gene	ID=gene331;Name=NCU02092;gbkey=Gene;gene_biotype=protein_coding;locus_tag=NCU02092
CM002236.1	1353672	1357751	gene332	.	+	Genbank	gene	ID=gene332;Name=gh47-7;description=glycosylhydrolase family 47-7;gbkey=Gene;gene=gh47-7;gene_biotype=protein_coding;locus_tag=NCU02091
CM002236.1	1365669	1368722	gene335	.	-	Genbank	gene	ID=gene335;Name=NCU02089;gbkey=Gene;gene_biotype=protein_coding;locus_tag=NCU02089
CM002236.1	1369549	1371000	gene336	.	-	Genbank	gene	ID=gene336;Name=NCU02088;end_range=1371000,.;gbkey=Gene;gene_biotype=protein_coding;locus_tag=NCU02088;partial=true;start_range=.,1369550
CM002236.1	1373702	1376146	gene337	.	+	Genbank	gene	ID=gene337;Name=NCU02087;gbkey=Gene;gene_biotype=protein_coding;locus_tag=NCU02087
CM002236.1	1383039	1386083	gene339	.	-	Genbank	gene	ID=gene339;Name=NCU02086;gbkey=Gene;gene_biotype=protein_coding;locus_tag=NCU02086
CM002236.1	1388104	1389128	gene340	.	+	Genbank	gene	ID=gene340;Name=NCU10903;end_range=1389128,.;gbkey=Gene;gene_biotype=protein_coding;locus_tag=NCU10903;partial=true;start_range=.,1388105
CM002236.1	1427428	1427674	gene346	.	-	Genbank	gene	ID=gene346;Name=NCU02081;end_range=1427674,.;gbkey=Gene;gene_biotype=protein_coding;locus_tag=NCU02081;partial=true;start_range=.,1427429
CM002236.1	1429650	1430693	gene347	.	+	Genbank	gene	ID=gene347;Name=NCU11210;end_range=1430693,.;gbkey=Gene;gene_biotype=protein_coding;locus_tag=NCU11210;partial=true;start_range=.,1429651
CM002236.1	1431810	1432828	gene348	.	+	Genbank	gene	ID=gene348;Name=NCU02080;gbkey=Gene;gene_biotype=protein_coding;locus_tag=NCU02080
CM002236.1	1444408	1447511	gene351	.	+	Genbank	gene	ID=gene351;Name=NCU02077;end_range=1447511,.;gbkey=Gene;gene_biotype=protein_coding;locus_tag=NCU02077;partial=true;start_range=.,1444409
CM002236.1	1454680	1457939	gene354	.	+	Genbank	gene	ID=gene354;Name=NCU02074;gbkey=Gene;gene_biotype=protein_coding;locus_tag=NCU02074
CM002236.1	1458938	1460486	gene355	.	-	Genbank	gene	ID=gene355;Name=NCU02073;end_range=1460486,.;gbkey=Gene;gene_biotype=protein_coding;locus_tag=NCU02073;partial=true
CM002236.1	1462795	1463885	gene356	.	+	Genbank	gene	ID=gene356;Name=NCU02071;gbkey=Gene;gene_biotype=protein_coding;locus_tag=NCU02071
CM002236.1	1470136	1474086	gene359	.	+	Genbank	gene	ID=gene359;Name=nup-9;Note=old_locus_tag NCU02069 has been split into new_locus_tags (NCU16336%2CNCU16337);gbkey=Gene;gene=nup-9;gene_biotype=protein_coding;gene_synonym=dmt-X;locus_tag=NCU16337;old_locus_tag=NCU02069
CM002236.1	1488130	1491767	gene364	.	-	Genbank	gene	ID=gene364;Name=NCU02065;gbkey=Gene;gene_biotype=protein_coding;locus_tag=NCU02065
CM002236.1	1498417	1499287	gene367	.	+	Genbank	gene	ID=gene367;Name=NCU02062;end_range=1499287,.;gbkey=Gene;gene_biotype=protein_coding;locus_tag=NCU02062;partial=true;start_range=.,1498418
CM002236.1	1500610	1502061	gene368	.	-	Genbank	gene	ID=gene368;Name=NCU02061;gbkey=Gene;gene_biotype=protein_coding;locus_tag=NCU02061
CM002236.1	1509112	1511198	gene371	.	+	Genbank	gene	ID=gene371;Name=NCU02058;gbkey=Gene;gene_biotype=protein_coding;locus_tag=NCU02058
CM002236.1	1511065	1516877	gene372	.	-	Genbank	gene	ID=gene372;Name=NCU02057;gbkey=Gene;gene_biotype=protein_coding;locus_tag=NCU02057
CM002236.1	1519310	1521830	gene373	.	+	Genbank	gene	ID=gene373;Name=NCU02056;gbkey=Gene;gene_biotype=protein_coding;locus_tag=NCU02056
CM002236.1	1522370	1524619	gene374	.	+	Genbank	gene	ID=gene374;Name=NCU02055;gbkey=Gene;gene_biotype=protein_coding;locus_tag=NCU02055
CM002236.1	1531968	1539067	gene377	.	-	Genbank	gene	ID=gene377;Name=NCU02052;gbkey=Gene;gene_biotype=protein_coding;locus_tag=NCU02052
CM002236.1	1551033	1556590	gene381	.	-	Genbank	gene	ID=gene381;Name=NCU02049;gbkey=Gene;gene_biotype=protein_coding;locus_tag=NCU02049
CM002236.1	1559714	1564953	gene382	.	+	Genbank	gene	ID=gene382;Name=NCU02048;gbkey=Gene;gene_biotype=protein_coding;locus_tag=NCU02048
CM002236.1	1570280	1573326	gene383	.	+	Genbank	gene	ID=gene383;Name=NCU02046;gbkey=Gene;gene_biotype=protein_coding;locus_tag=NCU02046
CM002236.1	1580446	1582733	gene387	.	-	Genbank	gene	ID=gene387;Name=NCU02042;gbkey=Gene;gene_biotype=protein_coding;locus_tag=NCU02042
CM002236.1	1585577	1587620	gene388	.	+	Genbank	gene	ID=gene388;Name=acw-11;description=anchored cell wall protein-11;gbkey=Gene;gene=acw-11;gene_biotype=protein_coding;locus_tag=NCU02041
CM002236.1	1587861	1589691	gene389	.	+	Genbank	gene	ID=gene389;Name=NCU02040;end_range=1589691,.;gbkey=Gene;gene_biotype=protein_coding;locus_tag=NCU02040;partial=true;start_range=.,1587862
CM002236.1	1591137	1593827	gene390	.	+	Genbank	gene	ID=gene390;Name=NCU02039;end_range=1593827,.;gbkey=Gene;gene_biotype=protein_coding;locus_tag=NCU02039;old_locus_tag=NCU11208;partial=true
CM002236.1	1594028	1595080	gene391	.	+	Genbank	gene	ID=gene391;Name=NCU02038;gbkey=Gene;gene_biotype=protein_coding;locus_tag=NCU02038;old_locus_tag=NCU11207;partial=true;start_range=.,1594029
CM002236.1	1597094	1598324	gene392	.	+	Genbank	gene	ID=gene392;Name=NCU02037;end_range=1598324,.;gbkey=Gene;gene_biotype=protein_coding;locus_tag=NCU02037;partial=true;start_range=.,1597095
CM002236.1	1600190	1607696	gene394	.	-	Genbank	gene	ID=gene394;Name=NCU02036;gbkey=Gene;gene_biotype=protein_coding;locus_tag=NCU02036
CM002236.1	1608042	1609879	gene395	.	-	Genbank	gene	ID=gene395;Name=NCU02035;end_range=1609879,.;gbkey=Gene;gene_biotype=protein_coding;locus_tag=NCU02035;old_locus_tag=NCU02034;partial=true
CM002236.1	1611868	1615028	gene396	.	+	Genbank	gene	ID=gene396;Name=rid-1;description=RIP defective-1;gbkey=Gene;gene=rid-1;gene_biotype=protein_coding;locus_tag=NCU02034;old_locus_tag=NCU11205%2CNCU11206
CM002236.1	1623362	1626629	gene399	.	+	Genbank	gene	ID=gene399;Name=NCU02031;gbkey=Gene;gene_biotype=protein_coding;locus_tag=NCU02031
CM002236.1	1627024	1628920	gene400	.	+	Genbank	gene	ID=gene400;Name=NCU02030;gbkey=Gene;gene_biotype=protein_coding;locus_tag=NCU02030
CM002236.1	1629031	1630347	gene401	.	+	Genbank	gene	ID=gene401;Name=NCU02029;end_range=1630347,.;gbkey=Gene;gene_biotype=protein_coding;locus_tag=NCU02029;partial=true
CM002236.1	1634630	1637672	gene404	.	+	Genbank	gene	ID=gene404;Name=NCU02026;gbkey=Gene;gene_biotype=protein_coding;locus_tag=NCU02026
CM002236.1	1642516	1645081	gene407	.	-	Genbank	gene	ID=gene407;Name=NCU02023;end_range=1645081,.;gbkey=Gene;gene_biotype=protein_coding;locus_tag=NCU02023;partial=true
CM002236.1	1647683	1650672	gene408	.	+	Genbank	gene	ID=gene408;Name=NCU02022;gbkey=Gene;gene_biotype=protein_coding;locus_tag=NCU02022
CM002236.1	1650819	1651386	gene409	.	+	Genbank	gene	ID=gene409;Name=NCU02021;end_range=1651386,.;gbkey=Gene;gene_biotype=protein_coding;locus_tag=NCU02021;partial=true;start_range=.,1650820
CM002236.1	1651490	1655292	gene410	.	-	Genbank	gene	ID=gene410;Name=NCU02020;gbkey=Gene;gene_biotype=protein_coding;locus_tag=NCU02020
CM002236.1	1663001	1665672	gene413	.	+	Genbank	gene	ID=gene413;Name=ada-2;description=all development altered-2;gbkey=Gene;gene=ada-2;gene_biotype=protein_coding;locus_tag=NCU02017
CM002236.1	1671706	1673426	gene416	.	+	Genbank	gene	ID=gene416;Name=NCU02014;gbkey=Gene;gene_biotype=protein_coding;locus_tag=NCU02014
CM002236.1	1673394	1675076	gene417	.	-	Genbank	gene	ID=gene417;Name=NCU02013;gbkey=Gene;gene_biotype=protein_coding;locus_tag=NCU02013
CM002236.1	1675353	1679439	gene418	.	-	Genbank	gene	ID=gene418;Name=NCU02012;gbkey=Gene;gene_biotype=protein_coding;locus_tag=NCU02012
CM002236.1	1679854	1684385	gene419	.	-	Genbank	gene	ID=gene419;Name=NCU02011;gbkey=Gene;gene_biotype=protein_coding;locus_tag=NCU02011
CM002236.1	1685684	1689164	gene420	.	-	Genbank	gene	ID=gene420;Name=leu-4;description=leucine-4;gbkey=Gene;gene=leu-4;gene_biotype=protein_coding;locus_tag=NCU02010
CM002236.1	1690522	1694696	gene421	.	-	Genbank	gene	ID=gene421;Name=FreB;description=FreB;gbkey=Gene;gene=FreB;gene_biotype=protein_coding;locus_tag=NCU02009
CM002236.1	1702852	1704727	gene425	.	-	Genbank	gene	ID=gene425;Name=NCU02005;gbkey=Gene;gene_biotype=protein_coding;locus_tag=NCU02005
CM002236.1	1706233	1708298	gene426	.	+	Genbank	gene	ID=gene426;Name=NCU02004;gbkey=Gene;gene_biotype=protein_coding;locus_tag=NCU02004
CM002236.1	1711538	1714654	gene427	.	+	Genbank	gene	ID=gene427;Name=tef-1;description=translation elongation factor-1;gbkey=Gene;gene=tef-1;gene_biotype=protein_coding;locus_tag=NCU02003
CM002236.1	1724389	1728311	gene432	.	-	Genbank	gene	ID=gene432;Name=NCU01998;gbkey=Gene;gene_biotype=protein_coding;locus_tag=NCU01998
CM002236.1	1730344	1733261	gene433	.	-	Genbank	gene	ID=gene433;Name=NCU01997;gbkey=Gene;gene_biotype=protein_coding;locus_tag=NCU01997
CM002236.1	1741306	1743453	gene436	.	-	Genbank	gene	ID=gene436;Name=NCU01995;end_range=1743453,.;gbkey=Gene;gene_biotype=protein_coding;locus_tag=NCU01995;partial=true;start_range=.,1741307
CM002236.1	1746593	1748936	gene437	.	+	Genbank	gene	ID=gene437;Name=NCU01994;gbkey=Gene;gene_biotype=protein_coding;locus_tag=NCU01994
CM002236.1	1748850	1751419	gene438	.	-	Genbank	gene	ID=gene438;Name=NCU01993;gbkey=Gene;gene_biotype=protein_coding;locus_tag=NCU01993
CM002236.1	1751805	1755449	gene439	.	-	Genbank	gene	ID=gene439;Name=NCU01992;gbkey=Gene;gene_biotype=protein_coding;locus_tag=NCU01992
CM002236.1	1763458	1765542	gene442	.	+	Genbank	gene	ID=gene442;Name=NCU01989;gbkey=Gene;gene_biotype=protein_coding;locus_tag=NCU01989
CM002236.1	1768125	1768719	gene443	.	+	Genbank	gene	ID=gene443;Name=NCU01988;end_range=1768719,.;gbkey=Gene;gene_biotype=protein_coding;locus_tag=NCU01988;partial=true;start_range=.,1768126
CM002236.1	1774671	1778095	gene446	.	+	Genbank	gene	ID=gene446;Name=cys-11;description=cysteine-11;gbkey=Gene;gene=cys-11;gene_biotype=protein_coding;gene_synonym=cys(NM86);locus_tag=NCU01985
CM002236.1	1779122	1783222	gene447	.	+	Genbank	gene	ID=gene447;Name=NCU01984;gbkey=Gene;gene_biotype=protein_coding;locus_tag=NCU01984
CM002236.1	1791267	1792492	gene452	.	-	Genbank	gene	ID=gene452;Name=NCU01979;end_range=1792492,.;gbkey=Gene;gene_biotype=protein_coding;locus_tag=NCU01979;partial=true
CM002236.1	1793788	1796991	gene453	.	-	Genbank	gene	ID=gene453;Name=NCU01978;gbkey=Gene;gene_biotype=protein_coding;locus_tag=NCU01978
CM002236.1	1818996	1821069	gene460	.	-	Genbank	gene	ID=gene460;Name=NCU01972;gbkey=Gene;gene_biotype=protein_coding;locus_tag=NCU01972
CM002236.1	1823636	1825949	gene461	.	+	Genbank	gene	ID=gene461;Name=NCU01971;gbkey=Gene;gene_biotype=protein_coding;locus_tag=NCU01971
CM002236.1	1827413	1828871	gene462	.	+	Genbank	gene	ID=gene462;Name=NCU01970;gbkey=Gene;gene_biotype=protein_coding;locus_tag=NCU01970
CM002236.1	1827921	1830214	gene463	.	-	Genbank	gene	ID=gene463;Name=NCU01969;gbkey=Gene;gene_biotype=protein_coding;locus_tag=NCU01969
CM002236.1	1832019	1835161	gene464	.	+	Genbank	gene	ID=gene464;Name=NCU01968;gbkey=Gene;gene_biotype=protein_coding;locus_tag=NCU01968
CM002236.1	1835439	1837102	gene465	.	+	Genbank	gene	ID=gene465;Name=NCU01967;gbkey=Gene;gene_biotype=protein_coding;locus_tag=NCU01967
CM002236.1	1836872	1838488	gene466	.	-	Genbank	gene	ID=gene466;Name=NCU01966;gbkey=Gene;gene_biotype=protein_coding;locus_tag=NCU01966
CM002236.1	1848060	1851346	gene469	.	+	Genbank	gene	ID=gene469;Name=eat-6;description=encodes anonymous transcript-6;gbkey=Gene;gene=eat-6;gene_biotype=protein_coding;locus_tag=NCU01963
CM002236.1	1860691	1862194	gene474	.	+	Genbank	gene	ID=gene474;Name=matA-1;gbkey=Gene;gene=matA-1;gene_biotype=protein_coding;locus_tag=NCU01958
CM002236.1	1865596	1867210	gene476	.	-	Genbank	gene	ID=gene476;Name=NCU01957;end_range=1867210,.;gbkey=Gene;gene_biotype=protein_coding;locus_tag=NCU01957;old_locus_tag=NCU11203;partial=true
CM002236.1	1875571	1877343	gene480	.	-	Genbank	gene	ID=gene480;Name=NCU01954;gbkey=Gene;gene_biotype=protein_coding;locus_tag=NCU01954
CM002236.1	1877823	1886059	gene481	.	-	Genbank	gene	ID=gene481;Name=eat-3;description=encodes anonymous transcript-3;gbkey=Gene;gene=eat-3;gene_biotype=protein_coding;locus_tag=NCU01953
CM002236.1	1900600	1905242	gene486	.	+	Genbank	gene	ID=gene486;Name=NCU01947;gbkey=Gene;gene_biotype=protein_coding;locus_tag=NCU01947
CM002236.1	1909872	1912967	gene489	.	-	Genbank	gene	ID=gene489;Name=NCU01944;gbkey=Gene;gene_biotype=protein_coding;locus_tag=NCU01944
CM002236.1	1917241	1918164	gene490	.	-	Genbank	gene	ID=gene490;Name=NCU01943;end_range=1918164,.;gbkey=Gene;gene_biotype=protein_coding;locus_tag=NCU01943;partial=true;start_range=.,1917242
CM002236.1	1922647	1924414	gene491	.	-	Genbank	gene	ID=gene491;Name=NCU01942;end_range=1924414,.;gbkey=Gene;gene_biotype=protein_coding;locus_tag=NCU01942;partial=true
CM002236.1	1931910	1936267	gene492	.	+	Genbank	gene	ID=gene492;Name=ptk-2;gbkey=Gene;gene=ptk-2;gene_biotype=protein_coding;locus_tag=NCU01940
CM002236.1	1939315	1944145	gene493	.	-	Genbank	gene	ID=gene493;Name=NCU01939;gbkey=Gene;gene_biotype=protein_coding;locus_tag=NCU01939
CM002236.1	1948133	1952272	gene494	.	-	Genbank	gene	ID=gene494;Name=NCU01938;gbkey=Gene;gene_biotype=protein_coding;locus_tag=NCU01938
CM002236.1	1959627	1961938	gene498	.	-	Genbank	gene	ID=gene498;Name=NCU01935;gbkey=Gene;gene_biotype=protein_coding;locus_tag=NCU01935
CM002236.1	1970617	1976166	gene500	.	-	Genbank	gene	ID=gene500;Name=set-3;description=set-domain histone methyltransferase-3;gbkey=Gene;gene=set-3;gene_biotype=protein_coding;locus_tag=NCU01932
CM002236.1	1978040	1978736	gene501	.	+	Genbank	gene	ID=gene501;Name=NCU16344;end_range=1978736,.;gbkey=Gene;gene_biotype=protein_coding;locus_tag=NCU16344;partial=true;start_range=.,1978041
CM002236.1	1991093	1994771	gene506	.	+	Genbank	gene	ID=gene506;Name=NCU01927;gbkey=Gene;gene_biotype=protein_coding;locus_tag=NCU01927
CM002236.1	2003873	2006615	gene509	.	-	Genbank	gene	ID=gene509;Name=NCU01924;gbkey=Gene;gene_biotype=protein_coding;locus_tag=NCU01924
CM002236.1	2010796	2011866	gene510	.	-	Genbank	gene	ID=gene510;Name=NCU01923;end_range=2011866,.;gbkey=Gene;gene_biotype=protein_coding;locus_tag=NCU01923;partial=true;start_range=.,2010797
CM002236.1	2022854	2024545	gene511	.	+	Genbank	gene	ID=gene511;Name=NCU01922;gbkey=Gene;gene_biotype=protein_coding;locus_tag=NCU01922
CM002236.1	2024677	2026493	gene512	.	-	Genbank	gene	ID=gene512;Name=NCU11201;gbkey=Gene;gene_biotype=protein_coding;locus_tag=NCU11201
CM002236.1	2027523	2029510	gene514	.	-	Genbank	gene	ID=gene514;Name=NCU16346;end_range=2029510,.;gbkey=Gene;gene_biotype=protein_coding;locus_tag=NCU16346;partial=true;start_range=.,2027524
CM002236.1	2038908	2042164	gene519	.	+	Genbank	gene	ID=gene519;Name=NCU01917;gbkey=Gene;gene_biotype=protein_coding;locus_tag=NCU01917;partial=true;start_range=.,2038909
CM002236.1	2042661	2045057	gene520	.	+	Genbank	gene	ID=gene520;Name=NCU01916;gbkey=Gene;gene_biotype=protein_coding;locus_tag=NCU01916
CM002236.1	2044909	2047027	gene521	.	-	Genbank	gene	ID=gene521;Name=NCU01914;gbkey=Gene;gene_biotype=protein_coding;locus_tag=NCU01914
CM002236.1	2057036	2061339	gene524	.	+	Genbank	gene	ID=gene524;Name=NCU01911;gbkey=Gene;gene_biotype=protein_coding;locus_tag=NCU01911
CM002236.1	2061551	2068715	gene525	.	-	Genbank	gene	ID=gene525;Name=NCU01910;gbkey=Gene;gene_biotype=protein_coding;locus_tag=NCU01910
CM002236.1	2077847	2079777	gene528	.	+	Genbank	gene	ID=gene528;Name=NCU01906;gbkey=Gene;gene_biotype=protein_coding;locus_tag=NCU01906
CM002236.1	2100118	2100880	gene537	.	+	Genbank	gene	ID=gene537;Name=NCU16348;gbkey=Gene;gene_biotype=protein_coding;locus_tag=NCU16348
CM002236.1	2101999	2104394	gene538	.	+	Genbank	gene	ID=gene538;Name=NCU01898;gbkey=Gene;gene_biotype=protein_coding;locus_tag=NCU01898
CM002236.1	2105453	2107502	gene539	.	-	Genbank	gene	ID=gene539;Name=NCU01897;gbkey=Gene;gene_biotype=protein_coding;locus_tag=NCU01897
CM002236.1	2119036	2120964	gene542	.	+	Genbank	gene	ID=gene542;Name=NCU01894;gbkey=Gene;gene_biotype=protein_coding;locus_tag=NCU01894
CM002236.1	2121861	2125669	gene543	.	-	Genbank	gene	ID=gene543;Name=NCU01893;gbkey=Gene;gene_biotype=protein_coding;locus_tag=NCU01893
CM002236.1	2128880	2130178	gene544	.	-	Genbank	gene	ID=gene544;Name=NCU01891;gbkey=Gene;gene_biotype=protein_coding;locus_tag=NCU01891
CM002236.1	2135573	2138080	gene546	.	+	Genbank	gene	ID=gene546;Name=NCU01889;gbkey=Gene;gene_biotype=protein_coding;locus_tag=NCU01889
CM002236.1	2138158	2142235	gene547	.	-	Genbank	gene	ID=gene547;Name=NCU01888;gbkey=Gene;gene_biotype=protein_coding;locus_tag=NCU01888
CM002236.1	2142229	2146277	gene548	.	-	Genbank	gene	ID=gene548;Name=NCU01886;gbkey=Gene;gene_biotype=protein_coding;locus_tag=NCU01886
CM002236.1	2148868	2150578	gene549	.	-	Genbank	gene	ID=gene549;Name=NCU10570;gbkey=Gene;gene_biotype=protein_coding;locus_tag=NCU10570;partial=true;start_range=.,2148869
CM002236.1	2159809	2162905	gene552	.	-	Genbank	gene	ID=gene552;Name=NCU01882;gbkey=Gene;gene_biotype=protein_coding;locus_tag=NCU01882
CM002236.1	2166495	2167240	gene553	.	+	Genbank	gene	ID=gene553;Name=NCU16349;gbkey=Gene;gene_biotype=protein_coding;locus_tag=NCU16349
CM002236.1	2167483	2171553	gene554	.	-	Genbank	gene	ID=gene554;Name=NCU01881;gbkey=Gene;gene_biotype=protein_coding;locus_tag=NCU01881
CM002236.1	2172001	2173444	gene555	.	-	Genbank	gene	ID=gene555;Name=NCU01880;end_range=2173444,.;gbkey=Gene;gene_biotype=protein_coding;locus_tag=NCU01880;partial=true;start_range=.,2172002
CM002236.1	2189356	2190409	gene562	.	-	Genbank	gene	ID=gene562;Name=NCU16350;end_range=2190409,.;gbkey=Gene;gene_biotype=protein_coding;locus_tag=NCU16350;partial=true;start_range=.,2189357
CM002236.1	2199565	2201526	gene566	.	+	Genbank	gene	ID=gene566;Name=NCU01870;gbkey=Gene;gene_biotype=protein_coding;locus_tag=NCU01870
CM002236.1	2202125	2203398	gene567	.	+	Genbank	gene	ID=gene567;Name=NCU01869;end_range=2203398,.;gbkey=Gene;gene_biotype=protein_coding;locus_tag=NCU01869;partial=true;start_range=.,2202126
CM002236.1	2203776	2206081	gene568	.	-	Genbank	gene	ID=gene568;Name=NCU01868;gbkey=Gene;gene_biotype=protein_coding;locus_tag=NCU01868;partial=true;start_range=.,2203777
CM002236.1	2206689	2207912	gene569	.	-	Genbank	gene	ID=gene569;Name=gh61-10;description=glycosylhydrolase family 61-10;end_range=2207912,.;gbkey=Gene;gene=gh61-10;gene_biotype=protein_coding;locus_tag=NCU01867;partial=true;start_range=.,2206690
CM002236.1	2209869	2211984	gene570	.	+	Genbank	gene	ID=gene570;Name=NCU01866;gbkey=Gene;gene_biotype=protein_coding;locus_tag=NCU01866
CM002236.1	2212165	2214400	gene571	.	+	Genbank	gene	ID=gene571;Name=NCU01865;gbkey=Gene;gene_biotype=protein_coding;locus_tag=NCU01865
CM002236.1	2219335	2220495	gene574	.	-	Genbank	gene	ID=gene574;Name=NCU16352;gbkey=Gene;gene_biotype=protein_coding;locus_tag=NCU16352
CM002236.1	2230996	2232628	gene578	.	-	Genbank	gene	ID=gene578;Name=NCU01860;end_range=2232628,.;gbkey=Gene;gene_biotype=protein_coding;locus_tag=NCU01860;partial=true;start_range=.,2230997
CM002236.1	2236948	2241214	gene581	.	+	Genbank	gene	ID=gene581;Name=NCU01857;gbkey=Gene;gene_biotype=protein_coding;locus_tag=NCU01857
CM002236.1	2241563	2244540	gene582	.	-	Genbank	gene	ID=gene582;Name=NCU01856;gbkey=Gene;gene_biotype=protein_coding;locus_tag=NCU01856
CM002236.1	2246767	2247766	gene583	.	-	Genbank	gene	ID=gene583;Name=NCU16353;gbkey=Gene;gene_biotype=protein_coding;locus_tag=NCU16353
CM002236.1	2256726	2259390	gene586	.	+	Genbank	gene	ID=gene586;Name=NCU01853;end_range=2259390,.;gbkey=Gene;gene_biotype=protein_coding;locus_tag=NCU01853;partial=true;start_range=.,2256727
CM002236.1	2260482	2261849	gene587	.	+	Genbank	gene	ID=gene587;Name=NCU01852;end_range=2261849,.;gbkey=Gene;gene_biotype=protein_coding;locus_tag=NCU01852;old_locus_tag=NCU10670;partial=true
CM002236.1	2265840	2267170	gene590	.	-	Genbank	gene	ID=gene590;Name=NCU01849;end_range=2267170,.;gbkey=Gene;gene_biotype=protein_coding;locus_tag=NCU01849;partial=true;start_range=.,2265841
CM002236.1	2361424	2362324	gene600	.	+	Genbank	gene	ID=gene600;Name=NCU09976;end_range=2362324,.;gbkey=Gene;gene_biotype=protein_coding;locus_tag=NCU09976;partial=true;start_range=.,2361425
CM002236.1	2374775	2375822	gene605	.	+	Genbank	gene	ID=gene605;Name=NCU09981;gbkey=Gene;gene_biotype=protein_coding;locus_tag=NCU09981
CM002236.1	2378822	2381643	gene606	.	-	Genbank	gene	ID=gene606;Name=NCU09982;gbkey=Gene;gene_biotype=protein_coding;locus_tag=NCU09982
CM002236.1	2404601	2406431	gene607	.	+	Genbank	gene	ID=gene607;Name=NCU02463;gbkey=Gene;gene_biotype=protein_coding;locus_tag=NCU02463
CM002236.1	2413139	2414851	gene611	.	-	Genbank	gene	ID=gene611;Name=NCU02467;gbkey=Gene;gene_biotype=protein_coding;locus_tag=NCU02467
CM002236.1	2416511	2419501	gene612	.	+	Genbank	gene	ID=gene612;Name=NCU02468;gbkey=Gene;gene_biotype=protein_coding;locus_tag=NCU02468
CM002236.1	2419526	2422605	gene613	.	-	Genbank	gene	ID=gene613;Name=NCU02470;gbkey=Gene;gene_biotype=protein_coding;locus_tag=NCU02470
CM002236.1	2426076	2427035	gene614	.	+	Genbank	gene	ID=gene614;Name=NCU16357;gbkey=Gene;gene_biotype=protein_coding;locus_tag=NCU16357
CM002236.1	2443728	2451821	gene622	.	-	Genbank	gene	ID=gene622;Name=NCU02478;gbkey=Gene;gene_biotype=protein_coding;locus_tag=NCU02478
CM002236.1	2470347	2471203	gene627	.	+	Genbank	gene	ID=gene627;Name=NCU02483;end_range=2471203,.;gbkey=Gene;gene_biotype=protein_coding;locus_tag=NCU02483;partial=true;start_range=.,2470348
CM002236.1	2478015	2480713	gene628	.	+	Genbank	gene	ID=gene628;Name=NCU02485;gbkey=Gene;gene_biotype=protein_coding;locus_tag=NCU02485
CM002236.1	2481600	2483494	gene629	.	+	Genbank	gene	ID=gene629;Name=NCU02486;end_range=2483494,.;gbkey=Gene;gene_biotype=protein_coding;locus_tag=NCU02486;partial=true;start_range=.,2481601
CM002236.1	2485267	2487530	gene630	.	+	Genbank	gene	ID=gene630;Name=NCU02487;gbkey=Gene;gene_biotype=protein_coding;locus_tag=NCU02487
CM002236.1	2488911	2489846	gene631	.	-	Genbank	gene	ID=gene631;Name=NCU02488;end_range=2489846,.;gbkey=Gene;gene_biotype=protein_coding;locus_tag=NCU02488;partial=true
CM002236.1	2491511	2493284	gene632	.	+	Genbank	gene	ID=gene632;Name=NCU10933;gbkey=Gene;gene_biotype=protein_coding;locus_tag=NCU10933
CM002236.1	2493770	2495089	gene633	.	+	Genbank	gene	ID=gene633;Name=NCU10932;end_range=2495089,.;gbkey=Gene;gene_biotype=protein_coding;locus_tag=NCU10932;partial=true;start_range=.,2493771
CM002236.1	2496518	2498642	gene634	.	+	Genbank	gene	ID=gene634;Name=NCU02490;gbkey=Gene;gene_biotype=protein_coding;locus_tag=NCU02490
CM002236.1	2503869	2505639	gene638	.	+	Genbank	gene	ID=gene638;Name=NCU02493;gbkey=Gene;gene_biotype=protein_coding;locus_tag=NCU02493
CM002236.1	2505639	2513839	gene639	.	-	Genbank	gene	ID=gene639;Name=NCU02494;gbkey=Gene;gene_biotype=protein_coding;locus_tag=NCU02494
CM002236.1	2514111	2516400	gene640	.	-	Genbank	gene	ID=gene640;Name=NCU02495;gbkey=Gene;gene_biotype=protein_coding;locus_tag=NCU02495
CM002236.1	2516948	2520783	gene641	.	-	Genbank	gene	ID=gene641;Name=NCU02496;gbkey=Gene;gene_biotype=protein_coding;locus_tag=NCU02496
CM002236.1	2522641	2526100	gene642	.	+	Genbank	gene	ID=gene642;Name=NCU02497;gbkey=Gene;gene_biotype=protein_coding;locus_tag=NCU02497
CM002236.1	2531831	2533997	gene645	.	-	Genbank	gene	ID=gene645;Name=ccg-4;description=clock-controlled gene-4;gbkey=Gene;gene=ccg-4;gene_biotype=protein_coding;locus_tag=NCU02500
CM002236.1	2541768	2543356	gene650	.	-	Genbank	gene	ID=gene650;Name=NCU02504;gbkey=Gene;gene_biotype=protein_coding;locus_tag=NCU02504
CM002236.1	2545010	2550588	gene651	.	-	Genbank	gene	ID=gene651;Name=suc;description=succinate;gbkey=Gene;gene=suc;gene_biotype=protein_coding;locus_tag=NCU02505
CM002236.1	2554167	2555733	gene652	.	-	Genbank	gene	ID=gene652;Name=NCU02507;gbkey=Gene;gene_biotype=protein_coding;locus_tag=NCU02507
CM002236.1	2568987	2571916	gene657	.	-	Genbank	gene	ID=gene657;Name=NCU02512;gbkey=Gene;gene_biotype=protein_coding;locus_tag=NCU02512
CM002236.1	2577475	2579423	gene658	.	-	Genbank	gene	ID=gene658;Name=NCU02513;gbkey=Gene;gene_biotype=protein_coding;locus_tag=NCU02513
CM002236.1	2588107	2589496	gene662	.	+	Genbank	gene	ID=gene662;Name=NCU02516;end_range=2589496,.;gbkey=Gene;gene_biotype=protein_coding;locus_tag=NCU02516;partial=true;start_range=.,2588108
CM002236.1	2589619	2590607	gene663	.	-	Genbank	gene	ID=gene663;Name=NCU16362;gbkey=Gene;gene_biotype=protein_coding;locus_tag=NCU16362
CM002236.1	2602778	2605015	gene669	.	+	Genbank	gene	ID=gene669;Name=NCU02521;end_range=2605015,.;gbkey=Gene;gene_biotype=protein_coding;locus_tag=NCU02521;partial=true
CM002236.1	2606594	2608686	gene670	.	+	Genbank	gene	ID=gene670;Name=NCU02522;gbkey=Gene;gene_biotype=protein_coding;locus_tag=NCU02522
CM002236.1	2608999	2610704	gene671	.	+	Genbank	gene	ID=gene671;Name=NCU02523;gbkey=Gene;gene_biotype=protein_coding;locus_tag=NCU02523
CM002236.1	2614346	2620811	gene672	.	+	Genbank	gene	ID=gene672;Name=NCU02524;gbkey=Gene;gene_biotype=protein_coding;locus_tag=NCU02524
CM002236.1	2621037	2624820	gene673	.	+	Genbank	gene	ID=gene673;Name=NCU02525;gbkey=Gene;gene_biotype=protein_coding;locus_tag=NCU02525
CM002236.1	2626165	2628406	gene674	.	-	Genbank	gene	ID=gene674;Name=NCU02526;gbkey=Gene;gene_biotype=protein_coding;locus_tag=NCU02526
CM002236.1	2630646	2631219	gene675	.	+	Genbank	gene	ID=gene675;Name=NCU16363;gbkey=Gene;gene_biotype=protein_coding;locus_tag=NCU16363
CM002236.1	2633071	2635998	gene676	.	-	Genbank	gene	ID=gene676;Name=NCU02527;end_range=2635998,.;gbkey=Gene;gene_biotype=protein_coding;locus_tag=NCU02527;partial=true
CM002236.1	2639074	2640013	gene679	.	-	Genbank	gene	ID=gene679;Name=NCU02530;gbkey=Gene;gene_biotype=protein_coding;locus_tag=NCU02530
CM002236.1	2651610	2653212	gene684	.	-	Genbank	gene	ID=gene684;Name=NCU02535;end_range=2653212,.;gbkey=Gene;gene_biotype=protein_coding;locus_tag=NCU02535;partial=true;start_range=.,2651611
CM002236.1	2662251	2664008	gene688	.	+	Genbank	gene	ID=gene688;Name=NCU11234;gbkey=Gene;gene_biotype=protein_coding;locus_tag=NCU11234
CM002236.1	2669067	2671170	gene691	.	-	Genbank	gene	ID=gene691;Name=NCU02540;gbkey=Gene;gene_biotype=protein_coding;locus_tag=NCU02540
CM002236.1	2690785	2692271	gene698	.	+	Genbank	gene	ID=gene698;Name=NCU02547;gbkey=Gene;gene_biotype=protein_coding;locus_tag=NCU02547
CM002236.1	2692142	2693916	gene699	.	-	Genbank	gene	ID=gene699;Name=NCU02548;gbkey=Gene;gene_biotype=protein_coding;locus_tag=NCU02548
CM002236.1	2712217	2716331	gene707	.	-	Genbank	gene	ID=gene707;Name=arp-4;description=actin-related protein-4;gbkey=Gene;gene=arp-4;gene_biotype=protein_coding;locus_tag=NCU02555
CM002236.1	2716649	2717982	gene708	.	-	Genbank	gene	ID=gene708;Name=NCU16367;gbkey=Gene;gene_biotype=protein_coding;locus_tag=NCU16367
CM002236.1	2731195	2734234	gene711	.	+	Genbank	gene	ID=gene711;Name=NCU02558;gbkey=Gene;gene_biotype=protein_coding;locus_tag=NCU02558
CM002236.1	2737567	2739710	gene714	.	+	Genbank	gene	ID=gene714;Name=NCU02561;gbkey=Gene;gene_biotype=protein_coding;locus_tag=NCU02561
CM002236.1	2741624	2743164	gene715	.	+	Genbank	gene	ID=gene715;Name=NCU02562;end_range=2743164,.;gbkey=Gene;gene_biotype=protein_coding;locus_tag=NCU02562;partial=true;start_range=.,2741625
CM002236.1	2744045	2745857	gene716	.	+	Genbank	gene	ID=gene716;Name=NCU02563;gbkey=Gene;gene_biotype=protein_coding;locus_tag=NCU02563
CM002236.1	2756022	2757686	gene721	.	-	Genbank	gene	ID=gene721;Name=NCU02568;gbkey=Gene;gene_biotype=protein_coding;locus_tag=NCU02568
CM002236.1	2757731	2760497	gene722	.	-	Genbank	gene	ID=gene722;Name=NCU10788;gbkey=Gene;gene_biotype=protein_coding;locus_tag=NCU10788
CM002236.1	2779877	2780835	gene729	.	+	Genbank	gene	ID=gene729;Name=NCU02575;end_range=2780835,.;gbkey=Gene;gene_biotype=protein_coding;locus_tag=NCU02575;old_locus_tag=NCU10881;partial=true;start_range=.,2779878
CM002236.1	2781581	2786433	gene730	.	+	Genbank	gene	ID=gene730;Name=NCU02576;gbkey=Gene;gene_biotype=protein_coding;locus_tag=NCU02576
CM002236.1	2786484	2788548	gene731	.	-	Genbank	gene	ID=gene731;Name=NCU02577;gbkey=Gene;gene_biotype=protein_coding;locus_tag=NCU02577
CM002236.1	2788724	2794724	gene732	.	-	Genbank	gene	ID=gene732;Name=NCU02578;gbkey=Gene;gene_biotype=protein_coding;locus_tag=NCU02578
CM002236.1	2795126	2796651	gene733	.	-	Genbank	gene	ID=gene733;Name=NCU02579;gbkey=Gene;gene_biotype=protein_coding;locus_tag=NCU02579
CM002236.1	2798543	2801136	gene734	.	+	Genbank	gene	ID=gene734;Name=NCU02580;gbkey=Gene;gene_biotype=protein_coding;locus_tag=NCU02580
CM002236.1	2804909	2808507	gene735	.	+	Genbank	gene	ID=gene735;Name=sor-4;description=sorbose-resistant-4;gbkey=Gene;gene=sor-4;gene_biotype=protein_coding;gene_synonym=amy,dgr-3,gla,Pk-mod-D,rco-3,sor(DS),sor-T9,T9;locus_tag=NCU02582
CM002236.1	2808951	2813624	gene736	.	+	Genbank	gene	ID=gene736;Name=gla-2;description=glucoamylase-2;gbkey=Gene;gene=gla-2;gene_biotype=protein_coding;locus_tag=NCU02583
CM002236.1	2815837	2817930	gene737	.	+	Genbank	gene	ID=gene737;Name=NCU02584;gbkey=Gene;gene_biotype=protein_coding;locus_tag=NCU02584
CM002236.1	2829340	2831918	gene742	.	-	Genbank	gene	ID=gene742;Name=NCU02589;gbkey=Gene;gene_biotype=protein_coding;locus_tag=NCU02589
CM002236.1	2832601	2836777	gene743	.	-	Genbank	gene	ID=gene743;Name=NCU02590;gbkey=Gene;gene_biotype=protein_coding;locus_tag=NCU02590
CM002236.1	2837781	2840562	gene744	.	-	Genbank	gene	ID=gene744;Name=NCU02591;gbkey=Gene;gene_biotype=protein_coding;locus_tag=NCU02591
CM002236.1	2842090	2846420	gene745	.	+	Genbank	gene	ID=gene745;Name=NCU02592;gbkey=Gene;gene_biotype=protein_coding;locus_tag=NCU02592
CM002236.1	2849643	2854124	gene748	.	-	Genbank	gene	ID=gene748;Name=NCU02594;end_range=2854124,.;gbkey=Gene;gene_biotype=protein_coding;locus_tag=NCU02594;partial=true
CM002236.1	2858850	2860711	gene751	.	+	Genbank	gene	ID=gene751;Name=NCU02597;gbkey=Gene;gene_biotype=protein_coding;locus_tag=NCU02597
CM002236.1	2861078	2862253	gene752	.	-	Genbank	gene	ID=gene752;Name=NCU02598;gbkey=Gene;gene_biotype=protein_coding;locus_tag=NCU02598
CM002236.1	2864236	2866038	gene753	.	+	Genbank	gene	ID=gene753;Name=NCU02599;gbkey=Gene;gene_biotype=protein_coding;locus_tag=NCU02599
CM002236.1	2865989	2868267	gene754	.	-	Genbank	gene	ID=gene754;Name=NCU02600;gbkey=Gene;gene_biotype=protein_coding;locus_tag=NCU02600;partial=true;start_range=.,2865990
CM002236.1	2871581	2873288	gene757	.	-	Genbank	gene	ID=gene757;Name=NCU02603;end_range=2873288,.;gbkey=Gene;gene_biotype=protein_coding;locus_tag=NCU02603;partial=true
CM002236.1	2882288	2886659	gene760	.	+	Genbank	gene	ID=gene760;Name=NCU02606;gbkey=Gene;gene_biotype=protein_coding;locus_tag=NCU02606
CM002236.1	2898038	2902528	gene763	.	+	Genbank	gene	ID=gene763;Name=NCU02609;gbkey=Gene;gene_biotype=protein_coding;locus_tag=NCU02609
CM002236.1	2909605	2913995	gene766	.	+	Genbank	gene	ID=gene766;Name=NCU02612;gbkey=Gene;gene_biotype=protein_coding;locus_tag=NCU02612
CM002236.1	2916446	2919682	gene767	.	+	Genbank	gene	ID=gene767;Name=NCU02613;gbkey=Gene;gene_biotype=protein_coding;locus_tag=NCU02613
CM002236.1	2919733	2921444	gene768	.	-	Genbank	gene	ID=gene768;Name=NCU02614;gbkey=Gene;gene_biotype=protein_coding;locus_tag=NCU02614
CM002236.1	2922086	2925211	gene769	.	-	Genbank	gene	ID=gene769;Name=NCU02615;gbkey=Gene;gene_biotype=protein_coding;locus_tag=NCU02615
CM002236.1	2932447	2935552	gene772	.	+	Genbank	gene	ID=gene772;Name=pex13;description=peroxin 13;gbkey=Gene;gene=pex13;gene_biotype=protein_coding;locus_tag=NCU02618
CM002236.1	2942853	2946733	gene775	.	-	Genbank	gene	ID=gene775;Name=NCU02621;gbkey=Gene;gene_biotype=protein_coding;locus_tag=NCU02621
CM002236.1	2950844	2952482	gene776	.	+	Genbank	gene	ID=gene776;Name=NCU02622;end_range=2952482,.;gbkey=Gene;gene_biotype=protein_coding;locus_tag=NCU02622;partial=true;start_range=.,2950845
CM002236.1	2954258	2956562	gene777	.	+	Genbank	gene	ID=gene777;Name=NCU02623;gbkey=Gene;gene_biotype=protein_coding;locus_tag=NCU02623
CM002236.1	2956870	2959489	gene778	.	-	Genbank	gene	ID=gene778;Name=NCU02624;gbkey=Gene;gene_biotype=protein_coding;locus_tag=NCU02624
CM002236.1	2960588	2964470	gene779	.	-	Genbank	gene	ID=gene779;Name=NCU02625;gbkey=Gene;gene_biotype=protein_coding;locus_tag=NCU02625
CM002236.1	2966607	2971973	gene780	.	-	Genbank	gene	ID=gene780;Name=NCU02626;gbkey=Gene;gene_biotype=protein_coding;locus_tag=NCU02626
CM002236.1	2975172	2977599	gene781	.	-	Genbank	gene	ID=gene781;Name=NCU02627;gbkey=Gene;gene_biotype=protein_coding;locus_tag=NCU02627
CM002236.1	2980998	2985604	gene782	.	+	Genbank	gene	ID=gene782;Name=NCU02628;gbkey=Gene;gene_biotype=protein_coding;locus_tag=NCU02628
CM002236.1	2986086	2988883	gene783	.	-	Genbank	gene	ID=gene783;Name=ad-5;description=adenine-5;gbkey=Gene;gene=ad-5;gene_biotype=protein_coding;locus_tag=NCU02629
CM002236.1	2996278	3000830	gene786	.	+	Genbank	gene	ID=gene786;Name=NCU02632;gbkey=Gene;gene_biotype=protein_coding;locus_tag=NCU02632
CM002236.1	3000743	3002757	gene787	.	-	Genbank	gene	ID=gene787;Name=NCU02633;gbkey=Gene;gene_biotype=protein_coding;locus_tag=NCU02633
CM002236.1	3008026	3009803	gene790	.	-	Genbank	gene	ID=gene790;Name=pex4;description=peroxin 4;gbkey=Gene;gene=pex4;gene_biotype=protein_coding;locus_tag=NCU02636
CM002236.1	3040639	3041703	gene798	.	-	Genbank	gene	ID=gene798;Name=NCU02643;gbkey=Gene;gene_biotype=protein_coding;locus_tag=NCU02643;partial=true;start_range=.,3040640
CM002236.1	3043981	3047942	gene799	.	+	Genbank	gene	ID=gene799;Name=NCU02644;gbkey=Gene;gene_biotype=protein_coding;locus_tag=NCU02644
CM002236.1	3057736	3059751	gene802	.	-	Genbank	gene	ID=gene802;Name=NCU02648;end_range=3059751,.;gbkey=Gene;gene_biotype=protein_coding;locus_tag=NCU02648;partial=true
CM002236.1	3065519	3067876	gene803	.	+	Genbank	gene	ID=gene803;Name=rpn-5;description=regulatory particle%2C non-ATPase-like-5;gbkey=Gene;gene=rpn-5;gene_biotype=protein_coding;locus_tag=NCU02650
CM002236.1	3068062	3070302	gene804	.	+	Genbank	gene	ID=gene804;Name=NCU02651;gbkey=Gene;gene_biotype=protein_coding;locus_tag=NCU02651
CM002236.1	3070424	3072061	gene805	.	-	Genbank	gene	ID=gene805;Name=NCU02652;gbkey=Gene;gene_biotype=protein_coding;locus_tag=NCU02652;partial=true;start_range=.,3070425
CM002236.1	3078322	3080970	gene808	.	-	Genbank	gene	ID=gene808;Name=NCU02655;end_range=3080970,.;gbkey=Gene;gene_biotype=protein_coding;locus_tag=NCU02655;partial=true
CM002236.1	3085698	3089949	gene809	.	-	Genbank	gene	ID=gene809;Name=NCU02656;gbkey=Gene;gene_biotype=protein_coding;locus_tag=NCU02656
CM002236.1	3096764	3098503	gene812	.	-	Genbank	gene	ID=gene812;Name=NCU02659;gbkey=Gene;gene_biotype=protein_coding;locus_tag=NCU02659
CM002236.1	3115605	3119297	gene817	.	+	Genbank	gene	ID=gene817;Name=NCU02664;end_range=3119297,.;gbkey=Gene;gene_biotype=protein_coding;locus_tag=NCU02664;old_locus_tag=NCU11232%2CNCU11233;partial=true;start_range=.,3115606
CM002236.1	3122021	3124887	gene818	.	-	Genbank	gene	ID=gene818;Name=NCU02665;gbkey=Gene;gene_biotype=protein_coding;locus_tag=NCU02665
CM002236.1	3133196	3135871	gene821	.	+	Genbank	gene	ID=gene821;Name=NCU02668;gbkey=Gene;gene_biotype=protein_coding;locus_tag=NCU02668
CM002236.1	3136517	3142158	gene822	.	+	Genbank	gene	ID=gene822;Name=NCU02669;gbkey=Gene;gene_biotype=protein_coding;locus_tag=NCU02669
CM002236.1	3141874	3145376	gene823	.	-	Genbank	gene	ID=gene823;Name=NCU02670;gbkey=Gene;gene_biotype=protein_coding;locus_tag=NCU02670
CM002236.1	3184220	3185353	gene838	.	-	Genbank	gene	ID=gene838;Name=NCU02682;gbkey=Gene;gene_biotype=protein_coding;locus_tag=NCU02682;partial=true;start_range=.,3184221
CM002236.1	3185464	3189144	gene839	.	-	Genbank	gene	ID=gene839;Name=NCU02683;gbkey=Gene;gene_biotype=protein_coding;locus_tag=NCU02683
CM002236.1	3189890	3193545	gene840	.	-	Genbank	gene	ID=gene840;Name=crf4-3;description=chromatin remodelling factor 4-3;gbkey=Gene;gene=crf4-3;gene_biotype=protein_coding;locus_tag=NCU02684
CM002236.1	3209509	3214860	gene845	.	-	Genbank	gene	ID=gene845;Name=amyc;description=amycelial;gbkey=Gene;gene=amyc;gene_biotype=protein_coding;gene_synonym=lrg-1;locus_tag=NCU02689
CM002236.1	3215934	3218947	gene846	.	-	Genbank	gene	ID=gene846;Name=NCU02690;gbkey=Gene;gene_biotype=protein_coding;locus_tag=NCU02690
CM002236.1	3219449	3221190	gene847	.	-	Genbank	gene	ID=gene847;Name=NCU02691;gbkey=Gene;gene_biotype=protein_coding;locus_tag=NCU02691
CM002236.1	3223206	3224989	gene848	.	+	Genbank	gene	ID=gene848;Name=NCU02692;gbkey=Gene;gene_biotype=protein_coding;locus_tag=NCU02692
CM002236.1	3245000	3246399	gene856	.	+	Genbank	gene	ID=gene856;Name=NCU02700;gbkey=Gene;gene_biotype=protein_coding;locus_tag=NCU02700
CM002236.1	3246309	3249526	gene857	.	-	Genbank	gene	ID=gene857;Name=NCU02701;gbkey=Gene;gene_biotype=protein_coding;locus_tag=NCU02701
CM002236.1	3254834	3256821	gene858	.	+	Genbank	gene	ID=gene858;Name=NCU02702;gbkey=Gene;gene_biotype=protein_coding;locus_tag=NCU02702
CM002236.1	3257182	3258401	gene859	.	-	Genbank	gene	ID=gene859;Name=NCU02703;gbkey=Gene;gene_biotype=protein_coding;locus_tag=NCU02703
CM002236.1	3264330	3265855	gene862	.	-	Genbank	gene	ID=gene862;Name=NCU02706;gbkey=Gene;gene_biotype=protein_coding;locus_tag=NCU02706
CM002236.1	3269709	3272893	gene865	.	+	Genbank	gene	ID=gene865;Name=ti;description=tiny;gbkey=Gene;gene=ti;gene_biotype=protein_coding;locus_tag=NCU10497
CM002236.1	3275531	3277660	gene866	.	+	Genbank	gene	ID=gene866;Name=NCU02710;end_range=3277660,.;gbkey=Gene;gene_biotype=protein_coding;locus_tag=NCU02710;old_locus_tag=NCU11230;partial=true;start_range=.,3275532
CM002236.1	3284467	3286740	gene869	.	-	Genbank	gene	ID=gene869;Name=csp-1;gbkey=Gene;gene=csp-1;gene_biotype=protein_coding;locus_tag=NCU02713
CM002236.1	3303710	3308305	gene872	.	-	Genbank	gene	ID=gene872;Name=NCU02718;gbkey=Gene;gene_biotype=protein_coding;locus_tag=NCU02718
CM002236.1	3309237	3310608	gene873	.	-	Genbank	gene	ID=gene873;Name=NCU02719;gbkey=Gene;gene_biotype=protein_coding;locus_tag=NCU02719
CM002236.1	3310984	3315832	gene874	.	-	Genbank	gene	ID=gene874;Name=NCU02720;gbkey=Gene;gene_biotype=protein_coding;locus_tag=NCU02720
CM002236.1	3329492	3333280	gene879	.	+	Genbank	gene	ID=gene879;Name=NCU02724;gbkey=Gene;gene_biotype=protein_coding;locus_tag=NCU02724
CM002236.1	3340305	3342164	gene882	.	-	Genbank	gene	ID=gene882;Name=NCU02727;gbkey=Gene;gene_biotype=protein_coding;locus_tag=NCU02727
CM002236.1	3350820	3353730	gene885	.	+	Genbank	gene	ID=gene885;Name=NCU02730;gbkey=Gene;gene_biotype=protein_coding;locus_tag=NCU02730
CM002236.1	3354331	3356087	gene886	.	+	Genbank	gene	ID=gene886;Name=NCU02731;gbkey=Gene;gene_biotype=protein_coding;locus_tag=NCU02731;partial=true;start_range=.,3354332
CM002236.1	3358109	3360889	gene887	.	+	Genbank	gene	ID=gene887;Name=NCU02732;gbkey=Gene;gene_biotype=protein_coding;locus_tag=NCU02732
CM002236.1	3365202	3367197	gene890	.	-	Genbank	gene	ID=gene890;Name=NCU02735;end_range=3367197,.;gbkey=Gene;gene_biotype=protein_coding;locus_tag=NCU02735;partial=true;start_range=.,3365203
CM002236.1	3370233	3372588	gene891	.	+	Genbank	gene	ID=gene891;Name=NCU02736;gbkey=Gene;gene_biotype=protein_coding;locus_tag=NCU02736
CM002236.1	3381951	3385064	gene894	.	+	Genbank	gene	ID=gene894;Name=NCU02739;gbkey=Gene;gene_biotype=protein_coding;locus_tag=NCU02739;old_locus_tag=NCU11229
CM002236.1	3388257	3389293	gene895	.	+	Genbank	gene	ID=gene895;Name=NCU02740;end_range=3389293,.;gbkey=Gene;gene_biotype=protein_coding;locus_tag=NCU02740;partial=true;start_range=.,3388258
CM002236.1	3390115	3391799	gene896	.	+	Genbank	gene	ID=gene896;Name=mei-3;description=meiotic-3;gbkey=Gene;gene=mei-3;gene_biotype=protein_coding;locus_tag=NCU02741
CM002236.1	3392277	3396765	gene897	.	+	Genbank	gene	ID=gene897;Name=NCU02742;gbkey=Gene;gene_biotype=protein_coding;locus_tag=NCU02742
CM002236.1	3407981	3409485	gene902	.	+	Genbank	gene	ID=gene902;Name=NCU16374;gbkey=Gene;gene_biotype=protein_coding;locus_tag=NCU16374
CM002236.1	3409475	3413969	gene903	.	-	Genbank	gene	ID=gene903;Name=NCU02747;gbkey=Gene;gene_biotype=protein_coding;locus_tag=NCU02747
CM002236.1	3415055	3417145	gene904	.	-	Genbank	gene	ID=gene904;Name=NCU02748;gbkey=Gene;gene_biotype=protein_coding;locus_tag=NCU02748
CM002236.1	3417522	3420109	gene905	.	-	Genbank	gene	ID=gene905;Name=NCU02749;gbkey=Gene;gene_biotype=protein_coding;locus_tag=NCU02749
CM002236.1	3420870	3426704	gene906	.	-	Genbank	gene	ID=gene906;Name=NCU02750;gbkey=Gene;gene_biotype=protein_coding;locus_tag=NCU02750
CM002236.1	3431992	3436658	gene907	.	+	Genbank	gene	ID=gene907;Name=mus-59;description=mutagen sensitive-59;gbkey=Gene;gene=mus-59;gene_biotype=protein_coding;locus_tag=NCU02751
CM002236.1	3437405	3442112	gene908	.	-	Genbank	gene	ID=gene908;Name=NCU02752;gbkey=Gene;gene_biotype=protein_coding;locus_tag=NCU02752
CM002236.1	3449939	3452077	gene911	.	+	Genbank	gene	ID=gene911;Name=ckb-2;gbkey=Gene;gene=ckb-2;gene_biotype=protein_coding;locus_tag=NCU02754
CM002236.1	3451938	3454516	gene912	.	-	Genbank	gene	ID=gene912;Name=NCU02755;gbkey=Gene;gene_biotype=protein_coding;locus_tag=NCU02755
CM002236.1	3461061	3461945	gene915	.	+	Genbank	gene	ID=gene915;Name=NCU16375;gbkey=Gene;gene_biotype=protein_coding;locus_tag=NCU16375
CM002236.1	3462913	3465377	gene916	.	-	Genbank	gene	ID=gene916;Name=NCU02759;gbkey=Gene;gene_biotype=protein_coding;locus_tag=NCU02759
CM002236.1	3465986	3467875	gene917	.	-	Genbank	gene	ID=gene917;Name=NCU02761;gbkey=Gene;gene_biotype=protein_coding;locus_tag=NCU02761
CM002236.1	3468714	3476170	gene918	.	-	Genbank	gene	ID=gene918;Name=smco-1;description=semicolonial-1;gbkey=Gene;gene=smco-1;gene_biotype=protein_coding;locus_tag=NCU02762
CM002236.1	3495756	3499576	gene919	.	+	Genbank	gene	ID=gene919;Name=NCU09388;gbkey=Gene;gene_biotype=protein_coding;locus_tag=NCU09388
CM002236.1	3502630	3504624	gene920	.	+	Genbank	gene	ID=gene920;Name=fmf-1;description=female and male fertility-1;end_range=3504624,.;gbkey=Gene;gene=fmf-1;gene_biotype=protein_coding;locus_tag=NCU09387;partial=true;start_range=.,3502631
CM002236.1	3505640	3506956	gene921	.	+	Genbank	gene	ID=gene921;Name=NCU09386;gbkey=Gene;gene_biotype=protein_coding;locus_tag=NCU09386
CM002236.1	3507467	3510482	gene922	.	+	Genbank	gene	ID=gene922;Name=NCU09384;gbkey=Gene;gene_biotype=protein_coding;locus_tag=NCU09384
CM002236.1	3519552	3520820	gene927	.	+	Genbank	gene	ID=gene927;Name=NCU09379;gbkey=Gene;gene_biotype=protein_coding;locus_tag=NCU09379;partial=true;start_range=.,3519553
CM002236.1	3520675	3522296	gene928	.	-	Genbank	gene	ID=gene928;Name=NCU09378;gbkey=Gene;gene_biotype=protein_coding;locus_tag=NCU09378
CM002236.1	3530084	3531746	gene931	.	+	Genbank	gene	ID=gene931;Name=NCU09375;gbkey=Gene;gene_biotype=protein_coding;locus_tag=NCU09375
CM002236.1	3531754	3536460	gene932	.	-	Genbank	gene	ID=gene932;Name=NCU09374;gbkey=Gene;gene_biotype=protein_coding;locus_tag=NCU09374
CM002236.1	3543638	3545481	gene935	.	+	Genbank	gene	ID=gene935;Name=NCU09371;gbkey=Gene;gene_biotype=protein_coding;locus_tag=NCU09371
CM002236.1	3545194	3550304	gene936	.	-	Genbank	gene	ID=gene936;Name=NCU09370;gbkey=Gene;gene_biotype=protein_coding;locus_tag=NCU09370
CM002236.1	3566079	3569412	gene937	.	+	Genbank	gene	ID=gene937;Name=NCU09368;gbkey=Gene;gene_biotype=protein_coding;locus_tag=NCU09368
CM002236.1	3586693	3588207	gene942	.	+	Genbank	gene	ID=gene942;Name=hsp30;description=heat shock protein 30;gbkey=Gene;gene=hsp30;gene_biotype=protein_coding;locus_tag=NCU09364
CM002236.1	3592035	3595536	gene945	.	-	Genbank	gene	ID=gene945;Name=NCU09362;gbkey=Gene;gene_biotype=protein_coding;locus_tag=NCU09362;partial=true;start_range=.,3592036
CM002236.1	3638093	3640580	gene946	.	+	Genbank	gene	ID=gene946;Name=NCU09360;gbkey=Gene;gene_biotype=protein_coding;locus_tag=NCU09360
CM002236.1	3664349	3668616	gene947	.	+	Genbank	gene	ID=gene947;Name=NCU09999;gbkey=Gene;gene_biotype=protein_coding;locus_tag=NCU09999
CM002236.1	3674707	3676902	gene950	.	+	Genbank	gene	ID=gene950;Name=NCU09995;gbkey=Gene;gene_biotype=protein_coding;locus_tag=NCU09995
CM002236.1	3677593	3680137	gene951	.	+	Genbank	gene	ID=gene951;Name=NCU09994;gbkey=Gene;gene_biotype=protein_coding;locus_tag=NCU09994
CM002236.1	3708801	3711805	gene952	.	+	Genbank	gene	ID=gene952;Name=NCU10058;gbkey=Gene;gene_biotype=protein_coding;locus_tag=NCU10058
CM002236.1	3730152	3734738	gene955	.	+	Genbank	gene	ID=gene955;Name=NCU08578;gbkey=Gene;gene_biotype=protein_coding;locus_tag=NCU08578
CM002236.1	3732143	3734816	gene956	.	-	Genbank	gene	ID=gene956;Name=NCU08579;gbkey=Gene;gene_biotype=protein_coding;locus_tag=NCU08579
CM002236.1	3819643	3819946	gene957	.	-	Genbank	gene	ID=gene957;Name=NCU08585;end_range=3819946,.;gbkey=Gene;gene_biotype=protein_coding;locus_tag=NCU08585;partial=true;start_range=.,3819644
CM002236.1	3972682	3974681	gene958	.	-	Genbank	gene	ID=gene958;Name=NCU09892;gbkey=Gene;gene_biotype=protein_coding;locus_tag=NCU09892
CM002236.1	3986886	3990628	gene959	.	+	Genbank	gene	ID=gene959;Name=NCU09894;gbkey=Gene;gene_biotype=protein_coding;locus_tag=NCU09894
CM002236.1	3990834	3992764	gene960	.	+	Genbank	gene	ID=gene960;Name=NCU09895;gbkey=Gene;gene_biotype=protein_coding;locus_tag=NCU09895
CM002236.1	3992897	3994238	gene961	.	+	Genbank	gene	ID=gene961;Name=NCU09896;gbkey=Gene;gene_biotype=protein_coding;locus_tag=NCU09896
CM002236.1	4001465	4004444	gene964	.	-	Genbank	gene	ID=gene964;Name=NCU09899;gbkey=Gene;gene_biotype=protein_coding;locus_tag=NCU09899
CM002236.1	4007553	4009650	gene965	.	-	Genbank	gene	ID=gene965;Name=NCU09900;gbkey=Gene;gene_biotype=protein_coding;locus_tag=NCU09900
CM002236.1	4040178	4043224	gene966	.	-	Genbank	gene	ID=gene966;Name=NCU10073;gbkey=Gene;gene_biotype=protein_coding;locus_tag=NCU10073
CM002236.1	4095694	4096940	gene967	.	-	Genbank	gene	ID=gene967;Name=NCU09802;gbkey=Gene;gene_biotype=protein_coding;locus_tag=NCU09802
CM002236.1	4098807	4100551	gene968	.	+	Genbank	gene	ID=gene968;Name=NCU09803;gbkey=Gene;gene_biotype=protein_coding;locus_tag=NCU09803
CM002236.1	4100770	4104175	gene969	.	+	Genbank	gene	ID=gene969;Name=NCU09804;gbkey=Gene;gene_biotype=protein_coding;locus_tag=NCU09804
CM002236.1	4104872	4108609	gene970	.	+	Genbank	gene	ID=gene970;Name=gh13-2;description=glycosylhydrolase family 13-2;gbkey=Gene;gene=gh13-2;gene_biotype=protein_coding;locus_tag=NCU09805
CM002236.1	4108776	4110357	gene971	.	-	Genbank	gene	ID=gene971;Name=NCU09806;gbkey=Gene;gene_biotype=protein_coding;locus_tag=NCU09806
CM002236.1	4111148	4116658	gene972	.	-	Genbank	gene	ID=gene972;Name=NCU09807;gbkey=Gene;gene_biotype=protein_coding;locus_tag=NCU09807
CM002236.1	4126096	4128475	gene976	.	-	Genbank	gene	ID=gene976;Name=NCU09811;gbkey=Gene;gene_biotype=protein_coding;locus_tag=NCU09811
CM002236.1	4130792	4134687	gene977	.	+	Genbank	gene	ID=gene977;Name=NCU09812;gbkey=Gene;gene_biotype=protein_coding;locus_tag=NCU09812
CM002236.1	4142142	4142751	gene981	.	-	Genbank	gene	ID=gene981;Name=NCU16379;end_range=4142751,.;gbkey=Gene;gene_biotype=protein_coding;locus_tag=NCU16379;partial=true;start_range=.,4142143
CM002236.1	4142925	4145218	gene982	.	-	Genbank	gene	ID=gene982;Name=mbp3;gbkey=Gene;gene=mbp3;gene_biotype=protein_coding;locus_tag=NCU09815
CM002236.1	4145267	4147562	gene983	.	-	Genbank	gene	ID=gene983;Name=cyt-26;gbkey=Gene;gene=cyt-26;gene_biotype=protein_coding;locus_tag=NCU09816
CM002236.1	4148070	4150160	gene984	.	-	Genbank	gene	ID=gene984;Name=aro-7;description=aromatic-7;gbkey=Gene;gene=aro-7;gene_biotype=protein_coding;locus_tag=NCU09817
CM002236.1	4154925	4159889	gene987	.	-	Genbank	gene	ID=gene987;Name=NCU09820;end_range=4159889,.;gbkey=Gene;gene_biotype=protein_coding;locus_tag=NCU09820;partial=true
CM002236.1	4160216	4162445	gene988	.	-	Genbank	gene	ID=gene988;Name=NCU09821;gbkey=Gene;gene_biotype=protein_coding;locus_tag=NCU09821
CM002236.1	4210792	4212676	gene995	.	-	Genbank	gene	ID=gene995;Name=NCU09329;gbkey=Gene;gene_biotype=protein_coding;locus_tag=NCU09329
CM002236.1	4216630	4218403	gene996	.	+	Genbank	gene	ID=gene996;Name=NCU09328;end_range=4218403,.;gbkey=Gene;gene_biotype=protein_coding;locus_tag=NCU09328;partial=true;start_range=.,4216631
CM002236.1	4218766	4222717	gene997	.	-	Genbank	gene	ID=gene997;Name=cyt-4;description=cytochrome-4;gbkey=Gene;gene=cyt-4;gene_biotype=protein_coding;locus_tag=NCU09327
CM002236.1	4230173	4234281	gene1000	.	-	Genbank	gene	ID=gene1000;Name=NCU09325;gbkey=Gene;gene_biotype=protein_coding;locus_tag=NCU09325
CM002236.1	4237056	4241723	gene1001	.	-	Genbank	gene	ID=gene1001;Name=chs-4;description=chitin synthase-4;gbkey=Gene;gene=chs-4;gene_biotype=protein_coding;locus_tag=NCU09324
CM002236.1	4242902	4243847	gene1002	.	-	Genbank	gene	ID=gene1002;Name=NCU09323;end_range=4243847,.;gbkey=Gene;gene_biotype=protein_coding;locus_tag=NCU09323;partial=true;start_range=.,4242903
CM002236.1	4243945	4245499	gene1003	.	-	Genbank	gene	ID=gene1003;Name=NCU16382;gbkey=Gene;gene_biotype=protein_coding;locus_tag=NCU16382
CM002236.1	4247226	4251744	gene1004	.	+	Genbank	gene	ID=gene1004;Name=NCU09322;gbkey=Gene;gene_biotype=protein_coding;locus_tag=NCU09322
CM002236.1	4258278	4261511	gene1007	.	-	Genbank	gene	ID=gene1007;Name=NCU09319;gbkey=Gene;gene_biotype=protein_coding;locus_tag=NCU09319
CM002236.1	4272047	4276396	gene1010	.	+	Genbank	gene	ID=gene1010;Name=NCU09316;gbkey=Gene;gene_biotype=protein_coding;locus_tag=NCU09316
CM002236.1	4278716	4281906	gene1011	.	+	Genbank	gene	ID=gene1011;Name=nuc-1;description=nuclease-l;gbkey=Gene;gene=nuc-1;gene_biotype=protein_coding;locus_tag=NCU09315
CM002236.1	4281931	4283980	gene1012	.	+	Genbank	gene	ID=gene1012;Name=NCU09314;end_range=4283980,.;gbkey=Gene;gene_biotype=protein_coding;locus_tag=NCU09314;partial=true;start_range=.,4281932
CM002236.1	4289896	4292334	gene1015	.	+	Genbank	gene	ID=gene1015;Name=met-10;description=methionine-10;gbkey=Gene;gene=met-10;gene_biotype=protein_coding;locus_tag=NCU09311
CM002236.1	4300913	4304419	gene1016	.	+	Genbank	gene	ID=gene1016;Name=NCU09310;gbkey=Gene;gene_biotype=protein_coding;locus_tag=NCU09310
CM002236.1	4304631	4306335	gene1017	.	+	Genbank	gene	ID=gene1017;Name=pcb-5;gbkey=Gene;gene=pcb-5;gene_biotype=protein_coding;locus_tag=NCU09309
CM002236.1	4306302	4308572	gene1018	.	-	Genbank	gene	ID=gene1018;Name=NCU09308;gbkey=Gene;gene_biotype=protein_coding;locus_tag=NCU09308
CM002236.1	4308745	4313017	gene1019	.	-	Genbank	gene	ID=gene1019;Name=NCU09307;gbkey=Gene;gene_biotype=protein_coding;locus_tag=NCU09307
CM002236.1	4333773	4335128	gene1020	.	-	Genbank	gene	ID=gene1020;Name=NCU10069;gbkey=Gene;gene_biotype=protein_coding;locus_tag=NCU10069
CM002236.1	4357382	4360841	gene1021	.	+	Genbank	gene	ID=gene1021;Name=NCU03055;gbkey=Gene;gene_biotype=protein_coding;locus_tag=NCU03055
CM002236.1	4362148	4362505	gene1022	.	+	Genbank	gene	ID=gene1022;Name=NCU10601;end_range=4362505,.;gbkey=Gene;gene_biotype=protein_coding;locus_tag=NCU10601;partial=true;start_range=.,4362149
CM002236.1	4363388	4364654	gene1023	.	-	Genbank	gene	ID=gene1023;Name=NCU03056;end_range=4364654,.;gbkey=Gene;gene_biotype=protein_coding;locus_tag=NCU03056;partial=true;start_range=.,4363389
CM002236.1	4365084	4366606	gene1024	.	-	Genbank	gene	ID=gene1024;Name=NCU03057;gbkey=Gene;gene_biotype=protein_coding;locus_tag=NCU03057;partial=true;start_range=.,4365085
CM002236.1	4377598	4384139	gene1027	.	-	Genbank	gene	ID=gene1027;Name=crf6-1;description=chromatin remodeling factor 6-1;gbkey=Gene;gene=crf6-1;gene_biotype=protein_coding;locus_tag=NCU03060
CM002236.1	4386741	4390068	gene1028	.	+	Genbank	gene	ID=gene1028;Name=NCU03061;gbkey=Gene;gene_biotype=protein_coding;locus_tag=NCU03061
CM002236.1	4398397	4402946	gene1031	.	-	Genbank	gene	ID=gene1031;Name=NCU03064;gbkey=Gene;gene_biotype=protein_coding;locus_tag=NCU03064
CM002236.1	4411309	4414509	gene1032	.	+	Genbank	gene	ID=gene1032;Name=NCU03065;gbkey=Gene;gene_biotype=protein_coding;locus_tag=NCU03065
CM002236.1	4414554	4416724	gene1033	.	-	Genbank	gene	ID=gene1033;Name=NCU03066;gbkey=Gene;gene_biotype=protein_coding;locus_tag=NCU03066
CM002236.1	4435305	4439402	gene1036	.	+	Genbank	gene	ID=gene1036;Name=NCU03070;gbkey=Gene;gene_biotype=protein_coding;locus_tag=NCU03070
CM002236.1	4442190	4448082	gene1037	.	-	Genbank	gene	ID=gene1037;Name=os-4;gbkey=Gene;gene=os-4;gene_biotype=protein_coding;gene_synonym=osmotic sensitive-4;locus_tag=NCU03071
CM002236.1	4449753	4453676	gene1038	.	+	Genbank	gene	ID=gene1038;Name=NCU03072;gbkey=Gene;gene_biotype=protein_coding;locus_tag=NCU03072
CM002236.1	4453603	4455676	gene1039	.	-	Genbank	gene	ID=gene1039;Name=NCU03073;gbkey=Gene;gene_biotype=protein_coding;locus_tag=NCU03073
CM002236.1	4456105	4458649	gene1040	.	-	Genbank	gene	ID=gene1040;Name=NCU03074;gbkey=Gene;gene_biotype=protein_coding;locus_tag=NCU03074
CM002236.1	4463726	4466476	gene1041	.	+	Genbank	gene	ID=gene1041;Name=NCU03076;gbkey=Gene;gene_biotype=protein_coding;locus_tag=NCU03076
CM002236.1	4466718	4469259	gene1042	.	+	Genbank	gene	ID=gene1042;Name=NCU03077;gbkey=Gene;gene_biotype=protein_coding;locus_tag=NCU03077
CM002236.1	4469901	4471900	gene1043	.	+	Genbank	gene	ID=gene1043;Name=NCU03078;gbkey=Gene;gene_biotype=protein_coding;locus_tag=NCU03078
CM002236.1	4472835	4476793	gene1045	.	-	Genbank	gene	ID=gene1045;Name=NCU03079;gbkey=Gene;gene_biotype=protein_coding;locus_tag=NCU03079
CM002236.1	4503493	4505419	gene1056	.	-	Genbank	gene	ID=gene1056;Name=NCU10595;gbkey=Gene;gene_biotype=protein_coding;locus_tag=NCU10595
CM002236.1	4528665	4531275	gene1066	.	-	Genbank	gene	ID=gene1066;Name=NCU03097;gbkey=Gene;gene_biotype=protein_coding;locus_tag=NCU03097
CM002236.1	4545682	4548716	gene1067	.	+	Genbank	gene	ID=gene1067;Name=NCU03098;gbkey=Gene;gene_biotype=protein_coding;locus_tag=NCU03098
CM002236.1	4548661	4550883	gene1068	.	-	Genbank	gene	ID=gene1068;Name=NCU03099;gbkey=Gene;gene_biotype=protein_coding;locus_tag=NCU03099
CM002236.1	4553396	4556315	gene1069	.	+	Genbank	gene	ID=gene1069;Name=ppm-2;description=pentose phosphate metabolism-2;gbkey=Gene;gene=ppm-2;gene_biotype=protein_coding;gene_synonym=ppp-3;locus_tag=NCU03100
CM002236.1	4556598	4560052	gene1070	.	+	Genbank	gene	ID=gene1070;Name=NCU03101;gbkey=Gene;gene_biotype=protein_coding;locus_tag=NCU03101
CM002236.1	4572198	4576097	gene1073	.	+	Genbank	gene	ID=gene1073;Name=NCU03104;end_range=4576097,.;gbkey=Gene;gene_biotype=protein_coding;locus_tag=NCU03104;partial=true;start_range=.,4572199
CM002236.1	4584243	4586881	gene1076	.	-	Genbank	gene	ID=gene1076;Name=NCU03107;gbkey=Gene;gene_biotype=protein_coding;locus_tag=NCU03107
CM002236.1	4588556	4591644	gene1077	.	+	Genbank	gene	ID=gene1077;Name=NCU03108;gbkey=Gene;gene_biotype=protein_coding;locus_tag=NCU03108
CM002236.1	4591960	4593441	gene1078	.	-	Genbank	gene	ID=gene1078;Name=NCU03109;gbkey=Gene;gene_biotype=protein_coding;locus_tag=NCU03109;partial=true;start_range=.,4591961
CM002236.1	4593576	4597327	gene1079	.	-	Genbank	gene	ID=gene1079;Name=NCU03110;gbkey=Gene;gene_biotype=protein_coding;locus_tag=NCU03110
CM002236.1	4597594	4599175	gene1080	.	-	Genbank	gene	ID=gene1080;Name=NCU03111;gbkey=Gene;gene_biotype=protein_coding;locus_tag=NCU03111
CM002236.1	4599267	4601398	gene1081	.	-	Genbank	gene	ID=gene1081;Name=NCU03112;gbkey=Gene;gene_biotype=protein_coding;locus_tag=NCU03112
CM002236.1	4609228	4614172	gene1084	.	+	Genbank	gene	ID=gene1084;Name=spa2;description=spa2-like;gbkey=Gene;gene=spa2;gene_biotype=protein_coding;locus_tag=NCU03115
CM002236.1	4632271	4635545	gene1089	.	+	Genbank	gene	ID=gene1089;Name=NCU03121;gbkey=Gene;gene_biotype=protein_coding;locus_tag=NCU03121
CM002236.1	4642602	4644949	gene1092	.	-	Genbank	gene	ID=gene1092;Name=cka;gbkey=Gene;gene=cka;gene_biotype=protein_coding;gene_synonym=prd-3;locus_tag=NCU03124
CM002236.1	4647621	4651392	gene1093	.	-	Genbank	gene	ID=gene1093;Name=NCU03125;gbkey=Gene;gene_biotype=protein_coding;locus_tag=NCU03125
CM002236.1	4654976	4657337	gene1094	.	+	Genbank	gene	ID=gene1094;Name=NCU03126;gbkey=Gene;gene_biotype=protein_coding;locus_tag=NCU03126
CM002236.1	4657345	4660596	gene1095	.	-	Genbank	gene	ID=gene1095;Name=NCU03127;gbkey=Gene;gene_biotype=protein_coding;locus_tag=NCU03127
CM002236.1	4666105	4667286	gene1098	.	+	Genbank	gene	ID=gene1098;Name=NCU03130;gbkey=Gene;gene_biotype=protein_coding;locus_tag=NCU03130
CM002236.1	4667289	4669180	gene1099	.	-	Genbank	gene	ID=gene1099;Name=FAD dependent oxidoreductase superfamily;description=FAD dependent oxidoreductase superfamily;gbkey=Gene;gene=FAD dependent oxidoreductase superfamily;gene_biotype=protein_coding;locus_tag=NCU03131
CM002236.1	4671804	4675260	gene1100	.	+	Genbank	gene	ID=gene1100;Name=NCU03132;gbkey=Gene;gene_biotype=protein_coding;locus_tag=NCU03132
CM002236.1	4679461	4681382	gene1103	.	-	Genbank	gene	ID=gene1103;Name=NCU03135;gbkey=Gene;gene_biotype=protein_coding;locus_tag=NCU03135
CM002236.1	4681545	4686113	gene1104	.	-	Genbank	gene	ID=gene1104;Name=NCU03136;gbkey=Gene;gene_biotype=protein_coding;locus_tag=NCU03136
CM002236.1	4688788	4692424	gene1105	.	+	Genbank	gene	ID=gene1105;Name=NCU03137;gbkey=Gene;gene_biotype=protein_coding;locus_tag=NCU03137
CM002236.1	4704380	4708349	gene1110	.	-	Genbank	gene	ID=gene1110;Name=NCU03142;gbkey=Gene;gene_biotype=protein_coding;locus_tag=NCU03142
CM002236.1	4714981	4717846	gene1111	.	+	Genbank	gene	ID=gene1111;Name=NCU10470;end_range=4717846,.;gbkey=Gene;gene_biotype=protein_coding;locus_tag=NCU10470;partial=true;start_range=.,4714982
CM002236.1	4719126	4721704	gene1112	.	+	Genbank	gene	ID=gene1112;Name=NCU03145;gbkey=Gene;gene_biotype=protein_coding;locus_tag=NCU03145
CM002236.1	4721985	4724286	gene1113	.	+	Genbank	gene	ID=gene1113;Name=NCU03146;gbkey=Gene;gene_biotype=protein_coding;locus_tag=NCU03146
CM002236.1	4724563	4725728	gene1114	.	+	Genbank	gene	ID=gene1114;Name=NCU03147;gbkey=Gene;gene_biotype=protein_coding;locus_tag=NCU03147
CM002236.1	4726325	4727871	gene1115	.	+	Genbank	gene	ID=gene1115;Name=NCU03148;gbkey=Gene;gene_biotype=protein_coding;locus_tag=NCU03148
CM002236.1	4740732	4742813	gene1121	.	+	Genbank	gene	ID=gene1121;Name=NCU03153;gbkey=Gene;gene_biotype=protein_coding;locus_tag=NCU03153
CM002236.1	4744043	4746395	gene1122	.	+	Genbank	gene	ID=gene1122;Name=NCU03154;gbkey=Gene;gene_biotype=protein_coding;locus_tag=NCU03154
CM002236.1	4753330	4755171	gene1127	.	+	Genbank	gene	ID=gene1127;Name=NCU03159;gbkey=Gene;gene_biotype=protein_coding;locus_tag=NCU03159
CM002236.1	4755249	4757169	gene1128	.	+	Genbank	gene	ID=gene1128;Name=NCU03160;gbkey=Gene;gene_biotype=protein_coding;locus_tag=NCU03160
CM002236.1	4758059	4759641	gene1129	.	+	Genbank	gene	ID=gene1129;Name=NCU03161;gbkey=Gene;gene_biotype=protein_coding;locus_tag=NCU03161
CM002236.1	4760325	4760970	gene1130	.	+	Genbank	gene	ID=gene1130;Name=NCU03162;end_range=4760970,.;gbkey=Gene;gene_biotype=protein_coding;locus_tag=NCU03162;partial=true;start_range=.,4760326
CM002236.1	4761126	4762580	gene1131	.	-	Genbank	gene	ID=gene1131;Name=NCU03163;gbkey=Gene;gene_biotype=protein_coding;locus_tag=NCU03163
CM002236.1	4783239	4786820	gene1139	.	-	Genbank	gene	ID=gene1139;Name=NCU03171;gbkey=Gene;gene_biotype=protein_coding;locus_tag=NCU03171
CM002236.1	4789774	4791981	gene1140	.	-	Genbank	gene	ID=gene1140;Name=NCU03172;gbkey=Gene;gene_biotype=protein_coding;locus_tag=NCU03172
CM002236.1	4793776	4795613	gene1141	.	-	Genbank	gene	ID=gene1141;Name=NCU03173;gbkey=Gene;gene_biotype=protein_coding;locus_tag=NCU03173
CM002236.1	4803480	4807513	gene1144	.	-	Genbank	gene	ID=gene1144;Name=NCU03175;gbkey=Gene;gene_biotype=protein_coding;locus_tag=NCU03175
CM002236.1	4807879	4811560	gene1145	.	-	Genbank	gene	ID=gene1145;Name=NCU03176;gbkey=Gene;gene_biotype=protein_coding;locus_tag=NCU03176
CM002236.1	4833185	4835622	gene1154	.	+	Genbank	gene	ID=gene1154;Name=NCU03184;gbkey=Gene;gene_biotype=protein_coding;locus_tag=NCU03184
CM002236.1	4836711	4838100	gene1155	.	+	Genbank	gene	ID=gene1155;Name=NCU10621;end_range=4838100,.;gbkey=Gene;gene_biotype=protein_coding;locus_tag=NCU10621;partial=true;start_range=.,4836712
CM002236.1	4850792	4853293	gene1158	.	-	Genbank	gene	ID=gene1158;Name=NCU03188;gbkey=Gene;gene_biotype=protein_coding;locus_tag=NCU03188
CM002236.1	4858586	4860792	gene1161	.	-	Genbank	gene	ID=gene1161;Name=NCU03191;end_range=4860792,.;gbkey=Gene;gene_biotype=protein_coding;locus_tag=NCU03191;partial=true
CM002236.1	4861527	4862385	gene1162	.	-	Genbank	gene	ID=gene1162;Name=NCU03192;gbkey=Gene;gene_biotype=protein_coding;locus_tag=NCU03192
CM002236.1	4863092	4864658	gene1163	.	-	Genbank	gene	ID=gene1163;Name=NCU03193;gbkey=Gene;gene_biotype=protein_coding;locus_tag=NCU03193
CM002236.1	4869686	4872107	gene1166	.	-	Genbank	gene	ID=gene1166;Name=NCU11252;gbkey=Gene;gene_biotype=protein_coding;locus_tag=NCU11252
CM002236.1	4884360	4886229	gene1169	.	+	Genbank	gene	ID=gene1169;Name=NCU03198;gbkey=Gene;gene_biotype=protein_coding;locus_tag=NCU03198;partial=true;start_range=.,4884361
CM002236.1	4886537	4888112	gene1170	.	+	Genbank	gene	ID=gene1170;Name=NCU03199;gbkey=Gene;gene_biotype=protein_coding;locus_tag=NCU03199
CM002236.1	4888872	4895320	gene1171	.	-	Genbank	gene	ID=gene1171;Name=stk-10;description=serine/threonine protein kinase-10;gbkey=Gene;gene=stk-10;gene_biotype=protein_coding;locus_tag=NCU03200;old_locus_tag=NCU03201
CM002236.1	4909241	4910746	gene1178	.	+	Genbank	gene	ID=gene1178;Name=NCU03208;gbkey=Gene;gene_biotype=protein_coding;locus_tag=NCU03208
CM002236.1	4911212	4912670	gene1179	.	+	Genbank	gene	ID=gene1179;Name=gh18-2;description=glycosylhydrolase family 18-2;end_range=4912670,.;gbkey=Gene;gene=gh18-2;gene_biotype=protein_coding;locus_tag=NCU03209;partial=true;start_range=.,4911213
CM002236.1	4913499	4915196	gene1180	.	+	Genbank	gene	ID=gene1180;Name=NCU03210;gbkey=Gene;gene_biotype=protein_coding;locus_tag=NCU03210
CM002236.1	4915447	4917082	gene1181	.	+	Genbank	gene	ID=gene1181;Name=NCU03211;gbkey=Gene;gene_biotype=protein_coding;locus_tag=NCU03211
CM002236.1	4916975	4919813	gene1182	.	-	Genbank	gene	ID=gene1182;Name=NCU03212;gbkey=Gene;gene_biotype=protein_coding;locus_tag=NCU03212
CM002236.1	4920078	4921724	gene1183	.	-	Genbank	gene	ID=gene1183;Name=NCU03213;gbkey=Gene;gene_biotype=protein_coding;locus_tag=NCU03213
CM002236.1	4925523	4927874	gene1184	.	+	Genbank	gene	ID=gene1184;Name=NCU03214;gbkey=Gene;gene_biotype=protein_coding;locus_tag=NCU03214
CM002236.1	4927898	4930375	gene1185	.	-	Genbank	gene	ID=gene1185;Name=NCU03215;gbkey=Gene;gene_biotype=protein_coding;locus_tag=NCU03215;partial=true;start_range=.,4927899
CM002236.1	4931150	4933083	gene1186	.	-	Genbank	gene	ID=gene1186;Name=NCU03216;gbkey=Gene;gene_biotype=protein_coding;locus_tag=NCU03216
CM002236.1	4935081	4937622	gene1187	.	+	Genbank	gene	ID=gene1187;Name=NCU03217;gbkey=Gene;gene_biotype=protein_coding;locus_tag=NCU03217
CM002236.1	4938133	4940743	gene1188	.	+	Genbank	gene	ID=gene1188;Name=NCU03218;gbkey=Gene;gene_biotype=protein_coding;locus_tag=NCU03218
CM002236.1	4940719	4944283	gene1189	.	-	Genbank	gene	ID=gene1189;Name=NCU03219;gbkey=Gene;gene_biotype=protein_coding;locus_tag=NCU03219
CM002236.1	4946282	4952932	gene1190	.	+	Genbank	gene	ID=gene1190;Name=NCU03220;gbkey=Gene;gene_biotype=protein_coding;locus_tag=NCU03220
CM002236.1	4953059	4955119	gene1191	.	+	Genbank	gene	ID=gene1191;Name=NCU03221;gbkey=Gene;gene_biotype=protein_coding;locus_tag=NCU03221
CM002236.1	4957262	4959389	gene1192	.	+	Genbank	gene	ID=gene1192;Name=NCU03222;gbkey=Gene;gene_biotype=protein_coding;locus_tag=NCU03222
CM002236.1	4959963	4962553	gene1193	.	+	Genbank	gene	ID=gene1193;Name=NCU03223;gbkey=Gene;gene_biotype=protein_coding;locus_tag=NCU03223
CM002236.1	4962799	4964585	gene1194	.	+	Genbank	gene	ID=gene1194;Name=NCU11249;gbkey=Gene;gene_biotype=protein_coding;locus_tag=NCU11249
CM002236.1	4964760	4966583	gene1195	.	+	Genbank	gene	ID=gene1195;Name=NCU11248;gbkey=Gene;gene_biotype=protein_coding;locus_tag=NCU11248
CM002236.1	4966914	4971185	gene1196	.	+	Genbank	gene	ID=gene1196;Name=NCU03225;gbkey=Gene;gene_biotype=protein_coding;locus_tag=NCU03225
CM002236.1	4971567	4973606	gene1197	.	+	Genbank	gene	ID=gene1197;Name=NCU03226;gbkey=Gene;gene_biotype=protein_coding;locus_tag=NCU03226
CM002236.1	4976200	4979934	gene1199	.	-	Genbank	gene	ID=gene1199;Name=NCU03228;end_range=4979934,.;gbkey=Gene;gene_biotype=protein_coding;locus_tag=NCU03228;partial=true
CM002236.1	4988042	4989558	gene1204	.	+	Genbank	gene	ID=gene1204;Name=NCU03231;gbkey=Gene;gene_biotype=protein_coding;locus_tag=NCU03231;partial=true;start_range=.,4988043
CM002236.1	4994076	5001396	gene1207	.	+	Genbank	gene	ID=gene1207;Name=ubr1;description=ubr1-like;gbkey=Gene;gene=ubr1;gene_biotype=protein_coding;locus_tag=NCU03234
CM002236.1	5001645	5005327	gene1208	.	-	Genbank	gene	ID=gene1208;Name=NCU03235;gbkey=Gene;gene_biotype=protein_coding;locus_tag=NCU03235
CM002236.1	5011987	5015191	gene1209	.	+	Genbank	gene	ID=gene1209;Name=NCU03237;gbkey=Gene;gene_biotype=protein_coding;locus_tag=NCU03237
CM002236.1	5025145	5028468	gene1212	.	+	Genbank	gene	ID=gene1212;Name=NCU03240;gbkey=Gene;gene_biotype=protein_coding;locus_tag=NCU03240
CM002236.1	5033678	5036626	gene1215	.	+	Genbank	gene	ID=gene1215;Name=stk-21;description=serine/threonine protein kinase-21;end_range=5036626,.;gbkey=Gene;gene=stk-21;gene_biotype=protein_coding;locus_tag=NCU03242;partial=true;start_range=.,5033679
CM002236.1	5049046	5051327	gene1220	.	-	Genbank	gene	ID=gene1220;Name=NCU03247;gbkey=Gene;gene_biotype=protein_coding;locus_tag=NCU03247
CM002236.1	5055810	5058372	gene1221	.	-	Genbank	gene	ID=gene1221;Name=NCU03248;gbkey=Gene;gene_biotype=protein_coding;locus_tag=NCU03248
CM002236.1	5066430	5068342	gene1222	.	+	Genbank	gene	ID=gene1222;Name=NCU03250;gbkey=Gene;gene_biotype=protein_coding;locus_tag=NCU03250;partial=true;start_range=.,5066431
CM002236.1	5074909	5078055	gene1223	.	+	Genbank	gene	ID=gene1223;Name=NCU03253;gbkey=Gene;gene_biotype=protein_coding;locus_tag=NCU03253
CM002236.1	5083095	5084922	gene1224	.	+	Genbank	gene	ID=gene1224;Name=NCU03254;gbkey=Gene;gene_biotype=protein_coding;locus_tag=NCU03254
CM002236.1	5085457	5088645	gene1225	.	+	Genbank	gene	ID=gene1225;Name=NCU16391;gbkey=Gene;gene_biotype=protein_coding;locus_tag=NCU16391
CM002236.1	5089432	5092175	gene1226	.	+	Genbank	gene	ID=gene1226;Name=NCU03255;gbkey=Gene;gene_biotype=protein_coding;locus_tag=NCU03255
CM002236.1	5097318	5100336	gene1227	.	+	Genbank	gene	ID=gene1227;Name=NCU03257;gbkey=Gene;gene_biotype=protein_coding;locus_tag=NCU03257
CM002236.1	5123089	5126129	gene1233	.	+	Genbank	gene	ID=gene1233;Name=NCU03264;gbkey=Gene;gene_biotype=protein_coding;locus_tag=NCU03264
CM002236.1	5126446	5128387	gene1234	.	+	Genbank	gene	ID=gene1234;Name=NCU03265;gbkey=Gene;gene_biotype=protein_coding;locus_tag=NCU03265
CM002236.1	5129009	5131962	gene1235	.	+	Genbank	gene	ID=gene1235;Name=NCU03266;gbkey=Gene;gene_biotype=protein_coding;locus_tag=NCU03266
CM002236.1	5132195	5135146	gene1236	.	-	Genbank	gene	ID=gene1236;Name=NCU03267;gbkey=Gene;gene_biotype=protein_coding;locus_tag=NCU03267
CM002236.1	5141006	5142547	gene1239	.	-	Genbank	gene	ID=gene1239;Name=NCU03270;gbkey=Gene;gene_biotype=protein_coding;locus_tag=NCU03270
CM002236.1	5142686	5144258	gene1240	.	-	Genbank	gene	ID=gene1240;Name=NCU03271;end_range=5144258,.;gbkey=Gene;gene_biotype=protein_coding;locus_tag=NCU03271;partial=true
CM002236.1	5146373	5150667	gene1241	.	+	Genbank	gene	ID=gene1241;Name=NCU03273;gbkey=Gene;gene_biotype=protein_coding;locus_tag=NCU03273
CM002236.1	5157394	5159689	gene1244	.	+	Genbank	gene	ID=gene1244;Name=bem46;description=bud emergence 46-like;gbkey=Gene;gene=bem46;gene_biotype=protein_coding;locus_tag=NCU03276
CM002236.1	5164247	5167132	gene1247	.	+	Genbank	gene	ID=gene1247;Name=NCU03279;gbkey=Gene;gene_biotype=protein_coding;locus_tag=NCU03279
CM002236.1	5167384	5169265	gene1248	.	+	Genbank	gene	ID=gene1248;Name=NCU03280;gbkey=Gene;gene_biotype=protein_coding;locus_tag=NCU03280
CM002236.1	5176128	5178472	gene1254	.	+	Genbank	gene	ID=gene1254;Name=NCU03285;gbkey=Gene;gene_biotype=protein_coding;locus_tag=NCU03285
CM002236.1	5179767	5180416	gene1255	.	+	Genbank	gene	ID=gene1255;Name=NCU03286;end_range=5180416,.;gbkey=Gene;gene_biotype=protein_coding;locus_tag=NCU03286;partial=true;start_range=.,5179768
CM002236.1	5185905	5189363	gene1258	.	+	Genbank	gene	ID=gene1258;Name=NCU16394;gbkey=Gene;gene_biotype=protein_coding;locus_tag=NCU16394
CM002236.1	5190212	5191382	gene1259	.	+	Genbank	gene	ID=gene1259;Name=NCU03289;gbkey=Gene;gene_biotype=protein_coding;locus_tag=NCU03289
CM002236.1	5192740	5196176	gene1260	.	+	Genbank	gene	ID=gene1260;Name=NCU03290;gbkey=Gene;gene_biotype=protein_coding;locus_tag=NCU03290
CM002236.1	5205724	5208757	gene1263	.	+	Genbank	gene	ID=gene1263;Name=NCU11246;gbkey=Gene;gene_biotype=protein_coding;locus_tag=NCU11246
CM002236.1	5211167	5213036	gene1265	.	+	Genbank	gene	ID=gene1265;Name=NCU03293;gbkey=Gene;gene_biotype=protein_coding;locus_tag=NCU03293
CM002236.1	5219436	5221304	gene1268	.	-	Genbank	gene	ID=gene1268;Name=NCU03296;gbkey=Gene;gene_biotype=protein_coding;locus_tag=NCU03296
CM002236.1	5221685	5224332	gene1269	.	-	Genbank	gene	ID=gene1269;Name=NCU03297;gbkey=Gene;gene_biotype=protein_coding;locus_tag=NCU03297
CM002236.1	5238606	5239788	gene1272	.	+	Genbank	gene	ID=gene1272;Name=NCU03299;end_range=5239788,.;gbkey=Gene;gene_biotype=protein_coding;locus_tag=NCU03299;partial=true;start_range=.,5238607
CM002236.1	5245307	5247659	gene1273	.	+	Genbank	gene	ID=gene1273;Name=nfh-1;description=Neurospora fourteen-three-three homolog-1;gbkey=Gene;gene=nfh-1;gene_biotype=protein_coding;locus_tag=NCU03300
CM002236.1	5253530	5255090	gene1276	.	+	Genbank	gene	ID=gene1276;Name=NCU03302;gbkey=Gene;gene_biotype=protein_coding;locus_tag=NCU03302
CM002236.1	5258846	5262474	gene1279	.	-	Genbank	gene	ID=gene1279;Name=nca-1;description=calcium P-type ATPase-1;gbkey=Gene;gene=nca-1;gene_biotype=protein_coding;locus_tag=NCU03305
CM002236.1	5265113	5267433	gene1280	.	+	Genbank	gene	ID=gene1280;Name=NCU03306;gbkey=Gene;gene_biotype=protein_coding;locus_tag=NCU03306
CM002236.1	5269817	5271086	gene1283	.	-	Genbank	gene	ID=gene1283;Name=NCU03309;gbkey=Gene;gene_biotype=protein_coding;locus_tag=NCU03309
CM002236.1	5291483	5294396	gene1292	.	+	Genbank	gene	ID=gene1292;Name=NCU03318;gbkey=Gene;gene_biotype=protein_coding;locus_tag=NCU03318
CM002236.1	5296771	5298701	gene1293	.	+	Genbank	gene	ID=gene1293;Name=NCU03319;gbkey=Gene;gene_biotype=protein_coding;locus_tag=NCU03319
CM002236.1	5306515	5307844	gene1296	.	-	Genbank	gene	ID=gene1296;Name=NCU03322;end_range=5307844,.;gbkey=Gene;gene_biotype=protein_coding;locus_tag=NCU03322;partial=true
CM002236.1	5308489	5310514	gene1297	.	-	Genbank	gene	ID=gene1297;Name=NCU03323;gbkey=Gene;gene_biotype=protein_coding;locus_tag=NCU03323
CM002236.1	5314453	5317489	gene1298	.	-	Genbank	gene	ID=gene1298;Name=NCU03325;gbkey=Gene;gene_biotype=protein_coding;locus_tag=NCU03325
CM002236.1	5337405	5339465	gene1299	.	+	Genbank	gene	ID=gene1299;Name=NCU09105;end_range=5339465,.;gbkey=Gene;gene_biotype=protein_coding;locus_tag=NCU09105;partial=true;start_range=.,5337406
CM002236.1	5353968	5355311	gene1304	.	-	Genbank	gene	ID=gene1304;Name=NCU09109;gbkey=Gene;gene_biotype=protein_coding;locus_tag=NCU09109
CM002236.1	5357031	5360293	gene1305	.	+	Genbank	gene	ID=gene1305;Name=NCU09111;gbkey=Gene;gene_biotype=protein_coding;locus_tag=NCU09111
CM002236.1	5360895	5366398	gene1306	.	+	Genbank	gene	ID=gene1306;Name=NCU09112;gbkey=Gene;gene_biotype=protein_coding;locus_tag=NCU09112
CM002236.1	5366386	5369375	gene1307	.	-	Genbank	gene	ID=gene1307;Name=NCU16396;Note=old_locus_tag NCU09113 has been split into new_locus_tags (NCU16397%2CNCU16396);gbkey=Gene;gene_biotype=protein_coding;locus_tag=NCU16396;old_locus_tag=NCU09113
CM002236.1	5369645	5372092	gene1308	.	-	Genbank	gene	ID=gene1308;Name=NCU16397;Note=old_locus_tag NCU09113 has been split into new_locus_tags (NCU16397%2CNCU16396);gbkey=Gene;gene_biotype=protein_coding;locus_tag=NCU16397;old_locus_tag=NCU09113
CM002236.1	5374802	5378088	gene1309	.	+	Genbank	gene	ID=gene1309;Name=NCU10852;gbkey=Gene;gene_biotype=protein_coding;locus_tag=NCU10852
CM002236.1	5379534	5382753	gene1310	.	+	Genbank	gene	ID=gene1310;Name=NCU09115;gbkey=Gene;gene_biotype=protein_coding;locus_tag=NCU09115
CM002236.1	5389943	5394388	gene1314	.	-	Genbank	gene	ID=gene1314;Name=NCU09118;gbkey=Gene;gene_biotype=protein_coding;locus_tag=NCU09118
CM002236.1	5402183	5404521	gene1315	.	+	Genbank	gene	ID=gene1315;Name=NCU09119;gbkey=Gene;gene_biotype=protein_coding;locus_tag=NCU09119
CM002236.1	5405125	5410394	gene1316	.	-	Genbank	gene	ID=gene1316;Name=NCU09120;gbkey=Gene;gene_biotype=protein_coding;locus_tag=NCU09120
CM002236.1	5410374	5413262	gene1317	.	-	Genbank	gene	ID=gene1317;Name=NCU09121;gbkey=Gene;gene_biotype=protein_coding;locus_tag=NCU09121
CM002236.1	5427658	5428136	gene1322	.	+	Genbank	gene	ID=gene1322;Name=NCU16398;end_range=5428136,.;gbkey=Gene;gene_biotype=protein_coding;locus_tag=NCU16398;partial=true;start_range=.,5427659
CM002236.1	5428398	5431225	gene1323	.	-	Genbank	gene	ID=gene1323;Name=NCU09126;gbkey=Gene;gene_biotype=protein_coding;locus_tag=NCU09126;partial=true;start_range=.,5428399
CM002236.1	5431480	5434406	gene1324	.	-	Genbank	gene	ID=gene1324;Name=NCU09127;gbkey=Gene;gene_biotype=protein_coding;locus_tag=NCU09127
CM002236.1	5446123	5449418	gene1329	.	-	Genbank	gene	ID=gene1329;Name=tba-1;description=tubulin alpha-1;gbkey=Gene;gene=tba-1;gene_biotype=protein_coding;locus_tag=NCU09132
CM002236.1	5449668	5451748	gene1330	.	-	Genbank	gene	ID=gene1330;Name=acw-7;description=anchored cell wall protein-7;gbkey=Gene;gene=acw-7;gene_biotype=protein_coding;locus_tag=NCU09133
CM002236.1	5458726	5461066	gene1333	.	+	Genbank	gene	ID=gene1333;Name=NCU09136;gbkey=Gene;gene_biotype=protein_coding;locus_tag=NCU09136
CM002236.1	5465779	5468068	gene1336	.	+	Genbank	gene	ID=gene1336;Name=NCU09139;gbkey=Gene;gene_biotype=protein_coding;locus_tag=NCU09139
CM002236.1	5468410	5470339	gene1337	.	+	Genbank	gene	ID=gene1337;Name=NCU09140;gbkey=Gene;gene_biotype=protein_coding;locus_tag=NCU09140;partial=true;start_range=.,5468411
CM002236.1	5470972	5472732	gene1338	.	+	Genbank	gene	ID=gene1338;Name=mig-9;description=menadione-induced gene-9;gbkey=Gene;gene=mig-9;gene_biotype=protein_coding;locus_tag=NCU09141
CM002236.1	5478641	5481225	gene1341	.	-	Genbank	gene	ID=gene1341;Name=NCU09144;gbkey=Gene;gene_biotype=protein_coding;locus_tag=NCU09144
CM002236.1	5511748	5512901	gene1346	.	-	Genbank	gene	ID=gene1346;Name=NCU08387;end_range=5512901,.;gbkey=Gene;gene_biotype=protein_coding;locus_tag=NCU08387;partial=true;start_range=.,5511749
CM002236.1	5518642	5521403	gene1349	.	-	Genbank	gene	ID=gene1349;Name=xr;gbkey=Gene;gene=xr;gene_biotype=protein_coding;gene_synonym=xyr-1;locus_tag=NCU08384
CM002236.1	5523060	5524755	gene1350	.	-	Genbank	gene	ID=gene1350;Name=NCU08383;end_range=5524755,.;gbkey=Gene;gene_biotype=protein_coding;locus_tag=NCU08383;partial=true;start_range=.,5523061
CM002236.1	5526542	5529900	gene1351	.	-	Genbank	gene	ID=gene1351;Name=NCU08382;gbkey=Gene;gene_biotype=protein_coding;locus_tag=NCU08382
CM002236.1	5548214	5552014	gene1352	.	+	Genbank	gene	ID=gene1352;Name=NCU08380;gbkey=Gene;gene_biotype=protein_coding;locus_tag=NCU08380
CM002236.1	5552704	5554016	gene1353	.	+	Genbank	gene	ID=gene1353;Name=NCU08379;gbkey=Gene;gene_biotype=protein_coding;locus_tag=NCU08379
CM002236.1	5557664	5562248	gene1354	.	+	Genbank	gene	ID=gene1354;Name=NCU08378;gbkey=Gene;gene_biotype=protein_coding;locus_tag=NCU08378
CM002236.1	5562420	5564189	gene1355	.	-	Genbank	gene	ID=gene1355;Name=NCU16399;gbkey=Gene;gene_biotype=protein_coding;locus_tag=NCU16399
CM002236.1	5564500	5573857	gene1356	.	-	Genbank	gene	ID=gene1356;Name=cr-1;description=crisp-1;gbkey=Gene;gene=cr-1;gene_biotype=protein_coding;gene_synonym=nac;locus_tag=NCU08377
CM002236.1	5593664	5596857	gene1363	.	+	Genbank	gene	ID=gene1363;Name=NCU08371;gbkey=Gene;gene_biotype=protein_coding;locus_tag=NCU08371
CM002236.1	5596647	5599421	gene1364	.	-	Genbank	gene	ID=gene1364;Name=NCU08370;gbkey=Gene;gene_biotype=protein_coding;locus_tag=NCU08370
CM002236.1	5608413	5611378	gene1370	.	-	Genbank	gene	ID=gene1370;Name=NCU08366;gbkey=Gene;gene_biotype=protein_coding;locus_tag=NCU08366
CM002236.1	5613190	5615405	gene1371	.	-	Genbank	gene	ID=gene1371;Name=NCU08365;gbkey=Gene;gene_biotype=protein_coding;locus_tag=NCU08365
CM002236.1	5616275	5619751	gene1372	.	-	Genbank	gene	ID=gene1372;Name=NCU08364;gbkey=Gene;gene_biotype=protein_coding;locus_tag=NCU08364
CM002236.1	5620527	5621875	gene1373	.	-	Genbank	gene	ID=gene1373;Name=NCU08363;gbkey=Gene;gene_biotype=protein_coding;locus_tag=NCU08363;old_locus_tag=NCU11327
CM002236.1	5622014	5624134	gene1374	.	-	Genbank	gene	ID=gene1374;Name=NCU08362;gbkey=Gene;gene_biotype=protein_coding;locus_tag=NCU08362;old_locus_tag=NCU11326
CM002236.1	5629708	5632853	gene1377	.	+	Genbank	gene	ID=gene1377;Name=NCU08360;gbkey=Gene;gene_biotype=protein_coding;locus_tag=NCU08360
CM002236.1	5632816	5634205	gene1378	.	-	Genbank	gene	ID=gene1378;Name=NCU08359;gbkey=Gene;gene_biotype=protein_coding;locus_tag=NCU08359
CM002236.1	5635110	5640475	gene1379	.	-	Genbank	gene	ID=gene1379;Name=NCU08358;gbkey=Gene;gene_biotype=protein_coding;locus_tag=NCU08358
CM002236.1	5642028	5642830	gene1380	.	+	Genbank	gene	ID=gene1380;Name=NCU16404;end_range=5642830,.;gbkey=Gene;gene_biotype=protein_coding;locus_tag=NCU16404;partial=true;start_range=.,5642029
CM002236.1	5644220	5647847	gene1381	.	+	Genbank	gene	ID=gene1381;Name=cac-2;description=chromatin assembly-2;gbkey=Gene;gene=cac-2;gene_biotype=protein_coding;locus_tag=NCU08357
CM002236.1	5648290	5650826	gene1382	.	+	Genbank	gene	ID=gene1382;Name=NCU08356;gbkey=Gene;gene_biotype=protein_coding;locus_tag=NCU08356
CM002236.1	5657969	5660098	gene1387	.	+	Genbank	gene	ID=gene1387;Name=cys-9;description=cysteine-9;gbkey=Gene;gene=cys-9;gene_biotype=protein_coding;locus_tag=NCU08352
CM002236.1	5660230	5661031	gene1388	.	+	Genbank	gene	ID=gene1388;Name=NCU08351;gbkey=Gene;gene_biotype=protein_coding;locus_tag=NCU08351
CM002236.1	5660913	5662467	gene1389	.	-	Genbank	gene	ID=gene1389;Name=NCU08350;gbkey=Gene;gene_biotype=protein_coding;locus_tag=NCU08350
CM002236.1	5664239	5666785	gene1390	.	-	Genbank	gene	ID=gene1390;Name=NCU08349;end_range=5666785,.;gbkey=Gene;gene_biotype=protein_coding;locus_tag=NCU08349;partial=true;start_range=.,5664240
CM002236.1	5669211	5672335	gene1391	.	+	Genbank	gene	ID=gene1391;Name=NCU08348;gbkey=Gene;gene_biotype=protein_coding;locus_tag=NCU08348
CM002236.1	5674882	5677012	gene1392	.	+	Genbank	gene	ID=gene1392;Name=NCU08347;gbkey=Gene;gene_biotype=protein_coding;locus_tag=NCU08347
CM002236.1	5685818	5687655	gene1397	.	-	Genbank	gene	ID=gene1397;Name=csn-7;description=COP9 signalosome-7;gbkey=Gene;gene=csn-7;gene_biotype=protein_coding;locus_tag=NCU08342
CM002236.1	5689509	5693876	gene1398	.	+	Genbank	gene	ID=gene1398;Name=NCU08341;gbkey=Gene;gene_biotype=protein_coding;locus_tag=NCU08341
CM002236.1	5698363	5701597	gene1401	.	-	Genbank	gene	ID=gene1401;Name=NCU08338;gbkey=Gene;gene_biotype=protein_coding;locus_tag=NCU08338
CM002236.1	5703755	5705407	gene1402	.	+	Genbank	gene	ID=gene1402;Name=NCU08337;gbkey=Gene;gene_biotype=protein_coding;locus_tag=NCU08337
CM002236.1	5705412	5709202	gene1403	.	-	Genbank	gene	ID=gene1403;Name=tca-12;description=tricarboxylic acid-12;gbkey=Gene;gene=tca-12;gene_biotype=protein_coding;locus_tag=NCU08336
CM002236.1	5710065	5715076	gene1404	.	-	Genbank	gene	ID=gene1404;Name=NCU11324;gbkey=Gene;gene_biotype=protein_coding;locus_tag=NCU11324
CM002236.1	5716040	5720431	gene1405	.	-	Genbank	gene	ID=gene1405;Name=NCU08334;gbkey=Gene;gene_biotype=protein_coding;locus_tag=NCU08334
CM002236.1	5724686	5727082	gene1406	.	-	Genbank	gene	ID=gene1406;Name=NCU08333;gbkey=Gene;gene_biotype=protein_coding;locus_tag=NCU08333
CM002236.1	5727234	5728917	gene1407	.	-	Genbank	gene	ID=gene1407;Name=hex-1;description=hexagonal-1;gbkey=Gene;gene=hex-1;gene_biotype=protein_coding;locus_tag=NCU08332
CM002236.1	5728525	5730503	gene1408	.	-	Genbank	gene	ID=gene1408;Name=NCU16405;gbkey=Gene;gene_biotype=protein_coding;locus_tag=NCU16405
CM002236.1	5773100	5776746	gene1409	.	+	Genbank	gene	ID=gene1409;Name=NCU09191;gbkey=Gene;gene_biotype=protein_coding;locus_tag=NCU09191
CM002236.1	5776957	5779536	gene1410	.	+	Genbank	gene	ID=gene1410;Name=NCU09192;gbkey=Gene;gene_biotype=protein_coding;locus_tag=NCU09192
CM002236.1	5780510	5782633	gene1411	.	-	Genbank	gene	ID=gene1411;Name=NCU09193;gbkey=Gene;gene_biotype=protein_coding;locus_tag=NCU09193
CM002236.1	5791523	5794208	gene1414	.	+	Genbank	gene	ID=gene1414;Name=NCU09196;gbkey=Gene;gene_biotype=protein_coding;locus_tag=NCU09196;partial=true;start_range=.,5791524
CM002236.1	5809639	5813552	gene1420	.	+	Genbank	gene	ID=gene1420;Name=NCU09201;gbkey=Gene;gene_biotype=protein_coding;locus_tag=NCU09201
CM002236.1	5815006	5820220	gene1421	.	+	Genbank	gene	ID=gene1421;Name=NCU09202;gbkey=Gene;gene_biotype=protein_coding;locus_tag=NCU09202
CM002236.1	5826153	5830642	gene1424	.	+	Genbank	gene	ID=gene1424;Name=vad-6;description=vegetative asexual development-6;gbkey=Gene;gene=vad-6;gene_biotype=protein_coding;locus_tag=NCU09205
CM002236.1	5831617	5834143	gene1425	.	+	Genbank	gene	ID=gene1425;Name=NCU09206;gbkey=Gene;gene_biotype=protein_coding;locus_tag=NCU09206
CM002236.1	5834892	5835993	gene1426	.	+	Genbank	gene	ID=gene1426;Name=NCU16406;gbkey=Gene;gene_biotype=protein_coding;locus_tag=NCU16406
CM002236.1	5841967	5844820	gene1429	.	+	Genbank	gene	ID=gene1429;Name=NCU09208;gbkey=Gene;gene_biotype=protein_coding;locus_tag=NCU09208
CM002236.1	5845360	5847904	gene1430	.	-	Genbank	gene	ID=gene1430;Name=NCU09209;gbkey=Gene;gene_biotype=protein_coding;locus_tag=NCU09209
CM002236.1	5849600	5852150	gene1431	.	+	Genbank	gene	ID=gene1431;Name=NCU09210;gbkey=Gene;gene_biotype=protein_coding;locus_tag=NCU09210
CM002236.1	5853013	5856857	gene1432	.	-	Genbank	gene	ID=gene1432;Name=sad-3;description=suppressor of ascus dominance-3;end_range=5856857,.;gbkey=Gene;gene=sad-3;gene_biotype=protein_coding;locus_tag=NCU09211;partial=true;start_range=.,5853014
CM002236.1	5860483	5864300	gene1433	.	+	Genbank	gene	ID=gene1433;Name=camk-4;description=calcium/calmodulin-dependent kinase-4;gbkey=Gene;gene=camk-4;gene_biotype=protein_coding;locus_tag=NCU09212
CM002236.1	5865632	5867880	gene1434	.	+	Genbank	gene	ID=gene1434;Name=NCU09213;gbkey=Gene;gene_biotype=protein_coding;locus_tag=NCU09213
CM002236.1	5876413	5877989	gene1436	.	+	Genbank	gene	ID=gene1436;Name=NCU09214;gbkey=Gene;gene_biotype=protein_coding;locus_tag=NCU09214
CM002236.1	5895527	5897810	gene1443	.	-	Genbank	gene	ID=gene1443;Name=NCU09221;gbkey=Gene;gene_biotype=protein_coding;locus_tag=NCU09221
CM002236.1	5898044	5899471	gene1444	.	-	Genbank	gene	ID=gene1444;Name=NCU09222;gbkey=Gene;gene_biotype=protein_coding;locus_tag=NCU09222
CM002236.1	5899717	5902177	gene1445	.	-	Genbank	gene	ID=gene1445;Name=NCU09223;gbkey=Gene;gene_biotype=protein_coding;locus_tag=NCU09223
CM002236.1	5904412	5906736	gene1446	.	+	Genbank	gene	ID=gene1446;Name=NCU09224;gbkey=Gene;gene_biotype=protein_coding;locus_tag=NCU09224;partial=true;start_range=.,5904413
CM002236.1	5908530	5909613	gene1447	.	+	Genbank	gene	ID=gene1447;Name=NCU09225;end_range=5909613,.;gbkey=Gene;gene_biotype=protein_coding;locus_tag=NCU09225;partial=true;start_range=.,5908531
CM002236.1	5909897	5911777	gene1448	.	-	Genbank	gene	ID=gene1448;Name=NCU09226;gbkey=Gene;gene_biotype=protein_coding;locus_tag=NCU09226;partial=true;start_range=.,5909898
CM002236.1	5911947	5914514	gene1449	.	-	Genbank	gene	ID=gene1449;Name=NCU09227;gbkey=Gene;gene_biotype=protein_coding;locus_tag=NCU09227
CM002236.1	5914763	5918962	gene1450	.	-	Genbank	gene	ID=gene1450;Name=NCU09228;gbkey=Gene;gene_biotype=protein_coding;locus_tag=NCU09228
CM002236.1	5945166	5948228	gene1451	.	+	Genbank	gene	ID=gene1451;Name=emp-7;description=embden-meyerhof pathway-7;gbkey=Gene;gene=emp-7;gene_biotype=protein_coding;locus_tag=NCU10042
CM002236.1	5948529	5953245	gene1452	.	+	Genbank	gene	ID=gene1452;Name=NCU10043;gbkey=Gene;gene_biotype=protein_coding;locus_tag=NCU10043
CM002236.1	5953122	5955256	gene1453	.	-	Genbank	gene	ID=gene1453;Name=NCU10044;gbkey=Gene;gene_biotype=protein_coding;locus_tag=NCU10044
CM002236.1	5978680	5983001	gene1454	.	+	Genbank	gene	ID=gene1454;Name=NCU07425;gbkey=Gene;gene_biotype=protein_coding;locus_tag=NCU07425
CM002236.1	5986831	5988594	gene1457	.	-	Genbank	gene	ID=gene1457;Name=NCU07422;gbkey=Gene;gene_biotype=protein_coding;locus_tag=NCU07422
CM002236.1	5988631	5990867	gene1458	.	-	Genbank	gene	ID=gene1458;Name=NCU07421;gbkey=Gene;gene_biotype=protein_coding;locus_tag=NCU07421
CM002236.1	5997725	6001484	gene1461	.	+	Genbank	gene	ID=gene1461;Name=NCU07418;gbkey=Gene;gene_biotype=protein_coding;locus_tag=NCU07418
CM002236.1	6002317	6004627	gene1462	.	+	Genbank	gene	ID=gene1462;Name=NCU07417;gbkey=Gene;gene_biotype=protein_coding;locus_tag=NCU07417
CM002236.1	6014672	6022290	gene1467	.	-	Genbank	gene	ID=gene1467;Name=NCU07412;gbkey=Gene;gene_biotype=protein_coding;locus_tag=NCU07412
CM002236.1	6028439	6032698	gene1468	.	+	Genbank	gene	ID=gene1468;Name=NCU07411;gbkey=Gene;gene_biotype=protein_coding;locus_tag=NCU07411
CM002236.1	6034753	6037325	gene1469	.	+	Genbank	gene	ID=gene1469;Name=NCU07410;gbkey=Gene;gene_biotype=protein_coding;locus_tag=NCU07410
CM002236.1	6048249	6050418	gene1474	.	+	Genbank	gene	ID=gene1474;Name=NCU07405;gbkey=Gene;gene_biotype=protein_coding;locus_tag=NCU07405
CM002236.1	6050367	6051530	gene1475	.	+	Genbank	gene	ID=gene1475;Name=NCU16408;gbkey=Gene;gene_biotype=protein_coding;locus_tag=NCU16408
CM002236.1	6052483	6056765	gene1476	.	+	Genbank	gene	ID=gene1476;Name=gh38-1;description=glycosylhydrolase 38-1;gbkey=Gene;gene=gh38-1;gene_biotype=protein_coding;locus_tag=NCU07404
CM002236.1	6056897	6058789	gene1477	.	-	Genbank	gene	ID=gene1477;Name=NCU07403;gbkey=Gene;gene_biotype=protein_coding;locus_tag=NCU07403
CM002236.1	6064329	6068851	gene1480	.	+	Genbank	gene	ID=gene1480;Name=NCU07400;gbkey=Gene;gene_biotype=protein_coding;locus_tag=NCU07400
CM002236.1	6070177	6072411	gene1481	.	+	Genbank	gene	ID=gene1481;Name=stk-9;gbkey=Gene;gene=stk-9;gene_biotype=protein_coding;locus_tag=NCU07399
CM002236.1	6072811	6077173	gene1482	.	-	Genbank	gene	ID=gene1482;Name=NCU07398;gbkey=Gene;gene_biotype=protein_coding;locus_tag=NCU07398
CM002236.1	6079714	6080520	gene1483	.	-	Genbank	gene	ID=gene1483;Name=NCU07396;gbkey=Gene;gene_biotype=protein_coding;locus_tag=NCU07396
CM002236.1	6094074	6098544	gene1487	.	-	Genbank	gene	ID=gene1487;Name=adv-1;description=arrested development-1;gbkey=Gene;gene=adv-1;gene_biotype=protein_coding;locus_tag=NCU07392
CM002236.1	6107557	6108341	gene1488	.	+	Genbank	gene	ID=gene1488;Name=NCU07390;end_range=6108341,.;gbkey=Gene;gene_biotype=protein_coding;locus_tag=NCU07390;partial=true;start_range=.,6107558
CM002236.1	6111414	6115757	gene1489	.	+	Genbank	gene	ID=gene1489;Name=ham-9;description=hyphal anastamosis-9;gbkey=Gene;gene=ham-9;gene_biotype=protein_coding;locus_tag=NCU07389
CM002236.1	6119695	6123216	gene1490	.	+	Genbank	gene	ID=gene1490;Name=NCU07388;gbkey=Gene;gene_biotype=protein_coding;locus_tag=NCU07388
CM002236.1	6123267	6126724	gene1491	.	-	Genbank	gene	ID=gene1491;Name=NCU07387;gbkey=Gene;gene_biotype=protein_coding;locus_tag=NCU07387
CM002236.1	6130027	6132072	gene1492	.	-	Genbank	gene	ID=gene1492;Name=NCU07386;gbkey=Gene;gene_biotype=protein_coding;locus_tag=NCU07386
CM002236.1	6137644	6138443	gene1495	.	-	Genbank	gene	ID=gene1495;Name=NCU11349;gbkey=Gene;gene_biotype=protein_coding;locus_tag=NCU11349
CM002236.1	6143815	6147203	gene1498	.	-	Genbank	gene	ID=gene1498;Name=NCU07381;gbkey=Gene;gene_biotype=protein_coding;locus_tag=NCU07381
CM002236.1	6147309	6149913	gene1499	.	-	Genbank	gene	ID=gene1499;Name=NCU07380;gbkey=Gene;gene_biotype=protein_coding;locus_tag=NCU07380
CM002236.1	6150097	6152932	gene1500	.	-	Genbank	gene	ID=gene1500;Name=NCU07379;gbkey=Gene;gene_biotype=protein_coding;locus_tag=NCU07379
CM002236.1	6158889	6166641	gene1501	.	+	Genbank	gene	ID=gene1501;Name=stk-12;description=serine/threonine protein kinase-12;gbkey=Gene;gene=stk-12;gene_biotype=protein_coding;locus_tag=NCU07378
CM002236.1	6169364	6170287	gene1502	.	-	Genbank	gene	ID=gene1502;Name=NCU16409;end_range=6170287,.;gbkey=Gene;gene_biotype=protein_coding;locus_tag=NCU16409;partial=true;start_range=.,6169365
CM002236.1	6171977	6174862	gene1503	.	+	Genbank	gene	ID=gene1503;Name=NCU07375;gbkey=Gene;gene_biotype=protein_coding;locus_tag=NCU07375
CM002236.1	6175159	6178940	gene1504	.	-	Genbank	gene	ID=gene1504;Name=NCU07374;gbkey=Gene;gene_biotype=protein_coding;locus_tag=NCU07374
CM002236.1	6183752	6185475	gene1505	.	+	Genbank	gene	ID=gene1505;Name=NCU07372;gbkey=Gene;gene_biotype=protein_coding;locus_tag=NCU07372
CM002236.1	6186627	6187317	gene1506	.	+	Genbank	gene	ID=gene1506;Name=NCU07371;end_range=6187317,.;gbkey=Gene;gene_biotype=protein_coding;locus_tag=NCU07371;partial=true;start_range=.,6186628
CM002236.1	6188726	6189327	gene1507	.	+	Genbank	gene	ID=gene1507;Name=NCU07370;end_range=6189327,.;gbkey=Gene;gene_biotype=protein_coding;locus_tag=NCU07370;partial=true;start_range=.,6188727
CM002236.1	6192966	6195331	gene1508	.	+	Genbank	gene	ID=gene1508;Name=NCU07369;end_range=6195331,.;gbkey=Gene;gene_biotype=protein_coding;locus_tag=NCU07369;partial=true;start_range=.,6192967
CM002236.1	6193125	6197131	gene1509	.	-	Genbank	gene	ID=gene1509;Name=NCU07368;gbkey=Gene;gene_biotype=protein_coding;locus_tag=NCU07368
CM002236.1	6200200	6202221	gene1510	.	+	Genbank	gene	ID=gene1510;Name=rpt-4;description=regulatory particle%2C ATPase-like-4;gbkey=Gene;gene=rpt-4;gene_biotype=protein_coding;locus_tag=NCU07367
CM002236.1	6205456	6208984	gene1511	.	+	Genbank	gene	ID=gene1511;Name=gfa1;gbkey=Gene;gene=gfa1;gene_biotype=protein_coding;locus_tag=NCU07366;old_locus_tag=NCU11350
CM002236.1	6212754	6214864	gene1514	.	-	Genbank	gene	ID=gene1514;Name=NCU07363;gbkey=Gene;gene_biotype=protein_coding;locus_tag=NCU07363
CM002236.1	6229127	6234621	gene1519	.	-	Genbank	gene	ID=gene1519;Name=NCU07359;gbkey=Gene;gene_biotype=protein_coding;locus_tag=NCU07359
CM002236.1	6243419	6244337	gene1522	.	-	Genbank	gene	ID=gene1522;Name=NCU16411;gbkey=Gene;gene_biotype=protein_coding;locus_tag=NCU16411
CM002236.1	6262724	6265061	gene1523	.	+	Genbank	gene	ID=gene1523;Name=NCU07355;gbkey=Gene;gene_biotype=protein_coding;locus_tag=NCU07355
CM002236.1	6266989	6268040	gene1524	.	-	Genbank	gene	ID=gene1524;Name=NCU07354;end_range=6268040,.;gbkey=Gene;gene_biotype=protein_coding;locus_tag=NCU07354;partial=true;start_range=.,6266990
CM002236.1	6269598	6270811	gene1525	.	-	Genbank	gene	ID=gene1525;Name=NCU07353;gbkey=Gene;gene_biotype=protein_coding;locus_tag=NCU07353
CM002236.1	6280594	6282522	gene1530	.	-	Genbank	gene	ID=gene1530;Name=NCU07349;gbkey=Gene;gene_biotype=protein_coding;locus_tag=NCU07349
CM002236.1	6283288	6284925	gene1531	.	-	Genbank	gene	ID=gene1531;Name=NCU07348;gbkey=Gene;gene_biotype=protein_coding;locus_tag=NCU07348;partial=true;start_range=.,6283289
CM002236.1	6289283	6293047	gene1532	.	-	Genbank	gene	ID=gene1532;Name=NCU07347;gbkey=Gene;gene_biotype=protein_coding;locus_tag=NCU07347
CM002236.1	6295971	6297125	gene1533	.	+	Genbank	gene	ID=gene1533;Name=NCU07345;gbkey=Gene;gene_biotype=protein_coding;locus_tag=NCU07345
CM002236.1	6297311	6297746	gene1534	.	-	Genbank	gene	ID=gene1534;Name=NCU07344;end_range=6297746,.;gbkey=Gene;gene_biotype=protein_coding;locus_tag=NCU07344;partial=true;start_range=.,6297312
CM002236.1	6319359	6320600	gene1535	.	+	Genbank	gene	ID=gene1535;Name=NCU10702;end_range=6320600,.;gbkey=Gene;gene_biotype=protein_coding;locus_tag=NCU10702;partial=true;start_range=.,6319360
CM002236.1	6333419	6335509	gene1537	.	+	Genbank	gene	ID=gene1537;Name=NCU09888;gbkey=Gene;gene_biotype=protein_coding;locus_tag=NCU09888
CM002236.1	6337132	6339107	gene1538	.	+	Genbank	gene	ID=gene1538;Name=NCU09887;gbkey=Gene;gene_biotype=protein_coding;locus_tag=NCU09887
CM002236.1	6348793	6352040	gene1542	.	+	Genbank	gene	ID=gene1542;Name=NCU09883;gbkey=Gene;gene_biotype=protein_coding;locus_tag=NCU09883
CM002236.1	6358669	6359316	gene1546	.	+	Genbank	gene	ID=gene1546;Name=NCU10125;end_range=6359316,.;gbkey=Gene;gene_biotype=protein_coding;locus_tag=NCU10125;partial=true
CM002236.1	6369134	6371279	gene1550	.	+	Genbank	gene	ID=gene1550;Name=NCU09876;end_range=6371279,.;gbkey=Gene;gene_biotype=protein_coding;locus_tag=NCU09876;partial=true;start_range=.,6369135
CM002236.1	6373581	6375054	gene1551	.	+	Genbank	gene	ID=gene1551;Name=NCU09875;end_range=6375054,.;gbkey=Gene;gene_biotype=protein_coding;locus_tag=NCU09875;partial=true;start_range=.,6373582
CM002236.1	6377951	6381151	gene1553	.	-	Genbank	gene	ID=gene1553;Name=NCU09874;gbkey=Gene;gene_biotype=protein_coding;locus_tag=NCU09874
CM002236.1	6456246	6457409	gene1554	.	-	Genbank	gene	ID=gene1554;Name=NCU00995;gbkey=Gene;gene_biotype=protein_coding;locus_tag=NCU00995
CM002236.1	6460421	6463240	gene1555	.	+	Genbank	gene	ID=gene1555;Name=NCU00994;gbkey=Gene;gene_biotype=protein_coding;locus_tag=NCU00994
CM002236.1	6463810	6466194	gene1556	.	+	Genbank	gene	ID=gene1556;Name=NCU00993;gbkey=Gene;gene_biotype=protein_coding;locus_tag=NCU00993
CM002236.1	6466803	6469993	gene1559	.	-	Genbank	gene	ID=gene1559;Name=NCU00992;gbkey=Gene;gene_biotype=protein_coding;locus_tag=NCU00992
CM002236.1	6476264	6477882	gene1560	.	-	Genbank	gene	ID=gene1560;Name=NCU00990;end_range=6477882,.;gbkey=Gene;gene_biotype=protein_coding;locus_tag=NCU00990;partial=true;start_range=.,6476265
CM002236.1	6488908	6491198	gene1567	.	-	Genbank	gene	ID=gene1567;Name=NCU00985;end_range=6491198,.;gbkey=Gene;gene_biotype=protein_coding;locus_tag=NCU00985;partial=true
CM002236.1	6493465	6497204	gene1568	.	-	Genbank	gene	ID=gene1568;Name=NCU00984;gbkey=Gene;gene_biotype=protein_coding;locus_tag=NCU00984
CM002236.1	6497696	6500515	gene1569	.	-	Genbank	gene	ID=gene1569;Name=NCU00983;gbkey=Gene;gene_biotype=protein_coding;locus_tag=NCU00983
CM002236.1	6506884	6508134	gene1570	.	-	Genbank	gene	ID=gene1570;Name=NCU16419;gbkey=Gene;gene_biotype=protein_coding;locus_tag=NCU16419
CM002236.1	6509213	6510877	gene1571	.	-	Genbank	gene	ID=gene1571;Name=NCU00981;gbkey=Gene;gene_biotype=protein_coding;locus_tag=NCU00981
CM002236.1	6528334	6530279	gene1577	.	-	Genbank	gene	ID=gene1577;Name=NCU00976;end_range=6530279,.;gbkey=Gene;gene_biotype=protein_coding;locus_tag=NCU00976;partial=true;start_range=.,6528335
CM002236.1	6530971	6533216	gene1578	.	-	Genbank	gene	ID=gene1578;Name=NCU00975;gbkey=Gene;gene_biotype=protein_coding;locus_tag=NCU00975
CM002236.1	6532961	6535198	gene1579	.	-	Genbank	gene	ID=gene1579;Name=NCU00974;gbkey=Gene;gene_biotype=protein_coding;locus_tag=NCU00974
CM002236.1	6537037	6538556	gene1580	.	+	Genbank	gene	ID=gene1580;Name=NCU00973;gbkey=Gene;gene_biotype=protein_coding;locus_tag=NCU00973
CM002236.1	6538988	6540399	gene1581	.	+	Genbank	gene	ID=gene1581;Name=NCU00972;gbkey=Gene;gene_biotype=protein_coding;locus_tag=NCU00972;old_locus_tag=NCU11198
CM002236.1	6540856	6543550	gene1582	.	+	Genbank	gene	ID=gene1582;Name=NCU00971;gbkey=Gene;gene_biotype=protein_coding;locus_tag=NCU00971
CM002236.1	6542620	6543808	gene1583	.	-	Genbank	gene	ID=gene1583;Name=NCU00970;end_range=6543808,.;gbkey=Gene;gene_biotype=protein_coding;locus_tag=NCU00970;partial=true;start_range=.,6542621
CM002236.1	6575459	6576287	gene1595	.	+	Genbank	gene	ID=gene1595;Name=NCU00960;end_range=6576287,.;gbkey=Gene;gene_biotype=protein_coding;locus_tag=NCU00960;partial=true;start_range=.,6575460
CM002236.1	6581265	6584222	gene1598	.	-	Genbank	gene	ID=gene1598;Name=acw-2;description=anchored cell wall protein-2;gbkey=Gene;gene=acw-2;gene_biotype=protein_coding;locus_tag=NCU00957
CM002236.1	6591960	6594233	gene1601	.	+	Genbank	gene	ID=gene1601;Name=NCU00954;gbkey=Gene;gene_biotype=protein_coding;locus_tag=NCU00954
CM002236.1	6604282	6613928	gene1606	.	-	Genbank	gene	ID=gene1606;Name=NCU00949;gbkey=Gene;gene_biotype=protein_coding;locus_tag=NCU00949
CM002236.1	6624342	6627731	gene1610	.	+	Genbank	gene	ID=gene1610;Name=col-20;description=colonial-20;gbkey=Gene;gene=col-20;gene_biotype=protein_coding;locus_tag=NCU00945
CM002236.1	6628755	6630835	gene1611	.	+	Genbank	gene	ID=gene1611;Name=thr-5;description=threonine-5;gbkey=Gene;gene=thr-5;gene_biotype=protein_coding;locus_tag=NCU00944
CM002236.1	6632518	6635173	gene1612	.	+	Genbank	gene	ID=gene1612;Name=tre-1;description=trehalase-1;gbkey=Gene;gene=tre-1;gene_biotype=protein_coding;locus_tag=NCU00943
CM002236.1	6635190	6636648	gene1614	.	+	Genbank	gene	ID=gene1614;Name=NCU16421;gbkey=Gene;gene_biotype=protein_coding;locus_tag=NCU16421
CM002236.1	6650853	6657821	gene1620	.	-	Genbank	gene	ID=gene1620;Name=dcc-1;description=development and carotenogenesis control-1;gbkey=Gene;gene=dcc-1;gene_biotype=protein_coding;locus_tag=NCU00939
CM002236.1	6663011	6665608	gene1621	.	+	Genbank	gene	ID=gene1621;Name=NCU00938;gbkey=Gene;gene_biotype=protein_coding;locus_tag=NCU00938
CM002236.1	6665355	6667899	gene1622	.	-	Genbank	gene	ID=gene1622;Name=NCU00937;gbkey=Gene;gene_biotype=protein_coding;locus_tag=NCU00937
CM002236.1	6669605	6671824	gene1623	.	+	Genbank	gene	ID=gene1623;Name=NCU00936;gbkey=Gene;gene_biotype=protein_coding;locus_tag=NCU00936
CM002236.1	6671628	6674526	gene1624	.	-	Genbank	gene	ID=gene1624;Name=NCU00935;gbkey=Gene;gene_biotype=protein_coding;locus_tag=NCU00935
CM002236.1	6682288	6684487	gene1627	.	+	Genbank	gene	ID=gene1627;Name=NCU00932;end_range=6684487,.;gbkey=Gene;gene_biotype=protein_coding;locus_tag=NCU00932;partial=true;start_range=.,6682289
CM002236.1	6689122	6694304	gene1630	.	-	Genbank	gene	ID=gene1630;Name=NCU00929;gbkey=Gene;gene_biotype=protein_coding;locus_tag=NCU00929
CM002236.1	6703218	6706030	gene1634	.	-	Genbank	gene	ID=gene1634;Name=NCU00926;gbkey=Gene;gene_biotype=protein_coding;locus_tag=NCU00926
CM002236.1	6710749	6712973	gene1637	.	-	Genbank	gene	ID=gene1637;Name=tob37;gbkey=Gene;gene=tob37;gene_biotype=protein_coding;locus_tag=NCU00923
CM002236.1	6716803	6718071	gene1638	.	+	Genbank	gene	ID=gene1638;Name=NCU10603;gbkey=Gene;gene_biotype=protein_coding;locus_tag=NCU10603
CM002236.1	6718308	6719412	gene1639	.	+	Genbank	gene	ID=gene1639;Name=NCU00922;end_range=6719412,.;gbkey=Gene;gene_biotype=protein_coding;locus_tag=NCU00922;partial=true;start_range=.,6718309
CM002236.1	6735641	6738473	gene1644	.	+	Genbank	gene	ID=gene1644;Name=NCU00919;gbkey=Gene;gene_biotype=protein_coding;locus_tag=NCU00919
CM002236.1	6738209	6740408	gene1645	.	-	Genbank	gene	ID=gene1645;Name=NCU00918;gbkey=Gene;gene_biotype=protein_coding;locus_tag=NCU00918
CM002236.1	6741085	6744077	gene1646	.	-	Genbank	gene	ID=gene1646;Name=NCU00917;gbkey=Gene;gene_biotype=protein_coding;locus_tag=NCU00917
CM002236.1	6744519	6747976	gene1647	.	-	Genbank	gene	ID=gene1647;Name=NCU00916;gbkey=Gene;gene_biotype=protein_coding;locus_tag=NCU00916
CM002236.1	6748813	6751985	gene1648	.	-	Genbank	gene	ID=gene1648;Name=NCU00915;gbkey=Gene;gene_biotype=protein_coding;locus_tag=NCU00915
CM002236.1	6752090	6757105	gene1649	.	-	Genbank	gene	ID=gene1649;Name=stk-16;description=serine/threonine protein kinase-16;gbkey=Gene;gene=stk-16;gene_biotype=protein_coding;locus_tag=NCU00914
CM002236.1	6778871	6782745	gene1652	.	-	Genbank	gene	ID=gene1652;Name=NCU00911;gbkey=Gene;gene_biotype=protein_coding;locus_tag=NCU00911
CM002236.1	6801128	6801527	gene1653	.	-	Genbank	gene	ID=gene1653;Name=NCU00907;end_range=6801527,.;gbkey=Gene;gene_biotype=protein_coding;locus_tag=NCU00907;partial=true;start_range=.,6801129
CM002236.1	6803640	6805949	gene1654	.	+	Genbank	gene	ID=gene1654;Name=NCU00906;gbkey=Gene;gene_biotype=protein_coding;locus_tag=NCU00906
CM002236.1	6807057	6810098	gene1655	.	+	Genbank	gene	ID=gene1655;Name=NCU00905;gbkey=Gene;gene_biotype=protein_coding;locus_tag=NCU00905
CM002236.1	6810195	6812644	gene1656	.	+	Genbank	gene	ID=gene1656;Name=NCU00904;gbkey=Gene;gene_biotype=protein_coding;locus_tag=NCU00904
CM002236.1	6812521	6814329	gene1657	.	-	Genbank	gene	ID=gene1657;Name=NCU00903;gbkey=Gene;gene_biotype=protein_coding;locus_tag=NCU00903
CM002236.1	6845162	6847790	gene1666	.	+	Genbank	gene	ID=gene1666;Name=NCU00894;gbkey=Gene;gene_biotype=protein_coding;locus_tag=NCU00894
CM002236.1	6847805	6849959	gene1667	.	+	Genbank	gene	ID=gene1667;Name=folC;description=folC;gbkey=Gene;gene=folC;gene_biotype=protein_coding;locus_tag=NCU00893
CM002236.1	6854906	6857976	gene1671	.	-	Genbank	gene	ID=gene1671;Name=gh2-1;description=glycosylhydrolase family 2-1;gbkey=Gene;gene=gh2-1;gene_biotype=protein_coding;locus_tag=NCU00890
CM002236.1	6866223	6868116	gene1677	.	-	Genbank	gene	ID=gene1677;Name=NCU00886;gbkey=Gene;gene_biotype=protein_coding;locus_tag=NCU00886
CM002236.1	6868986	6870691	gene1678	.	-	Genbank	gene	ID=gene1678;Name=NCU00885;end_range=6870691,.;gbkey=Gene;gene_biotype=protein_coding;locus_tag=NCU00885;partial=true;start_range=.,6868987
CM002236.1	6872526	6874636	gene1679	.	+	Genbank	gene	ID=gene1679;Name=NCU00884;gbkey=Gene;gene_biotype=protein_coding;locus_tag=NCU00884
CM002236.1	6874638	6875587	gene1680	.	-	Genbank	gene	ID=gene1680;Name=NCU00883;end_range=6875587,.;gbkey=Gene;gene_biotype=protein_coding;locus_tag=NCU00883;partial=true;start_range=.,6874639
CM002236.1	6890509	6892949	gene1688	.	-	Genbank	gene	ID=gene1688;Name=NCU00876;gbkey=Gene;gene_biotype=protein_coding;locus_tag=NCU00876
CM002236.1	6893199	6895121	gene1689	.	-	Genbank	gene	ID=gene1689;Name=NCU00875;end_range=6895121,.;gbkey=Gene;gene_biotype=protein_coding;locus_tag=NCU00875;partial=true;start_range=.,6893200
CM002236.1	6903394	6904560	gene1692	.	+	Genbank	gene	ID=gene1692;Name=NCU00872;end_range=6904560,.;gbkey=Gene;gene_biotype=protein_coding;locus_tag=NCU00872;partial=true;start_range=.,6903395
CM002236.1	6905714	6906650	gene1693	.	-	Genbank	gene	ID=gene1693;Name=NCU00871;end_range=6906650,.;gbkey=Gene;gene_biotype=protein_coding;locus_tag=NCU00871;partial=true;start_range=.,6905715
CM002236.1	6907482	6909986	gene1694	.	-	Genbank	gene	ID=gene1694;Name=NCU00870;gbkey=Gene;gene_biotype=protein_coding;locus_tag=NCU00870
CM002236.1	6910390	6913653	gene1695	.	-	Genbank	gene	ID=gene1695;Name=NCU00869;end_range=6913653,.;gbkey=Gene;gene_biotype=protein_coding;locus_tag=NCU00869;partial=true
CM002236.1	6928164	6930045	gene1704	.	-	Genbank	gene	ID=gene1704;Name=NCU00861;end_range=6930045,.;gbkey=Gene;gene_biotype=protein_coding;locus_tag=NCU00861;partial=true;start_range=.,6928165
CM002236.1	6930777	6933026	gene1705	.	-	Genbank	gene	ID=gene1705;Name=NCU00860;gbkey=Gene;gene_biotype=protein_coding;locus_tag=NCU00860
CM002236.1	6934488	6936565	gene1706	.	-	Genbank	gene	ID=gene1706;Name=NCU00859;gbkey=Gene;gene_biotype=protein_coding;locus_tag=NCU00859
CM002236.1	6942196	6944478	gene1707	.	+	Genbank	gene	ID=gene1707;Name=NCU00857;gbkey=Gene;gene_biotype=protein_coding;locus_tag=NCU00857;partial=true;start_range=.,6942197
CM002236.1	6945176	6947029	gene1708	.	+	Genbank	gene	ID=gene1708;Name=NCU00856;gbkey=Gene;gene_biotype=protein_coding;locus_tag=NCU00856
CM002236.1	6951832	6953544	gene1713	.	+	Genbank	gene	ID=gene1713;Name=NCU00853;gbkey=Gene;gene_biotype=protein_coding;locus_tag=NCU00853;partial=true;start_range=.,6951833
CM002236.1	6954091	6955178	gene1714	.	+	Genbank	gene	ID=gene1714;Name=NCU10889;end_range=6955178,.;gbkey=Gene;gene_biotype=protein_coding;locus_tag=NCU10889;partial=true;start_range=.,6954092
CM002236.1	6956050	6957037	gene1715	.	-	Genbank	gene	ID=gene1715;Name=NCU00852;end_range=6957037,.;gbkey=Gene;gene_biotype=protein_coding;locus_tag=NCU00852;partial=true;start_range=.,6956051
CM002236.1	6958973	6959369	gene1716	.	+	Genbank	gene	ID=gene1716;Name=NCU00851;end_range=6959369,.;gbkey=Gene;gene_biotype=protein_coding;locus_tag=NCU00851;partial=true;start_range=.,6958974
CM002236.1	6961881	6962857	gene1717	.	+	Genbank	gene	ID=gene1717;Name=NCU00850;end_range=6962857,.;gbkey=Gene;gene_biotype=protein_coding;locus_tag=NCU00850;partial=true
CM002236.1	6962782	6963981	gene1718	.	-	Genbank	gene	ID=gene1718;Name=NCU00849;gbkey=Gene;gene_biotype=protein_coding;locus_tag=NCU00849
CM002236.1	6967983	6970315	gene1719	.	+	Genbank	gene	ID=gene1719;Name=NCU00848;gbkey=Gene;gene_biotype=protein_coding;locus_tag=NCU00848
CM002236.1	6971659	6973082	gene1720	.	+	Genbank	gene	ID=gene1720;Name=NCU00847;gbkey=Gene;gene_biotype=protein_coding;locus_tag=NCU00847
CM002236.1	6984104	6985883	gene1725	.	-	Genbank	gene	ID=gene1725;Name=ad-9;description=adenine-9;gbkey=Gene;gene=ad-9;gene_biotype=protein_coding;locus_tag=NCU00843
CM002236.1	6990815	6993454	gene1729	.	-	Genbank	gene	ID=gene1729;Name=NCU00840;end_range=6993454,.;gbkey=Gene;gene_biotype=protein_coding;locus_tag=NCU00840;partial=true;start_range=.,6990816
CM002236.1	6995308	6996419	gene1730	.	+	Genbank	gene	ID=gene1730;Name=NCU00839;end_range=6996419,.;gbkey=Gene;gene_biotype=protein_coding;locus_tag=NCU00839;partial=true;start_range=.,6995309
CM002236.1	6996182	6997951	gene1731	.	-	Genbank	gene	ID=gene1731;Name=NCU00838;gbkey=Gene;gene_biotype=protein_coding;locus_tag=NCU00838
CM002236.1	7002701	7004301	gene1732	.	+	Genbank	gene	ID=gene1732;Name=NCU00837;gbkey=Gene;gene_biotype=protein_coding;locus_tag=NCU00837
CM002236.1	7005195	7006890	gene1733	.	+	Genbank	gene	ID=gene1733;Name=gh61-7;description=glycosylhydrolase family 61-7;gbkey=Gene;gene=gh61-7;gene_biotype=protein_coding;locus_tag=NCU00836
CM002236.1	7007298	7009671	gene1734	.	-	Genbank	gene	ID=gene1734;Name=NCU00835;gbkey=Gene;gene_biotype=protein_coding;locus_tag=NCU00835
CM002236.1	7024554	7027168	gene1737	.	+	Genbank	gene	ID=gene1737;Name=NCU00832;gbkey=Gene;gene_biotype=protein_coding;locus_tag=NCU00832
CM002236.1	7027223	7030337	gene1738	.	+	Genbank	gene	ID=gene1738;Name=scp;description=serine carboxypeptidase;gbkey=Gene;gene=scp;gene_biotype=protein_coding;locus_tag=NCU00831
CM002236.1	7036169	7037836	gene1741	.	+	Genbank	gene	ID=gene1741;Name=NCU00828;gbkey=Gene;gene_biotype=protein_coding;locus_tag=NCU00828
CM002236.1	7043407	7045920	gene1744	.	-	Genbank	gene	ID=gene1744;Name=NCU00825;gbkey=Gene;gene_biotype=protein_coding;locus_tag=NCU00825
CM002236.1	7052991	7055104	gene1747	.	-	Genbank	gene	ID=gene1747;Name=NCU00822;end_range=7055104,.;gbkey=Gene;gene_biotype=protein_coding;locus_tag=NCU00822;partial=true
CM002236.1	7055999	7058684	gene1748	.	-	Genbank	gene	ID=gene1748;Name=NCU00821;gbkey=Gene;gene_biotype=protein_coding;locus_tag=NCU00821
CM002236.1	7061881	7062927	gene1749	.	-	Genbank	gene	ID=gene1749;Name=NCU00819;end_range=7062927,.;gbkey=Gene;gene_biotype=protein_coding;locus_tag=NCU00819;partial=true;start_range=.,7061882
CM002236.1	7063259	7065462	gene1750	.	-	Genbank	gene	ID=gene1750;Name=NCU00818;gbkey=Gene;gene_biotype=protein_coding;locus_tag=NCU00818
CM002236.1	7067678	7069718	gene1751	.	+	Genbank	gene	ID=gene1751;Name=NCU00817;end_range=7069718,.;gbkey=Gene;gene_biotype=protein_coding;locus_tag=NCU00817;partial=true;start_range=.,7067679
CM002236.1	7077347	7079923	gene1755	.	-	Genbank	gene	ID=gene1755;Name=NCU00812;gbkey=Gene;gene_biotype=protein_coding;locus_tag=NCU00812
CM002236.1	7081980	7084100	gene1756	.	+	Genbank	gene	ID=gene1756;Name=NCU00811;gbkey=Gene;gene_biotype=protein_coding;locus_tag=NCU00811
CM002236.1	7091573	7094712	gene1759	.	+	Genbank	gene	ID=gene1759;Name=NCU00808;gbkey=Gene;gene_biotype=protein_coding;locus_tag=NCU00808;partial=true;start_range=.,7091574
CM002236.1	7110117	7110893	gene1767	.	-	Genbank	gene	ID=gene1767;Name=NCU00804;end_range=7110893,.;gbkey=Gene;gene_biotype=protein_coding;locus_tag=NCU00804;partial=true;start_range=.,7110118
CM002236.1	7113877	7116130	gene1768	.	+	Genbank	gene	ID=gene1768;Name=NCU00803;gbkey=Gene;gene_biotype=protein_coding;locus_tag=NCU00803
CM002236.1	7117550	7119576	gene1769	.	+	Genbank	gene	ID=gene1769;Name=NCU00802;end_range=7119576,.;gbkey=Gene;gene_biotype=protein_coding;locus_tag=NCU00802;partial=true;start_range=.,7117551
CM002236.1	7131343	7132928	gene1774	.	-	Genbank	gene	ID=gene1774;Name=NCU00798;gbkey=Gene;gene_biotype=protein_coding;locus_tag=NCU00798
CM002236.1	7140513	7142533	gene1777	.	+	Genbank	gene	ID=gene1777;Name=NCU00795;gbkey=Gene;gene_biotype=protein_coding;locus_tag=NCU00795;partial=true;start_range=.,7140514
CM002236.1	7143220	7145818	gene1778	.	+	Genbank	gene	ID=gene1778;Name=NCU00794;gbkey=Gene;gene_biotype=protein_coding;locus_tag=NCU00794
CM002236.1	7149408	7150834	gene1779	.	+	Genbank	gene	ID=gene1779;Name=NCU10894;end_range=7150834,.;gbkey=Gene;gene_biotype=protein_coding;locus_tag=NCU10894;partial=true;start_range=.,7149409
CM002236.1	7151165	7155148	gene1780	.	+	Genbank	gene	ID=gene1780;Name=NCU00793;gbkey=Gene;gene_biotype=protein_coding;locus_tag=NCU00793
CM002236.1	7155696	7158349	gene1781	.	+	Genbank	gene	ID=gene1781;Name=NCU00792;gbkey=Gene;gene_biotype=protein_coding;locus_tag=NCU00792
CM002236.1	7160897	7164346	gene1782	.	+	Genbank	gene	ID=gene1782;Name=hak-1;description=high affinity potassium transporter-1;gbkey=Gene;gene=hak-1;gene_biotype=protein_coding;locus_tag=NCU00790
CM002236.1	7164390	7168899	gene1783	.	+	Genbank	gene	ID=gene1783;Name=msh4;description=mutS ortholog 4;gbkey=Gene;gene=msh4;gene_biotype=protein_coding;locus_tag=NCU10895;partial=true;start_range=.,7164391
CM002236.1	7177091	7178704	gene1786	.	+	Genbank	gene	ID=gene1786;Name=NCU00787;gbkey=Gene;gene_biotype=protein_coding;locus_tag=NCU00787
CM002236.1	7179989	7182378	gene1787	.	-	Genbank	gene	ID=gene1787;Name=gpr-1;description=G-protein coupled receptor-1;end_range=7182378,.;gbkey=Gene;gene=gpr-1;gene_biotype=protein_coding;locus_tag=NCU00786;partial=true;start_range=.,7179990
CM002236.1	7185958	7189332	gene1788	.	-	Genbank	gene	ID=gene1788;Name=NCU00784;gbkey=Gene;gene_biotype=protein_coding;locus_tag=NCU00784
CM002236.1	7190599	7190887	gene1789	.	-	Genbank	gene	ID=gene1789;Name=NCU00783;end_range=7190887,.;gbkey=Gene;gene_biotype=protein_coding;locus_tag=NCU00783;partial=true;start_range=.,7190600
CM002236.1	7194840	7196850	gene1791	.	+	Genbank	gene	ID=gene1791;Name=NCU00782;gbkey=Gene;gene_biotype=protein_coding;locus_tag=NCU00782
CM002236.1	7201093	7201383	gene1792	.	+	Genbank	gene	ID=gene1792;Name=NCU00781;end_range=7201383,.;gbkey=Gene;gene_biotype=protein_coding;locus_tag=NCU00781;partial=true
CM002236.1	7202836	7204284	gene1793	.	+	Genbank	gene	ID=gene1793;Name=NCU00780;gbkey=Gene;gene_biotype=protein_coding;locus_tag=NCU00780
CM002236.1	7206320	7207789	gene1794	.	+	Genbank	gene	ID=gene1794;Name=NCU00779;end_range=7207789,.;gbkey=Gene;gene_biotype=protein_coding;locus_tag=NCU00779;partial=true
CM002236.1	7210767	7212976	gene1797	.	-	Genbank	gene	ID=gene1797;Name=T;end_range=7212976,.;gbkey=Gene;gene=T;gene_biotype=protein_coding;locus_tag=NCU00776;partial=true;start_range=.,7210768
CM002236.1	7214343	7217183	gene1798	.	-	Genbank	gene	ID=gene1798;Name=tca-6;description=tricarboxylic acid-6;gbkey=Gene;gene=tca-6;gene_biotype=protein_coding;locus_tag=NCU00775
CM002236.1	7217650	7219961	gene1799	.	-	Genbank	gene	ID=gene1799;Name=NCU00774;gbkey=Gene;gene_biotype=protein_coding;locus_tag=NCU00774
CM002236.1	7220199	7221720	gene1800	.	-	Genbank	gene	ID=gene1800;Name=NCU00773;gbkey=Gene;gene_biotype=protein_coding;locus_tag=NCU00773
CM002236.1	7223196	7226658	gene1801	.	-	Genbank	gene	ID=gene1801;Name=stk-6;description=serine/threonine protein kinase-6;gbkey=Gene;gene=stk-6;gene_biotype=protein_coding;gene_synonym=mst-1;locus_tag=NCU00772
CM002236.1	7227357	7230289	gene1802	.	-	Genbank	gene	ID=gene1802;Name=NCU00771;gbkey=Gene;gene_biotype=protein_coding;locus_tag=NCU00771
CM002236.1	7230616	7236711	gene1803	.	-	Genbank	gene	ID=gene1803;Name=NCU00770;gbkey=Gene;gene_biotype=protein_coding;locus_tag=NCU00770
CM002236.1	7239593	7245038	gene1804	.	+	Genbank	gene	ID=gene1804;Name=NCU00768;gbkey=Gene;gene_biotype=protein_coding;locus_tag=NCU00768
CM002236.1	7248362	7250003	gene1805	.	+	Genbank	gene	ID=gene1805;Name=NCU16438;Note=old_locus_tag NCU00767 has been split into new_locus_tags (NCU16438%2CNCU16440);gbkey=Gene;gene_biotype=protein_coding;locus_tag=NCU16438;old_locus_tag=NCU00767
CM002236.1	7252234	7253252	gene1808	.	-	Genbank	gene	ID=gene1808;Name=NCU00766;gbkey=Gene;gene_biotype=protein_coding;locus_tag=NCU00766
CM002236.1	7256382	7258595	gene1809	.	+	Genbank	gene	ID=gene1809;Name=aap-2;description=amino acid permease-2;gbkey=Gene;gene=aap-2;gene_biotype=protein_coding;locus_tag=NCU00765;partial=true;start_range=.,7256383
CM002236.1	7271710	7273785	gene1812	.	-	Genbank	gene	ID=gene1812;Name=gh5-1;description=glycosylhydrolase family 5-1;gbkey=Gene;gene=gh5-1;gene_biotype=protein_coding;locus_tag=NCU00762
CM002236.1	7276920	7278147	gene1814	.	+	Genbank	gene	ID=gene1814;Name=NCU00760;end_range=7278147,.;gbkey=Gene;gene_biotype=protein_coding;locus_tag=NCU00760;partial=true;start_range=.,7276921
CM002236.1	7287587	7290779	gene1816	.	+	Genbank	gene	ID=gene1816;Name=NCU00758;gbkey=Gene;gene_biotype=protein_coding;locus_tag=NCU00758
CM002236.1	7294157	7295330	gene1817	.	+	Genbank	gene	ID=gene1817;Name=NCU00757;gbkey=Gene;gene_biotype=protein_coding;locus_tag=NCU00757
CM002236.1	7302927	7305736	gene1820	.	-	Genbank	gene	ID=gene1820;Name=NCU00754;gbkey=Gene;gene_biotype=protein_coding;locus_tag=NCU00754
CM002236.1	7312110	7314029	gene1821	.	+	Genbank	gene	ID=gene1821;Name=NCU00753;gbkey=Gene;gene_biotype=protein_coding;locus_tag=NCU00753
CM002236.1	7315361	7315826	gene1822	.	+	Genbank	gene	ID=gene1822;Name=NCU00752;end_range=7315826,.;gbkey=Gene;gene_biotype=protein_coding;locus_tag=NCU00752;partial=true;start_range=.,7315362
CM002236.1	7317206	7319761	gene1823	.	+	Genbank	gene	ID=gene1823;Name=NCU00751;gbkey=Gene;gene_biotype=protein_coding;locus_tag=NCU00751
CM002236.1	7318855	7321215	gene1824	.	-	Genbank	gene	ID=gene1824;Name=NCU11095;gbkey=Gene;gene_biotype=protein_coding;locus_tag=NCU11095
CM002236.1	7331955	7334246	gene1827	.	-	Genbank	gene	ID=gene1827;Name=NCU00748;gbkey=Gene;gene_biotype=protein_coding;locus_tag=NCU00748
CM002236.1	7337922	7338783	gene1828	.	-	Genbank	gene	ID=gene1828;Name=NCU00747;gbkey=Gene;gene_biotype=protein_coding;locus_tag=NCU00747
CM002236.1	7340580	7341842	gene1829	.	-	Genbank	gene	ID=gene1829;Name=NCU00746;end_range=7341842,.;gbkey=Gene;gene_biotype=protein_coding;locus_tag=NCU00746;partial=true;start_range=.,7340581
CM002236.1	7342697	7343887	gene1830	.	-	Genbank	gene	ID=gene1830;Name=NCU00745;gbkey=Gene;gene_biotype=protein_coding;locus_tag=NCU00745
CM002236.1	7348488	7351528	gene1831	.	+	Genbank	gene	ID=gene1831;Name=NCU00744;gbkey=Gene;gene_biotype=protein_coding;locus_tag=NCU00744
CM002236.1	7352111	7358123	gene1832	.	-	Genbank	gene	ID=gene1832;Name=NCU00743;gbkey=Gene;gene_biotype=protein_coding;locus_tag=NCU00743
CM002236.1	7360765	7362918	gene1833	.	+	Genbank	gene	ID=gene1833;Name=NCU00742;gbkey=Gene;gene_biotype=protein_coding;locus_tag=NCU00742
CM002236.1	7369024	7369396	gene1836	.	+	Genbank	gene	ID=gene1836;Name=NCU00739;end_range=7369396,.;gbkey=Gene;gene_biotype=protein_coding;locus_tag=NCU00739;partial=true;start_range=.,7369025
CM002236.1	7378847	7381433	gene1841	.	-	Genbank	gene	ID=gene1841;Name=NCU00734;gbkey=Gene;gene_biotype=protein_coding;locus_tag=NCU00734
CM002236.1	7383006	7383980	gene1842	.	+	Genbank	gene	ID=gene1842;Name=NCU00733;gbkey=Gene;gene_biotype=protein_coding;locus_tag=NCU00733
CM002236.1	7386747	7388890	gene1843	.	-	Genbank	gene	ID=gene1843;Name=NCU00732;end_range=7388890,.;gbkey=Gene;gene_biotype=protein_coding;locus_tag=NCU00732;partial=true;start_range=.,7386748
CM002236.1	7391558	7394977	gene1844	.	-	Genbank	gene	ID=gene1844;Name=NCU00730;gbkey=Gene;gene_biotype=protein_coding;locus_tag=NCU00730
CM002236.1	7402329	7404039	gene1847	.	+	Genbank	gene	ID=gene1847;Name=NCU00727;gbkey=Gene;gene_biotype=protein_coding;locus_tag=NCU00727
CM002236.1	7409990	7412312	gene1850	.	+	Genbank	gene	ID=gene1850;Name=NCU00724;end_range=7412312,.;gbkey=Gene;gene_biotype=protein_coding;locus_tag=NCU00724;partial=true;start_range=.,7409991
CM002236.1	7427033	7428944	gene1855	.	+	Genbank	gene	ID=gene1855;Name=tca-17;description=tricarboxylic acid-17;gbkey=Gene;gene=tca-17;gene_biotype=protein_coding;locus_tag=NCU00720
CM002236.1	7431894	7433829	gene1856	.	+	Genbank	gene	ID=gene1856;Name=NCU00719;gbkey=Gene;gene_biotype=protein_coding;locus_tag=NCU00719
CM002236.1	7439856	7440218	gene1857	.	-	Genbank	gene	ID=gene1857;Name=NCU00718;end_range=7440218,.;gbkey=Gene;gene_biotype=protein_coding;locus_tag=NCU00718;partial=true;start_range=.,7439857
CM002236.1	7451776	7453525	gene1861	.	+	Genbank	gene	ID=gene1861;Name=ncw-5;description=non-anchored cell wall protein-5;gbkey=Gene;gene=ncw-5;gene_biotype=protein_coding;locus_tag=NCU00716
CM002236.1	7453430	7455648	gene1862	.	-	Genbank	gene	ID=gene1862;Name=NCU00715;gbkey=Gene;gene_biotype=protein_coding;locus_tag=NCU00715
CM002236.1	7460677	7462867	gene1865	.	-	Genbank	gene	ID=gene1865;Name=nic-8;description=nicotinic acid-8;gbkey=Gene;gene=nic-8;gene_biotype=protein_coding;locus_tag=NCU00713
CM002236.1	7464711	7469607	gene1866	.	+	Genbank	gene	ID=gene1866;Name=NCU00712;gbkey=Gene;gene_biotype=protein_coding;locus_tag=NCU00712
CM002236.1	7471514	7474315	gene1867	.	+	Genbank	gene	ID=gene1867;Name=NCU00711;gbkey=Gene;gene_biotype=protein_coding;locus_tag=NCU00711
CM002236.1	7475733	7477712	gene1868	.	+	Genbank	gene	ID=gene1868;Name=NCU00710;gbkey=Gene;gene_biotype=protein_coding;locus_tag=NCU00710
CM002236.1	7482039	7483886	gene1871	.	-	Genbank	gene	ID=gene1871;Name=NCU00707;gbkey=Gene;gene_biotype=protein_coding;locus_tag=NCU00707
CM002236.1	7490346	7491136	gene1874	.	+	Genbank	gene	ID=gene1874;Name=NCU00704;end_range=7491136,.;gbkey=Gene;gene_biotype=protein_coding;locus_tag=NCU00704;partial=true;start_range=.,7490347
CM002236.1	7494615	7496064	gene1875	.	+	Genbank	gene	ID=gene1875;Name=lyz;description=lysozyme;gbkey=Gene;gene=lyz;gene_biotype=protein_coding;locus_tag=NCU00701
CM002236.1	7496807	7499825	gene1876	.	-	Genbank	gene	ID=gene1876;Name=NCU00700;gbkey=Gene;gene_biotype=protein_coding;locus_tag=NCU00700
CM002236.1	7501962	7504280	gene1877	.	+	Genbank	gene	ID=gene1877;Name=NCU00699;gbkey=Gene;gene_biotype=protein_coding;locus_tag=NCU00699
CM002236.1	7505069	7506488	gene1878	.	+	Genbank	gene	ID=gene1878;Name=NCU00698;end_range=7506488,.;gbkey=Gene;gene_biotype=protein_coding;locus_tag=NCU00698;partial=true;start_range=.,7505070
CM002236.1	7512168	7516883	gene1879	.	+	Genbank	gene	ID=gene1879;Name=NCU10264;gbkey=Gene;gene_biotype=protein_coding;locus_tag=NCU10264
CM002236.1	7517209	7519178	gene1880	.	+	Genbank	gene	ID=gene1880;Name=NCU00697;gbkey=Gene;gene_biotype=protein_coding;locus_tag=NCU00697
CM002236.1	7519652	7523515	gene1881	.	+	Genbank	gene	ID=gene1881;Name=NCU00696;gbkey=Gene;gene_biotype=protein_coding;locus_tag=NCU00696
CM002236.1	7521194	7523464	gene1882	.	-	Genbank	gene	ID=gene1882;Name=NCU00695;gbkey=Gene;gene_biotype=protein_coding;locus_tag=NCU00695
CM002236.1	7525080	7528520	gene1883	.	+	Genbank	gene	ID=gene1883;Name=NCU00694;gbkey=Gene;gene_biotype=protein_coding;locus_tag=NCU00694
CM002236.1	7532661	7536601	gene1886	.	-	Genbank	gene	ID=gene1886;Name=NCU00691;gbkey=Gene;gene_biotype=protein_coding;locus_tag=NCU00691
CM002236.1	7547205	7549049	gene1889	.	-	Genbank	gene	ID=gene1889;Name=NCU00688;gbkey=Gene;gene_biotype=protein_coding;locus_tag=NCU00688;partial=true;start_range=.,7547206
CM002236.1	7549202	7553818	gene1890	.	-	Genbank	gene	ID=gene1890;Name=NCU00687;gbkey=Gene;gene_biotype=protein_coding;locus_tag=NCU00687
CM002236.1	7563307	7567354	gene1891	.	+	Genbank	gene	ID=gene1891;Name=ck-1a;gbkey=Gene;gene=ck-1a;gene_biotype=protein_coding;locus_tag=NCU00685
CM002236.1	7567672	7570176	gene1892	.	+	Genbank	gene	ID=gene1892;Name=NCU00684;gbkey=Gene;gene_biotype=protein_coding;locus_tag=NCU00684
CM002236.1	7572366	7575420	gene1893	.	+	Genbank	gene	ID=gene1893;Name=pkac-2;description=protein kinase A catalytic subunit-2;gbkey=Gene;gene=pkac-2;gene_biotype=protein_coding;locus_tag=NCU00682
CM002236.1	7575744	7580257	gene1894	.	+	Genbank	gene	ID=gene1894;Name=NCU00681;gbkey=Gene;gene_biotype=protein_coding;locus_tag=NCU00681
CM002236.1	7580180	7582725	gene1895	.	-	Genbank	gene	ID=gene1895;Name=NCU00680;gbkey=Gene;gene_biotype=protein_coding;locus_tag=NCU00680
CM002236.1	7583521	7586085	gene1896	.	-	Genbank	gene	ID=gene1896;Name=NCU00679;end_range=7586085,.;gbkey=Gene;gene_biotype=protein_coding;locus_tag=NCU00679;old_locus_tag=NCU11191%2CNCU11192;partial=true;start_range=.,7583522
CM002236.1	7586378	7588881	gene1897	.	-	Genbank	gene	ID=gene1897;Name=NCU00678;gbkey=Gene;gene_biotype=protein_coding;locus_tag=NCU00678;old_locus_tag=NCU11190
CM002236.1	7594800	7596527	gene1900	.	+	Genbank	gene	ID=gene1900;Name=NCU00676;gbkey=Gene;gene_biotype=protein_coding;locus_tag=NCU00676
CM002236.1	7596678	7601319	gene1901	.	-	Genbank	gene	ID=gene1901;Name=NCU00675;gbkey=Gene;gene_biotype=protein_coding;locus_tag=NCU00675
CM002236.1	7603167	7606176	gene1902	.	-	Genbank	gene	ID=gene1902;Name=NCU00674;end_range=7606176,.;gbkey=Gene;gene_biotype=protein_coding;locus_tag=NCU00674;partial=true;start_range=.,7603168
CM002236.1	7606804	7609640	gene1903	.	-	Genbank	gene	ID=gene1903;Name=NCU00673;gbkey=Gene;gene_biotype=protein_coding;locus_tag=NCU00673
CM002236.1	7612982	7622106	gene1904	.	+	Genbank	gene	ID=gene1904;Name=NCU00671;gbkey=Gene;gene_biotype=protein_coding;locus_tag=NCU00671
CM002236.1	7635318	7637764	gene1909	.	-	Genbank	gene	ID=gene1909;Name=NCU00666;gbkey=Gene;gene_biotype=protein_coding;locus_tag=NCU00666
CM002236.1	7640025	7642334	gene1910	.	+	Genbank	gene	ID=gene1910;Name=NCU00665;gbkey=Gene;gene_biotype=protein_coding;locus_tag=NCU00665
CM002236.1	7640083	7643505	gene1911	.	-	Genbank	gene	ID=gene1911;Name=NCU00664;gbkey=Gene;gene_biotype=protein_coding;locus_tag=NCU00664
CM002236.1	7648039	7649400	gene1912	.	+	Genbank	gene	ID=gene1912;Name=NCU16445;gbkey=Gene;gene_biotype=protein_coding;locus_tag=NCU16445
CM002236.1	7654155	7656172	gene1915	.	+	Genbank	gene	ID=gene1915;Name=NCU00660;gbkey=Gene;gene_biotype=protein_coding;locus_tag=NCU00660
CM002236.1	7655983	7657704	gene1916	.	-	Genbank	gene	ID=gene1916;Name=NCU00659;gbkey=Gene;gene_biotype=protein_coding;locus_tag=NCU00659
CM002236.1	7658396	7670476	gene1917	.	-	Genbank	gene	ID=gene1917;Name=mb-3;description=male barren-3;end_range=7670476,.;gbkey=Gene;gene=mb-3;gene_biotype=protein_coding;locus_tag=NCU00658;partial=true
CM002236.1	7676338	7678094	gene1920	.	-	Genbank	gene	ID=gene1920;Name=NCU00655;gbkey=Gene;gene_biotype=protein_coding;locus_tag=NCU00655
CM002236.1	7679388	7681411	gene1921	.	-	Genbank	gene	ID=gene1921;Name=NCU00654;gbkey=Gene;gene_biotype=protein_coding;locus_tag=NCU00654
CM002236.1	7689848	7692821	gene1924	.	-	Genbank	gene	ID=gene1924;Name=un-7;description=peptide N-glycanase-1;gbkey=Gene;gene=un-7;gene_biotype=protein_coding;gene_synonym=png-1;locus_tag=NCU00651
CM002236.1	7714559	7717622	gene1929	.	+	Genbank	gene	ID=gene1929;Name=NCU00646;gbkey=Gene;gene_biotype=protein_coding;locus_tag=NCU00646
CM002236.1	7718027	7719664	gene1930	.	-	Genbank	gene	ID=gene1930;Name=NCU00645;end_range=7719664,.;gbkey=Gene;gene_biotype=protein_coding;locus_tag=NCU00645;partial=true;start_range=.,7718028
CM002236.1	7721241	7723313	gene1931	.	-	Genbank	gene	ID=gene1931;Name=NCU00644;gbkey=Gene;gene_biotype=protein_coding;locus_tag=NCU00644
CM002236.1	7737322	7738815	gene1936	.	+	Genbank	gene	ID=gene1936;Name=NCU00638;gbkey=Gene;gene_biotype=protein_coding;locus_tag=NCU00638;partial=true;start_range=.,7737323
CM002236.1	7741432	7744089	gene1937	.	-	Genbank	gene	ID=gene1937;Name=NCU00636;gbkey=Gene;gene_biotype=protein_coding;locus_tag=NCU00636
CM002236.1	7741888	7742351	gene1938	.	+	Genbank	gene	ID=gene1938;Name=NCU16447;end_range=7742351,.;gbkey=Gene;gene_biotype=protein_coding;locus_tag=NCU16447;partial=true;start_range=.,7741889
CM002236.1	7744416	7745928	gene1939	.	-	Genbank	gene	ID=gene1939;Name=NCU00635;gbkey=Gene;gene_biotype=protein_coding;locus_tag=NCU00635
CM002236.1	7751056	7753888	gene1942	.	+	Genbank	gene	ID=gene1942;Name=NCU00632;gbkey=Gene;gene_biotype=protein_coding;locus_tag=NCU00632
CM002236.1	7754685	7760277	gene1943	.	+	Genbank	gene	ID=gene1943;Name=crf9-1;description=chromatin remodelling factor 9-1;gbkey=Gene;gene=crf9-1;gene_biotype=protein_coding;locus_tag=NCU00631
CM002236.1	7761716	7764889	gene1944	.	+	Genbank	gene	ID=gene1944;Name=NCU00630;gbkey=Gene;gene_biotype=protein_coding;locus_tag=NCU00630
CM002236.1	7779550	7782607	gene1950	.	-	Genbank	gene	ID=gene1950;Name=NCU16448;gbkey=Gene;gene_biotype=protein_coding;locus_tag=NCU16448
CM002236.1	7782697	7790990	gene1951	.	-	Genbank	gene	ID=gene1951;Name=mus-9;description=mutagen sensitive-9;gbkey=Gene;gene=mus-9;gene_biotype=protein_coding;locus_tag=NCU11188
CM002236.1	7796351	7797833	gene1954	.	+	Genbank	gene	ID=gene1954;Name=NCU00623;gbkey=Gene;gene_biotype=protein_coding;locus_tag=NCU00623;partial=true;start_range=.,7796352
CM002236.1	7798247	7803937	gene1955	.	-	Genbank	gene	ID=gene1955;Name=NCU00622;gbkey=Gene;gene_biotype=protein_coding;locus_tag=NCU00622
CM002236.1	7807079	7813160	gene1956	.	+	Genbank	gene	ID=gene1956;Name=NCU00621;gbkey=Gene;gene_biotype=protein_coding;locus_tag=NCU00621
CM002236.1	7813659	7815365	gene1957	.	+	Genbank	gene	ID=gene1957;Name=NCU00620;end_range=7815365,.;gbkey=Gene;gene_biotype=protein_coding;locus_tag=NCU00620;partial=true;start_range=.,7813660
CM002236.1	7815539	7817118	gene1958	.	-	Genbank	gene	ID=gene1958;Name=NCU00619;gbkey=Gene;gene_biotype=protein_coding;locus_tag=NCU00619
CM002236.1	7821361	7823808	gene1961	.	+	Genbank	gene	ID=gene1961;Name=NCU00616;gbkey=Gene;gene_biotype=protein_coding;locus_tag=NCU00616;old_locus_tag=NCU11065
CM002236.1	7826381	7831405	gene1962	.	+	Genbank	gene	ID=gene1962;Name=NCU00614;gbkey=Gene;gene_biotype=protein_coding;locus_tag=NCU00614
CM002236.1	7850598	7852850	gene1967	.	+	Genbank	gene	ID=gene1967;Name=och-1;description=Och1 homolog;gbkey=Gene;gene=och-1;gene_biotype=protein_coding;locus_tag=NCU00609
CM002236.1	7853271	7856250	gene1968	.	+	Genbank	gene	ID=gene1968;Name=NCU00608;gbkey=Gene;gene_biotype=protein_coding;locus_tag=NCU00608
CM002236.1	7857816	7858572	gene1969	.	+	Genbank	gene	ID=gene1969;Name=NCU00607;gbkey=Gene;gene_biotype=protein_coding;locus_tag=NCU00607
CM002236.1	7869897	7872683	gene1974	.	-	Genbank	gene	ID=gene1974;Name=NCU00602;gbkey=Gene;gene_biotype=protein_coding;locus_tag=NCU00602
CM002236.1	7873370	7875966	gene1975	.	-	Genbank	gene	ID=gene1975;Name=rho-3;description=rho-type GTPase-3;gbkey=Gene;gene=rho-3;gene_biotype=protein_coding;locus_tag=NCU00600
CM002236.1	7877441	7880395	gene1976	.	-	Genbank	gene	ID=gene1976;Name=37S ribosomal protein Rsm22;description=37S ribosomal protein Rsm22;gbkey=Gene;gene=37S ribosomal protein Rsm22;gene_biotype=protein_coding;locus_tag=NCU00599
CM002236.1	7884076	7886307	gene1979	.	+	Genbank	gene	ID=gene1979;Name=NCU00596;gbkey=Gene;gene_biotype=protein_coding;locus_tag=NCU00596
CM002236.1	7886395	7891296	gene1980	.	-	Genbank	gene	ID=gene1980;Name=NCU00595;gbkey=Gene;gene_biotype=protein_coding;locus_tag=NCU00595
CM002236.1	7893782	7895191	gene1981	.	-	Genbank	gene	ID=gene1981;Name=NCU00594;end_range=7895191,.;gbkey=Gene;gene_biotype=protein_coding;locus_tag=NCU00594;partial=true;start_range=.,7893783
CM002236.1	7907355	7910393	gene1986	.	-	Genbank	gene	ID=gene1986;Name=auxin Efflux Carrier superfamily;description=auxin Efflux Carrier superfamily;gbkey=Gene;gene=auxin Efflux Carrier superfamily;gene_biotype=protein_coding;locus_tag=NCU00589
CM002236.1	7913653	7917043	gene1987	.	+	Genbank	gene	ID=gene1987;Name=os-5;description=osmotic sensitive-5;gbkey=Gene;gene=os-5;gene_biotype=protein_coding;locus_tag=NCU00587
CM002236.1	7917285	7919672	gene1988	.	-	Genbank	gene	ID=gene1988;Name=ncw-6;description=non-anchored cell wall protein-6;gbkey=Gene;gene=ncw-6;gene_biotype=protein_coding;locus_tag=NCU00586
CM002236.1	7947260	7948456	gene1997	.	+	Genbank	gene	ID=gene1997;Name=NCU00578;gbkey=Gene;gene_biotype=protein_coding;locus_tag=NCU00578
CM002236.1	7960958	7961642	gene2003	.	-	Genbank	gene	ID=gene2003;Name=NCU00574;end_range=7961642,.;gbkey=Gene;gene_biotype=protein_coding;locus_tag=NCU00574;partial=true;start_range=.,7960959
CM002236.1	7963421	7966830	gene2004	.	+	Genbank	gene	ID=gene2004;Name=NCU00573;gbkey=Gene;gene_biotype=protein_coding;locus_tag=NCU00573
CM002236.1	7967491	7969276	gene2005	.	+	Genbank	gene	ID=gene2005;Name=NCU00572;gbkey=Gene;gene_biotype=protein_coding;locus_tag=NCU00572
CM002236.1	7977906	7981684	gene2011	.	-	Genbank	gene	ID=gene2011;Name=arg-6;description=arginine-6;gbkey=Gene;gene=arg-6;gene_biotype=protein_coding;gene_synonym=orn-2;locus_tag=NCU00567
CM002236.1	8003664	8007055	gene2020	.	+	Genbank	gene	ID=gene2020;Name=NCU00558;end_range=8007055,.;gbkey=Gene;gene_biotype=protein_coding;locus_tag=NCU00558;partial=true;start_range=.,8003665
CM002236.1	8010555	8011377	gene2021	.	-	Genbank	gene	ID=gene2021;Name=NCU16452;gbkey=Gene;gene_biotype=protein_coding;locus_tag=NCU16452
CM002236.1	8011727	8013088	gene2022	.	-	Genbank	gene	ID=gene2022;Name=NCU00557;gbkey=Gene;gene_biotype=protein_coding;locus_tag=NCU00557;partial=true;start_range=.,8011728
CM002236.1	8015285	8017394	gene2023	.	+	Genbank	gene	ID=gene2023;Name=NCU00556;gbkey=Gene;gene_biotype=protein_coding;locus_tag=NCU00556;partial=true;start_range=.,8015286
CM002236.1	8017281	8018693	gene2024	.	+	Genbank	gene	ID=gene2024;Name=NCU16453;gbkey=Gene;gene_biotype=protein_coding;locus_tag=NCU16453
CM002236.1	8026283	8029718	gene2027	.	+	Genbank	gene	ID=gene2027;Name=NCU00553;gbkey=Gene;gene_biotype=protein_coding;locus_tag=NCU00553
CM002236.1	8029856	8032395	gene2028	.	-	Genbank	gene	ID=gene2028;Name=al-1;description=albino-1;gbkey=Gene;gene=al-1;gene_biotype=protein_coding;gene_synonym=age-3,aur,ylo-4;locus_tag=NCU00552
CM002236.1	8052129	8053356	gene2034	.	-	Genbank	gene	ID=gene2034;Name=NCU00548;gbkey=Gene;gene_biotype=protein_coding;locus_tag=NCU00548
CM002236.1	8055320	8057397	gene2035	.	+	Genbank	gene	ID=gene2035;Name=NCU00547;end_range=8057397,.;gbkey=Gene;gene_biotype=protein_coding;locus_tag=NCU00547;partial=true;start_range=.,8055321
CM002236.1	8059739	8064262	gene2037	.	+	Genbank	gene	ID=gene2037;Name=NCU00545;gbkey=Gene;gene_biotype=protein_coding;locus_tag=NCU00545
CM002236.1	8066093	8067082	gene2038	.	+	Genbank	gene	ID=gene2038;Name=NCU10916;end_range=8067082,.;gbkey=Gene;gene_biotype=protein_coding;locus_tag=NCU10916;partial=true;start_range=.,8066094
CM002236.1	8067712	8070158	gene2039	.	+	Genbank	gene	ID=gene2039;Name=NCU00542;gbkey=Gene;gene_biotype=protein_coding;locus_tag=NCU00542
CM002236.1	8070738	8074547	gene2040	.	-	Genbank	gene	ID=gene2040;Name=NCU00541;gbkey=Gene;gene_biotype=protein_coding;locus_tag=NCU00541
CM002236.1	8099053	8100436	gene2045	.	+	Genbank	gene	ID=gene2045;Name=NCU00535;gbkey=Gene;gene_biotype=protein_coding;locus_tag=NCU00535
CM002236.1	8100567	8102291	gene2046	.	+	Genbank	gene	ID=gene2046;Name=NCU00534;gbkey=Gene;gene_biotype=protein_coding;locus_tag=NCU00534
CM002236.1	8104309	8105278	gene2047	.	+	Genbank	gene	ID=gene2047;Name=NCU00533;gbkey=Gene;gene_biotype=protein_coding;locus_tag=NCU00533;partial=true;start_range=.,8104310
CM002236.1	8106186	8106568	gene2048	.	+	Genbank	gene	ID=gene2048;Name=NCU00532;end_range=8106568,.;gbkey=Gene;gene_biotype=protein_coding;locus_tag=NCU00532;partial=true;start_range=.,8106187
CM002236.1	8110982	8111450	gene2051	.	+	Genbank	gene	ID=gene2051;Name=NCU00529;end_range=8111450,.;gbkey=Gene;gene_biotype=protein_coding;locus_tag=NCU00529;partial=true;start_range=.,8110983
CM002236.1	8120542	8122532	gene2054	.	+	Genbank	gene	ID=gene2054;Name=NCU00526;end_range=8122532,.;gbkey=Gene;gene_biotype=protein_coding;locus_tag=NCU00526;partial=true;start_range=.,8120543
CM002236.1	8124142	8125030	gene2055	.	-	Genbank	gene	ID=gene2055;Name=NCU00525;end_range=8125030,.;gbkey=Gene;gene_biotype=protein_coding;locus_tag=NCU00525;partial=true;start_range=.,8124143
CM002236.1	8128458	8129553	gene2056	.	-	Genbank	gene	ID=gene2056;Name=NCU00524;end_range=8129553,.;gbkey=Gene;gene_biotype=protein_coding;locus_tag=NCU00524;partial=true;start_range=.,8128459
CM002236.1	8130237	8132369	gene2057	.	-	Genbank	gene	ID=gene2057;Name=nst-2;gbkey=Gene;gene=nst-2;gene_biotype=protein_coding;locus_tag=NCU00523
CM002236.1	8138564	8140405	gene2060	.	-	Genbank	gene	ID=gene2060;Name=NCU00521;gbkey=Gene;gene_biotype=protein_coding;locus_tag=NCU00521
CM002236.1	8141156	8143501	gene2061	.	-	Genbank	gene	ID=gene2061;Name=NCU00520;gbkey=Gene;gene_biotype=protein_coding;locus_tag=NCU00520
CM002236.1	8147568	8150733	gene2064	.	+	Genbank	gene	ID=gene2064;Name=NCU00517;gbkey=Gene;gene_biotype=protein_coding;locus_tag=NCU00517
CM002236.1	8163611	8165813	gene2067	.	+	Genbank	gene	ID=gene2067;Name=NCU00513;gbkey=Gene;gene_biotype=protein_coding;locus_tag=NCU00513
CM002236.1	8165776	8169752	gene2068	.	-	Genbank	gene	ID=gene2068;Name=NCU00512;gbkey=Gene;gene_biotype=protein_coding;locus_tag=NCU00512
CM002236.1	8176678	8177240	gene2069	.	-	Genbank	gene	ID=gene2069;Name=NCU00510;end_range=8177240,.;gbkey=Gene;gene_biotype=protein_coding;locus_tag=NCU00510;partial=true;start_range=.,8176679
CM002236.1	8180884	8182318	gene2070	.	+	Genbank	gene	ID=gene2070;Name=NCU00509;gbkey=Gene;gene_biotype=protein_coding;locus_tag=NCU00509;partial=true;start_range=.,8180885
CM002236.1	8192692	8194306	gene2072	.	+	Genbank	gene	ID=gene2072;Name=pkr1;description=Pkr1-like;gbkey=Gene;gene=pkr1;gene_biotype=protein_coding;locus_tag=NCU00506
CM002236.1	8194506	8195852	gene2073	.	+	Genbank	gene	ID=gene2073;Name=NCU00505;gbkey=Gene;gene_biotype=protein_coding;locus_tag=NCU00505
CM002236.1	8195688	8196917	gene2074	.	-	Genbank	gene	ID=gene2074;Name=NCU00504;gbkey=Gene;gene_biotype=protein_coding;locus_tag=NCU00504
CM002236.1	8198118	8201169	gene2075	.	-	Genbank	gene	ID=gene2075;Name=NCU00503;gbkey=Gene;gene_biotype=protein_coding;locus_tag=NCU00503
CM002236.1	8209697	8211987	gene2078	.	-	Genbank	gene	ID=gene2078;Name=NCU00500;gbkey=Gene;gene_biotype=protein_coding;locus_tag=NCU00500;partial=true;start_range=.,8209698
CM002236.1	8214451	8215415	gene2079	.	-	Genbank	gene	ID=gene2079;Name=NCU16459;gbkey=Gene;gene_biotype=protein_coding;locus_tag=NCU16459
CM002236.1	8217077	8220083	gene2080	.	+	Genbank	gene	ID=gene2080;Name=ada-1;gbkey=Gene;gene=ada-1;gene_biotype=protein_coding;locus_tag=NCU00499
CM002236.1	8219659	8221335	gene2081	.	+	Genbank	gene	ID=gene2081;Name=NCU16460;gbkey=Gene;gene_biotype=protein_coding;locus_tag=NCU16460
CM002236.1	8274585	8275185	gene2084	.	+	Genbank	gene	ID=gene2084;Name=NCU03052;end_range=8275185,.;gbkey=Gene;gene_biotype=protein_coding;locus_tag=NCU03052;partial=true;start_range=.,8274586
CM002236.1	8275475	8278899	gene2085	.	-	Genbank	gene	ID=gene2085;Name=NCU03051;gbkey=Gene;gene_biotype=protein_coding;locus_tag=NCU03051
CM002236.1	8293159	8295724	gene2086	.	+	Genbank	gene	ID=gene2086;Name=NCU03050;gbkey=Gene;gene_biotype=protein_coding;locus_tag=NCU03050
CM002236.1	8294784	8297091	gene2087	.	-	Genbank	gene	ID=gene2087;Name=NCU03049;end_range=8297091,.;gbkey=Gene;gene_biotype=protein_coding;locus_tag=NCU03049;partial=true
CM002236.1	8309324	8314749	gene2093	.	+	Genbank	gene	ID=gene2093;Name=NCU03045;gbkey=Gene;gene_biotype=protein_coding;locus_tag=NCU03045
CM002236.1	8318823	8319434	gene2095	.	+	Genbank	gene	ID=gene2095;Name=NCU03044;end_range=8319434,.;gbkey=Gene;gene_biotype=protein_coding;locus_tag=NCU03044;partial=true;start_range=.,8318824
CM002236.1	8325296	8326709	gene2096	.	-	Genbank	gene	ID=gene2096;Name=NCU10772;gbkey=Gene;gene_biotype=protein_coding;locus_tag=NCU10772;partial=true;start_range=.,8325297
CM002236.1	8330467	8333808	gene2097	.	+	Genbank	gene	ID=gene2097;Name=NCU03043;gbkey=Gene;gene_biotype=protein_coding;locus_tag=NCU03043
CM002236.1	8353772	8355427	gene2102	.	+	Genbank	gene	ID=gene2102;Name=NCU03038;gbkey=Gene;gene_biotype=protein_coding;locus_tag=NCU03038
CM002236.1	8359711	8360537	gene2105	.	+	Genbank	gene	ID=gene2105;Name=NCU16463;gbkey=Gene;gene_biotype=protein_coding;locus_tag=NCU16463
CM002236.1	8362242	8365372	gene2106	.	-	Genbank	gene	ID=gene2106;Name=NCU03035;gbkey=Gene;gene_biotype=protein_coding;locus_tag=NCU03035
CM002236.1	8381456	8384546	gene2109	.	+	Genbank	gene	ID=gene2109;Name=NCU03032;gbkey=Gene;gene_biotype=protein_coding;locus_tag=NCU03032
CM002236.1	8390325	8392854	gene2112	.	+	Genbank	gene	ID=gene2112;Name=NCU03029;gbkey=Gene;gene_biotype=protein_coding;locus_tag=NCU03029
CM002236.1	8392615	8394765	gene2113	.	-	Genbank	gene	ID=gene2113;Name=NCU03028;gbkey=Gene;gene_biotype=protein_coding;locus_tag=NCU03028
CM002236.1	8399367	8400792	gene2115	.	+	Genbank	gene	ID=gene2115;Name=gh18-3;description=glycosylhydrolase family 18-3;end_range=8400792,.;gbkey=Gene;gene=gh18-3;gene_biotype=protein_coding;locus_tag=NCU03026;partial=true;start_range=.,8399368
CM002236.1	8403490	8406785	gene2116	.	+	Genbank	gene	ID=gene2116;Name=NCU03024;gbkey=Gene;gene_biotype=protein_coding;locus_tag=NCU03024
CM002236.1	8427443	8429779	gene2124	.	+	Genbank	gene	ID=gene2124;Name=NCU03018;gbkey=Gene;gene_biotype=protein_coding;locus_tag=NCU03018
CM002236.1	8432911	8434064	gene2127	.	+	Genbank	gene	ID=gene2127;Name=NCU03016;end_range=8434064,.;gbkey=Gene;gene_biotype=protein_coding;locus_tag=NCU03016;partial=true
CM002236.1	8446849	8449401	gene2131	.	+	Genbank	gene	ID=gene2131;Name=NCU03011;gbkey=Gene;gene_biotype=protein_coding;locus_tag=NCU03011;partial=true;start_range=.,8446850
CM002236.1	8450624	8454621	gene2133	.	-	Genbank	gene	ID=gene2133;Name=lys-3;description=lysine-3;gbkey=Gene;gene=lys-3;gene_biotype=protein_coding;locus_tag=NCU03010
CM002236.1	8465423	8467754	gene2138	.	+	Genbank	gene	ID=gene2138;Name=ace-3;description=acetate-3;gbkey=Gene;gene=ace-3;gene_biotype=protein_coding;locus_tag=NCU03004
CM002236.1	8477359	8478884	gene2143	.	-	Genbank	gene	ID=gene2143;Name=NCU02997;gbkey=Gene;gene_biotype=protein_coding;locus_tag=NCU02997
CM002236.1	8485324	8491186	gene2146	.	-	Genbank	gene	ID=gene2146;Name=NCU02994;gbkey=Gene;gene_biotype=protein_coding;locus_tag=NCU02994
CM002236.1	8495016	8496013	gene2148	.	-	Genbank	gene	ID=gene2148;Name=NCU02991;end_range=8496013,.;gbkey=Gene;gene_biotype=protein_coding;locus_tag=NCU02991;partial=true
CM002236.1	8515899	8519829	gene2157	.	+	Genbank	gene	ID=gene2157;Name=NCU02979;gbkey=Gene;gene_biotype=protein_coding;locus_tag=NCU02979
CM002236.1	8520787	8525619	gene2158	.	+	Genbank	gene	ID=gene2158;Name=NCU02978;gbkey=Gene;gene_biotype=protein_coding;locus_tag=NCU02978
CM002236.1	8526177	8528683	gene2159	.	-	Genbank	gene	ID=gene2159;Name=NCU02977;gbkey=Gene;gene_biotype=protein_coding;locus_tag=NCU02977
CM002236.1	8536309	8538342	gene2162	.	+	Genbank	gene	ID=gene2162;Name=NCU02974;gbkey=Gene;gene_biotype=protein_coding;locus_tag=NCU02974
CM002236.1	8538544	8539676	gene2163	.	+	Genbank	gene	ID=gene2163;Name=NCU02973;end_range=8539676,.;gbkey=Gene;gene_biotype=protein_coding;locus_tag=NCU02973;partial=true;start_range=.,8538545
CM002236.1	8540141	8544033	gene2164	.	-	Genbank	gene	ID=gene2164;Name=NCU02972;gbkey=Gene;gene_biotype=protein_coding;locus_tag=NCU02972
CM002236.1	8544782	8545833	gene2165	.	-	Genbank	gene	ID=gene2165;Name=NCU02970;gbkey=Gene;gene_biotype=protein_coding;locus_tag=NCU02970
CM002236.1	8555735	8558365	gene2170	.	-	Genbank	gene	ID=gene2170;Name=NCU02965;gbkey=Gene;gene_biotype=protein_coding;locus_tag=NCU02965
CM002236.1	8560916	8562566	gene2171	.	+	Genbank	gene	ID=gene2171;Name=NCU02964;end_range=8562566,.;gbkey=Gene;gene_biotype=protein_coding;locus_tag=NCU02964;partial=true;start_range=.,8560917
CM002236.1	8568311	8571147	gene2174	.	+	Genbank	gene	ID=gene2174;Name=NCU02961;gbkey=Gene;gene_biotype=protein_coding;locus_tag=NCU02961
CM002236.1	8571115	8574118	gene2175	.	-	Genbank	gene	ID=gene2175;Name=pex5;description=peroxin 5;gbkey=Gene;gene=pex5;gene_biotype=protein_coding;locus_tag=NCU02960
CM002236.1	8587960	8591965	gene2179	.	+	Genbank	gene	ID=gene2179;Name=NCU02957;gbkey=Gene;gene_biotype=protein_coding;locus_tag=NCU02957
CM002236.1	8594081	8596909	gene2180	.	+	Genbank	gene	ID=gene2180;Name=NCU02956;gbkey=Gene;gene_biotype=protein_coding;locus_tag=NCU02956
CM002236.1	8597011	8600523	gene2181	.	+	Genbank	gene	ID=gene2181;Name=NCU02955;gbkey=Gene;gene_biotype=protein_coding;locus_tag=NCU02955
CM002236.1	8610579	8611851	gene2187	.	+	Genbank	gene	ID=gene2187;Name=NCU02949;gbkey=Gene;gene_biotype=protein_coding;locus_tag=NCU02949;partial=true;start_range=.,8610580
CM002236.1	8612276	8613628	gene2188	.	+	Genbank	gene	ID=gene2188;Name=ncw-4;description=non-anchored cell wall protein-4;gbkey=Gene;gene=ncw-4;gene_biotype=protein_coding;gene_synonym=mig-1;locus_tag=NCU02948
CM002236.1	8614424	8615558	gene2189	.	+	Genbank	gene	ID=gene2189;Name=NCU02947;end_range=8615558,.;gbkey=Gene;gene_biotype=protein_coding;locus_tag=NCU02947;partial=true;start_range=.,8614425
CM002236.1	8616037	8617854	gene2190	.	+	Genbank	gene	ID=gene2190;Name=NCU02946;gbkey=Gene;gene_biotype=protein_coding;locus_tag=NCU02946
CM002236.1	8619187	8622230	gene2191	.	+	Genbank	gene	ID=gene2191;Name=NCU02945;gbkey=Gene;gene_biotype=protein_coding;locus_tag=NCU02945
CM002236.1	8622872	8624884	gene2192	.	-	Genbank	gene	ID=gene2192;Name=NCU02944;gbkey=Gene;gene_biotype=protein_coding;locus_tag=NCU02944
CM002236.1	8631420	8632854	gene2195	.	+	Genbank	gene	ID=gene2195;Name=NCU02941;gbkey=Gene;gene_biotype=protein_coding;locus_tag=NCU02941
CM002236.1	8650307	8652016	gene2203	.	+	Genbank	gene	ID=gene2203;Name=NCU02932;gbkey=Gene;gene_biotype=protein_coding;locus_tag=NCU02932
CM002236.1	8673828	8675691	gene2210	.	+	Genbank	gene	ID=gene2210;Name=NCU02926;gbkey=Gene;gene_biotype=protein_coding;locus_tag=NCU02926;partial=true;start_range=.,8673829
CM002236.1	8677528	8678948	gene2213	.	-	Genbank	gene	ID=gene2213;Name=fbm-1;end_range=8678948,.;gbkey=Gene;gene=fbm-1;gene_biotype=protein_coding;locus_tag=NCU02925;partial=true;start_range=.,8677529
CM002236.1	8680795	8681900	gene2214	.	-	Genbank	gene	ID=gene2214;Name=NCU02924;end_range=8681900,.;gbkey=Gene;gene_biotype=protein_coding;locus_tag=NCU02924;partial=true;start_range=.,8680796
CM002236.1	8692541	8699834	gene2220	.	+	Genbank	gene	ID=gene2220;Name=pks-6;description=polyketide synthase-6;end_range=8699834,.;gbkey=Gene;gene=pks-6;gene_biotype=protein_coding;locus_tag=NCU02918;partial=true;start_range=.,8692542
CM002236.1	8706059	8708717	gene2223	.	+	Genbank	gene	ID=gene2223;Name=NCU02915;gbkey=Gene;gene_biotype=protein_coding;locus_tag=NCU02915
CM002236.1	8710404	8712982	gene2224	.	+	Genbank	gene	ID=gene2224;Name=NCU02914;end_range=8712982,.;gbkey=Gene;gene_biotype=protein_coding;locus_tag=NCU02914;partial=true;start_range=.,8710405
CM002236.1	8723310	8723801	gene2228	.	+	Genbank	gene	ID=gene2228;Name=NCU16473;Note=old_locus_tag NCU02912 has been split into new_locus_tags (NCU16473%2CNCU16472);end_range=8723801,.;gbkey=Gene;gene_biotype=protein_coding;locus_tag=NCU16473;old_locus_tag=NCU02912;partial=true;start_range=.,8723311
CM002236.1	8725809	8727196	gene2229	.	+	Genbank	gene	ID=gene2229;Name=NCU02910;gbkey=Gene;gene_biotype=protein_coding;locus_tag=NCU02910
CM002236.1	8727313	8728636	gene2230	.	-	Genbank	gene	ID=gene2230;Name=NCU16474;gbkey=Gene;gene_biotype=protein_coding;locus_tag=NCU16474
CM002236.1	8729033	8730201	gene2231	.	-	Genbank	gene	ID=gene2231;Name=NCU02909;gbkey=Gene;gene_biotype=protein_coding;locus_tag=NCU02909;partial=true;start_range=.,8729034
CM002236.1	8730642	8732504	gene2232	.	-	Genbank	gene	ID=gene2232;Name=NCU02908;gbkey=Gene;gene_biotype=protein_coding;locus_tag=NCU02908
CM002236.1	8734101	8736813	gene2233	.	+	Genbank	gene	ID=gene2233;Name=NCU02906;gbkey=Gene;gene_biotype=protein_coding;locus_tag=NCU02906
CM002236.1	8737042	8739064	gene2234	.	+	Genbank	gene	ID=gene2234;Name=NCU02905;gbkey=Gene;gene_biotype=protein_coding;locus_tag=NCU02905
CM002236.1	8744182	8746037	gene2237	.	-	Genbank	gene	ID=gene2237;Name=NCU02902;end_range=8746037,.;gbkey=Gene;gene_biotype=protein_coding;locus_tag=NCU02902;partial=true;start_range=.,8744183
CM002236.1	8752058	8754384	gene2240	.	-	Genbank	gene	ID=gene2240;Name=NCU02899;gbkey=Gene;gene_biotype=protein_coding;locus_tag=NCU02899
CM002236.1	8756791	8761672	gene2241	.	+	Genbank	gene	ID=gene2241;Name=NCU02898;gbkey=Gene;gene_biotype=protein_coding;locus_tag=NCU02898
CM002236.1	8770143	8774249	gene2244	.	-	Genbank	gene	ID=gene2244;Name=ada-3;description=all development altered-3;gbkey=Gene;gene=ada-3;gene_biotype=protein_coding;locus_tag=NCU02896
CM002236.1	8794657	8796468	gene2251	.	+	Genbank	gene	ID=gene2251;Name=NCU02889;end_range=8796468,.;gbkey=Gene;gene_biotype=protein_coding;locus_tag=NCU02889;partial=true;start_range=.,8794658
CM002236.1	8797614	8799259	gene2252	.	+	Genbank	gene	ID=gene2252;Name=NCU02888;gbkey=Gene;gene_biotype=protein_coding;locus_tag=NCU02888
CM002236.1	8799195	8800918	gene2253	.	-	Genbank	gene	ID=gene2253;Name=NCU02887;gbkey=Gene;gene_biotype=protein_coding;locus_tag=NCU02887
CM002236.1	8809651	8811072	gene2256	.	-	Genbank	gene	ID=gene2256;Name=NCU02884;gbkey=Gene;gene_biotype=protein_coding;locus_tag=NCU02884
CM002236.1	8813493	8815549	gene2259	.	-	Genbank	gene	ID=gene2259;Name=NCU02883;end_range=8815549,.;gbkey=Gene;gene_biotype=protein_coding;locus_tag=NCU02883;partial=true
CM002236.1	8816541	8818051	gene2260	.	-	Genbank	gene	ID=gene2260;Name=NCU02882;gbkey=Gene;gene_biotype=protein_coding;locus_tag=NCU02882
CM002236.1	8829210	8831155	gene2265	.	-	Genbank	gene	ID=gene2265;Name=NCU02878;end_range=8831155,.;gbkey=Gene;gene_biotype=protein_coding;locus_tag=NCU02878;partial=true;start_range=.,8829211
CM002236.1	8833360	8836416	gene2266	.	+	Genbank	gene	ID=gene2266;Name=NCU02877;end_range=8836416,.;gbkey=Gene;gene_biotype=protein_coding;locus_tag=NCU02877;partial=true
CM002236.1	8839687	8840275	gene2267	.	-	Genbank	gene	ID=gene2267;Name=NCU02876;gbkey=Gene;gene_biotype=protein_coding;locus_tag=NCU02876
CM002236.1	8841500	8844907	gene2268	.	-	Genbank	gene	ID=gene2268;Name=NCU02875;gbkey=Gene;gene_biotype=protein_coding;locus_tag=NCU02875
CM002236.1	8848771	8851409	gene2269	.	-	Genbank	gene	ID=gene2269;Name=NCU02873;end_range=8851409,.;gbkey=Gene;gene_biotype=protein_coding;locus_tag=NCU02873;partial=true;start_range=.,8848772
CM002236.1	8853834	8856018	gene2270	.	-	Genbank	gene	ID=gene2270;Name=NCU02872;end_range=8856018,.;gbkey=Gene;gene_biotype=protein_coding;locus_tag=NCU02872;partial=true;start_range=.,8853835
CM002236.1	8857266	8859074	gene2271	.	-	Genbank	gene	ID=gene2271;Name=NCU02870;end_range=8859074,.;gbkey=Gene;gene_biotype=protein_coding;locus_tag=NCU02870;partial=true;start_range=.,8857267
CM002236.1	8860253	8862109	gene2272	.	-	Genbank	gene	ID=gene2272;Name=NCU02869;end_range=8862109,.;gbkey=Gene;gene_biotype=protein_coding;locus_tag=NCU02869;partial=true;start_range=.,8860254
CM002236.1	8863095	8865693	gene2273	.	-	Genbank	gene	ID=gene2273;Name=NCU02868;end_range=8865693,.;gbkey=Gene;gene_biotype=protein_coding;locus_tag=NCU02868;partial=true;start_range=.,8863096
CM002236.1	8870093	8871308	gene2276	.	-	Genbank	gene	ID=gene2276;Name=NCU02865;end_range=8871308,.;gbkey=Gene;gene_biotype=protein_coding;locus_tag=NCU02865;partial=true;start_range=.,8870094
CM002236.1	8872012	8872813	gene2277	.	-	Genbank	gene	ID=gene2277;Name=NCU02864;end_range=8872813,.;gbkey=Gene;gene_biotype=protein_coding;locus_tag=NCU02864;partial=true;start_range=.,8872013
CM002236.1	8874064	8875337	gene2278	.	-	Genbank	gene	ID=gene2278;Name=NCU16482;Note=old_locus_tag NCU10229 has been split into new_locus_tags (NCU16482%2CNCU02862%2CNCU16483);end_range=8875337,.;gbkey=Gene;gene_biotype=protein_coding;locus_tag=NCU16482;old_locus_tag=NCU10229;partial=true;start_range=.,8874065
CM002236.1	8876109	8877138	gene2279	.	-	Genbank	gene	ID=gene2279;Name=NCU16483;Note=old_locus_tag NCU10229 has been split into new_locus_tags (NCU16482%2CNCU02862%2CNCU16483);end_range=8877138,.;gbkey=Gene;gene_biotype=protein_coding;locus_tag=NCU16483;old_locus_tag=NCU10229;partial=true;start_range=.,8876110
CM002236.1	8878000	8879030	gene2280	.	-	Genbank	gene	ID=gene2280;Name=NCU02862;Note=old_locus_tag NCU10229 has been split into new_locus_tags (NCU16482%2CNCU02862%2CNCU16483);end_range=8879030,.;gbkey=Gene;gene_biotype=protein_coding;locus_tag=NCU02862;old_locus_tag=NCU10229;partial=true;start_range=.,8878001
CM002236.1	8879823	8880741	gene2281	.	-	Genbank	gene	ID=gene2281;Name=NCU02861;end_range=8880741,.;gbkey=Gene;gene_biotype=protein_coding;locus_tag=NCU02861;partial=true;start_range=.,8879824
CM002236.1	8881735	8882350	gene2282	.	-	Genbank	gene	ID=gene2282;Name=NCU02860;end_range=8882350,.;gbkey=Gene;gene_biotype=protein_coding;locus_tag=NCU02860;partial=true;start_range=.,8881736
CM002236.1	8885161	8893624	gene2284	.	-	Genbank	gene	ID=gene2284;Name=NCU02858;gbkey=Gene;gene_biotype=protein_coding;locus_tag=NCU02858
CM002236.1	8899462	8900724	gene2287	.	-	Genbank	gene	ID=gene2287;Name=NCU02856;end_range=8900724,.;gbkey=Gene;gene_biotype=protein_coding;locus_tag=NCU02856;partial=true;start_range=.,8899463
CM002236.1	8905082	8906549	gene2290	.	-	Genbank	gene	ID=gene2290;Name=NCU02854;gbkey=Gene;gene_biotype=protein_coding;locus_tag=NCU02854
CM002236.1	8911431	8915508	gene2291	.	+	Genbank	gene	ID=gene2291;Name=NCU02853;gbkey=Gene;gene_biotype=protein_coding;locus_tag=NCU02853
CM002236.1	8916191	8917910	gene2292	.	+	Genbank	gene	ID=gene2292;Name=cyp450-31;description=cytochrome P450-like-31;gbkey=Gene;gene=cyp450-31;gene_biotype=protein_coding;locus_tag=NCU02852;old_locus_tag=NCU11242;partial=true;start_range=.,8916192
CM002236.1	8920875	8922428	gene2293	.	+	Genbank	gene	ID=gene2293;Name=NCU02850;end_range=8922428,.;gbkey=Gene;gene_biotype=protein_coding;locus_tag=NCU02850;old_locus_tag=NCU11243;partial=true;start_range=.,8920876
CM002236.1	8923096	8924671	gene2294	.	+	Genbank	gene	ID=gene2294;Name=NCU02849;gbkey=Gene;gene_biotype=protein_coding;locus_tag=NCU02849
CM002236.1	8925737	8926904	gene2295	.	+	Genbank	gene	ID=gene2295;Name=NCU02847;end_range=8926904,.;gbkey=Gene;gene_biotype=protein_coding;locus_tag=NCU02847;partial=true;start_range=.,8925738
CM002236.1	8927388	8929868	gene2296	.	+	Genbank	gene	ID=gene2296;Name=NCU02846;gbkey=Gene;gene_biotype=protein_coding;locus_tag=NCU02846
CM002236.1	8929936	8933418	gene2297	.	-	Genbank	gene	ID=gene2297;Name=NCU10529;gbkey=Gene;gene_biotype=protein_coding;locus_tag=NCU10529
CM002236.1	8935175	8936901	gene2298	.	-	Genbank	gene	ID=gene2298;Name=NCU02843;gbkey=Gene;gene_biotype=protein_coding;locus_tag=NCU02843;partial=true;start_range=.,8935176
CM002236.1	8950192	8952483	gene2303	.	-	Genbank	gene	ID=gene2303;Name=NCU02838;gbkey=Gene;gene_biotype=protein_coding;locus_tag=NCU02838
CM002236.1	8954275	8956324	gene2304	.	+	Genbank	gene	ID=gene2304;Name=NCU02837;gbkey=Gene;gene_biotype=protein_coding;locus_tag=NCU02837
CM002236.1	8957015	8959950	gene2305	.	+	Genbank	gene	ID=gene2305;Name=NCU02834;gbkey=Gene;gene_biotype=protein_coding;locus_tag=NCU02834
CM002236.1	8960383	8965791	gene2306	.	-	Genbank	gene	ID=gene2306;Name=ham-10;description=hyphal anastomosis-10;gbkey=Gene;gene=ham-10;gene_biotype=protein_coding;locus_tag=NCU02833
CM002236.1	8967631	8973615	gene2307	.	+	Genbank	gene	ID=gene2307;Name=NCU02830;gbkey=Gene;gene_biotype=protein_coding;locus_tag=NCU02830
CM002236.1	8974339	8976019	gene2308	.	+	Genbank	gene	ID=gene2308;Name=sec53;description=Sec53-like;gbkey=Gene;gene=sec53;gene_biotype=protein_coding;locus_tag=NCU02829
CM002236.1	8985308	8986258	gene2311	.	-	Genbank	gene	ID=gene2311;Name=NCU16488;end_range=8986258,.;gbkey=Gene;gene_biotype=protein_coding;locus_tag=NCU16488;partial=true
CM002236.1	9014186	9014967	gene2314	.	+	Genbank	gene	ID=gene2314;Name=NCU02818;gbkey=Gene;gene_biotype=protein_coding;locus_tag=NCU02818;partial=true;start_range=.,9014187
CM002236.1	9015410	9016240	gene2315	.	-	Genbank	gene	ID=gene2315;Name=NCU02817;gbkey=Gene;gene_biotype=protein_coding;locus_tag=NCU02817;partial=true;start_range=.,9015411
CM002236.1	9024258	9030833	gene2316	.	+	Genbank	gene	ID=gene2316;Name=os-1;description=osmotic-1;gbkey=Gene;gene=os-1;gene_biotype=protein_coding;gene_synonym=flm-1,nik-1;locus_tag=NCU02815
CM002236.1	9037898	9040495	gene2319	.	-	Genbank	gene	ID=gene2319;Name=NCU02812;gbkey=Gene;gene_biotype=protein_coding;locus_tag=NCU02812
CM002236.1	9041202	9044883	gene2320	.	-	Genbank	gene	ID=gene2320;Name=ham-8;description=hyphal anastamosis-8;gbkey=Gene;gene=ham-8;gene_biotype=protein_coding;locus_tag=NCU02811
CM002236.1	9047664	9050212	gene2321	.	+	Genbank	gene	ID=gene2321;Name=NCU02810;gbkey=Gene;gene_biotype=protein_coding;locus_tag=NCU02810
CM002236.1	9057701	9059057	gene2324	.	-	Genbank	gene	ID=gene2324;Name=NCU02807;gbkey=Gene;gene_biotype=protein_coding;locus_tag=NCU02807
CM002236.1	9061095	9063589	gene2325	.	+	Genbank	gene	ID=gene2325;Name=nfh-2;description=Neurospora fourteen-three-three homolog-2;gbkey=Gene;gene=nfh-2;gene_biotype=protein_coding;locus_tag=NCU02806
CM002236.1	9069482	9071840	gene2329	.	+	Genbank	gene	ID=gene2329;Name=arg-13;description=arginine-13;gbkey=Gene;gene=arg-13;gene_biotype=protein_coding;gene_synonym=arg(RU3);locus_tag=NCU02802
CM002236.1	9085095	9086180	gene2334	.	-	Genbank	gene	ID=gene2334;Name=NCU16489;end_range=9086180,.;gbkey=Gene;gene_biotype=protein_coding;locus_tag=NCU16489;partial=true
CM002236.1	9090652	9093660	gene2335	.	+	Genbank	gene	ID=gene2335;Name=NCU02797;gbkey=Gene;gene_biotype=protein_coding;locus_tag=NCU02797
CM002236.1	9100714	9103817	gene2338	.	+	Genbank	gene	ID=gene2338;Name=NCU16490;gbkey=Gene;gene_biotype=protein_coding;locus_tag=NCU16490;partial=true;start_range=.,9100715
CM002236.1	9117557	9151762	gene2341	.	+	Genbank	gene	ID=gene2341;Name=NCU02793;gbkey=Gene;gene_biotype=protein_coding;locus_tag=NCU02793
CM002236.1	9153853	9162004	gene2342	.	-	Genbank	gene	ID=gene2342;Name=NCU10282;gbkey=Gene;gene_biotype=protein_coding;locus_tag=NCU10282
CM002236.1	9175746	9180312	gene2343	.	+	Genbank	gene	ID=gene2343;Name=NCU02791;gbkey=Gene;gene_biotype=protein_coding;locus_tag=NCU02791
CM002236.1	9180231	9183407	gene2344	.	-	Genbank	gene	ID=gene2344;Name=NCU02790;gbkey=Gene;gene_biotype=protein_coding;locus_tag=NCU02790
CM002236.1	9195285	9199363	gene2347	.	+	Genbank	gene	ID=gene2347;Name=NCU02787;gbkey=Gene;gene_biotype=protein_coding;locus_tag=NCU02787
CM002236.1	9199810	9201898	gene2348	.	-	Genbank	gene	ID=gene2348;Name=NCU02786;gbkey=Gene;gene_biotype=protein_coding;locus_tag=NCU02786
CM002236.1	9209218	9211958	gene2352	.	-	Genbank	gene	ID=gene2352;Name=NCU02783;gbkey=Gene;gene_biotype=protein_coding;locus_tag=NCU02783;old_locus_tag=NCU10262
CM002236.1	9213077	9216092	gene2353	.	-	Genbank	gene	ID=gene2353;Name=NCU02782;end_range=9216092,.;gbkey=Gene;gene_biotype=protein_coding;locus_tag=NCU02782;partial=true;start_range=.,9213078
CM002236.1	9246411	9248110	gene2363	.	+	Genbank	gene	ID=gene2363;Name=NCU02773;gbkey=Gene;gene_biotype=protein_coding;locus_tag=NCU02773
CM002236.1	9248423	9250112	gene2364	.	+	Genbank	gene	ID=gene2364;Name=NCU02772;end_range=9250112,.;gbkey=Gene;gene_biotype=protein_coding;locus_tag=NCU02772;partial=true
CM002236.1	9258232	9259178	gene2367	.	+	Genbank	gene	ID=gene2367;Name=NCU02769;end_range=9259178,.;gbkey=Gene;gene_biotype=protein_coding;locus_tag=NCU02769;partial=true;start_range=.,9258233
CM002236.1	9260455	9264973	gene2368	.	+	Genbank	gene	ID=gene2368;Name=NCU16491;Note=old_locus_tag NCU02768 has been split into new_locus_tags (NCU16492%2CNCU16491);end_range=9264973,.;gbkey=Gene;gene_biotype=protein_coding;locus_tag=NCU16491;old_locus_tag=NCU02768;partial=true;start_range=.,9260456
CM002236.1	9265379	9266526	gene2369	.	+	Genbank	gene	ID=gene2369;Name=NCU16492;Note=old_locus_tag NCU02768 has been split into new_locus_tags (NCU16492%2CNCU16491);end_range=9266526,.;gbkey=Gene;gene_biotype=protein_coding;locus_tag=NCU16492;old_locus_tag=NCU02768;partial=true;start_range=.,9265380
CM002236.1	9272187	9275044	gene2371	.	+	Genbank	gene	ID=gene2371;Name=ham-6;description=hyphal anastamosis-6;gbkey=Gene;gene=ham-6;gene_biotype=protein_coding;locus_tag=NCU02767
CM002236.1	9278667	9280151	gene2372	.	-	Genbank	gene	ID=gene2372;Name=NCU02765;gbkey=Gene;gene_biotype=protein_coding;locus_tag=NCU02765
CM002236.1	9280962	9286536	gene2373	.	-	Genbank	gene	ID=gene2373;Name=Rsp;description=round spore;gbkey=Gene;gene=Rsp;gene_biotype=protein_coding;gene_synonym=R;locus_tag=NCU02764
CM002236.1	9337206	9338673	gene2374	.	+	Genbank	gene	ID=gene2374;Name=NCU11053;gbkey=Gene;gene_biotype=protein_coding;locus_tag=NCU11053
CM002236.1	9338768	9340815	gene2375	.	+	Genbank	gene	ID=gene2375;Name=ran;description=ran-like;gbkey=Gene;gene=ran;gene_biotype=protein_coding;locus_tag=NCU09269
CM002236.1	9348624	9350005	gene2376	.	+	Genbank	gene	ID=gene2376;Name=NCU09268;gbkey=Gene;gene_biotype=protein_coding;locus_tag=NCU09268;partial=true;start_range=.,9348625
CM002236.1	9351480	9354965	gene2377	.	+	Genbank	gene	ID=gene2377;Name=NCU09267;gbkey=Gene;gene_biotype=protein_coding;locus_tag=NCU09267;partial=true;start_range=.,9351481
CM002236.1	9355989	9358427	gene2378	.	-	Genbank	gene	ID=gene2378;Name=NCU09266;gbkey=Gene;gene_biotype=protein_coding;locus_tag=NCU09266
CM002236.1	9365023	9366871	gene2381	.	-	Genbank	gene	ID=gene2381;Name=acw-4;description=anchored cell wall protein-4;gbkey=Gene;gene=acw-4;gene_biotype=protein_coding;locus_tag=NCU09263
CM002236.1	9372822	9374678	gene2384	.	-	Genbank	gene	ID=gene2384;Name=NCU09260;gbkey=Gene;gene_biotype=protein_coding;locus_tag=NCU09260
CM002236.1	9376263	9378819	gene2385	.	+	Genbank	gene	ID=gene2385;Name=NCU09259;gbkey=Gene;gene_biotype=protein_coding;locus_tag=NCU09259
CM002236.1	9386674	9388309	gene2389	.	-	Genbank	gene	ID=gene2389;Name=NCU09255;gbkey=Gene;gene_biotype=protein_coding;locus_tag=NCU09255
CM002236.1	9388499	9391246	gene2390	.	-	Genbank	gene	ID=gene2390;Name=NCU09254;gbkey=Gene;gene_biotype=protein_coding;locus_tag=NCU09254
CM002236.1	9392347	9397527	gene2391	.	-	Genbank	gene	ID=gene2391;Name=NCU09253;gbkey=Gene;gene_biotype=protein_coding;locus_tag=NCU09253
CM002236.1	9399032	9403859	gene2392	.	-	Genbank	gene	ID=gene2392;Name=NCU09252;gbkey=Gene;gene_biotype=protein_coding;locus_tag=NCU09252
CM002236.1	9408015	9409351	gene2393	.	+	Genbank	gene	ID=gene2393;Name=NCU09251;gbkey=Gene;gene_biotype=protein_coding;locus_tag=NCU09251
CM002236.1	9414094	9418224	gene2396	.	+	Genbank	gene	ID=gene2396;Name=NCU09248;gbkey=Gene;gene_biotype=protein_coding;locus_tag=NCU09248
CM002236.1	9418812	9422099	gene2397	.	+	Genbank	gene	ID=gene2397;Name=NCU09247;gbkey=Gene;gene_biotype=protein_coding;locus_tag=NCU09247
CM002236.1	9423600	9424338	gene2398	.	+	Genbank	gene	ID=gene2398;Name=NCU16494;end_range=9424338,.;gbkey=Gene;gene_biotype=protein_coding;locus_tag=NCU16494;partial=true;start_range=.,9423601
CM002236.1	9448394	9450057	gene2406	.	+	Genbank	gene	ID=gene2406;Name=pcn;gbkey=Gene;gene=pcn;gene_biotype=protein_coding;locus_tag=NCU09239
CM002236.1	9450622	9453303	gene2407	.	+	Genbank	gene	ID=gene2407;Name=NCU10351;gbkey=Gene;gene_biotype=protein_coding;locus_tag=NCU10351
CM002236.1	9453387	9454586	gene2408	.	-	Genbank	gene	ID=gene2408;Name=NCU10893;gbkey=Gene;gene_biotype=protein_coding;locus_tag=NCU10893
CM002236.1	9461310	9462682	gene2411	.	-	Genbank	gene	ID=gene2411;Name=NCU09236;gbkey=Gene;gene_biotype=protein_coding;locus_tag=NCU09236
CM002236.1	9463798	9465488	gene2412	.	-	Genbank	gene	ID=gene2412;Name=con-8;description=conidiation-8;gbkey=Gene;gene=con-8;gene_biotype=protein_coding;locus_tag=NCU09235;old_locus_tag=NCU10997
CM002236.1	9467443	9469339	gene2413	.	+	Genbank	gene	ID=gene2413;Name=NCU09233;gbkey=Gene;gene_biotype=protein_coding;locus_tag=NCU09233
CM002236.1	9470299	9472181	gene2414	.	-	Genbank	gene	ID=gene2414;Name=NCU09232;end_range=9472181,.;gbkey=Gene;gene_biotype=protein_coding;locus_tag=NCU09232;partial=true;start_range=.,9470300
CM002236.1	9473592	9474921	gene2415	.	-	Genbank	gene	ID=gene2415;Name=NCU09231;gbkey=Gene;gene_biotype=protein_coding;locus_tag=NCU09231;partial=true;start_range=.,9473593
CM002236.1	9477566	9479404	gene2416	.	-	Genbank	gene	ID=gene2416;Name=cys-16;description=cysteine-16;gbkey=Gene;gene=cys-16;gene_biotype=protein_coding;locus_tag=NCU09230
CM002236.1	9515229	9517842	gene2417	.	+	Genbank	gene	ID=gene2417;Name=NCU08594;gbkey=Gene;gene_biotype=protein_coding;locus_tag=NCU08594
CM002236.1	9518465	9520162	gene2418	.	-	Genbank	gene	ID=gene2418;Name=NCU08595;gbkey=Gene;gene_biotype=protein_coding;locus_tag=NCU08595
CM002236.1	9526844	9532900	gene2421	.	+	Genbank	gene	ID=gene2421;Name=NCU08597;gbkey=Gene;gene_biotype=protein_coding;locus_tag=NCU08597
CM002236.1	9534662	9542052	gene2422	.	+	Genbank	gene	ID=gene2422;Name=qde-3;description=quelling-defective-3;gbkey=Gene;gene=qde-3;gene_biotype=protein_coding;gene_synonym=mus-19,rec-6;locus_tag=NCU08598;partial=true;start_range=.,9534663
CM002236.1	9542854	9545945	gene2423	.	-	Genbank	gene	ID=gene2423;Name=NCU08599;gbkey=Gene;gene_biotype=protein_coding;locus_tag=NCU08599
CM002236.1	9548509	9553614	gene2424	.	+	Genbank	gene	ID=gene2424;Name=NCU08600;gbkey=Gene;gene_biotype=protein_coding;locus_tag=NCU08600
CM002236.1	9556223	9558620	gene2426	.	+	Genbank	gene	ID=gene2426;Name=NCU08601;gbkey=Gene;gene_biotype=protein_coding;locus_tag=NCU08601
CM002236.1	9559108	9560485	gene2427	.	+	Genbank	gene	ID=gene2427;Name=NCU08602;gbkey=Gene;gene_biotype=protein_coding;locus_tag=NCU08602
CM002236.1	9560704	9567181	gene2428	.	+	Genbank	gene	ID=gene2428;Name=NCU08603;gbkey=Gene;gene_biotype=protein_coding;locus_tag=NCU08603
CM002236.1	9576212	9580353	gene2431	.	-	Genbank	gene	ID=gene2431;Name=NCU08606;gbkey=Gene;gene_biotype=protein_coding;locus_tag=NCU08606
CM002236.1	9584647	9586959	gene2432	.	-	Genbank	gene	ID=gene2432;Name=NCU08607;gbkey=Gene;gene_biotype=protein_coding;locus_tag=NCU08607
CM002236.1	9588889	9591262	gene2433	.	+	Genbank	gene	ID=gene2433;Name=NCU08608;end_range=9591262,.;gbkey=Gene;gene_biotype=protein_coding;locus_tag=NCU08608;partial=true;start_range=.,9588890
CM002236.1	9590770	9593282	gene2434	.	-	Genbank	gene	ID=gene2434;Name=NCU08609;gbkey=Gene;gene_biotype=protein_coding;locus_tag=NCU08609
CM002236.1	9593786	9598076	gene2435	.	-	Genbank	gene	ID=gene2435;Name=NCU08610;gbkey=Gene;gene_biotype=protein_coding;locus_tag=NCU08610
CM002236.1	9599875	9605142	gene2436	.	+	Genbank	gene	ID=gene2436;Name=rtg2;description=rtg2-like;gbkey=Gene;gene=rtg2;gene_biotype=protein_coding;locus_tag=NCU08611
CM002236.1	9602210	9605091	gene2437	.	-	Genbank	gene	ID=gene2437;Name=NCU08612;gbkey=Gene;gene_biotype=protein_coding;locus_tag=NCU08612
CM002236.1	9606407	9606944	gene2438	.	-	Genbank	gene	ID=gene2438;Name=NCU08613;end_range=9606944,.;gbkey=Gene;gene_biotype=protein_coding;locus_tag=NCU08613;partial=true;start_range=.,9606408
CM002236.1	9608357	9610079	gene2439	.	-	Genbank	gene	ID=gene2439;Name=NCU08614;end_range=9610079,.;gbkey=Gene;gene_biotype=protein_coding;locus_tag=NCU08614;partial=true;start_range=.,9608358
CM002236.1	9610348	9612668	gene2440	.	-	Genbank	gene	ID=gene2440;Name=NCU08615;end_range=9612668,.;gbkey=Gene;gene_biotype=protein_coding;locus_tag=NCU08615;partial=true;start_range=.,9610349
CM002236.1	9623267	9625046	gene2444	.	-	Genbank	gene	ID=gene2444;Name=NCU08619;end_range=9625046,.;gbkey=Gene;gene_biotype=protein_coding;locus_tag=NCU08619;partial=true
CM002236.1	9636258	9639583	gene2451	.	-	Genbank	gene	ID=gene2451;Name=NCU16496;gbkey=Gene;gene_biotype=protein_coding;locus_tag=NCU16496
CM002236.1	9639997	9641977	gene2452	.	-	Genbank	gene	ID=gene2452;Name=phr;description=photoreactivation-deficient;end_range=9641977,.;gbkey=Gene;gene=phr;gene_biotype=protein_coding;gene_synonym=uve-1;locus_tag=NCU08626;partial=true
CM002236.1	9647308	9649735	gene2455	.	+	Genbank	gene	ID=gene2455;Name=NCU08629;gbkey=Gene;gene_biotype=protein_coding;locus_tag=NCU08629
CM002236.1	9649954	9651509	gene2456	.	-	Genbank	gene	ID=gene2456;Name=NCU08630;gbkey=Gene;gene_biotype=protein_coding;locus_tag=NCU08630
CM002236.1	9652926	9654209	gene2457	.	-	Genbank	gene	ID=gene2457;Name=NCU08631;gbkey=Gene;gene_biotype=protein_coding;locus_tag=NCU08631;partial=true;start_range=.,9652927
CM002236.1	9661545	9662413	gene2460	.	+	Genbank	gene	ID=gene2460;Name=NCU16497;gbkey=Gene;gene_biotype=protein_coding;locus_tag=NCU16497
CM002236.1	9664597	9666695	gene2461	.	+	Genbank	gene	ID=gene2461;Name=NCU08634;gbkey=Gene;gene_biotype=protein_coding;locus_tag=NCU08634;partial=true;start_range=.,9664598
CM002236.1	9666966	9667581	gene2462	.	+	Genbank	gene	ID=gene2462;Name=NCU08635;gbkey=Gene;gene_biotype=protein_coding;locus_tag=NCU08635;partial=true;start_range=.,9666967
CM002236.1	9677218	9678368	gene2463	.	-	Genbank	gene	ID=gene2463;Name=NCU08636;gbkey=Gene;gene_biotype=protein_coding;locus_tag=NCU08636
CM002236.1	9701174	9704915	gene2471	.	-	Genbank	gene	ID=gene2471;Name=NCU08642;gbkey=Gene;gene_biotype=protein_coding;locus_tag=NCU08642
CM002236.1	9759596	9762612	gene2472	.	+	Genbank	gene	ID=gene2472;Name=NCU10027;end_range=9762612,.;gbkey=Gene;gene_biotype=protein_coding;locus_tag=NCU10027;partial=true;start_range=.,9759597
CM002236.1	9764399	9765935	gene2473	.	+	Genbank	gene	ID=gene2473;Name=NCU10028;gbkey=Gene;gene_biotype=protein_coding;locus_tag=NCU10028
CM002236.1	9770840	9772169	gene2476	.	-	Genbank	gene	ID=gene2476;Name=NCU10031;gbkey=Gene;gene_biotype=protein_coding;locus_tag=NCU10031
CM002237.1	12520	13311	gene2479	.	-	Genbank	gene	ID=gene2479;Name=NCU09632;end_range=13311,.;gbkey=Gene;gene_biotype=protein_coding;locus_tag=NCU09632;partial=true;start_range=.,12521
CM002237.1	19763	23982	gene2482	.	-	Genbank	gene	ID=gene2482;Name=NCU09629;gbkey=Gene;gene_biotype=protein_coding;locus_tag=NCU09629
CM002237.1	26846	28669	gene2483	.	+	Genbank	gene	ID=gene2483;Name=NCU09627;gbkey=Gene;gene_biotype=protein_coding;locus_tag=NCU09627
CM002237.1	30256	33086	gene2484	.	+	Genbank	gene	ID=gene2484;Name=NCU16498;gbkey=Gene;gene_biotype=protein_coding;locus_tag=NCU16498;old_locus_tag=NCU09625%2CNCU09626
CM002237.1	34370	35627	gene2485	.	-	Genbank	gene	ID=gene2485;Name=NCU09623;gbkey=Gene;gene_biotype=protein_coding;locus_tag=NCU09623
CM002237.1	36176	38253	gene2486	.	-	Genbank	gene	ID=gene2486;Name=NCU09621;gbkey=Gene;gene_biotype=protein_coding;locus_tag=NCU09621
CM002237.1	46016	49683	gene2491	.	+	Genbank	gene	ID=gene2491;Name=NCU09615;gbkey=Gene;gene_biotype=protein_coding;locus_tag=NCU09615
CM002237.1	51942	53778	gene2492	.	+	Genbank	gene	ID=gene2492;Name=NCU09613;gbkey=Gene;gene_biotype=protein_coding;locus_tag=NCU09613
CM002237.1	59494	63119	gene2495	.	+	Genbank	gene	ID=gene2495;Name=NCU09610;gbkey=Gene;gene_biotype=protein_coding;locus_tag=NCU09610
CM002237.1	68672	69666	gene2498	.	+	Genbank	gene	ID=gene2498;Name=NCU09606;end_range=69666,.;gbkey=Gene;gene_biotype=protein_coding;locus_tag=NCU09606;partial=true
CM002237.1	70444	71887	gene2499	.	+	Genbank	gene	ID=gene2499;Name=NCU09605;gbkey=Gene;gene_biotype=protein_coding;locus_tag=NCU09605;partial=true;start_range=.,70445
CM002237.1	79723	82693	gene2503	.	-	Genbank	gene	ID=gene2503;Name=hsp70-1;description=heat shock protein 70-1;gbkey=Gene;gene=hsp70-1;gene_biotype=protein_coding;gene_synonym=hsps,hsps-1;locus_tag=NCU09602
CM002237.1	84232	86147	gene2504	.	+	Genbank	gene	ID=gene2504;Name=NCU09600;gbkey=Gene;gene_biotype=protein_coding;locus_tag=NCU09600
CM002237.1	92165	93129	gene2508	.	-	Genbank	gene	ID=gene2508;Name=NCU09597;gbkey=Gene;gene_biotype=protein_coding;locus_tag=NCU09597
CM002237.1	94845	96218	gene2509	.	+	Genbank	gene	ID=gene2509;Name=NCU09596;gbkey=Gene;gene_biotype=protein_coding;locus_tag=NCU09596
CM002237.1	107019	108114	gene2513	.	+	Genbank	gene	ID=gene2513;Name=NCU09593;end_range=108114,.;gbkey=Gene;gene_biotype=protein_coding;locus_tag=NCU09593;partial=true;start_range=.,107020
CM002237.1	147606	148334	gene2514	.	-	Genbank	gene	ID=gene2514;Name=NCU03582;end_range=148334,.;gbkey=Gene;gene_biotype=protein_coding;locus_tag=NCU03582;partial=true;start_range=.,147607
CM002237.1	154838	156015	gene2517	.	+	Genbank	gene	ID=gene2517;Name=NCU03579;gbkey=Gene;gene_biotype=protein_coding;locus_tag=NCU03579
CM002237.1	157659	166671	gene2518	.	+	Genbank	gene	ID=gene2518;Name=NCU03578;gbkey=Gene;gene_biotype=protein_coding;locus_tag=NCU03578
CM002237.1	168918	170353	gene2519	.	+	Genbank	gene	ID=gene2519;Name=NCU03577;end_range=170353,.;gbkey=Gene;gene_biotype=protein_coding;locus_tag=NCU03577;partial=true;start_range=.,168919
CM002237.1	185815	189321	gene2524	.	-	Genbank	gene	ID=gene2524;Name=NCU03572;gbkey=Gene;gene_biotype=protein_coding;locus_tag=NCU03572
CM002237.1	189408	193428	gene2525	.	-	Genbank	gene	ID=gene2525;Name=stk-23;description=pkh1;gbkey=Gene;gene=stk-23;gene_biotype=protein_coding;locus_tag=NCU03571
CM002237.1	196026	197459	gene2526	.	+	Genbank	gene	ID=gene2526;Name=NCU03570;end_range=197459,.;gbkey=Gene;gene_biotype=protein_coding;locus_tag=NCU03570;partial=true;start_range=.,196027
CM002237.1	199504	201702	gene2527	.	+	Genbank	gene	ID=gene2527;Name=NCU03569;gbkey=Gene;gene_biotype=protein_coding;locus_tag=NCU03569
CM002237.1	208485	209834	gene2530	.	+	Genbank	gene	ID=gene2530;Name=NCU03566;gbkey=Gene;gene_biotype=protein_coding;locus_tag=NCU03566
CM002237.1	208788	211333	gene2531	.	-	Genbank	gene	ID=gene2531;Name=NCU03565;gbkey=Gene;gene_biotype=protein_coding;locus_tag=NCU03565
CM002237.1	219337	223893	gene2534	.	+	Genbank	gene	ID=gene2534;Name=NCU03562;gbkey=Gene;gene_biotype=protein_coding;locus_tag=NCU03562
CM002237.1	225289	227626	gene2535	.	-	Genbank	gene	ID=gene2535;Name=NCU03561;gbkey=Gene;gene_biotype=protein_coding;locus_tag=NCU03561
CM002237.1	233955	235575	gene2538	.	+	Genbank	gene	ID=gene2538;Name=NCU03558;gbkey=Gene;gene_biotype=protein_coding;locus_tag=NCU03558
CM002237.1	235937	239499	gene2539	.	+	Genbank	gene	ID=gene2539;Name=NCU03557;gbkey=Gene;gene_biotype=protein_coding;locus_tag=NCU03557
CM002237.1	246106	248791	gene2542	.	+	Genbank	gene	ID=gene2542;Name=NCU03554;gbkey=Gene;gene_biotype=protein_coding;locus_tag=NCU03554
CM002237.1	257470	259507	gene2545	.	+	Genbank	gene	ID=gene2545;Name=NCU03552;gbkey=Gene;gene_biotype=protein_coding;locus_tag=NCU03552
CM002237.1	264729	268602	gene2546	.	+	Genbank	gene	ID=gene2546;Name=NCU03551;gbkey=Gene;gene_biotype=protein_coding;locus_tag=NCU03551
CM002237.1	269735	274698	gene2547	.	-	Genbank	gene	ID=gene2547;Name=NCU03550;gbkey=Gene;gene_biotype=protein_coding;locus_tag=NCU03550
CM002237.1	283872	284925	gene2550	.	+	Genbank	gene	ID=gene2550;Name=NCU03547;end_range=284925,.;gbkey=Gene;gene_biotype=protein_coding;locus_tag=NCU03547;partial=true;start_range=.,283873
CM002237.1	285601	290710	gene2551	.	+	Genbank	gene	ID=gene2551;Name=NCU03546;gbkey=Gene;gene_biotype=protein_coding;locus_tag=NCU03546
CM002237.1	292688	299295	gene2552	.	-	Genbank	gene	ID=gene2552;Name=NCU03545;gbkey=Gene;gene_biotype=protein_coding;locus_tag=NCU03545;partial=true;start_range=.,292689
CM002237.1	301042	305699	gene2553	.	+	Genbank	gene	ID=gene2553;Name=NCU03544;gbkey=Gene;gene_biotype=protein_coding;locus_tag=NCU03544
CM002237.1	305950	308861	gene2554	.	+	Genbank	gene	ID=gene2554;Name=NCU03543;gbkey=Gene;gene_biotype=protein_coding;locus_tag=NCU03543
CM002237.1	309495	310744	gene2555	.	+	Genbank	gene	ID=gene2555;Name=NCU03542;gbkey=Gene;gene_biotype=protein_coding;locus_tag=NCU03542
CM002237.1	321747	324072	gene2560	.	-	Genbank	gene	ID=gene2560;Name=NCU03537;gbkey=Gene;gene_biotype=protein_coding;locus_tag=NCU03537
CM002237.1	326312	331203	gene2561	.	+	Genbank	gene	ID=gene2561;Name=cys-3;description=cysteine-3;gbkey=Gene;gene=cys-3;gene_biotype=protein_coding;locus_tag=NCU03536
CM002237.1	329640	331354	gene2562	.	-	Genbank	gene	ID=gene2562;Name=NCU03535;gbkey=Gene;gene_biotype=protein_coding;locus_tag=NCU03535
CM002237.1	333577	334814	gene2563	.	-	Genbank	gene	ID=gene2563;Name=NCU03534;end_range=334814,.;gbkey=Gene;gene_biotype=protein_coding;locus_tag=NCU03534;partial=true
CM002237.1	337788	340145	gene2564	.	+	Genbank	gene	ID=gene2564;Name=het-6;description=heterokaryon incompatibility-6;gbkey=Gene;gene=het-6;gene_biotype=protein_coding;locus_tag=NCU03533
CM002237.1	350279	352134	gene2567	.	+	Genbank	gene	ID=gene2567;Name=acw-6;description=anchored cell wall protein-6;gbkey=Gene;gene=acw-6;gene_biotype=protein_coding;locus_tag=NCU03530
CM002237.1	368380	373148	gene2574	.	-	Genbank	gene	ID=gene2574;Name=stk-22;description=serine/threonine protein kinase-22;gbkey=Gene;gene=stk-22;gene_biotype=protein_coding;locus_tag=NCU03523
CM002237.1	381907	382687	gene2575	.	-	Genbank	gene	ID=gene2575;Name=NCU03520;end_range=382687,.;gbkey=Gene;gene_biotype=protein_coding;locus_tag=NCU03520;partial=true;start_range=.,381908
CM002237.1	402016	404462	gene2576	.	+	Genbank	gene	ID=gene2576;Name=NCU03518;end_range=404462,.;gbkey=Gene;gene_biotype=protein_coding;locus_tag=NCU03518;partial=true
CM002237.1	411743	416326	gene2580	.	+	Genbank	gene	ID=gene2580;Name=NCU03514;gbkey=Gene;gene_biotype=protein_coding;locus_tag=NCU03514
CM002237.1	417393	419258	gene2581	.	+	Genbank	gene	ID=gene2581;Name=NCU03513;gbkey=Gene;gene_biotype=protein_coding;locus_tag=NCU03513;partial=true;start_range=.,417394
CM002237.1	422204	423659	gene2582	.	+	Genbank	gene	ID=gene2582;Name=NCU03512;end_range=423659,.;gbkey=Gene;gene_biotype=protein_coding;locus_tag=NCU03512;partial=true;start_range=.,422205
CM002237.1	424961	425996	gene2583	.	+	Genbank	gene	ID=gene2583;Name=NCU03511;end_range=425996,.;gbkey=Gene;gene_biotype=protein_coding;locus_tag=NCU03511;partial=true;start_range=.,424962
CM002237.1	426967	427774	gene2584	.	+	Genbank	gene	ID=gene2584;Name=NCU10152;end_range=427774,.;gbkey=Gene;gene_biotype=protein_coding;locus_tag=NCU10152;partial=true
CM002237.1	432024	434576	gene2585	.	+	Genbank	gene	ID=gene2585;Name=pmg;description=permease general amino acid;gbkey=Gene;gene=pmg;gene_biotype=protein_coding;gene_synonym=naap,nap-2;locus_tag=NCU03509
CM002237.1	436771	437506	gene2586	.	+	Genbank	gene	ID=gene2586;Name=NCU16502;end_range=437506,.;gbkey=Gene;gene_biotype=protein_coding;locus_tag=NCU16502;partial=true;start_range=.,436772
CM002237.1	437171	439667	gene2587	.	-	Genbank	gene	ID=gene2587;Name=NCU16503;gbkey=Gene;gene_biotype=protein_coding;locus_tag=NCU16503
CM002237.1	439577	441954	gene2588	.	-	Genbank	gene	ID=gene2588;Name=NCU03507;gbkey=Gene;gene_biotype=protein_coding;locus_tag=NCU03507
CM002237.1	442859	443780	gene2589	.	-	Genbank	gene	ID=gene2589;Name=NCU03506;gbkey=Gene;gene_biotype=protein_coding;locus_tag=NCU03506
CM002237.1	445198	452671	gene2590	.	-	Genbank	gene	ID=gene2590;Name=NCU03505;gbkey=Gene;gene_biotype=protein_coding;locus_tag=NCU03505
CM002237.1	460650	463028	gene2593	.	-	Genbank	gene	ID=gene2593;Name=NCU03502;gbkey=Gene;gene_biotype=protein_coding;locus_tag=NCU03502
CM002237.1	470491	472087	gene2596	.	+	Genbank	gene	ID=gene2596;Name=NCU03499;end_range=472087,.;gbkey=Gene;gene_biotype=protein_coding;locus_tag=NCU03499;partial=true
CM002237.1	487247	490231	gene2603	.	-	Genbank	gene	ID=gene2603;Name=pin-c;description=partner for incompatibility with het-c;gbkey=Gene;gene=pin-c;gene_biotype=protein_coding;locus_tag=NCU03494
CM002237.1	498001	500940	gene2606	.	+	Genbank	gene	ID=gene2606;Name=Pad-1;description=Paddle-1;gbkey=Gene;gene=Pad-1;gene_biotype=protein_coding;locus_tag=NCU03491
CM002237.1	503315	505556	gene2607	.	+	Genbank	gene	ID=gene2607;Name=NCU03490;end_range=505556,.;gbkey=Gene;gene_biotype=protein_coding;locus_tag=NCU03490;partial=true
CM002237.1	508112	511595	gene2608	.	-	Genbank	gene	ID=gene2608;Name=col-21;description=colonial-21;gbkey=Gene;gene=col-21;gene_biotype=protein_coding;locus_tag=NCU03489;partial=true;start_range=.,508113
CM002237.1	511655	513886	gene2609	.	-	Genbank	gene	ID=gene2609;Name=pyr-4;description=pyrimidine-4;gbkey=Gene;gene=pyr-4;gene_biotype=protein_coding;locus_tag=NCU03488
CM002237.1	521493	525006	gene2610	.	+	Genbank	gene	ID=gene2610;Name=NCU03486;gbkey=Gene;gene_biotype=protein_coding;locus_tag=NCU03486
CM002237.1	525259	526835	gene2611	.	+	Genbank	gene	ID=gene2611;Name=NCU03485;gbkey=Gene;gene_biotype=protein_coding;locus_tag=NCU03485
CM002237.1	528759	530861	gene2612	.	+	Genbank	gene	ID=gene2612;Name=NCU03484;end_range=530861,.;gbkey=Gene;gene_biotype=protein_coding;locus_tag=NCU03484;partial=true;start_range=.,528760
CM002237.1	532002	536457	gene2613	.	+	Genbank	gene	ID=gene2613;Name=ro-3;description=ropy-3;gbkey=Gene;gene=ro-3;gene_biotype=protein_coding;gene_synonym=cfl;locus_tag=NCU03483
CM002237.1	536761	538949	gene2614	.	+	Genbank	gene	ID=gene2614;Name=NCU03482;gbkey=Gene;gene_biotype=protein_coding;locus_tag=NCU03482
CM002237.1	541275	546123	gene2615	.	+	Genbank	gene	ID=gene2615;Name=NCU03481;end_range=546123,.;gbkey=Gene;gene_biotype=protein_coding;locus_tag=NCU03481;partial=true;start_range=.,541276
CM002237.1	546594	548338	gene2616	.	+	Genbank	gene	ID=gene2616;Name=NCU16506;gbkey=Gene;gene_biotype=protein_coding;locus_tag=NCU16506
CM002237.1	564402	565440	gene2623	.	+	Genbank	gene	ID=gene2623;Name=NCU03475;gbkey=Gene;gene_biotype=protein_coding;locus_tag=NCU03475
CM002237.1	565861	567505	gene2624	.	-	Genbank	gene	ID=gene2624;Name=NCU03474;gbkey=Gene;gene_biotype=protein_coding;locus_tag=NCU03474
CM002237.1	568989	570312	gene2625	.	-	Genbank	gene	ID=gene2625;Name=NCU03473;gbkey=Gene;gene_biotype=protein_coding;locus_tag=NCU03473
CM002237.1	571135	571921	gene2626	.	-	Genbank	gene	ID=gene2626;Name=NCU03472;end_range=571921,.;gbkey=Gene;gene_biotype=protein_coding;locus_tag=NCU03472;partial=true;start_range=.,571136
CM002237.1	579167	581801	gene2627	.	+	Genbank	gene	ID=gene2627;Name=NCU03471;Note=old_locus_tag NCU11076 has been split into new_locus_tags (NCU03471%2CNCU03470);gbkey=Gene;gene_biotype=protein_coding;locus_tag=NCU03471;old_locus_tag=NCU11076
CM002237.1	581991	582804	gene2628	.	+	Genbank	gene	ID=gene2628;Name=NCU03470;Note=old_locus_tag NCU11076 has been split into new_locus_tags (NCU03471%2CNCU03470);end_range=582804,.;gbkey=Gene;gene_biotype=protein_coding;locus_tag=NCU03470;old_locus_tag=NCU11076;partial=true;start_range=.,581992
CM002237.1	588431	589402	gene2631	.	-	Genbank	gene	ID=gene2631;Name=NCU11054;end_range=589402,.;gbkey=Gene;gene_biotype=protein_coding;locus_tag=NCU11054;partial=true;start_range=.,588432
CM002237.1	596820	597253	gene2634	.	+	Genbank	gene	ID=gene2634;Name=NCU03467;end_range=597253,.;gbkey=Gene;gene_biotype=protein_coding;locus_tag=NCU03467;partial=true;start_range=.,596821
CM002237.1	609412	613597	gene2635	.	+	Genbank	gene	ID=gene2635;Name=NCU03466;gbkey=Gene;gene_biotype=protein_coding;locus_tag=NCU03466
CM002237.1	619187	622342	gene2639	.	-	Genbank	gene	ID=gene2639;Name=NCU16511;gbkey=Gene;gene_biotype=protein_coding;locus_tag=NCU16511
CM002237.1	622592	625741	gene2640	.	-	Genbank	gene	ID=gene2640;Name=vph-1;description=vacuolar pH-sensitive ATPase-1;gbkey=Gene;gene=vph-1;gene_biotype=protein_coding;locus_tag=NCU03463
CM002237.1	626714	630317	gene2641	.	-	Genbank	gene	ID=gene2641;Name=NCU03462;gbkey=Gene;gene_biotype=protein_coding;locus_tag=NCU03462
CM002237.1	636289	639759	gene2642	.	-	Genbank	gene	ID=gene2642;Name=NCU03461;gbkey=Gene;gene_biotype=protein_coding;locus_tag=NCU03461
CM002237.1	645042	649125	gene2645	.	+	Genbank	gene	ID=gene2645;Name=NCU03458;gbkey=Gene;gene_biotype=protein_coding;locus_tag=NCU03458
CM002237.1	651520	652402	gene2646	.	+	Genbank	gene	ID=gene2646;Name=NCU03456;gbkey=Gene;gene_biotype=protein_coding;locus_tag=NCU03456
CM002237.1	653959	655825	gene2647	.	-	Genbank	gene	ID=gene2647;Name=NCU10684;gbkey=Gene;gene_biotype=protein_coding;locus_tag=NCU10684
CM002237.1	675634	677232	gene2651	.	-	Genbank	gene	ID=gene2651;Name=NCU03449;end_range=677232,.;gbkey=Gene;gene_biotype=protein_coding;locus_tag=NCU03449;partial=true;start_range=.,675635
CM002237.1	682686	683195	gene2652	.	-	Genbank	gene	ID=gene2652;Name=NCU03448;gbkey=Gene;gene_biotype=protein_coding;locus_tag=NCU03448
CM002237.1	690939	691953	gene2653	.	+	Genbank	gene	ID=gene2653;Name=NCU03446;end_range=691953,.;gbkey=Gene;gene_biotype=protein_coding;locus_tag=NCU03446;partial=true;start_range=.,690940
CM002237.1	691748	693918	gene2654	.	-	Genbank	gene	ID=gene2654;Name=NCU03445;gbkey=Gene;gene_biotype=protein_coding;locus_tag=NCU03445
CM002237.1	694834	697789	gene2655	.	-	Genbank	gene	ID=gene2655;Name=NCU03444;gbkey=Gene;gene_biotype=protein_coding;locus_tag=NCU03444
CM002237.1	708021	711404	gene2656	.	-	Genbank	gene	ID=gene2656;Name=NCU03441;gbkey=Gene;gene_biotype=protein_coding;locus_tag=NCU03441
CM002237.1	733347	737055	gene2664	.	-	Genbank	gene	ID=gene2664;Name=NCU03433;gbkey=Gene;gene_biotype=protein_coding;locus_tag=NCU03433
CM002237.1	750982	752621	gene2669	.	+	Genbank	gene	ID=gene2669;Name=NCU03428;gbkey=Gene;gene_biotype=protein_coding;locus_tag=NCU03428;partial=true;start_range=.,750983
CM002237.1	754876	756194	gene2670	.	+	Genbank	gene	ID=gene2670;Name=NCU03427;gbkey=Gene;gene_biotype=protein_coding;locus_tag=NCU03427
CM002237.1	755124	759094	gene2671	.	-	Genbank	gene	ID=gene2671;Name=NCU03426;gbkey=Gene;gene_biotype=protein_coding;locus_tag=NCU03426
CM002237.1	761760	764565	gene2672	.	+	Genbank	gene	ID=gene2672;Name=NCU03425;gbkey=Gene;gene_biotype=protein_coding;locus_tag=NCU03425
CM002237.1	765791	766884	gene2673	.	+	Genbank	gene	ID=gene2673;Name=NCU03424;end_range=766884,.;gbkey=Gene;gene_biotype=protein_coding;locus_tag=NCU03424;partial=true;start_range=.,765792
CM002237.1	770027	771887	gene2674	.	+	Genbank	gene	ID=gene2674;Name=NCU10483;end_range=771887,.;gbkey=Gene;gene_biotype=protein_coding;locus_tag=NCU10483;partial=true
CM002237.1	788521	789261	gene2680	.	+	Genbank	gene	ID=gene2680;Name=NCU03418;gbkey=Gene;gene_biotype=protein_coding;locus_tag=NCU03418;partial=true;start_range=.,788522
CM002237.1	796210	800308	gene2683	.	-	Genbank	gene	ID=gene2683;Name=NCU03417;gbkey=Gene;gene_biotype=protein_coding;locus_tag=NCU03417
CM002237.1	800612	805159	gene2684	.	-	Genbank	gene	ID=gene2684;Name=NCU03416;gbkey=Gene;gene_biotype=protein_coding;locus_tag=NCU03416
CM002237.1	807642	809921	gene2685	.	+	Genbank	gene	ID=gene2685;Name=NCU03415;gbkey=Gene;gene_biotype=protein_coding;locus_tag=NCU03415
CM002237.1	815697	817428	gene2689	.	+	Genbank	gene	ID=gene2689;Name=NCU03412;end_range=817428,.;gbkey=Gene;gene_biotype=protein_coding;locus_tag=NCU03412;partial=true;start_range=.,815698
CM002237.1	837143	840969	gene2700	.	+	Genbank	gene	ID=gene2700;Name=NCU03403;gbkey=Gene;gene_biotype=protein_coding;locus_tag=NCU03403;partial=true;start_range=.,837144
CM002237.1	841276	844078	gene2701	.	-	Genbank	gene	ID=gene2701;Name=NCU03402;end_range=844078,.;gbkey=Gene;gene_biotype=protein_coding;locus_tag=NCU03402;partial=true;start_range=.,841277
CM002237.1	851452	855908	gene2705	.	+	Genbank	gene	ID=gene2705;Name=NCU03398;gbkey=Gene;gene_biotype=protein_coding;locus_tag=NCU03398
CM002237.1	855948	857087	gene2706	.	-	Genbank	gene	ID=gene2706;Name=NCU03397;gbkey=Gene;gene_biotype=protein_coding;locus_tag=NCU03397
CM002237.1	866376	868376	gene2711	.	+	Genbank	gene	ID=gene2711;Name=NCU03392;gbkey=Gene;gene_biotype=protein_coding;locus_tag=NCU03392
CM002237.1	871067	872048	gene2712	.	+	Genbank	gene	ID=gene2712;Name=NCU03390;end_range=872048,.;gbkey=Gene;gene_biotype=protein_coding;locus_tag=NCU03390;partial=true;start_range=.,871068
CM002237.1	883602	885387	gene2713	.	+	Genbank	gene	ID=gene2713;Name=NCU03388;gbkey=Gene;gene_biotype=protein_coding;locus_tag=NCU03388
CM002237.1	912639	920101	gene2723	.	+	Genbank	gene	ID=gene2723;Name=NCU03379;gbkey=Gene;gene_biotype=protein_coding;locus_tag=NCU03379
CM002237.1	926191	927636	gene2726	.	+	Genbank	gene	ID=gene2726;Name=NCU03376;end_range=927636,.;gbkey=Gene;gene_biotype=protein_coding;locus_tag=NCU03376;partial=true;start_range=.,926192
CM002237.1	927796	928801	gene2727	.	-	Genbank	gene	ID=gene2727;Name=NCU03375;end_range=928801,.;gbkey=Gene;gene_biotype=protein_coding;locus_tag=NCU03375;partial=true
CM002237.1	939743	941575	gene2731	.	+	Genbank	gene	ID=gene2731;Name=NCU03370;gbkey=Gene;gene_biotype=protein_coding;locus_tag=NCU03370
CM002237.1	942065	943607	gene2732	.	+	Genbank	gene	ID=gene2732;Name=mig-8;description=menadione-induced gene-8;gbkey=Gene;gene=mig-8;gene_biotype=protein_coding;locus_tag=NCU03369
CM002237.1	943718	944792	gene2733	.	-	Genbank	gene	ID=gene2733;Name=NCU03368;gbkey=Gene;gene_biotype=protein_coding;locus_tag=NCU03368
CM002237.1	952866	955187	gene2736	.	-	Genbank	gene	ID=gene2736;Name=NCU03365;gbkey=Gene;gene_biotype=protein_coding;locus_tag=NCU03365;partial=true;start_range=.,952867
CM002237.1	958863	963452	gene2737	.	+	Genbank	gene	ID=gene2737;Name=NCU03364;gbkey=Gene;gene_biotype=protein_coding;locus_tag=NCU03364
CM002237.1	970228	972101	gene2741	.	-	Genbank	gene	ID=gene2741;Name=NCU03361;gbkey=Gene;gene_biotype=protein_coding;locus_tag=NCU03361
CM002237.1	972461	976646	gene2742	.	-	Genbank	gene	ID=gene2742;Name=NCU03360;gbkey=Gene;gene_biotype=protein_coding;locus_tag=NCU03360
CM002237.1	984304	985957	gene2745	.	-	Genbank	gene	ID=gene2745;Name=NCU03358;gbkey=Gene;gene_biotype=protein_coding;locus_tag=NCU03358
CM002237.1	987141	991123	gene2746	.	-	Genbank	gene	ID=gene2746;Name=NCU03357;gbkey=Gene;gene_biotype=protein_coding;locus_tag=NCU03357
CM002237.1	991876	994545	gene2747	.	-	Genbank	gene	ID=gene2747;Name=NCU03356;gbkey=Gene;gene_biotype=protein_coding;locus_tag=NCU03356
CM002237.1	995576	999132	gene2748	.	-	Genbank	gene	ID=gene2748;Name=NCU03355;gbkey=Gene;gene_biotype=protein_coding;locus_tag=NCU03355;partial=true;start_range=.,995577
CM002237.1	1007750	1011083	gene2751	.	+	Genbank	gene	ID=gene2751;Name=NCU03351;end_range=1011083,.;gbkey=Gene;gene_biotype=protein_coding;locus_tag=NCU03351;partial=true;start_range=.,1007751
CM002237.1	1011164	1015822	gene2752	.	-	Genbank	gene	ID=gene2752;Name=xdh-1;description=xanthine dehydrogenase-1;gbkey=Gene;gene=xdh-1;gene_biotype=protein_coding;locus_tag=NCU03350
CM002237.1	1021215	1023058	gene2753	.	+	Genbank	gene	ID=gene2753;Name=NCU03348;gbkey=Gene;gene_biotype=protein_coding;locus_tag=NCU03348
CM002237.1	1028583	1030499	gene2756	.	+	Genbank	gene	ID=gene2756;Name=NCU11245;gbkey=Gene;gene_biotype=protein_coding;locus_tag=NCU11245
CM002237.1	1039710	1042645	gene2761	.	-	Genbank	gene	ID=gene2761;Name=NCU03341;gbkey=Gene;gene_biotype=protein_coding;locus_tag=NCU03341
CM002237.1	1043461	1044225	gene2762	.	-	Genbank	gene	ID=gene2762;Name=NCU03340;gbkey=Gene;gene_biotype=protein_coding;locus_tag=NCU03340
CM002237.1	1049667	1051643	gene2765	.	-	Genbank	gene	ID=gene2765;Name=NCU03337;Note=old_locus_tag NCU03337 has been split into new_locus_tags (NCU03337%2CNCU16525);gbkey=Gene;gene_biotype=protein_coding;locus_tag=NCU03337
CM002237.1	1051830	1053276	gene2766	.	-	Genbank	gene	ID=gene2766;Name=NCU16525;Note=old_locus_tag NCU03337 has been split into new_locus_tags (NCU03337%2CNCU16525);gbkey=Gene;gene_biotype=protein_coding;locus_tag=NCU16525;old_locus_tag=NCU03337
CM002237.1	1053304	1057801	gene2767	.	-	Genbank	gene	ID=gene2767;Name=NCU03336;gbkey=Gene;gene_biotype=protein_coding;locus_tag=NCU03336
CM002237.1	1061667	1064160	gene2770	.	-	Genbank	gene	ID=gene2770;Name=NCU03333;gbkey=Gene;gene_biotype=protein_coding;locus_tag=NCU03333
CM002237.1	1081549	1083991	gene2773	.	+	Genbank	gene	ID=gene2773;Name=NCU03331;gbkey=Gene;gene_biotype=protein_coding;locus_tag=NCU03331
CM002237.1	1085058	1089184	gene2774	.	+	Genbank	gene	ID=gene2774;Name=NCU03330;gbkey=Gene;gene_biotype=protein_coding;locus_tag=NCU03330
CM002237.1	1152276	1154521	gene2778	.	-	Genbank	gene	ID=gene2778;Name=NCU16528;end_range=1154521,.;gbkey=Gene;gene_biotype=protein_coding;locus_tag=NCU16528;partial=true;start_range=.,1152277
CM002237.1	1366987	1370144	gene2780	.	+	Genbank	gene	ID=gene2780;Name=NCU05340;gbkey=Gene;gene_biotype=protein_coding;locus_tag=NCU05340
CM002237.1	1373695	1375917	gene2782	.	-	Genbank	gene	ID=gene2782;Name=NCU05342;gbkey=Gene;gene_biotype=protein_coding;locus_tag=NCU05342
CM002237.1	1376832	1380839	gene2783	.	-	Genbank	gene	ID=gene2783;Name=NCU05343;gbkey=Gene;gene_biotype=protein_coding;locus_tag=NCU05343
CM002237.1	1385789	1387816	gene2784	.	+	Genbank	gene	ID=gene2784;Name=NCU05345;gbkey=Gene;gene_biotype=protein_coding;locus_tag=NCU05345
CM002237.1	1387650	1392823	gene2785	.	-	Genbank	gene	ID=gene2785;Name=hH2Az;description=histone H2Az;gbkey=Gene;gene=hH2Az;gene_biotype=protein_coding;locus_tag=NCU05347
CM002237.1	1387877	1389833	gene2786	.	+	Genbank	gene	ID=gene2786;Name=NCU05346;gbkey=Gene;gene_biotype=protein_coding;locus_tag=NCU05346;partial=true;start_range=.,1387878
CM002237.1	1395211	1398379	gene2787	.	+	Genbank	gene	ID=gene2787;Name=NCU05349;end_range=1398379,.;gbkey=Gene;gene_biotype=protein_coding;locus_tag=NCU05349;partial=true
CM002237.1	1403406	1404491	gene2790	.	-	Genbank	gene	ID=gene2790;Name=NCU05351;gbkey=Gene;gene_biotype=protein_coding;locus_tag=NCU05351
CM002237.1	1406366	1408806	gene2791	.	+	Genbank	gene	ID=gene2791;Name=NCU11331;gbkey=Gene;gene_biotype=protein_coding;locus_tag=NCU11331;partial=true;start_range=.,1406367
CM002237.1	1414051	1415503	gene2794	.	+	Genbank	gene	ID=gene2794;Name=NCU05358;end_range=1415503,.;gbkey=Gene;gene_biotype=protein_coding;locus_tag=NCU05358;partial=true;start_range=.,1414052
CM002237.1	1415798	1421195	gene2795	.	-	Genbank	gene	ID=gene2795;Name=NCU05360;gbkey=Gene;gene_biotype=protein_coding;locus_tag=NCU05360
CM002237.1	1422895	1425225	gene2796	.	+	Genbank	gene	ID=gene2796;Name=NCU05363;gbkey=Gene;gene_biotype=protein_coding;locus_tag=NCU05363
CM002237.1	1425141	1429914	gene2797	.	-	Genbank	gene	ID=gene2797;Name=NCU05364;gbkey=Gene;gene_biotype=protein_coding;locus_tag=NCU05364
CM002237.1	1432034	1433025	gene2798	.	+	Genbank	gene	ID=gene2798;Name=NCU05368;end_range=1433025,.;gbkey=Gene;gene_biotype=protein_coding;locus_tag=NCU05368;partial=true;start_range=.,1432035
CM002237.1	1433827	1434407	gene2799	.	+	Genbank	gene	ID=gene2799;Name=NCU05370;end_range=1434407,.;gbkey=Gene;gene_biotype=protein_coding;locus_tag=NCU05370;partial=true;start_range=.,1433828
CM002237.1	1457488	1460847	gene2805	.	+	Genbank	gene	ID=gene2805;Name=NCU05377;gbkey=Gene;gene_biotype=protein_coding;locus_tag=NCU05377
CM002237.1	1460467	1462594	gene2806	.	-	Genbank	gene	ID=gene2806;Name=NCU05378;end_range=1462594,.;gbkey=Gene;gene_biotype=protein_coding;locus_tag=NCU05378;partial=true
CM002237.1	1466602	1467915	gene2809	.	-	Genbank	gene	ID=gene2809;Name=NCU05379;end_range=1467915,.;gbkey=Gene;gene_biotype=protein_coding;locus_tag=NCU05379;partial=true;start_range=.,1466603
CM002237.1	1471065	1475393	gene2812	.	-	Genbank	gene	ID=gene2812;Name=col-24;description=colonial-24;gbkey=Gene;gene=col-24;gene_biotype=protein_coding;locus_tag=NCU05383
CM002237.1	1475903	1477788	gene2813	.	-	Genbank	gene	ID=gene2813;Name=NCU05384;gbkey=Gene;gene_biotype=protein_coding;locus_tag=NCU05384
CM002237.1	1486599	1488955	gene2816	.	-	Genbank	gene	ID=gene2816;Name=NCU05387;gbkey=Gene;gene_biotype=protein_coding;locus_tag=NCU05387
CM002237.1	1492359	1494392	gene2817	.	-	Genbank	gene	ID=gene2817;Name=NCU05388;end_range=1494392,.;gbkey=Gene;gene_biotype=protein_coding;locus_tag=NCU05388;partial=true;start_range=.,1492360
CM002237.1	1496318	1500369	gene2818	.	-	Genbank	gene	ID=gene2818;Name=NCU05389;gbkey=Gene;gene_biotype=protein_coding;locus_tag=NCU05389
CM002237.1	1504153	1508382	gene2821	.	-	Genbank	gene	ID=gene2821;Name=NCU05392;Note=old_locus_tag NCU05392 has been split into new_locus_tags (NCU05392%2CNCU16534);gbkey=Gene;gene_biotype=protein_coding;locus_tag=NCU05392
CM002237.1	1514528	1516735	gene2824	.	-	Genbank	gene	ID=gene2824;Name=NCU05394;gbkey=Gene;gene_biotype=protein_coding;locus_tag=NCU05394
CM002237.1	1519897	1520985	gene2825	.	+	Genbank	gene	ID=gene2825;Name=NCU05395;gbkey=Gene;gene_biotype=protein_coding;locus_tag=NCU05395
CM002237.1	1524267	1530145	gene2827	.	+	Genbank	gene	ID=gene2827;Name=NCU05400;gbkey=Gene;gene_biotype=protein_coding;locus_tag=NCU05400
CM002237.1	1531944	1533071	gene2828	.	-	Genbank	gene	ID=gene2828;Name=NCU05401;gbkey=Gene;gene_biotype=protein_coding;locus_tag=NCU05401
CM002237.1	1536147	1538801	gene2829	.	+	Genbank	gene	ID=gene2829;Name=NCU05404;gbkey=Gene;gene_biotype=protein_coding;locus_tag=NCU05404
CM002237.1	1541771	1543184	gene2831	.	-	Genbank	gene	ID=gene2831;Name=NCU11108;end_range=1543184,.;gbkey=Gene;gene_biotype=protein_coding;locus_tag=NCU11108;partial=true;start_range=.,1541772
CM002237.1	1548852	1551277	gene2832	.	-	Genbank	gene	ID=gene2832;Name=arg-5;description=arginine-5;gbkey=Gene;gene=arg-5;gene_biotype=protein_coding;gene_synonym=orn-1;locus_tag=NCU05410
CM002237.1	1552216	1556305	gene2833	.	-	Genbank	gene	ID=gene2833;Name=NCU05411;end_range=1556305,.;gbkey=Gene;gene_biotype=protein_coding;locus_tag=NCU05411;partial=true
CM002237.1	1559013	1561693	gene2834	.	-	Genbank	gene	ID=gene2834;Name=NCU05414;gbkey=Gene;gene_biotype=protein_coding;locus_tag=NCU05414
CM002237.1	1564369	1567748	gene2835	.	+	Genbank	gene	ID=gene2835;Name=NCU05417;gbkey=Gene;gene_biotype=protein_coding;locus_tag=NCU05417
CM002237.1	1567942	1577345	gene2836	.	-	Genbank	gene	ID=gene2836;Name=NCU10346;gbkey=Gene;gene_biotype=protein_coding;locus_tag=NCU10346
CM002237.1	1580151	1581654	gene2837	.	+	Genbank	gene	ID=gene2837;Name=dys-1;description=deoxyhypusine synthase-1;gbkey=Gene;gene=dys-1;gene_biotype=protein_coding;locus_tag=NCU05418
CM002237.1	1581677	1583238	gene2838	.	-	Genbank	gene	ID=gene2838;Name=NCU05419;gbkey=Gene;gene_biotype=protein_coding;locus_tag=NCU05419
CM002237.1	1587747	1591191	gene2841	.	+	Genbank	gene	ID=gene2841;Name=NCU05422;gbkey=Gene;gene_biotype=protein_coding;locus_tag=NCU05422
CM002237.1	1591320	1594026	gene2842	.	-	Genbank	gene	ID=gene2842;Name=NCU05423;gbkey=Gene;gene_biotype=protein_coding;locus_tag=NCU05423
CM002237.1	1595587	1599855	gene2843	.	+	Genbank	gene	ID=gene2843;Name=tca-7;description=tricarboxylic acid-7;gbkey=Gene;gene=tca-7;gene_biotype=protein_coding;locus_tag=NCU05425
CM002237.1	1601767	1603754	gene2844	.	-	Genbank	gene	ID=gene2844;Name=NCU05426;gbkey=Gene;gene_biotype=protein_coding;locus_tag=NCU05426
CM002237.1	1611545	1614821	gene2847	.	+	Genbank	gene	ID=gene2847;Name=atp-2;description=ATPase-2;gbkey=Gene;gene=atp-2;gene_biotype=protein_coding;locus_tag=NCU05430
CM002237.1	1617230	1619394	gene2848	.	+	Genbank	gene	ID=gene2848;Name=NCU05433;gbkey=Gene;gene_biotype=protein_coding;locus_tag=NCU05433
CM002237.1	1621873	1624421	gene2849	.	-	Genbank	gene	ID=gene2849;Name=NCU05435;end_range=1624421,.;gbkey=Gene;gene_biotype=protein_coding;locus_tag=NCU05435;partial=true
CM002237.1	1626131	1627138	gene2850	.	+	Genbank	gene	ID=gene2850;Name=NCU05437;end_range=1627138,.;gbkey=Gene;gene_biotype=protein_coding;locus_tag=NCU05437;partial=true;start_range=.,1626132
CM002237.1	1650713	1654419	gene2855	.	-	Genbank	gene	ID=gene2855;Name=NCU05454;gbkey=Gene;gene_biotype=protein_coding;locus_tag=NCU05454
CM002237.1	1667287	1671125	gene2859	.	+	Genbank	gene	ID=gene2859;Name=NCU05459;gbkey=Gene;gene_biotype=protein_coding;locus_tag=NCU05459
CM002237.1	1677866	1678593	gene2862	.	-	Genbank	gene	ID=gene2862;Name=NCU05463;end_range=1678593,.;gbkey=Gene;gene_biotype=protein_coding;locus_tag=NCU05463;partial=true;start_range=.,1677867
CM002237.1	1680516	1682564	gene2863	.	+	Genbank	gene	ID=gene2863;Name=NCU05466;end_range=1682564,.;gbkey=Gene;gene_biotype=protein_coding;locus_tag=NCU05466;partial=true;start_range=.,1680517
CM002237.1	1688553	1689417	gene2866	.	-	Genbank	gene	ID=gene2866;Name=NCU05470;end_range=1689417,.;gbkey=Gene;gene_biotype=protein_coding;locus_tag=NCU05470;partial=true;start_range=.,1688554
CM002237.1	1690984	1691833	gene2867	.	+	Genbank	gene	ID=gene2867;Name=NCU05472;end_range=1691833,.;gbkey=Gene;gene_biotype=protein_coding;locus_tag=NCU05472;partial=true;start_range=.,1690985
CM002237.1	1697089	1699283	gene2871	.	-	Genbank	gene	ID=gene2871;Name=NCU16541;Note=old_locus_tag NCU11333 has been split into new_locus_tags (NCU16541%2CNCU16540);gbkey=Gene;gene_biotype=protein_coding;locus_tag=NCU16541;old_locus_tag=NCU11333
CM002237.1	1701097	1702690	gene2872	.	+	Genbank	gene	ID=gene2872;Name=NCU05477;gbkey=Gene;gene_biotype=protein_coding;locus_tag=NCU05477
CM002237.1	1705733	1707933	gene2873	.	+	Genbank	gene	ID=gene2873;Name=NCU05479;end_range=1707933,.;gbkey=Gene;gene_biotype=protein_coding;locus_tag=NCU05479;partial=true;start_range=.,1705734
CM002237.1	1711583	1712163	gene2876	.	+	Genbank	gene	ID=gene2876;Name=NCU05481;end_range=1712163,.;gbkey=Gene;gene_biotype=protein_coding;locus_tag=NCU05481;partial=true;start_range=.,1711584
CM002237.1	1714660	1716206	gene2877	.	+	Genbank	gene	ID=gene2877;Name=NCU05483;end_range=1716206,.;gbkey=Gene;gene_biotype=protein_coding;locus_tag=NCU05483;partial=true;start_range=.,1714661
CM002237.1	1760158	1762931	gene2886	.	-	Genbank	gene	ID=gene2886;Name=gel-5;gbkey=Gene;gene=gel-5;gene_biotype=protein_coding;locus_tag=NCU06850
CM002237.1	1765978	1766329	gene2887	.	+	Genbank	gene	ID=gene2887;Name=NCU06849;end_range=1766329,.;gbkey=Gene;gene_biotype=protein_coding;locus_tag=NCU06849;partial=true;start_range=.,1765979
CM002237.1	1771159	1774276	gene2888	.	-	Genbank	gene	ID=gene2888;Name=NCU06847;gbkey=Gene;gene_biotype=protein_coding;locus_tag=NCU06847
CM002237.1	1782568	1783978	gene2892	.	-	Genbank	gene	ID=gene2892;Name=NCU06844;gbkey=Gene;gene_biotype=protein_coding;locus_tag=NCU06844
CM002237.1	1784277	1786565	gene2893	.	-	Genbank	gene	ID=gene2893;Name=NCU06843;gbkey=Gene;gene_biotype=protein_coding;locus_tag=NCU06843
CM002237.1	1787432	1791808	gene2894	.	-	Genbank	gene	ID=gene2894;Name=rcm-1;description=regulator of conidiation and morphology-1;gbkey=Gene;gene=rcm-1;gene_biotype=protein_coding;locus_tag=NCU06842
CM002237.1	1793780	1796266	gene2895	.	+	Genbank	gene	ID=gene2895;Name=NCU06841;end_range=1796266,.;gbkey=Gene;gene_biotype=protein_coding;locus_tag=NCU06841;partial=true;start_range=.,1793781
CM002237.1	1804448	1805291	gene2898	.	-	Genbank	gene	ID=gene2898;Name=NCU06840;end_range=1805291,.;gbkey=Gene;gene_biotype=protein_coding;locus_tag=NCU06840;partial=true;start_range=.,1804449
CM002237.1	1805887	1808120	gene2899	.	-	Genbank	gene	ID=gene2899;Name=NCU06839;gbkey=Gene;gene_biotype=protein_coding;locus_tag=NCU06839
CM002237.1	1810817	1815042	gene2900	.	+	Genbank	gene	ID=gene2900;Name=NCU06838;gbkey=Gene;gene_biotype=protein_coding;locus_tag=NCU06838
CM002237.1	1815528	1817474	gene2901	.	+	Genbank	gene	ID=gene2901;Name=NCU06837;gbkey=Gene;gene_biotype=protein_coding;locus_tag=NCU06837
CM002237.1	1822776	1826393	gene2903	.	+	Genbank	gene	ID=gene2903;Name=acu-5;description=acetate utilization-5;gbkey=Gene;gene=acu-5;gene_biotype=protein_coding;locus_tag=NCU06836
CM002237.1	1828571	1832011	gene2904	.	+	Genbank	gene	ID=gene2904;Name=NCU06834;gbkey=Gene;gene_biotype=protein_coding;locus_tag=NCU06834
CM002237.1	1834034	1836430	gene2905	.	+	Genbank	gene	ID=gene2905;Name=NCU06833;end_range=1836430,.;gbkey=Gene;gene_biotype=protein_coding;locus_tag=NCU06833;partial=true;start_range=.,1834035
CM002237.1	1837209	1844886	gene2907	.	-	Genbank	gene	ID=gene2907;Name=NCU06832;gbkey=Gene;gene_biotype=protein_coding;locus_tag=NCU06832
CM002237.1	1848737	1851441	gene2908	.	+	Genbank	gene	ID=gene2908;Name=NCU06826;gbkey=Gene;gene_biotype=protein_coding;locus_tag=NCU06826
CM002237.1	1852225	1854775	gene2909	.	+	Genbank	gene	ID=gene2909;Name=NCU06824;gbkey=Gene;gene_biotype=protein_coding;locus_tag=NCU06824
CM002237.1	1856541	1857540	gene2911	.	-	Genbank	gene	ID=gene2911;Name=NCU06823;end_range=1857540,.;gbkey=Gene;gene_biotype=protein_coding;locus_tag=NCU06823;partial=true;start_range=.,1856542
CM002237.1	1860385	1863548	gene2914	.	-	Genbank	gene	ID=gene2914;Name=NCU06821;gbkey=Gene;gene_biotype=protein_coding;locus_tag=NCU06821
CM002237.1	1865357	1866734	gene2915	.	+	Genbank	gene	ID=gene2915;Name=NCU06817;end_range=1866734,.;gbkey=Gene;gene_biotype=protein_coding;locus_tag=NCU06817;partial=true;start_range=.,1865358
CM002237.1	1872465	1873199	gene2918	.	-	Genbank	gene	ID=gene2918;Name=NCU11340;end_range=1873199,.;gbkey=Gene;gene_biotype=protein_coding;locus_tag=NCU11340;partial=true;start_range=.,1872466
CM002237.1	1887681	1888956	gene2924	.	+	Genbank	gene	ID=gene2924;Name=NCU06807;end_range=1888956,.;gbkey=Gene;gene_biotype=protein_coding;locus_tag=NCU06807;partial=true;start_range=.,1887682
CM002237.1	1895965	1898452	gene2927	.	-	Genbank	gene	ID=gene2927;Name=NCU06803;gbkey=Gene;gene_biotype=protein_coding;locus_tag=NCU06803
CM002237.1	1900073	1901614	gene2928	.	-	Genbank	gene	ID=gene2928;Name=NCU06801;gbkey=Gene;gene_biotype=protein_coding;locus_tag=NCU06801
CM002237.1	1911520	1913250	gene2931	.	-	Genbank	gene	ID=gene2931;Name=NCU06795;gbkey=Gene;gene_biotype=protein_coding;locus_tag=NCU06795
CM002237.1	1919432	1920124	gene2932	.	+	Genbank	gene	ID=gene2932;Name=NCU06794;end_range=1920124,.;gbkey=Gene;gene_biotype=protein_coding;locus_tag=NCU06794;partial=true;start_range=.,1919433
CM002237.1	1922616	1925086	gene2933	.	+	Genbank	gene	ID=gene2933;Name=NCU06793;end_range=1925086,.;gbkey=Gene;gene_biotype=protein_coding;locus_tag=NCU06793;partial=true;start_range=.,1922617
CM002237.1	1926740	1928230	gene2934	.	+	Genbank	gene	ID=gene2934;Name=NCU06792;gbkey=Gene;gene_biotype=protein_coding;locus_tag=NCU06792;partial=true;start_range=.,1926741
CM002237.1	1937845	1939571	gene2940	.	-	Genbank	gene	ID=gene2940;Name=NCU06786;gbkey=Gene;gene_biotype=protein_coding;locus_tag=NCU06786
CM002237.1	1956499	1958790	gene2946	.	-	Genbank	gene	ID=gene2946;Name=NCU06780;gbkey=Gene;gene_biotype=protein_coding;locus_tag=NCU06780
CM002237.1	1967972	1970764	gene2951	.	+	Genbank	gene	ID=gene2951;Name=NCU16549;Note=old_locus_tag NCU06775 has been split into new_locus_tags (NCU16550%2CNCU16549);gbkey=Gene;gene_biotype=protein_coding;locus_tag=NCU16549;old_locus_tag=NCU06775
CM002237.1	1972278	1975664	gene2952	.	+	Genbank	gene	ID=gene2952;Name=NCU16550;Note=old_locus_tag NCU06775 has been split into new_locus_tags (NCU16550%2CNCU16549);end_range=1975664,.;gbkey=Gene;gene_biotype=protein_coding;locus_tag=NCU16550;old_locus_tag=NCU06775;partial=true;start_range=.,1972279
CM002237.1	1976562	1980496	gene2953	.	+	Genbank	gene	ID=gene2953;Name=NCU06774;gbkey=Gene;gene_biotype=protein_coding;locus_tag=NCU06774
CM002237.1	1980828	1983645	gene2954	.	+	Genbank	gene	ID=gene2954;Name=NCU06773;gbkey=Gene;gene_biotype=protein_coding;locus_tag=NCU06773
CM002237.1	1984183	1987088	gene2956	.	-	Genbank	gene	ID=gene2956;Name=NCU06772;gbkey=Gene;gene_biotype=protein_coding;locus_tag=NCU06772
CM002237.1	1987257	1989097	gene2957	.	-	Genbank	gene	ID=gene2957;Name=NCU06771;gbkey=Gene;gene_biotype=protein_coding;locus_tag=NCU06771
CM002237.1	2002119	2003589	gene2958	.	-	Genbank	gene	ID=gene2958;Name=NCU06769;gbkey=Gene;gene_biotype=protein_coding;locus_tag=NCU06769
CM002237.1	2021760	2024554	gene2965	.	+	Genbank	gene	ID=gene2965;Name=NCU06762;gbkey=Gene;gene_biotype=protein_coding;locus_tag=NCU06762
CM002237.1	2025063	2027709	gene2966	.	+	Genbank	gene	ID=gene2966;Name=NCU06761;gbkey=Gene;gene_biotype=protein_coding;locus_tag=NCU06761
CM002237.1	2027844	2031163	gene2967	.	-	Genbank	gene	ID=gene2967;Name=stk-48;description=serine/threonine protein kinase-48;gbkey=Gene;gene=stk-48;gene_biotype=protein_coding;locus_tag=NCU06760
CM002237.1	2032916	2036333	gene2968	.	+	Genbank	gene	ID=gene2968;Name=NCU06759;gbkey=Gene;gene_biotype=protein_coding;locus_tag=NCU06759
CM002237.1	2045098	2050529	gene2971	.	-	Genbank	gene	ID=gene2971;Name=NCU06756;gbkey=Gene;gene_biotype=protein_coding;locus_tag=NCU06756
CM002237.1	2053108	2056766	gene2972	.	+	Genbank	gene	ID=gene2972;Name=NCU06754;gbkey=Gene;gene_biotype=protein_coding;locus_tag=NCU06754
CM002237.1	2057547	2059326	gene2973	.	-	Genbank	gene	ID=gene2973;Name=NCU11158;gbkey=Gene;gene_biotype=protein_coding;locus_tag=NCU11158
CM002237.1	2064757	2066146	gene2976	.	+	Genbank	gene	ID=gene2976;Name=NCU06751;gbkey=Gene;gene_biotype=protein_coding;locus_tag=NCU06751
CM002237.1	2072836	2074616	gene2981	.	+	Genbank	gene	ID=gene2981;Name=NCU06746;gbkey=Gene;gene_biotype=protein_coding;locus_tag=NCU06746
CM002237.1	2083140	2084663	gene2984	.	-	Genbank	gene	ID=gene2984;Name=NCU16552;gbkey=Gene;gene_biotype=protein_coding;locus_tag=NCU16552
CM002237.1	2097642	2102457	gene2991	.	-	Genbank	gene	ID=gene2991;Name=NCU06737;gbkey=Gene;gene_biotype=protein_coding;locus_tag=NCU06737
CM002237.1	2111817	2113428	gene2994	.	-	Genbank	gene	ID=gene2994;Name=NCU10430;gbkey=Gene;gene_biotype=protein_coding;locus_tag=NCU10430
CM002237.1	2170806	2172867	gene2995	.	+	Genbank	gene	ID=gene2995;Name=NCU11427;gbkey=Gene;gene_biotype=protein_coding;locus_tag=NCU11427
CM002237.1	2173809	2178532	gene2996	.	+	Genbank	gene	ID=gene2996;Name=nuc-2;description=nuclease-2;gbkey=Gene;gene=nuc-2;gene_biotype=protein_coding;locus_tag=NCU11426
CM002237.1	2181367	2185210	gene2997	.	+	Genbank	gene	ID=gene2997;Name=NCU01846;gbkey=Gene;gene_biotype=protein_coding;locus_tag=NCU01846;old_locus_tag=NCU11425
CM002237.1	2190291	2194051	gene3000	.	-	Genbank	gene	ID=gene3000;Name=NCU01843;gbkey=Gene;gene_biotype=protein_coding;locus_tag=NCU01843
CM002237.1	2203151	2206327	gene3004	.	+	Genbank	gene	ID=gene3004;Name=NCU01839;gbkey=Gene;gene_biotype=protein_coding;locus_tag=NCU01839;partial=true;start_range=.,2203152
CM002237.1	2206813	2209054	gene3005	.	-	Genbank	gene	ID=gene3005;Name=NCU01838;gbkey=Gene;gene_biotype=protein_coding;locus_tag=NCU01838
CM002237.1	2213887	2214382	gene3006	.	+	Genbank	gene	ID=gene3006;Name=NCU01837;end_range=2214382,.;gbkey=Gene;gene_biotype=protein_coding;locus_tag=NCU01837;partial=true;start_range=.,2213888
CM002237.1	2229854	2231363	gene3008	.	+	Genbank	gene	ID=gene3008;Name=NCU01835;gbkey=Gene;gene_biotype=protein_coding;locus_tag=NCU01835
CM002237.1	2243828	2245071	gene3009	.	+	Genbank	gene	ID=gene3009;Name=NCU01834;gbkey=Gene;gene_biotype=protein_coding;locus_tag=NCU01834;partial=true;start_range=.,2243829
CM002237.1	2248099	2256430	gene3010	.	-	Genbank	gene	ID=gene3010;Name=nik-2;description=nonidentical kinase-2;gbkey=Gene;gene=nik-2;gene_biotype=protein_coding;locus_tag=NCU01833
CM002237.1	2259895	2262383	gene3011	.	+	Genbank	gene	ID=gene3011;Name=NCU01831;gbkey=Gene;gene_biotype=protein_coding;locus_tag=NCU01831
CM002237.1	2269601	2272237	gene3016	.	-	Genbank	gene	ID=gene3016;Name=NCU01826;gbkey=Gene;gene_biotype=protein_coding;locus_tag=NCU01826
CM002237.1	2276043	2278472	gene3017	.	+	Genbank	gene	ID=gene3017;Name=NCU01824;gbkey=Gene;gene_biotype=protein_coding;locus_tag=NCU01824
CM002237.1	2282056	2291659	gene3018	.	+	Genbank	gene	ID=gene3018;Name=NCU01823;gbkey=Gene;gene_biotype=protein_coding;locus_tag=NCU01823
CM002237.1	2296677	2301281	gene3021	.	+	Genbank	gene	ID=gene3021;Name=NCU01820;gbkey=Gene;gene_biotype=protein_coding;locus_tag=NCU01820
CM002237.1	2303528	2307573	gene3022	.	-	Genbank	gene	ID=gene3022;Name=NCU01819;gbkey=Gene;gene_biotype=protein_coding;locus_tag=NCU01819
CM002237.1	2310835	2313031	gene3023	.	+	Genbank	gene	ID=gene3023;Name=NCU01818;gbkey=Gene;gene_biotype=protein_coding;locus_tag=NCU01818;partial=true;start_range=.,2310836
CM002237.1	2319831	2322981	gene3025	.	-	Genbank	gene	ID=gene3025;Name=NCU10309;gbkey=Gene;gene_biotype=protein_coding;locus_tag=NCU10309
CM002237.1	2326796	2330321	gene3026	.	-	Genbank	gene	ID=gene3026;Name=NCU01817;gbkey=Gene;gene_biotype=protein_coding;locus_tag=NCU01817
CM002237.1	2334771	2337690	gene3029	.	-	Genbank	gene	ID=gene3029;Name=NCU01814;gbkey=Gene;gene_biotype=protein_coding;locus_tag=NCU01814
CM002237.1	2341939	2344977	gene3030	.	+	Genbank	gene	ID=gene3030;Name=NCU01813;gbkey=Gene;gene_biotype=protein_coding;locus_tag=NCU01813
CM002237.1	2349488	2352769	gene3033	.	+	Genbank	gene	ID=gene3033;Name=NCU01810;gbkey=Gene;gene_biotype=protein_coding;locus_tag=NCU01810
CM002237.1	2353074	2355977	gene3034	.	+	Genbank	gene	ID=gene3034;Name=NCU01809;gbkey=Gene;gene_biotype=protein_coding;locus_tag=NCU01809
CM002237.1	2363916	2366684	gene3039	.	-	Genbank	gene	ID=gene3039;Name=NCU01804;gbkey=Gene;gene_biotype=protein_coding;locus_tag=NCU01804
CM002237.1	2369061	2371818	gene3040	.	+	Genbank	gene	ID=gene3040;Name=NCU01803;gbkey=Gene;gene_biotype=protein_coding;locus_tag=NCU01803
CM002237.1	2372258	2374067	gene3041	.	+	Genbank	gene	ID=gene3041;Name=NCU01802;end_range=2374067,.;gbkey=Gene;gene_biotype=protein_coding;locus_tag=NCU01802;partial=true;start_range=.,2372259
CM002237.1	2377591	2378772	gene3044	.	-	Genbank	gene	ID=gene3044;Name=NCU01799;gbkey=Gene;gene_biotype=protein_coding;locus_tag=NCU01799
CM002237.1	2379104	2381977	gene3045	.	-	Genbank	gene	ID=gene3045;Name=NCU01798;gbkey=Gene;gene_biotype=protein_coding;locus_tag=NCU01798
CM002237.1	2387560	2389731	gene3048	.	-	Genbank	gene	ID=gene3048;Name=chap;gbkey=Gene;gene=chap;gene_biotype=protein_coding;locus_tag=NCU01796
CM002237.1	2396559	2397835	gene3052	.	-	Genbank	gene	ID=gene3052;Name=NCU16554;end_range=2397835,.;gbkey=Gene;gene_biotype=protein_coding;locus_tag=NCU16554;partial=true
CM002237.1	2398025	2399598	gene3053	.	-	Genbank	gene	ID=gene3053;Name=NCU16555;gbkey=Gene;gene_biotype=protein_coding;locus_tag=NCU16555
CM002237.1	2433074	2439647	gene3063	.	+	Genbank	gene	ID=gene3063;Name=ham-5;description=hyphal anastomosis-5;gbkey=Gene;gene=ham-5;gene_biotype=protein_coding;locus_tag=NCU01789;old_locus_tag=NCU11226%2CNCU11227
CM002237.1	2439816	2443073	gene3064	.	-	Genbank	gene	ID=gene3064;Name=NCU01788;gbkey=Gene;gene_biotype=protein_coding;locus_tag=NCU01788
CM002237.1	2452452	2454251	gene3069	.	-	Genbank	gene	ID=gene3069;Name=NCU01783;gbkey=Gene;gene_biotype=protein_coding;locus_tag=NCU01783
CM002237.1	2455888	2460586	gene3070	.	-	Genbank	gene	ID=gene3070;Name=NCU01782;gbkey=Gene;gene_biotype=protein_coding;locus_tag=NCU01782
CM002237.1	2462601	2465176	gene3071	.	+	Genbank	gene	ID=gene3071;Name=NCU01781;gbkey=Gene;gene_biotype=protein_coding;locus_tag=NCU01781
CM002237.1	2474065	2479165	gene3074	.	+	Genbank	gene	ID=gene3074;Name=NCU01777;gbkey=Gene;gene_biotype=protein_coding;locus_tag=NCU01777
CM002237.1	2479610	2480771	gene3075	.	+	Genbank	gene	ID=gene3075;Name=NCU10828;end_range=2480771,.;gbkey=Gene;gene_biotype=protein_coding;locus_tag=NCU10828;partial=true;start_range=.,2479611
CM002237.1	2481214	2483420	gene3076	.	+	Genbank	gene	ID=gene3076;Name=NCU01776;gbkey=Gene;gene_biotype=protein_coding;locus_tag=NCU01776
CM002237.1	2483416	2489012	gene3077	.	-	Genbank	gene	ID=gene3077;Name=NCU16560;gbkey=Gene;gene_biotype=protein_coding;locus_tag=NCU16560;old_locus_tag=NCU01774%2CNCU01775
CM002237.1	2491274	2495347	gene3078	.	+	Genbank	gene	ID=gene3078;Name=NCU01772;gbkey=Gene;gene_biotype=protein_coding;locus_tag=NCU01772
CM002237.1	2500845	2505844	gene3081	.	-	Genbank	gene	ID=gene3081;Name=NCU01768;gbkey=Gene;gene_biotype=protein_coding;locus_tag=NCU01768
CM002237.1	2512544	2516036	gene3084	.	-	Genbank	gene	ID=gene3084;Name=nuo78;gbkey=Gene;gene=nuo78;gene_biotype=protein_coding;locus_tag=NCU01765
CM002237.1	2516469	2517665	gene3085	.	-	Genbank	gene	ID=gene3085;Name=NCU01764;gbkey=Gene;gene_biotype=protein_coding;locus_tag=NCU01764
CM002237.1	2517841	2519432	gene3086	.	-	Genbank	gene	ID=gene3086;Name=NCU01763;gbkey=Gene;gene_biotype=protein_coding;locus_tag=NCU01763
CM002237.1	2524293	2527522	gene3089	.	+	Genbank	gene	ID=gene3089;Name=NCU01760;gbkey=Gene;gene_biotype=protein_coding;locus_tag=NCU01760;partial=true;start_range=.,2524294
CM002237.1	2539540	2541938	gene3094	.	+	Genbank	gene	ID=gene3094;Name=adh-1;description=alcohol dehydrogenase-1;gbkey=Gene;gene=adh-1;gene_biotype=protein_coding;locus_tag=NCU01754
CM002237.1	2541686	2544442	gene3095	.	-	Genbank	gene	ID=gene3095;Name=NCU01753;gbkey=Gene;gene_biotype=protein_coding;locus_tag=NCU01753
CM002237.1	2546456	2549054	gene3096	.	+	Genbank	gene	ID=gene3096;Name=ncw-2;description=non-anchored cell wall protein-2;gbkey=Gene;gene=ncw-2;gene_biotype=protein_coding;locus_tag=NCU01752
CM002237.1	2553454	2556801	gene3099	.	-	Genbank	gene	ID=gene3099;Name=NCU01748;gbkey=Gene;gene_biotype=protein_coding;locus_tag=NCU01748
CM002237.1	2557014	2561720	gene3100	.	-	Genbank	gene	ID=gene3100;Name=NCU01747;gbkey=Gene;gene_biotype=protein_coding;locus_tag=NCU01747
CM002237.1	2562643	2563823	gene3101	.	-	Genbank	gene	ID=gene3101;Name=NCU01746;gbkey=Gene;gene_biotype=protein_coding;locus_tag=NCU01746
CM002237.1	2563823	2566935	gene3102	.	-	Genbank	gene	ID=gene3102;Name=NCU01745;gbkey=Gene;gene_biotype=protein_coding;locus_tag=NCU01745
CM002237.1	2567181	2576313	gene3103	.	-	Genbank	gene	ID=gene3103;Name=en(am)-2;description=enhancer-2 of am;gbkey=Gene;gene=en(am)-2;gene_biotype=protein_coding;gene_synonym=en-am;locus_tag=NCU01744
CM002237.1	2580628	2583073	gene3104	.	+	Genbank	gene	ID=gene3104;Name=NCU01742;gbkey=Gene;gene_biotype=protein_coding;locus_tag=NCU01742
CM002237.1	2583105	2585070	gene3105	.	-	Genbank	gene	ID=gene3105;Name=NCU01741;gbkey=Gene;gene_biotype=protein_coding;locus_tag=NCU01741
CM002237.1	2585926	2587191	gene3106	.	-	Genbank	gene	ID=gene3106;Name=NCU01740;gbkey=Gene;gene_biotype=protein_coding;locus_tag=NCU01740
CM002237.1	2587194	2588791	gene3107	.	-	Genbank	gene	ID=gene3107;Name=NCU01739;gbkey=Gene;gene_biotype=protein_coding;locus_tag=NCU01739
CM002237.1	2588904	2591166	gene3108	.	-	Genbank	gene	ID=gene3108;Name=preg;description=phosphatase regulation;gbkey=Gene;gene=preg;gene_biotype=protein_coding;locus_tag=NCU01738
CM002237.1	2592728	2597160	gene3109	.	+	Genbank	gene	ID=gene3109;Name=NCU01737;gbkey=Gene;gene_biotype=protein_coding;locus_tag=NCU01737
CM002237.1	2598793	2601814	gene3110	.	+	Genbank	gene	ID=gene3110;Name=NCU01735;gbkey=Gene;gene_biotype=protein_coding;locus_tag=NCU01735
CM002237.1	2604052	2604507	gene3111	.	-	Genbank	gene	ID=gene3111;Name=NCU01734;end_range=2604507,.;gbkey=Gene;gene_biotype=protein_coding;locus_tag=NCU01734;partial=true
CM002237.1	2607928	2611456	gene3112	.	+	Genbank	gene	ID=gene3112;Name=ve-1;description=velvetA-like-1;gbkey=Gene;gene=ve-1;gene_biotype=protein_coding;locus_tag=NCU01731
CM002237.1	2614005	2617692	gene3113	.	+	Genbank	gene	ID=gene3113;Name=NCU01729;gbkey=Gene;gene_biotype=protein_coding;locus_tag=NCU01729
CM002237.1	2620007	2624154	gene3114	.	-	Genbank	gene	ID=gene3114;Name=NCU01728;gbkey=Gene;gene_biotype=protein_coding;locus_tag=NCU01728
CM002237.1	2626360	2629086	gene3115	.	+	Genbank	gene	ID=gene3115;Name=NCU01725;gbkey=Gene;gene_biotype=protein_coding;locus_tag=NCU01725
CM002237.1	2629951	2633540	gene3116	.	+	Genbank	gene	ID=gene3116;Name=NCU01724;gbkey=Gene;gene_biotype=protein_coding;locus_tag=NCU01724
CM002237.1	2634937	2640617	gene3117	.	+	Genbank	gene	ID=gene3117;Name=NCU01722;gbkey=Gene;gene_biotype=protein_coding;locus_tag=NCU01722
CM002237.1	2644626	2646922	gene3118	.	+	Genbank	gene	ID=gene3118;Name=NCU01720;gbkey=Gene;gene_biotype=protein_coding;locus_tag=NCU01720
CM002237.1	2647592	2649669	gene3119	.	-	Genbank	gene	ID=gene3119;Name=NCU01717;end_range=2649669,.;gbkey=Gene;gene_biotype=protein_coding;locus_tag=NCU01717;partial=true;start_range=.,2647593
CM002237.1	2652438	2654749	gene3120	.	-	Genbank	gene	ID=gene3120;Name=NCU01715;gbkey=Gene;gene_biotype=protein_coding;locus_tag=NCU01715
CM002237.1	2655535	2658059	gene3121	.	-	Genbank	gene	ID=gene3121;Name=alf1;description=alf1-like;gbkey=Gene;gene=alf1;gene_biotype=protein_coding;locus_tag=NCU01713
CM002237.1	2664298	2665978	gene3122	.	+	Genbank	gene	ID=gene3122;Name=NCU01706;gbkey=Gene;gene_biotype=protein_coding;locus_tag=NCU01706;partial=true;start_range=.,2664299
CM002237.1	2668234	2670887	gene3123	.	-	Genbank	gene	ID=gene3123;Name=NCU01705;gbkey=Gene;gene_biotype=protein_coding;locus_tag=NCU01705
CM002237.1	2677434	2681558	gene3126	.	-	Genbank	gene	ID=gene3126;Name=NCU01702;gbkey=Gene;gene_biotype=protein_coding;locus_tag=NCU01702
CM002237.1	2688022	2690034	gene3129	.	+	Genbank	gene	ID=gene3129;Name=NCU01699;gbkey=Gene;gene_biotype=protein_coding;locus_tag=NCU01699
CM002237.1	2695053	2699041	gene3132	.	+	Genbank	gene	ID=gene3132;Name=NCU01696;gbkey=Gene;gene_biotype=protein_coding;locus_tag=NCU01696
CM002237.1	2708180	2710811	gene3135	.	+	Genbank	gene	ID=gene3135;Name=NCU01689;gbkey=Gene;gene_biotype=protein_coding;locus_tag=NCU01689
CM002237.1	2710998	2711762	gene3136	.	-	Genbank	gene	ID=gene3136;Name=NCU01688;end_range=2711762,.;gbkey=Gene;gene_biotype=protein_coding;locus_tag=NCU01688;partial=true;start_range=.,2710999
CM002237.1	2719087	2719492	gene3137	.	+	Genbank	gene	ID=gene3137;Name=NCU01686;end_range=2719492,.;gbkey=Gene;gene_biotype=protein_coding;locus_tag=NCU01686;partial=true;start_range=.,2719088
CM002237.1	2720794	2721929	gene3138	.	-	Genbank	gene	ID=gene3138;Name=NCU01684;end_range=2721929,.;gbkey=Gene;gene_biotype=protein_coding;locus_tag=NCU01684;partial=true;start_range=.,2720795
CM002237.1	2730004	2733424	gene3141	.	+	Genbank	gene	ID=gene3141;Name=NCU01679;gbkey=Gene;gene_biotype=protein_coding;locus_tag=NCU01679
CM002237.1	2733412	2736971	gene3142	.	-	Genbank	gene	ID=gene3142;Name=NCU01678;gbkey=Gene;gene_biotype=protein_coding;locus_tag=NCU01678
CM002237.1	2738184	2742430	gene3143	.	-	Genbank	gene	ID=gene3143;Name=NCU01675;gbkey=Gene;gene_biotype=protein_coding;locus_tag=NCU01675
CM002237.1	2745995	2748761	gene3146	.	-	Genbank	gene	ID=gene3146;Name=NCU01672;end_range=2748761,.;gbkey=Gene;gene_biotype=protein_coding;locus_tag=NCU01672;partial=true
CM002237.1	2750614	2752349	gene3147	.	+	Genbank	gene	ID=gene3147;Name=NCU01670;gbkey=Gene;gene_biotype=protein_coding;locus_tag=NCU01670
CM002237.1	2752227	2754392	gene3148	.	-	Genbank	gene	ID=gene3148;Name=prm-3;description=putative arginine methyltransferase-3;gbkey=Gene;gene=prm-3;gene_biotype=protein_coding;locus_tag=NCU01669
CM002237.1	2766837	2768625	gene3153	.	+	Genbank	gene	ID=gene3153;Name=NCU01664;gbkey=Gene;gene_biotype=protein_coding;locus_tag=NCU01664
CM002237.1	2770304	2771885	gene3154	.	-	Genbank	gene	ID=gene3154;Name=NCU01660;gbkey=Gene;gene_biotype=protein_coding;locus_tag=NCU01660
CM002237.1	2774662	2780701	gene3155	.	+	Genbank	gene	ID=gene3155;Name=NCU01659;gbkey=Gene;gene_biotype=protein_coding;locus_tag=NCU01659
CM002237.1	2780802	2784043	gene3156	.	-	Genbank	gene	ID=gene3156;Name=NCU10381;gbkey=Gene;gene_biotype=protein_coding;locus_tag=NCU10381
CM002237.1	2784091	2788975	gene3157	.	-	Genbank	gene	ID=gene3157;Name=NCU01658;gbkey=Gene;gene_biotype=protein_coding;locus_tag=NCU01658;old_locus_tag=NCU11225
CM002237.1	2789456	2790935	gene3158	.	-	Genbank	gene	ID=gene3158;Name=NCU01657;gbkey=Gene;gene_biotype=protein_coding;locus_tag=NCU01657
CM002237.1	2791336	2795556	gene3159	.	-	Genbank	gene	ID=gene3159;Name=dim-9;description=defective in DNA methylation-9;gbkey=Gene;gene=dim-9;gene_biotype=protein_coding;locus_tag=NCU01656;partial=true;start_range=.,2791337
CM002237.1	2796484	2797757	gene3160	.	-	Genbank	gene	ID=gene3160;Name=NCU01655;gbkey=Gene;gene_biotype=protein_coding;locus_tag=NCU01655
CM002237.1	2797973	2801265	gene3161	.	-	Genbank	gene	ID=gene3161;Name=NCU01654;gbkey=Gene;gene_biotype=protein_coding;locus_tag=NCU01654
CM002237.1	2803209	2803890	gene3162	.	+	Genbank	gene	ID=gene3162;Name=NCU01653;end_range=2803890,.;gbkey=Gene;gene_biotype=protein_coding;locus_tag=NCU01653;partial=true;start_range=.,2803210
CM002237.1	2805110	2807226	gene3163	.	+	Genbank	gene	ID=gene3163;Name=NCU01652;gbkey=Gene;gene_biotype=protein_coding;locus_tag=NCU01652
CM002237.1	2812325	2814018	gene3166	.	+	Genbank	gene	ID=gene3166;Name=NCU01649;gbkey=Gene;gene_biotype=protein_coding;locus_tag=NCU01649
CM002237.1	2814398	2819758	gene3167	.	+	Genbank	gene	ID=gene3167;Name=NCU01648;gbkey=Gene;gene_biotype=protein_coding;locus_tag=NCU01648
CM002237.1	2824589	2827029	gene3170	.	+	Genbank	gene	ID=gene3170;Name=NCU01645;gbkey=Gene;gene_biotype=protein_coding;locus_tag=NCU01645
CM002237.1	2837041	2846461	gene3173	.	+	Genbank	gene	ID=gene3173;Name=NCU01642;gbkey=Gene;gene_biotype=protein_coding;locus_tag=NCU01642
CM002237.1	2872772	2874072	gene3178	.	+	Genbank	gene	ID=gene3178;Name=NCU01636;gbkey=Gene;gene_biotype=protein_coding;locus_tag=NCU01636
CM002237.1	2874240	2875647	gene3179	.	-	Genbank	gene	ID=gene3179;Name=hH3;gbkey=Gene;gene=hH3;gene_biotype=protein_coding;locus_tag=NCU01635
CM002237.1	2877349	2878740	gene3180	.	+	Genbank	gene	ID=gene3180;Name=hH4-1;description=histone H4-1;gbkey=Gene;gene=hH4-1;gene_biotype=protein_coding;locus_tag=NCU01634
CM002237.1	2884745	2885529	gene3181	.	-	Genbank	gene	ID=gene3181;Name=NCU16562;gbkey=Gene;gene_biotype=protein_coding;locus_tag=NCU16562
CM002237.1	2887725	2890393	gene3182	.	+	Genbank	gene	ID=gene3182;Name=NCU01633;gbkey=Gene;gene_biotype=protein_coding;locus_tag=NCU01633
CM002237.1	2892404	2897679	gene3183	.	+	Genbank	gene	ID=gene3183;Name=aro-1;description=aromatic-1 gene cluster;gbkey=Gene;gene=aro-1;gene_biotype=protein_coding;gene_synonym=aro-2,aro-4,aro-5,aro-9;locus_tag=NCU01632
CM002237.1	2899016	2900334	gene3184	.	-	Genbank	gene	ID=gene3184;Name=NCU10404;gbkey=Gene;gene_biotype=protein_coding;locus_tag=NCU10404;partial=true;start_range=.,2899017
CM002237.1	2933603	2936878	gene3188	.	+	Genbank	gene	ID=gene3188;Name=NCU01625;gbkey=Gene;gene_biotype=protein_coding;locus_tag=NCU01625
CM002237.1	2937667	2940423	gene3189	.	-	Genbank	gene	ID=gene3189;Name=NCU01623;gbkey=Gene;gene_biotype=protein_coding;locus_tag=NCU01623
CM002237.1	2943013	2944108	gene3190	.	+	Genbank	gene	ID=gene3190;Name=NCU01620;gbkey=Gene;gene_biotype=protein_coding;locus_tag=NCU01620
CM002237.1	2952971	2954651	gene3193	.	+	Genbank	gene	ID=gene3193;Name=NCU01614;gbkey=Gene;gene_biotype=protein_coding;locus_tag=NCU01614
CM002237.1	2969603	2971561	gene3198	.	-	Genbank	gene	ID=gene3198;Name=NCU01608;end_range=2971561,.;gbkey=Gene;gene_biotype=protein_coding;locus_tag=NCU01608;partial=true;start_range=.,2969604
CM002237.1	2973263	2975898	gene3199	.	+	Genbank	gene	ID=gene3199;Name=NCU01607;gbkey=Gene;gene_biotype=protein_coding;locus_tag=NCU01607
CM002237.1	2975928	2977917	gene3200	.	-	Genbank	gene	ID=gene3200;Name=NCU01606;gbkey=Gene;gene_biotype=protein_coding;locus_tag=NCU01606
CM002237.1	2978148	2979759	gene3201	.	-	Genbank	gene	ID=gene3201;Name=mob-1;gbkey=Gene;gene=mob-1;gene_biotype=protein_coding;locus_tag=NCU01605
CM002237.1	3008571	3010466	gene3210	.	+	Genbank	gene	ID=gene3210;Name=NCU01591;end_range=3010466,.;gbkey=Gene;gene_biotype=protein_coding;locus_tag=NCU01591;partial=true;start_range=.,3008572
CM002237.1	3012905	3015387	gene3211	.	+	Genbank	gene	ID=gene3211;Name=hsp60;gbkey=Gene;gene=hsp60;gene_biotype=protein_coding;locus_tag=NCU01589
CM002237.1	3016729	3019011	gene3212	.	+	Genbank	gene	ID=gene3212;Name=NCU01587;gbkey=Gene;gene_biotype=protein_coding;locus_tag=NCU01587
CM002237.1	3019576	3021077	gene3213	.	-	Genbank	gene	ID=gene3213;Name=NCU01585;gbkey=Gene;gene_biotype=protein_coding;locus_tag=NCU01585;old_locus_tag=NCU11224
CM002237.1	3030473	3032493	gene3216	.	-	Genbank	gene	ID=gene3216;Name=NCU01580;gbkey=Gene;gene_biotype=protein_coding;locus_tag=NCU01580
CM002237.1	3034927	3035918	gene3217	.	-	Genbank	gene	ID=gene3217;Name=NCU01579;gbkey=Gene;gene_biotype=protein_coding;locus_tag=NCU01579
CM002237.1	3044746	3046162	gene3223	.	+	Genbank	gene	ID=gene3223;Name=NCU01573;end_range=3046162,.;gbkey=Gene;gene_biotype=protein_coding;locus_tag=NCU01573;partial=true;start_range=.,3044747
CM002237.1	3060290	3062031	gene3228	.	-	Genbank	gene	ID=gene3228;Name=NCU01568;gbkey=Gene;gene_biotype=protein_coding;locus_tag=NCU01568
CM002237.1	3062523	3064442	gene3229	.	-	Genbank	gene	ID=gene3229;Name=NCU01567;end_range=3064442,.;gbkey=Gene;gene_biotype=protein_coding;locus_tag=NCU01567;partial=true;start_range=.,3062524
CM002237.1	3066926	3068568	gene3230	.	+	Genbank	gene	ID=gene3230;Name=NCU01566;gbkey=Gene;gene_biotype=protein_coding;locus_tag=NCU01566
CM002237.1	3068628	3072190	gene3231	.	-	Genbank	gene	ID=gene3231;Name=NCU01565;gbkey=Gene;gene_biotype=protein_coding;locus_tag=NCU01565
CM002237.1	3079220	3080410	gene3234	.	-	Genbank	gene	ID=gene3234;Name=NCU01562;end_range=3080410,.;gbkey=Gene;gene_biotype=protein_coding;locus_tag=NCU01562;partial=true;start_range=.,3079221
CM002237.1	3081155	3083396	gene3235	.	-	Genbank	gene	ID=gene3235;Name=NCU01561;end_range=3083396,.;gbkey=Gene;gene_biotype=protein_coding;locus_tag=NCU01561;partial=true;start_range=.,3081156
CM002237.1	3088596	3089250	gene3238	.	-	Genbank	gene	ID=gene3238;Name=NCU16567;end_range=3089250,.;gbkey=Gene;gene_biotype=protein_coding;locus_tag=NCU16567;partial=true;start_range=.,3088597
CM002237.1	3097438	3098667	gene3239	.	+	Genbank	gene	ID=gene3239;Name=NCU01555;gbkey=Gene;gene_biotype=protein_coding;locus_tag=NCU01555
CM002237.1	3109505	3111625	gene3244	.	+	Genbank	gene	ID=gene3244;Name=NCU01550;gbkey=Gene;gene_biotype=protein_coding;locus_tag=NCU01550
CM002237.1	3111535	3116090	gene3245	.	-	Genbank	gene	ID=gene3245;Name=NCU01549;gbkey=Gene;gene_biotype=protein_coding;locus_tag=NCU01549
CM002237.1	3119842	3121465	gene3248	.	-	Genbank	gene	ID=gene3248;Name=NCU16568;gbkey=Gene;gene_biotype=protein_coding;locus_tag=NCU16568;partial=true;start_range=.,3119843
CM002237.1	3132052	3132460	gene3252	.	+	Genbank	gene	ID=gene3252;Name=NCU16569;end_range=3132460,.;gbkey=Gene;gene_biotype=protein_coding;locus_tag=NCU16569;partial=true;start_range=.,3132053
CM002237.1	3168329	3170610	gene3262	.	+	Genbank	gene	ID=gene3262;Name=NCU01532;gbkey=Gene;gene_biotype=protein_coding;locus_tag=NCU01532
CM002237.1	3171145	3174247	gene3263	.	+	Genbank	gene	ID=gene3263;Name=NCU01531;end_range=3174247,.;gbkey=Gene;gene_biotype=protein_coding;locus_tag=NCU01531;partial=true;start_range=.,3171146
CM002237.1	3176117	3176801	gene3264	.	+	Genbank	gene	ID=gene3264;Name=NCU01530;end_range=3176801,.;gbkey=Gene;gene_biotype=protein_coding;locus_tag=NCU01530;partial=true;start_range=.,3176118
CM002237.1	3178072	3178518	gene3265	.	+	Genbank	gene	ID=gene3265;Name=NCU01529;end_range=3178518,.;gbkey=Gene;gene_biotype=protein_coding;locus_tag=NCU01529;partial=true;start_range=.,3178073
CM002237.1	3180103	3182245	gene3266	.	+	Genbank	gene	ID=gene3266;Name=gpd-1;description=glyceraldehyde-3-phosphate dehydrogenase-1;gbkey=Gene;gene=gpd-1;gene_biotype=protein_coding;gene_synonym=ccg-7;locus_tag=NCU01528
CM002237.1	3188785	3192710	gene3269	.	-	Genbank	gene	ID=gene3269;Name=hda-1;description=histone deacetylase-1;gbkey=Gene;gene=hda-1;gene_biotype=protein_coding;locus_tag=NCU01525
CM002237.1	3193423	3195243	gene3270	.	-	Genbank	gene	ID=gene3270;Name=NCU01524;gbkey=Gene;gene_biotype=protein_coding;locus_tag=NCU01524
CM002237.1	3195788	3197744	gene3271	.	-	Genbank	gene	ID=gene3271;Name=NCU01523;gbkey=Gene;gene_biotype=protein_coding;locus_tag=NCU01523
CM002237.1	3199246	3204527	gene3272	.	+	Genbank	gene	ID=gene3272;Name=cdp-3;gbkey=Gene;gene=cdp-3;gene_biotype=protein_coding;locus_tag=NCU01522
CM002237.1	3204394	3205712	gene3273	.	-	Genbank	gene	ID=gene3273;Name=NCU01521;end_range=3205712,.;gbkey=Gene;gene_biotype=protein_coding;locus_tag=NCU01521;partial=true
CM002237.1	3214127	3217500	gene3278	.	+	Genbank	gene	ID=gene3278;Name=gla-1;description=glucoamylase precursor;gbkey=Gene;gene=gla-1;gene_biotype=protein_coding;locus_tag=NCU01517
CM002237.1	3226157	3227772	gene3284	.	-	Genbank	gene	ID=gene3284;Name=NCU01511;gbkey=Gene;gene_biotype=protein_coding;locus_tag=NCU01511
CM002237.1	3227827	3233310	gene3285	.	-	Genbank	gene	ID=gene3285;Name=NCU01510;gbkey=Gene;gene_biotype=protein_coding;locus_tag=NCU01510
CM002237.1	3233925	3237493	gene3286	.	-	Genbank	gene	ID=gene3286;Name=NCU01509;gbkey=Gene;gene_biotype=protein_coding;locus_tag=NCU01509
CM002237.1	3243753	3245613	gene3289	.	-	Genbank	gene	ID=gene3289;Name=NCU01504;gbkey=Gene;gene_biotype=protein_coding;locus_tag=NCU01504
CM002237.1	3264426	3269512	gene3296	.	-	Genbank	gene	ID=gene3296;Name=prk-8;description=protein kinase-8;gbkey=Gene;gene=prk-8;gene_biotype=protein_coding;gene_synonym=ime-2;locus_tag=NCU01498
CM002237.1	3277455	3280490	gene3297	.	+	Genbank	gene	ID=gene3297;Name=NCU01496;gbkey=Gene;gene_biotype=protein_coding;locus_tag=NCU01496
CM002237.1	3281840	3284759	gene3298	.	+	Genbank	gene	ID=gene3298;Name=NCU01495;end_range=3284759,.;gbkey=Gene;gene_biotype=protein_coding;locus_tag=NCU01495;partial=true;start_range=.,3281841
CM002237.1	3285487	3288363	gene3299	.	+	Genbank	gene	ID=gene3299;Name=NCU01494;gbkey=Gene;gene_biotype=protein_coding;locus_tag=NCU01494
CM002237.1	3290115	3292237	gene3300	.	-	Genbank	gene	ID=gene3300;Name=NCU01493;end_range=3292237,.;gbkey=Gene;gene_biotype=protein_coding;locus_tag=NCU01493;partial=true
CM002237.1	3293281	3297039	gene3301	.	-	Genbank	gene	ID=gene3301;Name=NCU01491;gbkey=Gene;gene_biotype=protein_coding;locus_tag=NCU01491
CM002237.1	3297630	3299466	gene3302	.	-	Genbank	gene	ID=gene3302;Name=NCU01490;gbkey=Gene;gene_biotype=protein_coding;locus_tag=NCU01490;partial=true;start_range=.,3297631
CM002237.1	3338078	3340096	gene3307	.	-	Genbank	gene	ID=gene3307;Name=NCU01485;gbkey=Gene;gene_biotype=protein_coding;locus_tag=NCU01485
CM002237.1	3342199	3344700	gene3308	.	+	Genbank	gene	ID=gene3308;Name=rho-1;description=rho-type GTPase-1;gbkey=Gene;gene=rho-1;gene_biotype=protein_coding;locus_tag=NCU01484
CM002237.1	3345022	3346189	gene3309	.	-	Genbank	gene	ID=gene3309;Name=NCU01483;gbkey=Gene;gene_biotype=protein_coding;locus_tag=NCU01483
CM002237.1	3347848	3350878	gene3310	.	-	Genbank	gene	ID=gene3310;Name=NCU01481;gbkey=Gene;gene_biotype=protein_coding;locus_tag=NCU01481
CM002237.1	3351808	3354711	gene3311	.	-	Genbank	gene	ID=gene3311;Name=NCU10907;gbkey=Gene;gene_biotype=protein_coding;locus_tag=NCU10907
CM002237.1	3360895	3362587	gene3314	.	+	Genbank	gene	ID=gene3314;Name=NCU10035;gbkey=Gene;gene_biotype=protein_coding;locus_tag=NCU10035
CM002237.1	3362516	3365547	gene3315	.	-	Genbank	gene	ID=gene3315;Name=NCU10036;gbkey=Gene;gene_biotype=protein_coding;locus_tag=NCU10036
CM002237.1	3395188	3396961	gene3318	.	-	Genbank	gene	ID=gene3318;Name=NCU08516;gbkey=Gene;gene_biotype=protein_coding;locus_tag=NCU08516
CM002237.1	3418757	3422478	gene3328	.	-	Genbank	gene	ID=gene3328;Name=NCU08509;gbkey=Gene;gene_biotype=protein_coding;locus_tag=NCU08509
CM002237.1	3424078	3424709	gene3329	.	+	Genbank	gene	ID=gene3329;Name=NCU08508;end_range=3424709,.;gbkey=Gene;gene_biotype=protein_coding;locus_tag=NCU08508;partial=true;start_range=.,3424079
CM002237.1	3457837	3462094	gene3338	.	-	Genbank	gene	ID=gene3338;Name=NCU08499;gbkey=Gene;gene_biotype=protein_coding;locus_tag=NCU08499
CM002237.1	3464723	3465674	gene3339	.	+	Genbank	gene	ID=gene3339;Name=NCU08497;gbkey=Gene;gene_biotype=protein_coding;locus_tag=NCU08497
CM002237.1	3465984	3469914	gene3340	.	-	Genbank	gene	ID=gene3340;Name=NCU08496;end_range=3469914,.;gbkey=Gene;gene_biotype=protein_coding;locus_tag=NCU08496;partial=true;start_range=.,3465985
CM002237.1	3471835	3472860	gene3341	.	+	Genbank	gene	ID=gene3341;Name=NCU08495;end_range=3472860,.;gbkey=Gene;gene_biotype=protein_coding;locus_tag=NCU08495;partial=true
CM002237.1	3476837	3477441	gene3344	.	-	Genbank	gene	ID=gene3344;Name=NCU08491;gbkey=Gene;gene_biotype=protein_coding;locus_tag=NCU08491
CM002237.1	3487821	3493366	gene3348	.	-	Genbank	gene	ID=gene3348;Name=NCU08487;gbkey=Gene;gene_biotype=protein_coding;locus_tag=NCU08487
CM002237.1	3514185	3517793	gene3351	.	+	Genbank	gene	ID=gene3351;Name=hsf-2;description=heat-shock transcription factor-2;gbkey=Gene;gene=hsf-2;gene_biotype=protein_coding;locus_tag=NCU08480
CM002237.1	3518378	3519893	gene3352	.	+	Genbank	gene	ID=gene3352;Name=NCU08478;gbkey=Gene;gene_biotype=protein_coding;locus_tag=NCU08478
CM002237.1	3526772	3528890	gene3355	.	-	Genbank	gene	ID=gene3355;Name=NCU08475;gbkey=Gene;gene_biotype=protein_coding;locus_tag=NCU08475
CM002237.1	3532338	3538814	gene3356	.	-	Genbank	gene	ID=gene3356;Name=NCU08473;gbkey=Gene;gene_biotype=protein_coding;locus_tag=NCU08473
CM002237.1	3541950	3543088	gene3357	.	+	Genbank	gene	ID=gene3357;Name=NCU10142;end_range=3543088,.;gbkey=Gene;gene_biotype=protein_coding;locus_tag=NCU10142;partial=true
CM002237.1	3545773	3547178	gene3358	.	-	Genbank	gene	ID=gene3358;Name=NCU08472;end_range=3547178,.;gbkey=Gene;gene_biotype=protein_coding;locus_tag=NCU08472;partial=true;start_range=.,3545774
CM002237.1	3548556	3550855	gene3359	.	-	Genbank	gene	ID=gene3359;Name=tca-9;description=tricarboxylic acid-9;gbkey=Gene;gene=tca-9;gene_biotype=protein_coding;locus_tag=NCU08471
CM002237.1	3552105	3552782	gene3360	.	-	Genbank	gene	ID=gene3360;Name=NCU08470;end_range=3552782,.;gbkey=Gene;gene_biotype=protein_coding;locus_tag=NCU08470;partial=true;start_range=.,3552106
CM002237.1	3553399	3555071	gene3361	.	-	Genbank	gene	ID=gene3361;Name=NCU08469;gbkey=Gene;gene_biotype=protein_coding;locus_tag=NCU08469
CM002237.1	3556058	3560450	gene3362	.	-	Genbank	gene	ID=gene3362;Name=bud6;description=bud6-like;gbkey=Gene;gene=bud6;gene_biotype=protein_coding;locus_tag=NCU08468
CM002237.1	3570904	3572798	gene3366	.	+	Genbank	gene	ID=gene3366;Name=eas;description=easily wettable;gbkey=Gene;gene=eas;gene_biotype=protein_coding;gene_synonym=bli-7,ccg-2;locus_tag=NCU08457
CM002237.1	3577344	3578476	gene3369	.	+	Genbank	gene	ID=gene3369;Name=NCU08455;gbkey=Gene;gene_biotype=protein_coding;locus_tag=NCU08455;partial=true;start_range=.,3577345
CM002237.1	3578409	3579798	gene3370	.	-	Genbank	gene	ID=gene3370;Name=NCU08454;gbkey=Gene;gene_biotype=protein_coding;locus_tag=NCU08454
CM002237.1	3581644	3582529	gene3371	.	+	Genbank	gene	ID=gene3371;Name=NCU08453;end_range=3582529,.;gbkey=Gene;gene_biotype=protein_coding;locus_tag=NCU08453;partial=true;start_range=.,3581645
CM002237.1	3582821	3587141	gene3372	.	-	Genbank	gene	ID=gene3372;Name=NCU08452;gbkey=Gene;gene_biotype=protein_coding;locus_tag=NCU08452
CM002237.1	3590877	3594776	gene3373	.	+	Genbank	gene	ID=gene3373;Name=NCU08449;gbkey=Gene;gene_biotype=protein_coding;locus_tag=NCU08449
CM002237.1	3595672	3597687	gene3374	.	+	Genbank	gene	ID=gene3374;Name=NCU08448;gbkey=Gene;gene_biotype=protein_coding;locus_tag=NCU08448
CM002237.1	3712643	3718148	gene3377	.	+	Genbank	gene	ID=gene3377;Name=NCU08696;gbkey=Gene;gene_biotype=protein_coding;locus_tag=NCU08696
CM002237.1	3718786	3722533	gene3378	.	+	Genbank	gene	ID=gene3378;Name=NCU08697;end_range=3722533,.;gbkey=Gene;gene_biotype=protein_coding;locus_tag=NCU08697;partial=true;start_range=.,3718787
CM002237.1	3723738	3725844	gene3379	.	+	Genbank	gene	ID=gene3379;Name=bli-4;description=blue light-induced-4;gbkey=Gene;gene=bli-4;gene_biotype=protein_coding;locus_tag=NCU08699
CM002237.1	3727390	3732074	gene3380	.	+	Genbank	gene	ID=gene3380;Name=NCU08700;gbkey=Gene;gene_biotype=protein_coding;locus_tag=NCU08700
CM002237.1	3744412	3748512	gene3386	.	+	Genbank	gene	ID=gene3386;Name=NCU08705;gbkey=Gene;gene_biotype=protein_coding;locus_tag=NCU08705;old_locus_tag=NCU11388%2CNCU11389
CM002237.1	3748760	3750846	gene3387	.	-	Genbank	gene	ID=gene3387;Name=NCU08706;gbkey=Gene;gene_biotype=protein_coding;locus_tag=NCU08706
CM002237.1	3751023	3753069	gene3388	.	-	Genbank	gene	ID=gene3388;Name=NCU08707;gbkey=Gene;gene_biotype=protein_coding;locus_tag=NCU08707
CM002237.1	3753500	3756432	gene3389	.	-	Genbank	gene	ID=gene3389;Name=NCU08708;gbkey=Gene;gene_biotype=protein_coding;locus_tag=NCU08708
CM002237.1	3756942	3760900	gene3390	.	-	Genbank	gene	ID=gene3390;Name=NCU08709;gbkey=Gene;gene_biotype=protein_coding;locus_tag=NCU08709
CM002237.1	3769093	3770896	gene3394	.	-	Genbank	gene	ID=gene3394;Name=NCU08713;gbkey=Gene;gene_biotype=protein_coding;locus_tag=NCU08713;old_locus_tag=NCU11390
CM002237.1	3773043	3776758	gene3395	.	+	Genbank	gene	ID=gene3395;Name=NCU08715;gbkey=Gene;gene_biotype=protein_coding;locus_tag=NCU08715
CM002237.1	3777608	3779613	gene3396	.	-	Genbank	gene	ID=gene3396;Name=NCU08716;end_range=3779613,.;gbkey=Gene;gene_biotype=protein_coding;locus_tag=NCU08716;partial=true;start_range=.,3777609
CM002237.1	3786273	3788355	gene3399	.	+	Genbank	gene	ID=gene3399;Name=NCU08718;gbkey=Gene;gene_biotype=protein_coding;locus_tag=NCU08718
CM002237.1	3788708	3790742	gene3400	.	+	Genbank	gene	ID=gene3400;Name=NCU08719;gbkey=Gene;gene_biotype=protein_coding;locus_tag=NCU08719;partial=true;start_range=.,3788709
CM002237.1	3792533	3794040	gene3402	.	-	Genbank	gene	ID=gene3402;Name=NCU08720;gbkey=Gene;gene_biotype=protein_coding;locus_tag=NCU08720
CM002237.1	3801520	3802246	gene3406	.	-	Genbank	gene	ID=gene3406;Name=NCU08724;end_range=3802246,.;gbkey=Gene;gene_biotype=protein_coding;locus_tag=NCU08724;partial=true;start_range=.,3801521
CM002237.1	3805776	3809265	gene3407	.	-	Genbank	gene	ID=gene3407;Name=fl;gbkey=Gene;gene=fl;gene_biotype=protein_coding;gene_synonym=acon;locus_tag=NCU08726
CM002237.1	3814517	3816166	gene3410	.	-	Genbank	gene	ID=gene3410;Name=NCU08729;gbkey=Gene;gene_biotype=protein_coding;locus_tag=NCU08729
CM002237.1	3827141	3829394	gene3416	.	-	Genbank	gene	ID=gene3416;Name=NCU08734;end_range=3829394,.;gbkey=Gene;gene_biotype=protein_coding;locus_tag=NCU08734;partial=true;start_range=.,3827142
CM002237.1	3830350	3832192	gene3417	.	-	Genbank	gene	ID=gene3417;Name=NCU08735;end_range=3832192,.;gbkey=Gene;gene_biotype=protein_coding;locus_tag=NCU08735;partial=true
CM002237.1	3833964	3835497	gene3418	.	+	Genbank	gene	ID=gene3418;Name=NCU08736;gbkey=Gene;gene_biotype=protein_coding;locus_tag=NCU08736
CM002237.1	3837746	3840081	gene3419	.	+	Genbank	gene	ID=gene3419;Name=NCU08737;gbkey=Gene;gene_biotype=protein_coding;locus_tag=NCU08737
CM002237.1	3842218	3845206	gene3421	.	-	Genbank	gene	ID=gene3421;Name=NCU08738;gbkey=Gene;gene_biotype=protein_coding;locus_tag=NCU08738
CM002237.1	3848626	3850614	gene3422	.	-	Genbank	gene	ID=gene3422;Name=NCU08739;gbkey=Gene;gene_biotype=protein_coding;locus_tag=NCU08739
CM002237.1	3855429	3859274	gene3424	.	-	Genbank	gene	ID=gene3424;Name=ham-3;description=hyphal anastomosis-3;gbkey=Gene;gene=ham-3;gene_biotype=protein_coding;locus_tag=NCU08741
CM002237.1	3866394	3868339	gene3427	.	+	Genbank	gene	ID=gene3427;Name=NCU08744;gbkey=Gene;gene_biotype=protein_coding;locus_tag=NCU08744
CM002237.1	3870394	3871165	gene3428	.	-	Genbank	gene	ID=gene3428;Name=NCU08745;end_range=3871165,.;gbkey=Gene;gene_biotype=protein_coding;locus_tag=NCU08745;partial=true;start_range=.,3870395
CM002237.1	3873517	3875060	gene3429	.	+	Genbank	gene	ID=gene3429;Name=NCU08746;gbkey=Gene;gene_biotype=protein_coding;locus_tag=NCU08746
CM002237.1	3875260	3877329	gene3430	.	-	Genbank	gene	ID=gene3430;Name=NCU08747;gbkey=Gene;gene_biotype=protein_coding;locus_tag=NCU08747
CM002237.1	3883966	3886016	gene3433	.	-	Genbank	gene	ID=gene3433;Name=NCU08750;end_range=3886016,.;gbkey=Gene;gene_biotype=protein_coding;locus_tag=NCU08750;partial=true;start_range=.,3883967
CM002237.1	3937326	3938667	gene3434	.	-	Genbank	gene	ID=gene3434;Name=NCU08402;gbkey=Gene;gene_biotype=protein_coding;locus_tag=NCU08402
CM002237.1	3944413	3949668	gene3437	.	+	Genbank	gene	ID=gene3437;Name=NCU08404;gbkey=Gene;gene_biotype=protein_coding;locus_tag=NCU08404;partial=true;start_range=.,3944414
CM002237.1	3951461	3952459	gene3438	.	-	Genbank	gene	ID=gene3438;Name=NCU08405;end_range=3952459,.;gbkey=Gene;gene_biotype=protein_coding;locus_tag=NCU08405;partial=true;start_range=.,3951462
CM002237.1	3954215	3955217	gene3439	.	-	Genbank	gene	ID=gene3439;Name=NCU08406;end_range=3955217,.;gbkey=Gene;gene_biotype=protein_coding;locus_tag=NCU08406;partial=true;start_range=.,3954216
CM002237.1	3956770	3958483	gene3440	.	-	Genbank	gene	ID=gene3440;Name=NCU08407;gbkey=Gene;gene_biotype=protein_coding;locus_tag=NCU08407
CM002237.1	3958850	3960125	gene3441	.	-	Genbank	gene	ID=gene3441;Name=NCU16587;gbkey=Gene;gene_biotype=protein_coding;locus_tag=NCU16587
CM002237.1	3969677	3971675	gene3446	.	-	Genbank	gene	ID=gene3446;Name=NCU08411;gbkey=Gene;gene_biotype=protein_coding;locus_tag=NCU08411
CM002237.1	3974094	3975441	gene3447	.	+	Genbank	gene	ID=gene3447;Name=NCU08412;end_range=3975441,.;gbkey=Gene;gene_biotype=protein_coding;locus_tag=NCU08412;partial=true;start_range=.,3974095
CM002237.1	3978000	3979124	gene3448	.	+	Genbank	gene	ID=gene3448;Name=NCU08413;gbkey=Gene;gene_biotype=protein_coding;locus_tag=NCU08413
CM002237.1	3983781	3988240	gene3452	.	-	Genbank	gene	ID=gene3452;Name=NCU08417;end_range=3988240,.;gbkey=Gene;gene_biotype=protein_coding;locus_tag=NCU08417;old_locus_tag=NCU10479;partial=true
CM002237.1	3991317	3992621	gene3453	.	+	Genbank	gene	ID=gene3453;Name=NCU16589;gbkey=Gene;gene_biotype=protein_coding;locus_tag=NCU16589
CM002237.1	3994316	3996466	gene3454	.	-	Genbank	gene	ID=gene3454;Name=NCU08418;gbkey=Gene;gene_biotype=protein_coding;locus_tag=NCU08418;old_locus_tag=NCU10306
CM002237.1	4001875	4007129	gene3455	.	+	Genbank	gene	ID=gene3455;Name=NCU08420;gbkey=Gene;gene_biotype=protein_coding;locus_tag=NCU08420
CM002237.1	4008237	4010214	gene3456	.	-	Genbank	gene	ID=gene3456;Name=NCU08421;gbkey=Gene;gene_biotype=protein_coding;locus_tag=NCU08421
CM002237.1	4013286	4018727	gene3457	.	+	Genbank	gene	ID=gene3457;Name=bdp-3;gbkey=Gene;gene=bdp-3;gene_biotype=protein_coding;locus_tag=NCU08423
CM002237.1	4020736	4021831	gene3458	.	+	Genbank	gene	ID=gene3458;Name=NCU10246;gbkey=Gene;gene_biotype=protein_coding;locus_tag=NCU10246
CM002237.1	4022391	4024482	gene3459	.	+	Genbank	gene	ID=gene3459;Name=NCU10245;end_range=4024482,.;gbkey=Gene;gene_biotype=protein_coding;locus_tag=NCU10245;partial=true;start_range=.,4022392
CM002237.1	4025036	4026952	gene3460	.	+	Genbank	gene	ID=gene3460;Name=NCU08425;gbkey=Gene;gene_biotype=protein_coding;locus_tag=NCU08425
CM002237.1	4028398	4030051	gene3461	.	+	Genbank	gene	ID=gene3461;Name=NCU10393;end_range=4030051,.;gbkey=Gene;gene_biotype=protein_coding;locus_tag=NCU10393;partial=true;start_range=.,4028399
CM002237.1	4030503	4033143	gene3462	.	+	Genbank	gene	ID=gene3462;Name=NCU10392;gbkey=Gene;gene_biotype=protein_coding;locus_tag=NCU10392
CM002237.1	4033286	4035005	gene3463	.	+	Genbank	gene	ID=gene3463;Name=NCU08427;gbkey=Gene;gene_biotype=protein_coding;locus_tag=NCU08427
CM002237.1	4034929	4036895	gene3464	.	-	Genbank	gene	ID=gene3464;Name=NCU08428;gbkey=Gene;gene_biotype=protein_coding;locus_tag=NCU08428
CM002237.1	4037480	4039574	gene3465	.	-	Genbank	gene	ID=gene3465;Name=NCU08429;gbkey=Gene;gene_biotype=protein_coding;locus_tag=NCU08429
CM002237.1	4048128	4049047	gene3469	.	-	Genbank	gene	ID=gene3469;Name=NCU08432;gbkey=Gene;gene_biotype=protein_coding;locus_tag=NCU08432
CM002237.1	4049732	4051420	gene3470	.	-	Genbank	gene	ID=gene3470;Name=NCU08433;gbkey=Gene;gene_biotype=protein_coding;locus_tag=NCU08433
CM002237.1	4062586	4064801	gene3473	.	+	Genbank	gene	ID=gene3473;Name=NCU08436;gbkey=Gene;gene_biotype=protein_coding;locus_tag=NCU08436
CM002237.1	4067623	4072400	gene3476	.	-	Genbank	gene	ID=gene3476;Name=NCU08439;gbkey=Gene;gene_biotype=protein_coding;locus_tag=NCU08439
CM002237.1	4074074	4075347	gene3477	.	-	Genbank	gene	ID=gene3477;Name=NCU08440;gbkey=Gene;gene_biotype=protein_coding;locus_tag=NCU08440
CM002237.1	4077023	4083472	gene3478	.	+	Genbank	gene	ID=gene3478;Name=NCU08441;gbkey=Gene;gene_biotype=protein_coding;locus_tag=NCU08441
CM002237.1	4084337	4084715	gene3479	.	+	Genbank	gene	ID=gene3479;Name=NCU08442;end_range=4084715,.;gbkey=Gene;gene_biotype=protein_coding;locus_tag=NCU08442;partial=true;start_range=.,4084338
CM002237.1	4085563	4090013	gene3480	.	-	Genbank	gene	ID=gene3480;Name=NCU08443;gbkey=Gene;gene_biotype=protein_coding;locus_tag=NCU08443
CM002237.1	4094629	4097004	gene3481	.	-	Genbank	gene	ID=gene3481;Name=NCU08445;gbkey=Gene;gene_biotype=protein_coding;locus_tag=NCU08445
CM002237.1	4129415	4133255	gene3483	.	+	Genbank	gene	ID=gene3483;Name=NCU09335;gbkey=Gene;gene_biotype=protein_coding;locus_tag=NCU09335
CM002237.1	4132287	4133283	gene3484	.	-	Genbank	gene	ID=gene3484;Name=NCU16591;gbkey=Gene;gene_biotype=protein_coding;locus_tag=NCU16591
CM002237.1	4135230	4137503	gene3485	.	-	Genbank	gene	ID=gene3485;Name=NCU09336;gbkey=Gene;gene_biotype=protein_coding;locus_tag=NCU09336
CM002237.1	4158159	4160993	gene3488	.	-	Genbank	gene	ID=gene3488;Name=NCU09338;end_range=4160993,.;gbkey=Gene;gene_biotype=protein_coding;locus_tag=NCU09338;partial=true;start_range=.,4158160
CM002237.1	4164713	4165274	gene3489	.	-	Genbank	gene	ID=gene3489;Name=NCU09339;end_range=4165274,.;gbkey=Gene;gene_biotype=protein_coding;locus_tag=NCU09339;partial=true;start_range=.,4164714
CM002237.1	4170237	4171479	gene3490	.	+	Genbank	gene	ID=gene3490;Name=NCU09342;end_range=4171479,.;gbkey=Gene;gene_biotype=protein_coding;locus_tag=NCU09342;partial=true
CM002237.1	4177545	4180504	gene3493	.	+	Genbank	gene	ID=gene3493;Name=nmt-1;description=no message in thiamine-1;gbkey=Gene;gene=nmt-1;gene_biotype=protein_coding;locus_tag=NCU09345
CM002237.1	4181491	4187208	gene3494	.	+	Genbank	gene	ID=gene3494;Name=NCU16593;Note=old_locus_tag NCU09346 has been split into new_locus_tags (NCU16593%2CNCU16594);end_range=4187208,.;gbkey=Gene;gene_biotype=protein_coding;locus_tag=NCU16593;old_locus_tag=NCU09346;partial=true
CM002237.1	4187448	4188672	gene3495	.	+	Genbank	gene	ID=gene3495;Name=NCU16594;Note=old_locus_tag NCU09346 has been split into new_locus_tags (NCU16593%2CNCU16594);end_range=4188672,.;gbkey=Gene;gene_biotype=protein_coding;locus_tag=NCU16594;old_locus_tag=NCU09346;partial=true;start_range=.,4187449
CM002237.1	4197883	4200108	gene3498	.	+	Genbank	gene	ID=gene3498;Name=NCU09349;gbkey=Gene;gene_biotype=protein_coding;locus_tag=NCU09349
CM002237.1	4200549	4202684	gene3499	.	-	Genbank	gene	ID=gene3499;Name=NCU09350;gbkey=Gene;gene_biotype=protein_coding;locus_tag=NCU09350
CM002237.1	4205246	4205693	gene3500	.	-	Genbank	gene	ID=gene3500;Name=NCU09351;end_range=4205693,.;gbkey=Gene;gene_biotype=protein_coding;locus_tag=NCU09351;partial=true;start_range=.,4205247
CM002237.1	4209456	4212864	gene3501	.	+	Genbank	gene	ID=gene3501;Name=NCU09352;gbkey=Gene;gene_biotype=protein_coding;locus_tag=NCU09352
CM002237.1	4213494	4216857	gene3502	.	+	Genbank	gene	ID=gene3502;Name=NCU16595;Note=old_locus_tag NCU09353 has been split into new_locus_tags (NCU16596%2CNCU16595);gbkey=Gene;gene_biotype=protein_coding;locus_tag=NCU16595;old_locus_tag=NCU09353
CM002237.1	4216985	4218423	gene3503	.	+	Genbank	gene	ID=gene3503;Name=NCU16596;Note=old_locus_tag NCU09353 has been split into new_locus_tags (NCU16596%2CNCU16595);gbkey=Gene;gene_biotype=protein_coding;locus_tag=NCU16596;old_locus_tag=NCU09353
CM002237.1	4219233	4222288	gene3504	.	+	Genbank	gene	ID=gene3504;Name=NCU09354;gbkey=Gene;gene_biotype=protein_coding;locus_tag=NCU09354
CM002237.1	4239024	4241456	gene3510	.	-	Genbank	gene	ID=gene3510;Name=NCU09358;gbkey=Gene;gene_biotype=protein_coding;locus_tag=NCU09358
CM002237.1	4263001	4264847	gene3511	.	+	Genbank	gene	ID=gene3511;Name=NCU09777;gbkey=Gene;gene_biotype=protein_coding;locus_tag=NCU09777
CM002237.1	4265049	4266907	gene3512	.	+	Genbank	gene	ID=gene3512;Name=NCU16599;end_range=4266907,.;gbkey=Gene;gene_biotype=protein_coding;locus_tag=NCU16599;partial=true;start_range=.,4265050
CM002237.1	4267287	4268211	gene3513	.	+	Genbank	gene	ID=gene3513;Name=NCU09776;end_range=4268211,.;gbkey=Gene;gene_biotype=protein_coding;locus_tag=NCU09776;partial=true;start_range=.,4267288
CM002237.1	4269307	4270336	gene3514	.	+	Genbank	gene	ID=gene3514;Name=NCU09775;end_range=4270336,.;gbkey=Gene;gene_biotype=protein_coding;locus_tag=NCU09775;partial=true;start_range=.,4269308
CM002237.1	4275465	4278203	gene3517	.	-	Genbank	gene	ID=gene3517;Name=NCU09772;gbkey=Gene;gene_biotype=protein_coding;locus_tag=NCU09772
CM002237.1	4279016	4281309	gene3518	.	-	Genbank	gene	ID=gene3518;Name=NCU09771;gbkey=Gene;gene_biotype=protein_coding;locus_tag=NCU09771
CM002237.1	4286174	4288883	gene3519	.	+	Genbank	gene	ID=gene3519;Name=acu-8;description=acetate utilization-8;gbkey=Gene;gene=acu-8;gene_biotype=protein_coding;locus_tag=NCU09770
CM002237.1	4291181	4291996	gene3520	.	+	Genbank	gene	ID=gene3520;Name=NCU09768;end_range=4291996,.;gbkey=Gene;gene_biotype=protein_coding;locus_tag=NCU09768;partial=true;start_range=.,4291182
CM002237.1	4292154	4294497	gene3521	.	-	Genbank	gene	ID=gene3521;Name=NCU09767;gbkey=Gene;gene_biotype=protein_coding;locus_tag=NCU09767
CM002237.1	4300569	4301915	gene3524	.	-	Genbank	gene	ID=gene3524;Name=NCU09765;gbkey=Gene;gene_biotype=protein_coding;locus_tag=NCU09765
CM002237.1	4302439	4303922	gene3525	.	-	Genbank	gene	ID=gene3525;Name=NCU09764;gbkey=Gene;gene_biotype=protein_coding;locus_tag=NCU09764
CM002237.1	4305218	4306415	gene3526	.	-	Genbank	gene	ID=gene3526;Name=NCU11416;end_range=4306415,.;gbkey=Gene;gene_biotype=protein_coding;locus_tag=NCU11416;partial=true;start_range=.,4305219
CM002237.1	4323534	4325867	gene3532	.	+	Genbank	gene	ID=gene3532;Name=NCU09759;gbkey=Gene;gene_biotype=protein_coding;locus_tag=NCU09759
CM002237.1	4330821	4336743	gene3533	.	+	Genbank	gene	ID=gene3533;Name=NCU09758;gbkey=Gene;gene_biotype=protein_coding;locus_tag=NCU09758
CM002237.1	4341632	4343327	gene3536	.	-	Genbank	gene	ID=gene3536;Name=NCU09755;gbkey=Gene;gene_biotype=protein_coding;locus_tag=NCU09755
CM002237.1	4343496	4344888	gene3537	.	-	Genbank	gene	ID=gene3537;Name=NCU09754;gbkey=Gene;gene_biotype=protein_coding;locus_tag=NCU09754
CM002237.1	4359884	4361970	gene3538	.	+	Genbank	gene	ID=gene3538;Name=NCU09461;gbkey=Gene;gene_biotype=protein_coding;locus_tag=NCU09461
CM002237.1	4367026	4367654	gene3541	.	+	Genbank	gene	ID=gene3541;Name=NCU09464;gbkey=Gene;gene_biotype=protein_coding;locus_tag=NCU09464;partial=true;start_range=.,4367027
CM002237.1	4376994	4380245	gene3546	.	+	Genbank	gene	ID=gene3546;Name=tba-2;description=tubulin alpha-2;gbkey=Gene;gene=tba-2;gene_biotype=protein_coding;locus_tag=NCU09468
CM002237.1	4380943	4386281	gene3547	.	+	Genbank	gene	ID=gene3547;Name=NCU09469;gbkey=Gene;gene_biotype=protein_coding;locus_tag=NCU09469
CM002237.1	4386696	4388109	gene3548	.	-	Genbank	gene	ID=gene3548;Name=NCU09470;end_range=4388109,.;gbkey=Gene;gene_biotype=protein_coding;locus_tag=NCU09470;partial=true;start_range=.,4386697
CM002237.1	4405531	4407556	gene3555	.	+	Genbank	gene	ID=gene3555;Name=aac;description=ADP%2C ATP carrier protein;gbkey=Gene;gene=aac;gene_biotype=protein_coding;gene_synonym=acp;locus_tag=NCU09477
CM002237.1	4407664	4409112	gene3556	.	+	Genbank	gene	ID=gene3556;Name=NCU09478;gbkey=Gene;gene_biotype=protein_coding;locus_tag=NCU09478
CM002237.1	4410677	4411546	gene3557	.	+	Genbank	gene	ID=gene3557;Name=NCU09479;end_range=4411546,.;gbkey=Gene;gene_biotype=protein_coding;locus_tag=NCU09479;partial=true;start_range=.,4410678
CM002237.1	4417857	4422646	gene3560	.	-	Genbank	gene	ID=gene3560;Name=NCU09482;gbkey=Gene;gene_biotype=protein_coding;locus_tag=NCU09482
CM002237.1	4424720	4426911	gene3561	.	+	Genbank	gene	ID=gene3561;Name=NCU09483;gbkey=Gene;gene_biotype=protein_coding;locus_tag=NCU09483
CM002237.1	4426884	4428862	gene3562	.	-	Genbank	gene	ID=gene3562;Name=NCU09484;end_range=4428862,.;gbkey=Gene;gene_biotype=protein_coding;locus_tag=NCU09484;partial=true
CM002237.1	4430505	4433956	gene3563	.	+	Genbank	gene	ID=gene3563;Name=NCU09485;gbkey=Gene;gene_biotype=protein_coding;locus_tag=NCU09485
CM002237.1	4434416	4437058	gene3564	.	+	Genbank	gene	ID=gene3564;Name=gh13-3;description=glycosyl hydrolase family 13-3;gbkey=Gene;gene=gh13-3;gene_biotype=protein_coding;locus_tag=NCU09486
CM002237.1	4437281	4438739	gene3565	.	-	Genbank	gene	ID=gene3565;Name=NCU09487;gbkey=Gene;gene_biotype=protein_coding;locus_tag=NCU09487
CM002237.1	4447139	4448862	gene3570	.	-	Genbank	gene	ID=gene3570;Name=NCU09490;end_range=4448862,.;gbkey=Gene;gene_biotype=protein_coding;locus_tag=NCU09490;partial=true;start_range=.,4447140
CM002237.1	4451074	4452364	gene3571	.	-	Genbank	gene	ID=gene3571;Name=NCU09491;gbkey=Gene;gene_biotype=protein_coding;locus_tag=NCU09491
CM002237.1	4457763	4465976	gene3574	.	+	Genbank	gene	ID=gene3574;Name=NCU09492;gbkey=Gene;gene_biotype=protein_coding;locus_tag=NCU09492
CM002237.1	4466317	4468439	gene3575	.	+	Genbank	gene	ID=gene3575;Name=NCU09494;end_range=4468439,.;gbkey=Gene;gene_biotype=protein_coding;locus_tag=NCU09494;partial=true;start_range=.,4466318
CM002237.1	4468612	4470618	gene3576	.	+	Genbank	gene	ID=gene3576;Name=set-6;description=set-domain histone methyltransferase-6;gbkey=Gene;gene=set-6;gene_biotype=protein_coding;locus_tag=NCU09495
CM002238.1	9256	12729	gene3577	.	+	Genbank	gene	ID=gene3577;Name=NCU09526;gbkey=Gene;gene_biotype=protein_coding;locus_tag=NCU09526
CM002238.1	12870	14169	gene3578	.	+	Genbank	gene	ID=gene3578;Name=NCU09525;gbkey=Gene;gene_biotype=protein_coding;locus_tag=NCU09525
CM002238.1	23388	29028	gene3583	.	+	Genbank	gene	ID=gene3583;Name=NCU09520;gbkey=Gene;gene_biotype=protein_coding;locus_tag=NCU09520
CM002238.1	29170	30638	gene3584	.	+	Genbank	gene	ID=gene3584;Name=NCU09519;gbkey=Gene;gene_biotype=protein_coding;locus_tag=NCU09519
CM002238.1	32760	35175	gene3586	.	-	Genbank	gene	ID=gene3586;Name=NCU09518;gbkey=Gene;gene_biotype=protein_coding;locus_tag=NCU09518
CM002238.1	48621	51780	gene3589	.	+	Genbank	gene	ID=gene3589;Name=NCU09514;gbkey=Gene;gene_biotype=protein_coding;locus_tag=NCU09514
CM002238.1	53168	56089	gene3590	.	+	Genbank	gene	ID=gene3590;Name=NCU09513;gbkey=Gene;gene_biotype=protein_coding;locus_tag=NCU09513
CM002238.1	60157	61810	gene3593	.	-	Genbank	gene	ID=gene3593;Name=NCU09510;gbkey=Gene;gene_biotype=protein_coding;locus_tag=NCU09510
CM002238.1	78705	80592	gene3594	.	+	Genbank	gene	ID=gene3594;Name=NCU09509;gbkey=Gene;gene_biotype=protein_coding;locus_tag=NCU09509
CM002238.1	82823	85350	gene3597	.	-	Genbank	gene	ID=gene3597;Name=NCU11406;gbkey=Gene;gene_biotype=protein_coding;locus_tag=NCU11406
CM002238.1	85930	89527	gene3598	.	-	Genbank	gene	ID=gene3598;Name=NCU11405;gbkey=Gene;gene_biotype=protein_coding;locus_tag=NCU11405
CM002238.1	91056	92443	gene3599	.	+	Genbank	gene	ID=gene3599;Name=NCU09506;gbkey=Gene;gene_biotype=protein_coding;locus_tag=NCU09506
CM002238.1	94068	96232	gene3600	.	+	Genbank	gene	ID=gene3600;Name=NCU09505;Note=old_locus_tag NCU10970 has been split into new_locus_tags (NCU09505%2CNCU09504);gbkey=Gene;gene_biotype=protein_coding;locus_tag=NCU09505;old_locus_tag=NCU10970
CM002238.1	96577	99187	gene3601	.	+	Genbank	gene	ID=gene3601;Name=NCU09504;Note=old_locus_tag NCU10970 has been split into new_locus_tags (NCU09505%2CNCU09504);gbkey=Gene;gene_biotype=protein_coding;locus_tag=NCU09504;old_locus_tag=NCU10970
CM002238.1	100166	103696	gene3602	.	+	Genbank	gene	ID=gene3602;Name=NCU09503;gbkey=Gene;gene_biotype=protein_coding;locus_tag=NCU09503
CM002238.1	103970	107924	gene3603	.	-	Genbank	gene	ID=gene3603;Name=NCU09502;gbkey=Gene;gene_biotype=protein_coding;locus_tag=NCU09502
CM002238.1	119584	121352	gene3606	.	+	Genbank	gene	ID=gene3606;Name=NCU09498;gbkey=Gene;gene_biotype=protein_coding;locus_tag=NCU09498
CM002238.1	124319	126665	gene3608	.	+	Genbank	gene	ID=gene3608;Name=NCU09497;gbkey=Gene;gene_biotype=protein_coding;locus_tag=NCU09497
CM002238.1	127360	132582	gene3609	.	-	Genbank	gene	ID=gene3609;Name=NCU09496;gbkey=Gene;gene_biotype=protein_coding;locus_tag=NCU09496
CM002238.1	149431	150364	gene3610	.	-	Genbank	gene	ID=gene3610;Name=NCU09145;end_range=150364,.;gbkey=Gene;gene_biotype=protein_coding;locus_tag=NCU09145;partial=true;start_range=.,149432
CM002238.1	157121	158491	gene3611	.	-	Genbank	gene	ID=gene3611;Name=NCU09147;gbkey=Gene;gene_biotype=protein_coding;locus_tag=NCU09147
CM002238.1	159464	161404	gene3612	.	-	Genbank	gene	ID=gene3612;Name=NCU09148;end_range=161404,.;gbkey=Gene;gene_biotype=protein_coding;locus_tag=NCU09148;partial=true
CM002238.1	163882	164706	gene3613	.	+	Genbank	gene	ID=gene3613;Name=NCU09149;end_range=164706,.;gbkey=Gene;gene_biotype=protein_coding;locus_tag=NCU09149;partial=true;start_range=.,163883
CM002238.1	165972	167007	gene3614	.	-	Genbank	gene	ID=gene3614;Name=NCU09150;end_range=167007,.;gbkey=Gene;gene_biotype=protein_coding;locus_tag=NCU09150;partial=true;start_range=.,165973
CM002238.1	189368	191716	gene3620	.	+	Genbank	gene	ID=gene3620;Name=NCU09156;gbkey=Gene;gene_biotype=protein_coding;locus_tag=NCU09156
CM002238.1	192754	197661	gene3621	.	+	Genbank	gene	ID=gene3621;Name=NCU09157;gbkey=Gene;gene_biotype=protein_coding;locus_tag=NCU09157
CM002238.1	199774	200169	gene3622	.	-	Genbank	gene	ID=gene3622;Name=NCU09158;end_range=200169,.;gbkey=Gene;gene_biotype=protein_coding;locus_tag=NCU09158;partial=true;start_range=.,199775
CM002238.1	202080	204463	gene3623	.	-	Genbank	gene	ID=gene3623;Name=NCU09159;gbkey=Gene;gene_biotype=protein_coding;locus_tag=NCU09159;partial=true;start_range=.,202081
CM002238.1	205021	206533	gene3624	.	-	Genbank	gene	ID=gene3624;Name=NCU09160;gbkey=Gene;gene_biotype=protein_coding;locus_tag=NCU09160
CM002238.1	209446	211043	gene3625	.	+	Genbank	gene	ID=gene3625;Name=NCU09161;gbkey=Gene;gene_biotype=protein_coding;locus_tag=NCU09161
CM002238.1	212892	217716	gene3626	.	+	Genbank	gene	ID=gene3626;Name=NCU09162;gbkey=Gene;gene_biotype=protein_coding;locus_tag=NCU09162
CM002238.1	219918	221618	gene3628	.	-	Genbank	gene	ID=gene3628;Name=NCU09163;end_range=221618,.;gbkey=Gene;gene_biotype=protein_coding;locus_tag=NCU09163;old_locus_tag=NCU10119;partial=true;start_range=.,219919
CM002238.1	228015	229458	gene3632	.	-	Genbank	gene	ID=gene3632;Name=NCU09166;end_range=229458,.;gbkey=Gene;gene_biotype=protein_coding;locus_tag=NCU09166;partial=true;start_range=.,228016
CM002238.1	241500	243748	gene3637	.	-	Genbank	gene	ID=gene3637;Name=NCU09171;end_range=243748,.;gbkey=Gene;gene_biotype=protein_coding;locus_tag=NCU09171;partial=true;start_range=.,241501
CM002238.1	245252	247405	gene3638	.	-	Genbank	gene	ID=gene3638;Name=NCU09172;end_range=247405,.;gbkey=Gene;gene_biotype=protein_coding;locus_tag=NCU09172;partial=true;start_range=.,245253
CM002238.1	260695	262549	gene3643	.	+	Genbank	gene	ID=gene3643;Name=NCU09176;gbkey=Gene;gene_biotype=protein_coding;locus_tag=NCU09176
CM002238.1	263454	264422	gene3644	.	-	Genbank	gene	ID=gene3644;Name=NCU09177;end_range=264422,.;gbkey=Gene;gene_biotype=protein_coding;locus_tag=NCU09177;partial=true;start_range=.,263455
CM002238.1	266739	267175	gene3645	.	+	Genbank	gene	ID=gene3645;Name=NCU16611;end_range=267175,.;gbkey=Gene;gene_biotype=protein_coding;locus_tag=NCU16611;partial=true;start_range=.,266740
CM002238.1	269061	271142	gene3646	.	+	Genbank	gene	ID=gene3646;Name=NCU09178;gbkey=Gene;gene_biotype=protein_coding;locus_tag=NCU09178;partial=true;start_range=.,269062
CM002238.1	272106	273360	gene3647	.	+	Genbank	gene	ID=gene3647;Name=NCU09179;end_range=273360,.;gbkey=Gene;gene_biotype=protein_coding;locus_tag=NCU09179;partial=true;start_range=.,272107
CM002238.1	276772	277640	gene3650	.	+	Genbank	gene	ID=gene3650;Name=NCU09182;gbkey=Gene;gene_biotype=protein_coding;locus_tag=NCU09182
CM002238.1	277683	279201	gene3651	.	-	Genbank	gene	ID=gene3651;Name=NCU09183;end_range=279201,.;gbkey=Gene;gene_biotype=protein_coding;locus_tag=NCU09183;partial=true;start_range=.,277684
CM002238.1	280999	282805	gene3652	.	+	Genbank	gene	ID=gene3652;Name=NCU09184;end_range=282805,.;gbkey=Gene;gene_biotype=protein_coding;locus_tag=NCU09184;old_locus_tag=NCU11400%2CNCU11401;partial=true;start_range=.,281000
CM002238.1	328149	328634	gene3660	.	+	Genbank	gene	ID=gene3660;Name=NCU10629;end_range=328634,.;gbkey=Gene;gene_biotype=protein_coding;locus_tag=NCU10629;partial=true;start_range=.,328150
CM002238.1	330510	333488	gene3662	.	-	Genbank	gene	ID=gene3662;Name=NCU10001;gbkey=Gene;gene_biotype=protein_coding;locus_tag=NCU10001
CM002238.1	334729	338173	gene3663	.	-	Genbank	gene	ID=gene3663;Name=NCU10002;gbkey=Gene;gene_biotype=protein_coding;locus_tag=NCU10002
CM002238.1	338278	340718	gene3664	.	-	Genbank	gene	ID=gene3664;Name=NCU10003;gbkey=Gene;gene_biotype=protein_coding;locus_tag=NCU10003
CM002238.1	382226	382889	gene3667	.	+	Genbank	gene	ID=gene3667;Name=NCU16614;end_range=382889,.;gbkey=Gene;gene_biotype=protein_coding;locus_tag=NCU16614;partial=true;start_range=.,382227
CM002238.1	388932	390336	gene3670	.	-	Genbank	gene	ID=gene3670;Name=NCU05657;end_range=390336,.;gbkey=Gene;gene_biotype=protein_coding;locus_tag=NCU05657;partial=true;start_range=.,388933
CM002238.1	396310	397505	gene3673	.	+	Genbank	gene	ID=gene3673;Name=NCU05660;end_range=397505,.;gbkey=Gene;gene_biotype=protein_coding;locus_tag=NCU05660;partial=true;start_range=.,396311
CM002238.1	399176	399894	gene3674	.	+	Genbank	gene	ID=gene3674;Name=NCU05661;end_range=399894,.;gbkey=Gene;gene_biotype=protein_coding;locus_tag=NCU05661;partial=true;start_range=.,399177
CM002238.1	404823	408883	gene3677	.	-	Genbank	gene	ID=gene3677;Name=NCU05664;gbkey=Gene;gene_biotype=protein_coding;locus_tag=NCU05664
CM002238.1	412992	413936	gene3678	.	+	Genbank	gene	ID=gene3678;Name=NCU10605;end_range=413936,.;gbkey=Gene;gene_biotype=protein_coding;locus_tag=NCU10605;partial=true;start_range=.,412993
CM002238.1	416217	416814	gene3679	.	-	Genbank	gene	ID=gene3679;Name=NCU05666;end_range=416814,.;gbkey=Gene;gene_biotype=protein_coding;locus_tag=NCU05666;partial=true;start_range=.,416218
CM002238.1	417348	420268	gene3680	.	-	Genbank	gene	ID=gene3680;Name=acw-3;description=anchored cell wall protein-3;gbkey=Gene;gene=acw-3;gene_biotype=protein_coding;locus_tag=NCU05667
CM002238.1	421419	422927	gene3681	.	-	Genbank	gene	ID=gene3681;Name=NCU05668;end_range=422927,.;gbkey=Gene;gene_biotype=protein_coding;locus_tag=NCU05668;partial=true
CM002238.1	425597	426575	gene3682	.	-	Genbank	gene	ID=gene3682;Name=NCU05669;end_range=426575,.;gbkey=Gene;gene_biotype=protein_coding;locus_tag=NCU05669;partial=true;start_range=.,425598
CM002238.1	427249	428547	gene3683	.	-	Genbank	gene	ID=gene3683;Name=NCU05670;Note=old_locus_tag NCU11136 has been split into new_locus_tags (NCU05671%2CNCU05670);end_range=428547,.;gbkey=Gene;gene_biotype=protein_coding;locus_tag=NCU05670;old_locus_tag=NCU11136;partial=true
CM002238.1	429336	430124	gene3684	.	-	Genbank	gene	ID=gene3684;Name=NCU05671;Note=old_locus_tag NCU11136 has been split into new_locus_tags (NCU05671%2CNCU05670);end_range=430124,.;gbkey=Gene;gene_biotype=protein_coding;locus_tag=NCU05671;old_locus_tag=NCU11136;partial=true;start_range=.,429337
CM002238.1	431889	432362	gene3685	.	+	Genbank	gene	ID=gene3685;Name=NCU05672;end_range=432362,.;gbkey=Gene;gene_biotype=protein_coding;locus_tag=NCU05672;partial=true;start_range=.,431890
CM002238.1	448519	449458	gene3686	.	-	Genbank	gene	ID=gene3686;Name=NCU05673;end_range=449458,.;gbkey=Gene;gene_biotype=protein_coding;locus_tag=NCU05673;partial=true;start_range=.,448520
CM002238.1	449716	452595	gene3687	.	-	Genbank	gene	ID=gene3687;Name=NCU05674;end_range=452595,.;gbkey=Gene;gene_biotype=protein_coding;locus_tag=NCU05674;partial=true;start_range=.,449717
CM002238.1	456204	456978	gene3690	.	-	Genbank	gene	ID=gene3690;Name=NCU05677;end_range=456978,.;gbkey=Gene;gene_biotype=protein_coding;locus_tag=NCU05677;partial=true;start_range=.,456205
CM002238.1	458930	459470	gene3691	.	-	Genbank	gene	ID=gene3691;Name=NCU05678;end_range=459470,.;gbkey=Gene;gene_biotype=protein_coding;locus_tag=NCU05678;partial=true;start_range=.,458931
CM002238.1	460978	462154	gene3692	.	-	Genbank	gene	ID=gene3692;Name=NCU05679;end_range=462154,.;gbkey=Gene;gene_biotype=protein_coding;locus_tag=NCU05679;partial=true;start_range=.,460979
CM002238.1	464830	467988	gene3693	.	+	Genbank	gene	ID=gene3693;Name=NCU05680;gbkey=Gene;gene_biotype=protein_coding;locus_tag=NCU05680
CM002238.1	472739	474151	gene3694	.	+	Genbank	gene	ID=gene3694;Name=NCU05681;gbkey=Gene;gene_biotype=protein_coding;locus_tag=NCU05681;partial=true;start_range=.,472740
CM002238.1	489745	493079	gene3695	.	+	Genbank	gene	ID=gene3695;Name=NCU05683;gbkey=Gene;gene_biotype=protein_coding;locus_tag=NCU05683
CM002238.1	495589	502216	gene3696	.	+	Genbank	gene	ID=gene3696;Name=NCU05685;gbkey=Gene;gene_biotype=protein_coding;locus_tag=NCU05685
CM002238.1	505564	508417	gene3697	.	+	Genbank	gene	ID=gene3697;Name=NCU05686;gbkey=Gene;gene_biotype=protein_coding;locus_tag=NCU05686
CM002238.1	510919	512896	gene3698	.	+	Genbank	gene	ID=gene3698;Name=NCU05687;gbkey=Gene;gene_biotype=protein_coding;locus_tag=NCU05687
CM002238.1	513501	515338	gene3699	.	+	Genbank	gene	ID=gene3699;Name=NCU05688;gbkey=Gene;gene_biotype=protein_coding;locus_tag=NCU05688
CM002238.1	520321	523274	gene3702	.	+	Genbank	gene	ID=gene3702;Name=NCU05691;gbkey=Gene;gene_biotype=protein_coding;locus_tag=NCU05691
CM002238.1	523807	524636	gene3703	.	+	Genbank	gene	ID=gene3703;Name=NCU05692;end_range=524636,.;gbkey=Gene;gene_biotype=protein_coding;locus_tag=NCU05692;partial=true;start_range=.,523808
CM002238.1	525380	527712	gene3704	.	+	Genbank	gene	ID=gene3704;Name=NCU05693;gbkey=Gene;gene_biotype=protein_coding;locus_tag=NCU05693
CM002238.1	529477	532658	gene3705	.	+	Genbank	gene	ID=gene3705;Name=NCU05694;gbkey=Gene;gene_biotype=protein_coding;locus_tag=NCU05694
CM002238.1	533359	537779	gene3706	.	-	Genbank	gene	ID=gene3706;Name=NCU05695;gbkey=Gene;gene_biotype=protein_coding;locus_tag=NCU05695
CM002238.1	544814	548560	gene3710	.	+	Genbank	gene	ID=gene3710;Name=NCU05697;gbkey=Gene;gene_biotype=protein_coding;locus_tag=NCU05697
CM002238.1	552039	553005	gene3711	.	-	Genbank	gene	ID=gene3711;Name=NCU05698;end_range=553005,.;gbkey=Gene;gene_biotype=protein_coding;locus_tag=NCU05698;partial=true;start_range=.,552040
CM002238.1	555278	557222	gene3712	.	+	Genbank	gene	ID=gene3712;Name=NCU05699;end_range=557222,.;gbkey=Gene;gene_biotype=protein_coding;locus_tag=NCU05699;partial=true;start_range=.,555279
CM002238.1	560816	562427	gene3713	.	-	Genbank	gene	ID=gene3713;Name=NCU05700;end_range=562427,.;gbkey=Gene;gene_biotype=protein_coding;locus_tag=NCU05700;partial=true;start_range=.,560817
CM002238.1	569442	570430	gene3714	.	+	Genbank	gene	ID=gene3714;Name=NCU05703;end_range=570430,.;gbkey=Gene;gene_biotype=protein_coding;locus_tag=NCU05703;partial=true
CM002238.1	581470	582914	gene3717	.	-	Genbank	gene	ID=gene3717;Name=NCU05706;gbkey=Gene;gene_biotype=protein_coding;locus_tag=NCU05706
CM002238.1	584540	585538	gene3718	.	+	Genbank	gene	ID=gene3718;Name=NCU05707;gbkey=Gene;gene_biotype=protein_coding;locus_tag=NCU05707
CM002238.1	589842	592636	gene3721	.	-	Genbank	gene	ID=gene3721;Name=NCU10387;gbkey=Gene;gene_biotype=protein_coding;locus_tag=NCU10387
CM002238.1	595536	597110	gene3722	.	-	Genbank	gene	ID=gene3722;Name=NCU05710;gbkey=Gene;gene_biotype=protein_coding;locus_tag=NCU05710
CM002238.1	597467	598705	gene3723	.	-	Genbank	gene	ID=gene3723;Name=NCU05711;end_range=598705,.;gbkey=Gene;gene_biotype=protein_coding;locus_tag=NCU05711;partial=true;start_range=.,597468
CM002238.1	599367	600708	gene3724	.	-	Genbank	gene	ID=gene3724;Name=NCU05712;gbkey=Gene;gene_biotype=protein_coding;locus_tag=NCU05712
CM002238.1	601855	603223	gene3725	.	-	Genbank	gene	ID=gene3725;Name=NCU05713;gbkey=Gene;gene_biotype=protein_coding;locus_tag=NCU05713;partial=true;start_range=.,601856
CM002238.1	605737	607565	gene3726	.	+	Genbank	gene	ID=gene3726;Name=NCU05714;gbkey=Gene;gene_biotype=protein_coding;locus_tag=NCU05714
CM002238.1	607913	612129	gene3727	.	+	Genbank	gene	ID=gene3727;Name=NCU05715;gbkey=Gene;gene_biotype=protein_coding;locus_tag=NCU05715
CM002238.1	612307	615497	gene3728	.	+	Genbank	gene	ID=gene3728;Name=NCU05716;gbkey=Gene;gene_biotype=protein_coding;locus_tag=NCU05716
CM002238.1	615708	617421	gene3729	.	+	Genbank	gene	ID=gene3729;Name=37S ribosomal protein Mrp17;description=37S ribosomal protein Mrp17;gbkey=Gene;gene=37S ribosomal protein Mrp17;gene_biotype=protein_coding;locus_tag=NCU05717
CM002238.1	617685	622316	gene3730	.	-	Genbank	gene	ID=gene3730;Name=NCU05718;gbkey=Gene;gene_biotype=protein_coding;locus_tag=NCU05718
CM002238.1	625155	627550	gene3731	.	-	Genbank	gene	ID=gene3731;Name=NCU05720;gbkey=Gene;gene_biotype=protein_coding;locus_tag=NCU05720
CM002238.1	627910	634467	gene3732	.	-	Genbank	gene	ID=gene3732;Name=NCU05721;gbkey=Gene;gene_biotype=protein_coding;locus_tag=NCU05721
CM002238.1	636808	638843	gene3733	.	-	Genbank	gene	ID=gene3733;Name=NCU05722;end_range=638843,.;gbkey=Gene;gene_biotype=protein_coding;locus_tag=NCU05722;partial=true;start_range=.,636809
CM002238.1	639376	644614	gene3734	.	-	Genbank	gene	ID=gene3734;Name=NCU05723;gbkey=Gene;gene_biotype=protein_coding;locus_tag=NCU05723
CM002238.1	665621	666576	gene3738	.	-	Genbank	gene	ID=gene3738;Name=NCU05728;gbkey=Gene;gene_biotype=protein_coding;locus_tag=NCU05728
CM002238.1	671123	672125	gene3739	.	+	Genbank	gene	ID=gene3739;Name=NCU05730;gbkey=Gene;gene_biotype=protein_coding;locus_tag=NCU05730
CM002238.1	673231	674187	gene3740	.	+	Genbank	gene	ID=gene3740;Name=trx;description=thioredoxin;gbkey=Gene;gene=trx;gene_biotype=protein_coding;locus_tag=NCU05731
CM002238.1	675050	675894	gene3741	.	+	Genbank	gene	ID=gene3741;Name=NCU05732;end_range=675894,.;gbkey=Gene;gene_biotype=protein_coding;locus_tag=NCU05732;partial=true;start_range=.,675051
CM002238.1	681887	682855	gene3744	.	-	Genbank	gene	ID=gene3744;Name=NCU10596;end_range=682855,.;gbkey=Gene;gene_biotype=protein_coding;locus_tag=NCU10596;partial=true;start_range=.,681888
CM002238.1	813118	813977	gene3746	.	-	Genbank	gene	ID=gene3746;Name=NCU05742;end_range=813977,.;gbkey=Gene;gene_biotype=protein_coding;locus_tag=NCU05742;partial=true;start_range=.,813119
CM002238.1	965450	967346	gene3747	.	+	Genbank	gene	ID=gene3747;Name=NCU07815;gbkey=Gene;gene_biotype=protein_coding;locus_tag=NCU07815
CM002238.1	972479	974377	gene3750	.	+	Genbank	gene	ID=gene3750;Name=ncw-3;description=non-anchored cell wall protein-3;gbkey=Gene;gene=ncw-3;gene_biotype=protein_coding;locus_tag=NCU07817
CM002238.1	975360	976669	gene3751	.	+	Genbank	gene	ID=gene3751;Name=NCU07818;end_range=976669,.;gbkey=Gene;gene_biotype=protein_coding;locus_tag=NCU07818;partial=true;start_range=.,975361
CM002238.1	981618	983387	gene3754	.	+	Genbank	gene	ID=gene3754;Name=NCU07821;end_range=983387,.;gbkey=Gene;gene_biotype=protein_coding;locus_tag=NCU07821;partial=true
CM002238.1	983810	985578	gene3755	.	+	Genbank	gene	ID=gene3755;Name=NCU07822;gbkey=Gene;gene_biotype=protein_coding;locus_tag=NCU07822
CM002238.1	988744	991445	gene3758	.	-	Genbank	gene	ID=gene3758;Name=NCU07825;end_range=991445,.;gbkey=Gene;gene_biotype=protein_coding;locus_tag=NCU07825;partial=true;start_range=.,988745
CM002238.1	997572	999548	gene3761	.	+	Genbank	gene	ID=gene3761;Name=NCU07828;gbkey=Gene;gene_biotype=protein_coding;locus_tag=NCU07828
CM002238.1	1016387	1017001	gene3766	.	-	Genbank	gene	ID=gene3766;Name=NCU07833;gbkey=Gene;gene_biotype=protein_coding;locus_tag=NCU07833;partial=true;start_range=.,1016388
CM002238.1	1020152	1021420	gene3767	.	+	Genbank	gene	ID=gene3767;Name=NCU07834;end_range=1021420,.;gbkey=Gene;gene_biotype=protein_coding;locus_tag=NCU07834;partial=true;start_range=.,1020153
CM002238.1	1059963	1062628	gene3772	.	-	Genbank	gene	ID=gene3772;Name=NCU07840;gbkey=Gene;gene_biotype=protein_coding;locus_tag=NCU07840;partial=true;start_range=.,1059964
CM002238.1	1063207	1065157	gene3773	.	-	Genbank	gene	ID=gene3773;Name=NCU07841;end_range=1065157,.;gbkey=Gene;gene_biotype=protein_coding;locus_tag=NCU07841;partial=true
CM002238.1	1066816	1069356	gene3774	.	+	Genbank	gene	ID=gene3774;Name=wsc;description=Woronin sorting complex;gbkey=Gene;gene=wsc;gene_biotype=protein_coding;locus_tag=NCU07842
CM002238.1	1069159	1070961	gene3775	.	-	Genbank	gene	ID=gene3775;Name=NCU07843;gbkey=Gene;gene_biotype=protein_coding;locus_tag=NCU07843
CM002238.1	1077780	1080168	gene3778	.	-	Genbank	gene	ID=gene3778;Name=NCU07846;gbkey=Gene;gene_biotype=protein_coding;locus_tag=NCU07846
CM002238.1	1085823	1086126	gene3779	.	-	Genbank	gene	ID=gene3779;Name=NCU07847;end_range=1086126,.;gbkey=Gene;gene_biotype=protein_coding;locus_tag=NCU07847;partial=true;start_range=.,1085824
CM002238.1	1087807	1088953	gene3780	.	+	Genbank	gene	ID=gene3780;Name=NCU07848;end_range=1088953,.;gbkey=Gene;gene_biotype=protein_coding;locus_tag=NCU07848;partial=true
CM002238.1	1096506	1099726	gene3782	.	-	Genbank	gene	ID=gene3782;Name=thi-4;gbkey=Gene;gene=thi-4;gene_biotype=protein_coding;locus_tag=NCU07849
CM002238.1	1099741	1103951	gene3783	.	-	Genbank	gene	ID=gene3783;Name=nor-1;description=NADP oxidase regulator-1;gbkey=Gene;gene=nor-1;gene_biotype=protein_coding;locus_tag=NCU07850
CM002238.1	1110709	1112553	gene3786	.	-	Genbank	gene	ID=gene3786;Name=NCU07853;gbkey=Gene;gene_biotype=protein_coding;locus_tag=NCU07853
CM002238.1	1114297	1120162	gene3787	.	+	Genbank	gene	ID=gene3787;Name=NCU07854;gbkey=Gene;gene_biotype=protein_coding;locus_tag=NCU07854
CM002238.1	1128803	1130193	gene3791	.	+	Genbank	gene	ID=gene3791;Name=NCU07858;gbkey=Gene;gene_biotype=protein_coding;locus_tag=NCU07858
CM002238.1	1130518	1133224	gene3792	.	-	Genbank	gene	ID=gene3792;Name=NCU07859;gbkey=Gene;gene_biotype=protein_coding;locus_tag=NCU07859
CM002238.1	1133755	1136674	gene3793	.	-	Genbank	gene	ID=gene3793;Name=gh13-5;description=glycosylhydrolase 13-5;gbkey=Gene;gene=gh13-5;gene_biotype=protein_coding;locus_tag=NCU07860
CM002238.1	1138758	1141198	gene3794	.	+	Genbank	gene	ID=gene3794;Name=NCU07861;gbkey=Gene;gene_biotype=protein_coding;locus_tag=NCU07861
CM002238.1	1140128	1142537	gene3795	.	-	Genbank	gene	ID=gene3795;Name=NCU07862;gbkey=Gene;gene_biotype=protein_coding;locus_tag=NCU07862
CM002238.1	1144182	1151505	gene3796	.	+	Genbank	gene	ID=gene3796;Name=NCU07863;gbkey=Gene;gene_biotype=protein_coding;locus_tag=NCU07863
CM002238.1	1151623	1153790	gene3797	.	+	Genbank	gene	ID=gene3797;Name=NCU07864;gbkey=Gene;gene_biotype=protein_coding;locus_tag=NCU07864
CM002238.1	1177404	1180008	gene3803	.	+	Genbank	gene	ID=gene3803;Name=NCU07869;gbkey=Gene;gene_biotype=protein_coding;locus_tag=NCU07869
CM002238.1	1188638	1192368	gene3807	.	-	Genbank	gene	ID=gene3807;Name=prk-2;description=protein kinase-2;gbkey=Gene;gene=prk-2;gene_biotype=protein_coding;locus_tag=NCU07872
CM002238.1	1196593	1200310	gene3808	.	-	Genbank	gene	ID=gene3808;Name=NCU07874;gbkey=Gene;gene_biotype=protein_coding;locus_tag=NCU07874
CM002238.1	1202025	1204555	gene3809	.	+	Genbank	gene	ID=gene3809;Name=NCU07875;gbkey=Gene;gene_biotype=protein_coding;locus_tag=NCU07875
CM002238.1	1206101	1208847	gene3810	.	-	Genbank	gene	ID=gene3810;Name=NCU07876;gbkey=Gene;gene_biotype=protein_coding;locus_tag=NCU07876
CM002238.1	1211885	1213038	gene3811	.	+	Genbank	gene	ID=gene3811;Name=NCU16623;Note=old_locus_tag NCU07877 has been split into new_locus_tags (NCU16623%2CNCU16624);end_range=1213038,.;gbkey=Gene;gene_biotype=protein_coding;locus_tag=NCU16623;old_locus_tag=NCU07877;partial=true;start_range=.,1211886
CM002238.1	1213528	1215473	gene3812	.	+	Genbank	gene	ID=gene3812;Name=NCU16624;Note=old_locus_tag NCU07877 has been split into new_locus_tags (NCU16623%2CNCU16624);gbkey=Gene;gene_biotype=protein_coding;locus_tag=NCU16624;old_locus_tag=NCU07877
CM002238.1	1215451	1217505	gene3813	.	-	Genbank	gene	ID=gene3813;Name=NCU07878;gbkey=Gene;gene_biotype=protein_coding;locus_tag=NCU07878
CM002238.1	1228246	1230839	gene3818	.	+	Genbank	gene	ID=gene3818;Name=NCU07883;gbkey=Gene;gene_biotype=protein_coding;locus_tag=NCU07883
CM002238.1	1236055	1237272	gene3821	.	+	Genbank	gene	ID=gene3821;Name=NCU07886;gbkey=Gene;gene_biotype=protein_coding;locus_tag=NCU07886
CM002238.1	1237271	1239466	gene3822	.	-	Genbank	gene	ID=gene3822;Name=NCU07887;gbkey=Gene;gene_biotype=protein_coding;locus_tag=NCU07887
CM002238.1	1247223	1249624	gene3825	.	+	Genbank	gene	ID=gene3825;Name=xyk-1;gbkey=Gene;gene=xyk-1;gene_biotype=protein_coding;locus_tag=NCU11353
CM002238.1	1250180	1252409	gene3826	.	+	Genbank	gene	ID=gene3826;Name=NCU11352;gbkey=Gene;gene_biotype=protein_coding;locus_tag=NCU11352
CM002238.1	1274506	1277507	gene3827	.	+	Genbank	gene	ID=gene3827;Name=NCU06405;gbkey=Gene;gene_biotype=protein_coding;locus_tag=NCU06405
CM002238.1	1278333	1281333	gene3828	.	+	Genbank	gene	ID=gene3828;Name=NCU06406;gbkey=Gene;gene_biotype=protein_coding;locus_tag=NCU06406
CM002238.1	1281953	1285426	gene3829	.	+	Genbank	gene	ID=gene3829;Name=NCU10675;gbkey=Gene;gene_biotype=protein_coding;locus_tag=NCU10675
CM002238.1	1286024	1290248	gene3830	.	+	Genbank	gene	ID=gene3830;Name=NCU10397;gbkey=Gene;gene_biotype=protein_coding;locus_tag=NCU10397
CM002238.1	1291162	1295655	gene3831	.	-	Genbank	gene	ID=gene3831;Name=vad-3;description=vegetative asexual development-3;gbkey=Gene;gene=vad-3;gene_biotype=protein_coding;locus_tag=NCU06407
CM002238.1	1306482	1311141	gene3834	.	+	Genbank	gene	ID=gene3834;Name=vad-4;description=vegetative asexual development-4;gbkey=Gene;gene=vad-4;gene_biotype=protein_coding;locus_tag=NCU06411
CM002238.1	1323352	1324768	gene3842	.	-	Genbank	gene	ID=gene3842;Name=NCU06415;gbkey=Gene;gene_biotype=protein_coding;locus_tag=NCU06415
CM002238.1	1328617	1331182	gene3845	.	-	Genbank	gene	ID=gene3845;Name=NCU06418;gbkey=Gene;gene_biotype=protein_coding;locus_tag=NCU06418
CM002238.1	1333214	1336588	gene3846	.	+	Genbank	gene	ID=gene3846;Name=mek-1;description=MAPK/ERK kinase;gbkey=Gene;gene=mek-1;gene_biotype=protein_coding;locus_tag=NCU06419
CM002238.1	1336780	1337245	gene3847	.	+	Genbank	gene	ID=gene3847;Name=NCU16630;end_range=1337245,.;gbkey=Gene;gene_biotype=protein_coding;locus_tag=NCU16630;partial=true;start_range=.,1336781
CM002238.1	1346144	1347475	gene3848	.	+	Genbank	gene	ID=gene3848;Name=NCU06420;gbkey=Gene;gene_biotype=protein_coding;locus_tag=NCU06420
CM002238.1	1348759	1349924	gene3849	.	+	Genbank	gene	ID=gene3849;Name=stk-41;end_range=1349924,.;gbkey=Gene;gene=stk-41;gene_biotype=protein_coding;locus_tag=NCU06421;partial=true;start_range=.,1348760
CM002238.1	1350647	1352704	gene3850	.	+	Genbank	gene	ID=gene3850;Name=stk-42;end_range=1352704,.;gbkey=Gene;gene=stk-42;gene_biotype=protein_coding;locus_tag=NCU06422;partial=true
CM002238.1	1357460	1359228	gene3853	.	-	Genbank	gene	ID=gene3853;Name=NCU06424;gbkey=Gene;gene_biotype=protein_coding;locus_tag=NCU06424
CM002238.1	1369011	1370586	gene3854	.	-	Genbank	gene	ID=gene3854;Name=NCU06425;end_range=1370586,.;gbkey=Gene;gene_biotype=protein_coding;locus_tag=NCU06425;partial=true
CM002238.1	1375442	1376278	gene3855	.	+	Genbank	gene	ID=gene3855;Name=NCU06426;end_range=1376278,.;gbkey=Gene;gene_biotype=protein_coding;locus_tag=NCU06426;partial=true;start_range=.,1375443
CM002238.1	1377694	1378620	gene3856	.	-	Genbank	gene	ID=gene3856;Name=NCU06427;end_range=1378620,.;gbkey=Gene;gene_biotype=protein_coding;locus_tag=NCU06427;partial=true;start_range=.,1377695
CM002238.1	1380694	1384660	gene3857	.	-	Genbank	gene	ID=gene3857;Name=NCU06428;gbkey=Gene;gene_biotype=protein_coding;locus_tag=NCU06428
CM002238.1	1390264	1393958	gene3858	.	+	Genbank	gene	ID=gene3858;Name=NCU06429;gbkey=Gene;gene_biotype=protein_coding;locus_tag=NCU06429;partial=true;start_range=.,1390265
CM002238.1	1393997	1397060	gene3859	.	-	Genbank	gene	ID=gene3859;Name=NCU06430;gbkey=Gene;gene_biotype=protein_coding;locus_tag=NCU06430
CM002238.1	1410822	1415498	gene3866	.	+	Genbank	gene	ID=gene3866;Name=NCU06437;gbkey=Gene;gene_biotype=protein_coding;locus_tag=NCU06437
CM002238.1	1425389	1428165	gene3871	.	+	Genbank	gene	ID=gene3871;Name=NCU06443;end_range=1428165,.;gbkey=Gene;gene_biotype=protein_coding;locus_tag=NCU06443;partial=true
CM002238.1	1437408	1439927	gene3874	.	-	Genbank	gene	ID=gene3874;Name=NCU06446;gbkey=Gene;gene_biotype=protein_coding;locus_tag=NCU06446
CM002238.1	1444167	1448796	gene3877	.	-	Genbank	gene	ID=gene3877;Name=trk;description=transport of potassium;gbkey=Gene;gene=trk;gene_biotype=protein_coding;locus_tag=NCU06449
CM002238.1	1462667	1465414	gene3882	.	-	Genbank	gene	ID=gene3882;Name=cdc42;description=cell division cycle 42-like;gbkey=Gene;gene=cdc42;gene_biotype=protein_coding;locus_tag=NCU06454
CM002238.1	1470128	1472531	gene3885	.	+	Genbank	gene	ID=gene3885;Name=NCU11320;gbkey=Gene;gene_biotype=protein_coding;locus_tag=NCU11320
CM002238.1	1472842	1475441	gene3886	.	+	Genbank	gene	ID=gene3886;Name=NCU06457;gbkey=Gene;gene_biotype=protein_coding;locus_tag=NCU06457
CM002238.1	1478835	1483746	gene3887	.	+	Genbank	gene	ID=gene3887;Name=NCU06459;gbkey=Gene;gene_biotype=protein_coding;locus_tag=NCU06459
CM002238.1	1494835	1496412	gene3892	.	-	Genbank	gene	ID=gene3892;Name=NCU06464;gbkey=Gene;gene_biotype=protein_coding;locus_tag=NCU06464
CM002238.1	1498564	1500902	gene3893	.	+	Genbank	gene	ID=gene3893;Name=NCU06465;gbkey=Gene;gene_biotype=protein_coding;locus_tag=NCU06465
CM002238.1	1506238	1509602	gene3894	.	+	Genbank	gene	ID=gene3894;Name=NCU06467;gbkey=Gene;gene_biotype=protein_coding;locus_tag=NCU06467
CM002238.1	1537921	1540471	gene3901	.	+	Genbank	gene	ID=gene3901;Name=NCU06474;end_range=1540471,.;gbkey=Gene;gene_biotype=protein_coding;locus_tag=NCU06474;partial=true;start_range=.,1537922
CM002238.1	1541603	1542567	gene3902	.	+	Genbank	gene	ID=gene3902;Name=NCU06475;end_range=1542567,.;gbkey=Gene;gene_biotype=protein_coding;locus_tag=NCU06475;partial=true;start_range=.,1541604
CM002238.1	1546924	1547737	gene3905	.	+	Genbank	gene	ID=gene3905;Name=NCU16633;end_range=1547737,.;gbkey=Gene;gene_biotype=protein_coding;locus_tag=NCU16633;partial=true
CM002238.1	1548322	1550218	gene3906	.	-	Genbank	gene	ID=gene3906;Name=NCU06478;gbkey=Gene;gene_biotype=protein_coding;locus_tag=NCU06478
CM002238.1	1552644	1553847	gene3907	.	+	Genbank	gene	ID=gene3907;Name=NCU06479;gbkey=Gene;gene_biotype=protein_coding;locus_tag=NCU06479;partial=true;start_range=.,1552645
CM002238.1	1554708	1555852	gene3908	.	+	Genbank	gene	ID=gene3908;Name=NCU06480;end_range=1555852,.;gbkey=Gene;gene_biotype=protein_coding;locus_tag=NCU06480;partial=true;start_range=.,1554709
CM002238.1	1558566	1562937	gene3909	.	-	Genbank	gene	ID=gene3909;Name=NCU06481;gbkey=Gene;gene_biotype=protein_coding;locus_tag=NCU06481
CM002238.1	1563210	1566050	gene3910	.	-	Genbank	gene	ID=gene3910;Name=ace-2;description=acetate-2;gbkey=Gene;gene=ace-2;gene_biotype=protein_coding;locus_tag=NCU06482
CM002238.1	1566999	1567928	gene3911	.	-	Genbank	gene	ID=gene3911;Name=NCU16634;gbkey=Gene;gene_biotype=protein_coding;locus_tag=NCU16634
CM002238.1	1567942	1570179	gene3912	.	-	Genbank	gene	ID=gene3912;Name=NCU06483;end_range=1570179,.;gbkey=Gene;gene_biotype=protein_coding;locus_tag=NCU06483;partial=true;start_range=.,1567943
CM002238.1	1573763	1581495	gene3913	.	-	Genbank	gene	ID=gene3913;Name=NCU06484;gbkey=Gene;gene_biotype=protein_coding;locus_tag=NCU06484
CM002238.1	1592790	1596415	gene3917	.	+	Genbank	gene	ID=gene3917;Name=NCU06487;gbkey=Gene;gene_biotype=protein_coding;locus_tag=NCU06487
CM002238.1	1598873	1605246	gene3919	.	-	Genbank	gene	ID=gene3919;Name=crf3-1;description=chromatin remodeling factor 3-1;gbkey=Gene;gene=crf3-1;gene_biotype=protein_coding;locus_tag=NCU06488
CM002238.1	1605886	1607886	gene3920	.	-	Genbank	gene	ID=gene3920;Name=NCU06489;gbkey=Gene;gene_biotype=protein_coding;locus_tag=NCU06489
CM002238.1	1614043	1617257	gene3924	.	-	Genbank	gene	ID=gene3924;Name=gna-1;description=guanine nucleotide-binding protein alpha-1;gbkey=Gene;gene=gna-1;gene_biotype=protein_coding;locus_tag=NCU06493
CM002238.1	1623486	1625633	gene3925	.	+	Genbank	gene	ID=gene3925;Name=NCU16638;Note=old_locus_tag NCU06494 has been split into new_locus_tags (NCU16638%2CNCU16639);gbkey=Gene;gene_biotype=protein_coding;locus_tag=NCU16638;old_locus_tag=NCU06494
CM002238.1	1625941	1627261	gene3926	.	+	Genbank	gene	ID=gene3926;Name=NCU16639;Note=old_locus_tag NCU06494 has been split into new_locus_tags (NCU16638%2CNCU16639);end_range=1627261,.;gbkey=Gene;gene_biotype=protein_coding;locus_tag=NCU16639;old_locus_tag=NCU06494;partial=true;start_range=.,1625942
CM002238.1	1637641	1641417	gene3931	.	+	Genbank	gene	ID=gene3931;Name=NCU06499;gbkey=Gene;gene_biotype=protein_coding;locus_tag=NCU06499
CM002238.1	1642108	1648023	gene3932	.	-	Genbank	gene	ID=gene3932;Name=NCU06500;gbkey=Gene;gene_biotype=protein_coding;locus_tag=NCU06500
CM002238.1	1661119	1665202	gene3933	.	+	Genbank	gene	ID=gene3933;Name=NCU06503;gbkey=Gene;gene_biotype=protein_coding;locus_tag=NCU06503
CM002238.1	1666586	1667597	gene3934	.	+	Genbank	gene	ID=gene3934;Name=NCU06504;end_range=1667597,.;gbkey=Gene;gene_biotype=protein_coding;locus_tag=NCU06504;partial=true;start_range=.,1666587
CM002238.1	1670899	1672327	gene3935	.	+	Genbank	gene	ID=gene3935;Name=NCU06505;end_range=1672327,.;gbkey=Gene;gene_biotype=protein_coding;locus_tag=NCU06505;partial=true;start_range=.,1670900
CM002238.1	1673481	1676024	gene3936	.	+	Genbank	gene	ID=gene3936;Name=NCU06506;gbkey=Gene;gene_biotype=protein_coding;locus_tag=NCU06506
CM002238.1	1678138	1679230	gene3938	.	+	Genbank	gene	ID=gene3938;Name=NCU06507;end_range=1679230,.;gbkey=Gene;gene_biotype=protein_coding;locus_tag=NCU06507;partial=true;start_range=.,1678139
CM002238.1	1679814	1684035	gene3939	.	-	Genbank	gene	ID=gene3939;Name=com;description=compact;gbkey=Gene;gene=com;gene_biotype=protein_coding;gene_synonym=gpip-3;locus_tag=NCU06508
CM002238.1	1684234	1686342	gene3940	.	-	Genbank	gene	ID=gene3940;Name=NCU06509;gbkey=Gene;gene_biotype=protein_coding;locus_tag=NCU06509
CM002238.1	1692248	1697902	gene3941	.	+	Genbank	gene	ID=gene3941;Name=NCU06511;gbkey=Gene;gene_biotype=protein_coding;locus_tag=NCU06511
CM002238.1	1698304	1701994	gene3942	.	-	Genbank	gene	ID=gene3942;Name=met-8;description=methionine-8;gbkey=Gene;gene=met-8;gene_biotype=protein_coding;locus_tag=NCU06512
CM002238.1	1751035	1755898	gene3943	.	+	Genbank	gene	ID=gene3943;Name=actin cytoskeleton-regulatory complex protein;description=actin cytoskeleton-regulatory complex protein;end_range=1755898,.;gbkey=Gene;gene=actin cytoskeleton-regulatory complex protein;gene_biotype=protein_coding;locus_tag=NCU06171;partial=true
CM002238.1	1761478	1765658	gene3946	.	+	Genbank	gene	ID=gene3946;Name=NCU06173;gbkey=Gene;gene_biotype=protein_coding;locus_tag=NCU06173
CM002238.1	1785064	1790028	gene3951	.	+	Genbank	gene	ID=gene3951;Name=stk-5;description=serine/threonine protein kinase-5;gbkey=Gene;gene=stk-5;gene_biotype=protein_coding;locus_tag=NCU06179
CM002238.1	1790618	1792643	gene3952	.	+	Genbank	gene	ID=gene3952;Name=NCU06180;gbkey=Gene;gene_biotype=protein_coding;locus_tag=NCU06180
CM002238.1	1804190	1808733	gene3955	.	+	Genbank	gene	ID=gene3955;Name=nrc-1;description=nonrepressor of conidiation-1;gbkey=Gene;gene=nrc-1;gene_biotype=protein_coding;gene_synonym=mik-2;locus_tag=NCU06182
CM002238.1	1809407	1813151	gene3956	.	-	Genbank	gene	ID=gene3956;Name=NCU06183;gbkey=Gene;gene_biotype=protein_coding;locus_tag=NCU06183
CM002238.1	1817032	1819468	gene3957	.	-	Genbank	gene	ID=gene3957;Name=acw-9;description=anchored cell wall protein-9;gbkey=Gene;gene=acw-9;gene_biotype=protein_coding;locus_tag=NCU06185
CM002238.1	1831350	1833846	gene3962	.	+	Genbank	gene	ID=gene3962;Name=NCU10651;end_range=1833846,.;gbkey=Gene;gene_biotype=protein_coding;locus_tag=NCU10651;partial=true
CM002238.1	1834818	1837576	gene3963	.	-	Genbank	gene	ID=gene3963;Name=NCU06189;gbkey=Gene;gene_biotype=protein_coding;locus_tag=NCU06189
CM002238.1	1853709	1856585	gene3968	.	+	Genbank	gene	ID=gene3968;Name=NCU06194;gbkey=Gene;gene_biotype=protein_coding;locus_tag=NCU06194
CM002238.1	1864007	1866622	gene3972	.	+	Genbank	gene	ID=gene3972;Name=NCU11314;gbkey=Gene;gene_biotype=protein_coding;locus_tag=NCU11314
CM002238.1	1866864	1869587	gene3973	.	-	Genbank	gene	ID=gene3973;Name=NCU06198;gbkey=Gene;gene_biotype=protein_coding;locus_tag=NCU06198
CM002238.1	1869910	1875534	gene3974	.	-	Genbank	gene	ID=gene3974;Name=NCU06199;gbkey=Gene;gene_biotype=protein_coding;locus_tag=NCU06199
[truncated: 3,201 more rows]

## Sheet: NonOverlapping Genes Clusters
#chrom	start	end	name	strand	thickStart	thickEnd	itemRGB	blockCount	blockSizes	blockStart	deepTools_group
CM002236.1	5157394	5159689	gene1244	+	5157394	5159689	0	1	2295	5157389	cluster_1
CM002240.1	301241	304089	gene6569	+	301241	304089	0	1	2848	301238	cluster_1
CM002240.1	678920	680033	gene6663	+	678920	680033	0	1	1113	678914	cluster_1
CM002241.1	2268532	2271812	gene8808	-	2268532	2271812	0	1	3280	2268530	cluster_1
CM002240.1	3047651	3048075	gene7259	-	3047651	3048075	0	1	424	3047648	cluster_1
CM002237.1	2884745	2885529	gene3181	-	2884745	2885529	0	1	784	2884743	cluster_1
CM002239.1	4503043	4504770	gene6105	+	4503043	4504770	0	1	1727	4503039	cluster_1
CM002238.1	4219978	4221350	gene4615	-	4219978	4221350	0	1	1372	4219974	cluster_1
CM002236.1	8214451	8215415	gene2079	-	8214451	8215415	0	1	964	8214443	cluster_1
CM002237.1	3088596	3089250	gene3238	-	3088596	3089250	0	1	654	3088593	cluster_1
CM002239.1	3156116	3157381	gene5705	-	3156116	3157381	0	1	1265	3156113	cluster_1
CM002240.1	2200554	2202206	gene6996	+	2200554	2202206	0	1	1652	2200552	cluster_1
CM002239.1	5469985	5470495	gene6358	-	5469985	5470495	0	1	510	5469980	cluster_1
CM002240.1	3049691	3050444	gene7260	-	3049691	3050444	0	1	753	3049688	cluster_1
CM002239.1	3086370	3088512	gene5679	+	3086370	3088512	0	1	2142	3086367	cluster_1
CM002237.1	2229854	2231363	gene3008	+	2229854	2231363	0	1	1509	2229852	cluster_1
CM002241.1	514082	518246	gene8328	+	514082	518246	0	1	4164	514077	cluster_1
CM002241.1	3294467	3295683	gene9009	+	3294467	3295683	0	1	1216	3294464	cluster_1
CM002236.1	8217077	8220083	gene2080	+	8217077	8220083	0	1	3006	8217069	cluster_1
CM002241.1	2397860	2402961	gene8845	+	2397860	2402961	0	1	5101	2397858	cluster_1
CM002240.1	6207512	6211631	gene8105	+	6207512	6211631	0	1	4119	6207506	cluster_1
CM002240.1	2285397	2287410	gene7017	+	2285397	2287410	0	1	2013	2285395	cluster_1
CM002237.1	1626131	1627138	gene2850	+	1626131	1627138	0	1	1007	1626130	cluster_1
CM002238.1	5147517	5153182	gene4865	-	5147517	5153182	0	1	5665	5147512	cluster_1
CM002238.1	2902307	2904375	gene4239	-	2902307	2904375	0	1	2068	2902305	cluster_1
CM002239.1	2276198	2277166	gene5477	+	2276198	2277166	0	1	968	2276196	cluster_1
CM002237.1	199504	201702	gene2527	+	199504	201702	0	1	2198	199503	cluster_1
CM002240.1	5467673	5469105	gene7921	-	5467673	5469105	0	1	1432	5467668	cluster_1
CM002238.1	417348	420268	gene3680	-	417348	420268	0	1	2920	417344	cluster_1
CM002237.1	1519897	1520985	gene2825	+	1519897	1520985	0	1	1088	1519896	cluster_1
CM002236.1	8209697	8211987	gene2078	-	8209697	8211987	0	1	2290	8209689	cluster_1
CM002238.1	1980521	1984455	gene4007	+	1980521	1984455	0	1	3934	1980520	cluster_1
CM002238.1	5177584	5178179	gene4871	-	5177584	5178179	0	1	595	5177579	cluster_1
CM002240.1	3860289	3860776	gene7501	+	3860289	3860776	0	1	487	3860286	cluster_1
CM002242.1	739938	743321	gene9453	+	739938	743321	0	1	3383	739931	cluster_1
CM002239.1	1118724	1122244	gene5166	-	1118724	1122244	0	1	3520	1118723	cluster_1
CM002236.1	6094074	6098544	gene1487	-	6094074	6098544	0	1	4470	6094068	cluster_1
CM002242.1	2767392	2773846	gene9961	+	2767392	2773846	0	1	6454	2767390	cluster_1
CM002240.1	3881974	3882848	gene7508	-	3881974	3882848	0	1	874	3881971	cluster_1
CM002240.1	2156712	2157610	gene6981	+	2156712	2157610	0	1	898	2156710	cluster_1
CM002240.1	454320	458167	gene6618	+	454320	458167	0	1	3847	454316	cluster_1
CM002240.1	4701478	4702347	gene7720	-	4701478	4702347	0	1	869	4701474	cluster_1
CM002239.1	4603385	4606442	gene6138	+	4603385	4606442	0	1	3057	4603381	cluster_1
CM002239.1	5187348	5190593	gene6296	+	5187348	5190593	0	1	3245	5187343	cluster_1
CM002240.1	4697051	4699062	gene7719	-	4697051	4699062	0	1	2011	4697047	cluster_1
CM002236.1	9348624	9350005	gene2376	+	9348624	9350005	0	1	1381	9348615	cluster_1
CM002239.1	4492989	4495706	gene6104	-	4492989	4495706	0	1	2717	4492985	cluster_1
CM002238.1	149431	150364	gene3610	-	149431	150364	0	1	933	149430	cluster_1
CM002238.1	972479	974377	gene3750	+	972479	974377	0	1	1898	972470	cluster_1
CM002241.1	975070	979857	gene8453	-	975070	979857	0	1	4787	975061	cluster_1
CM002236.1	2898038	2902528	gene763	+	2898038	2902528	0	1	4490	2898036	cluster_1
CM002238.1	3721536	3723507	gene4476	-	3721536	3723507	0	1	1971	3721533	cluster_1
CM002236.1	6650853	6657821	gene1620	-	6650853	6657821	0	1	6968	6650847	cluster_1
CM002236.1	6048249	6050418	gene1474	+	6048249	6050418	0	1	2169	6048243	cluster_1
CM002242.1	2850854	2853564	gene9979	+	2850854	2853564	0	1	2710	2850852	cluster_1
CM002237.1	4129415	4133255	gene3483	+	4129415	4133255	0	1	3840	4129411	cluster_1
CM002239.1	4546559	4549787	gene6118	+	4546559	4549787	0	1	3228	4546555	cluster_1
CM002237.1	2887725	2890393	gene3182	+	2887725	2890393	0	1	2668	2887723	cluster_1
CM002236.1	5557664	5562248	gene1354	+	5557664	5562248	0	1	4584	5557659	cluster_1
CM002238.1	1099741	1103951	gene3783	-	1099741	1103951	0	1	4210	1099740	cluster_1
CM002238.1	5155311	5156577	gene4866	+	5155311	5156577	0	1	1266	5155306	cluster_1
CM002240.1	4126140	4127681	gene7564	-	4126140	4127681	0	1	1541	4126136	cluster_1
CM002241.1	2599976	2601799	gene8900	+	2599976	2601799	0	1	1823	2599974	cluster_1
CM002240.1	4673280	4676687	gene7711	+	4673280	4676687	0	1	3407	4673276	cluster_1
CM002238.1	2907007	2907752	gene4240	+	2907007	2907752	0	1	745	2907005	cluster_1
CM002236.1	9061095	9063589	gene2325	+	9061095	9063589	0	1	2494	9061086	cluster_1
CM002237.1	2539540	2541938	gene3094	+	2539540	2541938	0	1	2398	2539538	cluster_1
CM002237.1	3180103	3182245	gene3266	+	3180103	3182245	0	1	2142	3180100	cluster_1
CM002242.1	1724780	1728670	gene9740	-	1724780	1728670	0	1	3890	1724779	cluster_1
CM002242.1	1002873	1007545	gene9543	+	1002873	1007545	0	1	4672	1002872	cluster_1
CM002237.1	3264426	3269512	gene3296	-	3264426	3269512	0	1	5086	3264423	cluster_1
CM002238.1	1890002	1892829	gene3979	-	1890002	1892829	0	1	2827	1890001	cluster_1
CM002240.1	172744	176668	gene6541	+	172744	176668	0	1	3924	172743	cluster_1
CM002237.1	3792533	3794040	gene3402	-	3792533	3794040	0	1	1507	3792530	cluster_1
CM002238.1	2496304	2500846	gene4125	-	2496304	2500846	0	1	4542	2496302	cluster_1
CM002239.1	3672144	3678922	gene5878	-	3672144	3678922	0	1	6778	3672141	cluster_1
CM002240.1	1776616	1780279	gene6883	-	1776616	1780279	0	1	3663	1776615	cluster_1
CM002240.1	2368052	2371420	gene7043	+	2368052	2371420	0	1	3368	2368050	cluster_1
CM002236.1	7606804	7609640	gene1903	-	7606804	7609640	0	1	2836	7606797	cluster_1
CM002241.1	2021456	2023741	gene8733	-	2021456	2023741	0	1	2285	2021454	cluster_1
CM002242.1	3563625	3565020	gene10187	-	3563625	3565020	0	1	1395	3563622	cluster_1
CM002237.1	445198	452671	gene2590	-	445198	452671	0	1	7473	445194	cluster_1
CM002237.1	2097642	2102457	gene2991	-	2097642	2102457	0	1	4815	2097640	cluster_1
CM002238.1	1904220	1907451	gene3981	-	1904220	1907451	0	1	3231	1904219	cluster_1
CM002236.1	4398397	4402946	gene1031	-	4398397	4402946	0	1	4549	4398393	cluster_1
CM002240.1	672324	674860	gene6662	+	672324	674860	0	1	2536	672318	cluster_1
CM002237.1	3842218	3845206	gene3421	-	3842218	3845206	0	1	2988	3842215	cluster_1
CM002236.1	9041202	9044883	gene2320	-	9041202	9044883	0	1	3681	9041193	cluster_1
CM002240.1	5443264	5447322	gene7915	+	5443264	5447322	0	1	4058	5443259	cluster_1
CM002239.1	3714553	3716704	gene5889	+	3714553	3716704	0	1	2151	3714550	cluster_1
CM002238.1	4322896	4324551	gene4634	+	4322896	4324551	0	1	1655	4322892	cluster_1
CM002240.1	2069902	2074521	gene6962	-	2069902	2074521	0	1	4619	2069900	cluster_1
CM002237.1	1366987	1370144	gene2780	+	1366987	1370144	0	1	3157	1366986	cluster_1
CM002239.1	5572401	5575655	gene6385	+	5572401	5575655	0	1	3254	5572396	cluster_1
CM002239.1	5538219	5543313	gene6377	-	5538219	5543313	0	1	5094	5538214	cluster_1
CM002239.1	5176439	5178927	gene6295	-	5176439	5178927	0	1	2488	5176434	cluster_1
CM002241.1	3614246	3617841	gene9101	-	3614246	3617841	0	1	3595	3614243	cluster_1
CM002240.1	2007367	2010677	gene6947	-	2007367	2010677	0	1	3310	2007365	cluster_1
CM002237.1	3756942	3760900	gene3390	-	3756942	3760900	0	1	3958	3756939	cluster_1
CM002236.1	7963421	7966830	gene2004	+	7963421	7966830	0	1	3409	7963414	cluster_1
CM002237.1	3342199	3344700	gene3308	+	3342199	3344700	0	1	2501	3342196	cluster_1
CM002237.1	1061667	1064160	gene2770	-	1061667	1064160	0	1	2493	1061666	cluster_1
CM002242.1	3104330	3106691	gene10059	+	3104330	3106691	0	1	2361	3104327	cluster_1
CM002236.1	17440	19615	gene4	+	17440	19615	0	1	2175	17439	cluster_1
CM002240.1	5453541	5457423	gene7917	+	5453541	5457423	0	1	3882	5453536	cluster_1
CM002236.1	4957262	4959389	gene1192	+	4957262	4959389	0	1	2127	4957258	cluster_1
CM002236.1	4833185	4835622	gene1154	+	4833185	4835622	0	1	2437	4833181	cluster_1
CM002239.1	485243	488059	gene5032	+	485243	488059	0	1	2816	485239	cluster_1
CM002239.1	2626799	2629423	gene5559	-	2626799	2629423	0	1	2624	2626797	cluster_1
CM002238.1	1661119	1665202	gene3933	+	1661119	1665202	0	1	4083	1661118	cluster_1
CM002240.1	1802294	1804777	gene6889	+	1802294	1804777	0	1	2483	1802293	cluster_1
CM002238.1	2239942	2241684	gene4061	+	2239942	2241684	0	1	1742	2239940	cluster_1
CM002236.1	6111414	6115757	gene1489	+	6111414	6115757	0	1	4343	6111408	cluster_1
CM002236.1	7318855	7321215	gene1824	-	7318855	7321215	0	1	2360	7318848	cluster_1
CM002236.1	7525080	7528520	gene1883	+	7525080	7528520	0	1	3440	7525073	cluster_1
CM002237.1	2607928	2611456	gene3112	+	2607928	2611456	0	1	3528	2607926	cluster_1
CM002240.1	3563046	3565327	gene7411	-	3563046	3565327	0	1	2281	3563043	cluster_1
CM002236.1	1651490	1655292	gene410	-	1651490	1655292	0	1	3802	1651489	cluster_1
CM002237.1	1433827	1434407	gene2799	+	1433827	1434407	0	1	580	1433826	cluster_2
CM002241.1	1048060	1051613	gene8468	+	1048060	1051613	0	1	3553	1048059	cluster_2
CM002238.1	2502572	2503595	gene4126	+	2502572	2503595	0	1	1023	2502570	cluster_2
CM002240.1	3623176	3623902	gene7429	+	3623176	3623902	0	1	726	3623173	cluster_2
CM002237.1	1432034	1433025	gene2798	+	1432034	1433025	0	1	991	1432033	cluster_2
CM002240.1	1969740	1974490	gene6938	+	1969740	1974490	0	1	4750	1969739	cluster_2
CM002236.1	8011727	8013088	gene2022	-	8011727	8013088	0	1	1361	8011719	cluster_2
CM002240.1	2361890	2366042	gene7042	-	2361890	2366042	0	1	4152	2361888	cluster_2
CM002236.1	6119695	6123216	gene1490	+	6119695	6123216	0	1	3521	6119689	cluster_2
CM002239.1	2278160	2282889	gene5478	+	2278160	2282889	0	1	4729	2278158	cluster_2
CM002236.1	1294507	1296535	gene324	+	1294507	1296535	0	1	2028	1294506	cluster_2
CM002236.1	8330467	8333808	gene2097	+	8330467	8333808	0	1	3341	8330459	cluster_2
CM002236.1	1388104	1389128	gene340	+	1388104	1389128	0	1	1024	1388103	cluster_2
CM002240.1	3449834	3454535	gene7377	+	3449834	3454535	0	1	4701	3449831	cluster_2
CM002236.1	4654976	4657337	gene1094	+	4654976	4657337	0	1	2361	4654972	cluster_2
CM002241.1	2043525	2046961	gene8740	-	2043525	2046961	0	1	3436	2043523	cluster_2
CM002237.1	2774662	2780701	gene3155	+	2774662	2780701	0	1	6039	2774660	cluster_2
CM002236.1	7451776	7453525	gene1861	+	7451776	7453525	0	1	1749	7451769	cluster_2
CM002238.1	404823	408883	gene3677	-	404823	408883	0	1	4060	404819	cluster_2
CM002236.1	6663011	6665608	gene1621	+	6663011	6665608	0	1	2597	6663005	cluster_2
CM002241.1	614671	620621	gene8351	+	614671	620621	0	1	5950	614665	cluster_2
CM002237.1	350279	352134	gene2567	+	350279	352134	0	1	1855	350276	cluster_2
CM002242.1	446632	451499	gene9379	+	446632	451499	0	1	4867	446628	cluster_2
CM002242.1	3466858	3469892	gene10161	-	3466858	3469892	0	1	3034	3466855	cluster_2
CM002242.1	3472884	3481930	gene10162	+	3472884	3481930	0	1	9046	3472881	cluster_2
CM002239.1	3707017	3711237	gene5888	-	3707017	3711237	0	1	4220	3707014	cluster_2
CM002236.1	5728525	5730503	gene1408	-	5728525	5730503	0	1	1978	5728520	cluster_2
CM002236.1	7960958	7961642	gene2003	-	7960958	7961642	0	1	684	7960951	cluster_2
CM002236.1	9351480	9354965	gene2377	+	9351480	9354965	0	1	3485	9351471	cluster_2
CM002239.1	4619172	4621493	gene6145	-	4619172	4621493	0	1	2321	4619168	cluster_2
CM002238.1	3309330	3310790	gene4358	-	3309330	3310790	0	1	1460	3309327	cluster_2
CM002236.1	1290548	1292457	gene323	-	1290548	1292457	0	1	1909	1290547	cluster_2
CM002236.1	2779877	2780835	gene729	+	2779877	2780835	0	1	958	2779875	cluster_2
CM002239.1	2178780	2182428	gene5445	+	2178780	2182428	0	1	3648	2178778	cluster_2
CM002238.1	4396361	4398959	gene4653	+	4396361	4398959	0	1	2598	4396357	cluster_2
CM002237.1	609412	613597	gene2635	+	609412	613597	0	1	4185	609406	cluster_2
CM002236.1	8070738	8074547	gene2040	-	8070738	8074547	0	1	3809	8070730	cluster_2
CM002240.1	5351854	5353776	gene7898	-	5351854	5353776	0	1	1922	5351849	cluster_2
CM002239.1	5257015	5259223	gene6308	-	5257015	5259223	0	1	2208	5257010	cluster_2
CM002236.1	983861	987884	gene239	+	983861	987884	0	1	4023	983852	cluster_2
CM002239.1	2532982	2535318	gene5537	+	2532982	2535318	0	1	2336	2532980	cluster_2
CM002241.1	534861	539145	gene8331	-	534861	539145	0	1	4284	534856	cluster_2
CM002240.1	3879885	3881158	gene7507	-	3879885	3881158	0	1	1273	3879882	cluster_2
CM002239.1	2978908	2980969	gene5657	+	2978908	2980969	0	1	2061	2978906	cluster_2
CM002238.1	1291162	1295655	gene3831	-	1291162	1295655	0	1	4493	1291161	cluster_2
CM002236.1	3381951	3385064	gene894	+	3381951	3385064	0	1	3113	3381948	cluster_2
CM002239.1	5816742	5819374	gene6460	+	5816742	5819374	0	1	2632	5816737	cluster_2
CM002236.1	3133196	3135871	gene821	+	3133196	3135871	0	1	2675	3133193	cluster_2
CM002240.1	2215818	2219221	gene6998	+	2215818	2219221	0	1	3403	2215816	cluster_2
CM002240.1	4598515	4603188	gene7691	-	4598515	4603188	0	1	4673	4598511	cluster_2
CM002240.1	3150700	3154864	gene7290	-	3150700	3154864	0	1	4164	3150697	cluster_2
CM002239.1	4382528	4384697	gene6072	-	4382528	4384697	0	1	2169	4382524	cluster_2
CM002240.1	4479424	4483762	gene7660	-	4479424	4483762	0	1	4338	4479420	cluster_2
CM002241.1	3362029	3364815	gene9028	+	3362029	3364815	0	1	2786	3362026	cluster_2
CM002236.1	8325296	8326709	gene2096	-	8325296	8326709	0	1	1413	8325288	cluster_2
CM002236.1	7521194	7523464	gene1882	-	7521194	7523464	0	1	2270	7521187	cluster_2
CM002239.1	2950161	2951026	gene5649	-	2950161	2951026	0	1	865	2950159	cluster_2
CM002237.1	1911520	1913250	gene2931	-	1911520	1913250	0	1	1730	1911519	cluster_2
CM002237.1	3805776	3809265	gene3407	-	3805776	3809265	0	1	3489	3805773	cluster_2
CM002241.1	50639	54264	gene8210	-	50639	54264	0	1	3625	50634	cluster_2
CM002242.1	3575316	3578930	gene10191	-	3575316	3578930	0	1	3614	3575313	cluster_2
CM002236.1	9153853	9162004	gene2342	-	9153853	9162004	0	1	8151	9153844	cluster_2
CM002238.1	2958371	2963721	gene4260	-	2958371	2963721	0	1	5350	2958369	cluster_2
CM002236.1	1948133	1952272	gene494	-	1948133	1952272	0	1	4139	1948132	cluster_2
CM002240.1	5114338	5117351	gene7834	+	5114338	5117351	0	1	3013	5114333	cluster_2
CM002237.1	3978000	3979124	gene3448	+	3978000	3979124	0	1	1124	3977997	cluster_2
CM002236.1	980956	982105	gene238	-	980956	982105	0	1	1149	980947	cluster_2
CM002240.1	4156831	4158186	gene7574	-	4156831	4158186	0	1	1355	4156827	cluster_2
CM002240.1	1488266	1493840	gene6808	+	1488266	1493840	0	1	5574	1488265	cluster_2
CM002239.1	2536774	2543372	gene5538	-	2536774	2543372	0	1	6598	2536772	cluster_2
CM002238.1	3944101	3949450	gene4535	-	3944101	3949450	0	1	5349	3944098	cluster_2
CM002241.1	2222372	2225613	gene8794	+	2222372	2225613	0	1	3241	2222370	cluster_2
CM002240.1	5429594	5430486	gene7911	+	5429594	5430486	0	1	892	5429589	cluster_2
CM002238.1	1785064	1790028	gene3951	+	1785064	1790028	0	1	4964	1785063	cluster_2
CM002239.1	5488640	5491425	gene6364	-	5488640	5491425	0	1	2785	5488635	cluster_2
CM002236.1	6158889	6166641	gene1501	+	6158889	6166641	0	1	7752	6158883	cluster_2
CM002236.1	6801128	6801527	gene1653	-	6801128	6801527	0	1	399	6801122	cluster_2
CM002236.1	1232082	1237074	gene305	+	1232082	1237074	0	1	4992	1232081	cluster_2
CM002238.1	3224516	3225951	gene4338	+	3224516	3225951	0	1	1435	3224513	cluster_2
CM002240.1	3157039	3158965	gene7291	+	3157039	3158965	0	1	1926	3157036	cluster_2
CM002239.1	2631295	2633243	gene5560	+	2631295	2633243	0	1	1948	2631293	cluster_2
CM002240.1	3987693	3989161	gene7533	+	3987693	3989161	0	1	1468	3987690	cluster_2
CM002236.1	5815006	5820220	gene1421	+	5815006	5820220	0	1	5214	5815001	cluster_2
CM002238.1	2546343	2547259	gene4140	-	2546343	2547259	0	1	916	2546341	cluster_2
CM002236.1	6052483	6056765	gene1476	+	6052483	6056765	0	1	4282	6052477	cluster_2
CM002241.1	3620206	3629942	gene9102	+	3620206	3629942	0	1	9736	3620203	cluster_2
CM002236.1	4243945	4245499	gene1003	-	4243945	4245499	0	1	1554	4243941	cluster_2
CM002236.1	5374802	5378088	gene1309	+	5374802	5378088	0	1	3286	5374797	cluster_2
CM002236.1	9593786	9598076	gene2435	-	9593786	9598076	0	1	4290	9593777	cluster_2
CM002236.1	2241563	2244540	gene582	-	2241563	2244540	0	1	2977	2241561	cluster_2
CM002236.1	5564500	5573857	gene1356	-	5564500	5573857	0	1	9357	5564495	cluster_2
CM002237.1	1536147	1538801	gene2829	+	1536147	1538801	0	1	2654	1536146	cluster_2
CM002238.1	4417158	4421983	gene4661	+	4417158	4421983	0	1	4825	4417154	cluster_2
CM002238.1	3789879	3793933	gene4497	+	3789879	3793933	0	1	4054	3789876	cluster_2
CM002240.1	5131988	5137468	gene7839	+	5131988	5137468	0	1	5480	5131983	cluster_2
CM002240.1	4203206	4204794	gene7585	+	4203206	4204794	0	1	1588	4203202	cluster_2
CM002236.1	8029856	8032395	gene2028	-	8029856	8032395	0	1	2539	8029848	cluster_2
CM002240.1	5176749	5179200	gene7853	-	5176749	5179200	0	1	2451	5176744	cluster_2
CM002239.1	2225921	2230623	gene5458	+	2225921	2230623	0	1	4702	2225919	cluster_2
CM002239.1	2904591	2907521	gene5636	+	2904591	2907521	0	1	2930	2904589	cluster_2
CM002236.1	6778871	6782745	gene1652	-	6778871	6782745	0	1	3874	6778865	cluster_2
CM002239.1	5137086	5142169	gene6279	+	5137086	5142169	0	1	5083	5137081	cluster_2
CM002240.1	5829224	5834094	gene8024	-	5829224	5834094	0	1	4870	5829219	cluster_2
CM002238.1	399176	399894	gene3674	+	399176	399894	0	1	718	399173	cluster_2
CM002240.1	552088	554908	gene6640	+	552088	554908	0	1	2820	552083	cluster_2
CM002236.1	1383039	1386083	gene339	-	1383039	1386083	0	1	3044	1383038	cluster_2
CM002236.1	7886395	7891296	gene1980	-	7886395	7891296	0	1	4901	7886388	cluster_2
CM002238.1	1761478	1765658	gene3946	+	1761478	1765658	0	1	4180	1761477	cluster_2
CM002241.1	4020775	4022542	gene9220	-	4020775	4022542	0	1	1767	4020771	cluster_2
CM002241.1	1056567	1061741	gene8469	-	1056567	1061741	0	1	5174	1056566	cluster_2
CM002239.1	1825041	1827519	gene5369	-	1825041	1827519	0	1	2478	1825040	cluster_2
CM002241.1	2003063	2008407	gene8730	-	2003063	2008407	0	1	5344	2003061	cluster_2
CM002240.1	488965	491684	gene6627	+	488965	491684	0	1	2719	488961	cluster_2
CM002240.1	6286496	6290398	gene8136	-	6286496	6290398	0	1	3902	6286490	cluster_2
CM002240.1	5853576	5856873	gene8028	+	5853576	5856873	0	1	3297	5853571	cluster_2
CM002242.1	525788	529607	gene9396	-	525788	529607	0	1	3819	525783	cluster_2
CM002236.1	5097318	5100336	gene1227	+	5097318	5100336	0	1	3018	5097313	cluster_2
CM002242.1	3099944	3102584	gene10058	-	3099944	3102584	0	1	2640	3099941	cluster_2
CM002236.1	8015285	8017394	gene2023	+	8015285	8017394	0	1	2109	8015277	cluster_2
CM002237.1	2243828	2245071	gene3009	+	2243828	2245071	0	1	1243	2243826	cluster_2
CM002241.1	3864209	3868482	gene9173	+	3864209	3868482	0	1	4273	3864206	cluster_2
CM002237.1	3338078	3340096	gene3307	-	3338078	3340096	0	1	2018	3338075	cluster_2
CM002238.1	2074610	2079106	gene4030	+	2074610	2079106	0	1	4496	2074608	cluster_2
CM002240.1	2407950	2411450	gene7056	-	2407950	2411450	0	1	3500	2407948	cluster_2
CM002236.1	5025145	5028468	gene1212	+	5025145	5028468	0	1	3323	5025140	cluster_2
CM002236.1	9599875	9605142	gene2436	+	9599875	9605142	0	1	5267	9599866	cluster_2
CM002236.1	808581	811110	gene203	+	808581	811110	0	1	2529	808573	cluster_2
CM002241.1	3287407	3290173	gene9008	-	3287407	3290173	0	1	2766	3287404	cluster_2
CM002238.1	1751035	1755898	gene3943	+	1751035	1755898	0	1	4863	1751034	cluster_2
CM002242.1	1919467	1924712	gene9799	+	1919467	1924712	0	1	5245	1919466	cluster_2
CM002238.1	2612527	2612788	gene4159	-	2612527	2612788	0	1	261	2612525	cluster_2
CM002240.1	484763	487023	gene6626	-	484763	487023	0	1	2260	484759	cluster_2
CM002238.1	5104133	5106840	gene4849	+	5104133	5106840	0	1	2707	5104128	cluster_2
CM002240.1	2801833	2803046	gene7175	+	2801833	2803046	0	1	1213	2801831	cluster_2
CM002236.1	429104	431229	gene116	-	429104	431229	0	1	2125	429100	cluster_2
CM002236.1	530628	533414	gene137	+	530628	533414	0	1	2786	530623	cluster_2
CM002238.1	3467353	3468943	gene4403	+	3467353	3468943	0	1	1590	3467350	cluster_2
CM002236.1	1511065	1516877	gene372	-	1511065	1516877	0	1	5812	1511064	cluster_2
CM002240.1	2413147	2416645	gene7057	+	2413147	2416645	0	1	3498	2413145	cluster_2
CM002241.1	3263210	3264417	gene8999	+	3263210	3264417	0	1	1207	3263207	cluster_2
CM002237.1	2045098	2050529	gene2971	-	2045098	2050529	0	1	5431	2045096	cluster_2
CM002238.1	4912945	4916124	gene4801	-	4912945	4916124	0	1	3179	4912941	cluster_2
CM002237.1	2614005	2617692	gene3113	+	2614005	2617692	0	1	3687	2614003	cluster_2
CM002236.1	8960383	8965791	gene2306	-	8960383	8965791	0	1	5408	8960375	cluster_2
CM002241.1	243267	247124	gene8263	-	243267	247124	0	1	3857	243265	cluster_2
CM002238.1	2549333	2552226	gene4141	+	2549333	2552226	0	1	2893	2549331	cluster_2
CM002242.1	3088970	3090655	gene10055	-	3088970	3090655	0	1	1685	3088967	cluster_2
CM002240.1	3349051	3352526	gene7356	+	3349051	3352526	0	1	3475	3349048	cluster_2
CM002238.1	2691297	2693631	gene4183	-	2691297	2693631	0	1	2334	2691295	cluster_2
CM002236.1	8911431	8915508	gene2291	+	8911431	8915508	0	1	4077	8911423	cluster_2
CM002236.1	1827921	1830214	gene463	-	1827921	1830214	0	1	2293	1827920	cluster_2
CM002240.1	5841046	5844006	gene8025	-	5841046	5844006	0	1	2960	5841041	cluster_2
CM002240.1	5424496	5426871	gene7910	-	5424496	5426871	0	1	2375	5424491	cluster_2
CM002238.1	3691732	3692335	gene4467	-	3691732	3692335	0	1	603	3691729	cluster_2
CM002236.1	4218766	4222717	gene997	-	4218766	4222717	0	1	3951	4218762	cluster_2
CM002239.1	2318865	2321283	gene5488	+	2318865	2321283	0	1	2418	2318863	cluster_2
CM002237.1	2433074	2439647	gene3063	+	2433074	2439647	0	1	6573	2433072	cluster_2
CM002238.1	4664862	4667489	gene4725	+	4664862	4667489	0	1	2627	4664858	cluster_2
CM002236.1	4449753	4453676	gene1038	+	4449753	4453676	0	1	3923	4449749	cluster_2
CM002239.1	22742	24429	gene4909	-	22742	24429	0	1	1687	22740	cluster_2
CM002237.1	4085563	4090013	gene3480	-	4085563	4090013	0	1	4450	4085559	cluster_2
CM002237.1	264729	268602	gene2546	+	264729	268602	0	1	3873	264727	cluster_2
CM002236.1	437278	441935	gene117	+	437278	441935	0	1	4657	437274	cluster_2
CM002239.1	5657470	5659415	gene6406	-	5657470	5659415	0	1	1945	5657465	cluster_2
CM002239.1	4623424	4624830	gene6146	+	4623424	4624830	0	1	1406	4623420	cluster_2
CM002242.1	3963519	3965850	gene10321	+	3963519	3965850	0	1	2331	3963516	cluster_2
CM002238.1	3447696	3448818	gene4398	-	3447696	3448818	0	1	1122	3447693	cluster_2
CM002239.1	2149156	2154036	gene5441	-	2149156	2154036	0	1	4880	2149154	cluster_2
CM002236.1	9392347	9397527	gene2391	-	9392347	9397527	0	1	5180	9392338	cluster_2
CM002239.1	432725	435517	gene5024	+	432725	435517	0	1	2792	432721	cluster_2
CM002236.1	6971659	6973082	gene1720	+	6971659	6973082	0	1	1423	6971653	cluster_2
CM002241.1	4031108	4032616	gene9222	-	4031108	4032616	0	1	1508	4031104	cluster_2
CM002238.1	209446	211043	gene3625	+	209446	211043	0	1	1597	209444	cluster_2
CM002236.1	7460677	7462867	gene1865	-	7460677	7462867	0	1	2190	7460670	cluster_2
CM002236.1	8010555	8011377	gene2021	-	8010555	8011377	0	1	822	8010547	cluster_2
CM002236.1	6671628	6674526	gene1624	-	6671628	6674526	0	1	2898	6671622	cluster_2
CM002240.1	2719498	2722367	gene7144	+	2719498	2722367	0	1	2869	2719496	cluster_2
CM002242.1	3092210	3096756	gene10056	+	3092210	3096756	0	1	4546	3092207	cluster_2
CM002238.1	1692248	1697902	gene3941	+	1692248	1697902	0	1	5654	1692247	cluster_2
CM002238.1	975360	976669	gene3751	+	975360	976669	0	1	1309	975351	cluster_2
CM002237.1	958863	963452	gene2737	+	958863	963452	0	1	4589	958854	cluster_2
CM002236.1	1008854	1010430	gene246	+	1008854	1010430	0	1	1576	1008853	cluster_2
CM002241.1	2073559	2075786	gene8748	+	2073559	2075786	0	1	2227	2073557	cluster_2
CM002236.1	8485324	8491186	gene2146	-	8485324	8491186	0	1	5862	8485316	cluster_2
CM002236.1	2545010	2550588	gene651	-	2545010	2550588	0	1	5578	2545008	cluster_2
CM002236.1	9534662	9542052	gene2422	+	9534662	9542052	0	1	7390	9534653	cluster_2
CM002240.1	5253488	5257058	gene7871	+	5253488	5257058	0	1	3570	5253483	cluster_2
CM002236.1	3040639	3041703	gene798	-	3040639	3041703	0	1	1064	3040636	cluster_2
CM002240.1	3101439	3103621	gene7273	-	3101439	3103621	0	1	2182	3101436	cluster_2
CM002241.1	3311936	3313502	gene9013	-	3311936	3313502	0	1	1566	3311933	cluster_2
CM002239.1	2549288	2554810	gene5539	+	2549288	2554810	0	1	5522	2549286	cluster_2
CM002239.1	3932912	3936702	gene5947	-	3932912	3936702	0	1	3790	3932909	cluster_2
CM002240.1	1243112	1246647	gene6745	-	1243112	1246647	0	1	3535	1243111	cluster_2
CM002236.1	4935081	4937622	gene1187	+	4935081	4937622	0	1	2541	4935077	cluster_2
CM002236.1	4861527	4862385	gene1162	-	4861527	4862385	0	1	858	4861523	cluster_2
CM002241.1	3151516	3156680	gene8971	-	3151516	3156680	0	1	5164	3151513	cluster_2
CM002240.1	4812740	4815929	gene7748	+	4812740	4815929	0	1	3189	4812736	cluster_2
CM002237.1	2282056	2291659	gene3018	+	2282056	2291659	0	1	9603	2282054	cluster_2
CM002240.1	3105177	3108879	gene7274	+	3105177	3108879	0	1	3702	3105174	cluster_2
CM002236.1	1711538	1714654	gene427	+	1711538	1714654	0	1	3116	1711537	cluster_2
CM002238.1	4098009	4099683	gene4573	-	4098009	4099683	0	1	1674	4098005	cluster_2
CM002242.1	2544164	2547136	gene9888	-	2544164	2547136	0	1	2972	2544162	cluster_2
CM002241.1	3612919	3613899	gene9100	+	3612919	3613899	0	1	980	3612916	cluster_2
CM002240.1	339568	341060	gene6580	-	339568	341060	0	1	1492	339565	cluster_2
CM002241.1	1619871	1621141	gene8645	+	1619871	1621141	0	1	1270	1619870	cluster_2
CM002241.1	1396050	1402213	gene8569	-	1396050	1402213	0	1	6163	1396049	cluster_2
CM002241.1	994868	1001345	gene8456	+	994868	1001345	0	1	6477	994859	cluster_2
CM002236.1	2798543	2801136	gene734	+	2798543	2801136	0	1	2593	2798541	cluster_2
CM002238.1	3229194	3232764	gene4340	-	3229194	3232764	0	1	3570	3229191	cluster_2
CM002241.1	1881067	1882925	gene8702	+	1881067	1882925	0	1	1858	1881066	cluster_2
CM002237.1	3570904	3572798	gene3366	+	3570904	3572798	0	1	1894	3570901	cluster_2
CM002238.1	4153184	4155410	gene4593	+	4153184	4155410	0	1	2226	4153180	cluster_2
CM002237.1	972461	976646	gene2742	-	972461	976646	0	1	4185	972452	cluster_2
CM002236.1	3043981	3047942	gene799	+	3043981	3047942	0	1	3961	3043978	cluster_2
CM002237.1	1621873	1624421	gene2849	-	1621873	1624421	0	1	2548	1621872	cluster_2
CM002236.1	6123267	6126724	gene1491	-	6123267	6126724	0	1	3457	6123261	cluster_2
CM002239.1	3724655	3727393	gene5891	+	3724655	3727393	0	1	2738	3724652	cluster_2
CM002238.1	4316481	4319891	gene4633	-	4316481	4319891	0	1	3410	4316477	cluster_2
CM002240.1	3200861	3203095	gene7306	-	3200861	3203095	0	1	2234	3200858	cluster_2
CM002241.1	2528059	2530020	gene8880	+	2528059	2530020	0	1	1961	2528057	cluster_2
CM002241.1	743193	748256	gene8386	+	743193	748256	0	1	5063	743186	cluster_2
CM002242.1	264559	267312	gene9335	-	264559	267312	0	1	2753	264557	cluster_2
CM002242.1	1730406	1735499	gene9743	-	1730406	1735499	0	1	5093	1730405	cluster_2
CM002240.1	5274410	5277065	gene7875	-	5274410	5277065	0	1	2655	5274405	cluster_2
CM002240.1	1986098	1988777	gene6941	+	1986098	1988777	0	1	2679	1986097	cluster_2
CM002238.1	4456382	4460313	gene4674	-	4456382	4460313	0	1	3931	4456378	cluster_2
CM002242.1	1755966	1757891	gene9752	+	1755966	1757891	0	1	1925	1755965	cluster_2
CM002236.1	4001465	4004444	gene964	-	4001465	4004444	0	1	2979	4001461	cluster_2
CM002236.1	1331257	1334470	gene331	+	1331257	1334470	0	1	3213	1331256	cluster_2
CM002240.1	3277853	3279443	gene7334	+	3277853	3279443	0	1	1590	3277850	cluster_2
CM002240.1	4669151	4670292	gene7710	-	4669151	4670292	0	1	1141	4669147	cluster_2
CM002241.1	2697581	2700145	gene8933	-	2697581	2700145	0	1	2564	2697579	cluster_2
CM002238.1	489745	493079	gene3695	+	489745	493079	0	1	3334	489741	cluster_2
CM002238.1	4461936	4467476	gene4675	+	4461936	4467476	0	1	5540	4461932	cluster_2
CM002236.1	6456246	6457409	gene1554	-	6456246	6457409	0	1	1163	6456240	cluster_2
CM002236.1	1002514	1006983	gene245	-	1002514	1006983	0	1	4469	1002513	cluster_2
CM002237.1	1567942	1577345	gene2836	-	1567942	1577345	0	1	9403	1567941	cluster_2
CM002238.1	2033643	2038937	gene4023	-	2033643	2038937	0	1	5294	2033641	cluster_2
CM002239.1	4319802	4322059	gene6045	+	4319802	4322059	0	1	2257	4319798	cluster_2
CM002236.1	7464711	7469607	gene1866	+	7464711	7469607	0	1	4896	7464704	cluster_2
CM002239.1	5393890	5395870	gene6336	+	5393890	5395870	0	1	1980	5393885	cluster_2
CM002242.1	531673	533827	gene9397	+	531673	533827	0	1	2154	531668	cluster_2
CM002237.1	4008237	4010214	gene3456	-	4008237	4010214	0	1	1977	4008233	cluster_2
CM002236.1	6295971	6297125	gene1533	+	6295971	6297125	0	1	1154	6295965	cluster_2
CM002240.1	2031845	2036593	gene6954	+	2031845	2036593	0	1	4748	2031843	cluster_2
CM002236.1	6803640	6805949	gene1654	+	6803640	6805949	0	1	2309	6803634	cluster_2
CM002236.1	6752090	6757105	gene1649	-	6752090	6757105	0	1	5015	6752084	cluster_2
CM002240.1	3735909	3741109	gene7467	+	3735909	3741109	0	1	5200	3735906	cluster_2
CM002239.1	4334167	4337549	gene6053	-	4334167	4337549	0	1	3382	4334163	cluster_2
CM002240.1	2109019	2111906	gene6972	-	2109019	2111906	0	1	2887	2109017	cluster_2
CM002242.1	3200843	3206246	gene10088	-	3200843	3206246	0	1	5403	3200840	cluster_2
CM002236.1	1832019	1835161	gene464	+	1832019	1835161	0	1	3142	1832018	cluster_2
CM002238.1	1864007	1866622	gene3972	+	1864007	1866622	0	1	2615	1864006	cluster_2
CM002238.1	412992	413936	gene3678	+	412992	413936	0	1	944	412988	cluster_2
CM002237.1	912639	920101	gene2723	+	912639	920101	0	1	7462	912630	cluster_2
CM002236.1	1106803	1109214	gene278	+	1106803	1109214	0	1	2411	1106802	cluster_2
CM002242.1	3628279	3631170	gene10208	-	3628279	3631170	0	1	2891	3628276	cluster_2
CM002242.1	3633089	3635906	gene10209	+	3633089	3635906	0	1	2817	3633086	cluster_2
CM002241.1	1275878	1278130	gene8529	-	1275878	1278130	0	1	2252	1275877	cluster_2
CM002242.1	3012073	3012988	gene10032	-	3012073	3012988	0	1	915	3012070	cluster_2
CM002239.1	5055826	5057269	gene6253	-	5055826	5057269	0	1	1443	5055821	cluster_2
CM002240.1	714685	718247	gene6676	-	714685	718247	0	1	3562	714678	cluster_2
CM002237.1	3514185	3517793	gene3351	+	3514185	3517793	0	1	3608	3514182	cluster_2
CM002238.1	1425389	1428165	gene3871	+	1425389	1428165	0	1	2776	1425388	cluster_2
CM002238.1	2040697	2043060	gene4024	+	2040697	2043060	0	1	2363	2040695	cluster_2
CM002240.1	5533865	5537344	gene7942	-	5533865	5537344	0	1	3479	5533860	cluster_2
CM002238.1	2306104	2309826	gene4075	+	2306104	2309826	0	1	3722	2306102	cluster_2
CM002236.1	7077347	7079923	gene1755	-	7077347	7079923	0	1	2576	7077340	cluster_2
CM002237.1	2770304	2771885	gene3154	-	2770304	2771885	0	1	1581	2770302	cluster_2
CM002238.1	1196593	1200310	gene3808	-	1196593	1200310	0	1	3717	1196592	cluster_2
CM002237.1	157659	166671	gene2518	+	157659	166671	0	1	9012	157658	cluster_2
CM002236.1	5221685	5224332	gene1269	-	5221685	5224332	0	1	2647	5221680	cluster_2
CM002238.1	3572194	3574002	gene4432	+	3572194	3574002	0	1	1808	3572191	cluster_2
CM002238.1	1206101	1208847	gene3810	-	1206101	1208847	0	1	2746	1206100	cluster_2
CM002236.1	1519310	1521830	gene373	+	1519310	1521830	0	1	2520	1519309	cluster_2
CM002236.1	7431894	7433829	gene1856	+	7431894	7433829	0	1	1935	7431887	cluster_2
CM002236.1	6337132	6339107	gene1538	+	6337132	6339107	0	1	1975	6337126	cluster_2
CM002241.1	2524898	2526128	gene8879	-	2524898	2526128	0	1	1230	2524896	cluster_2
CM002238.1	4149130	4150859	gene4592	-	4149130	4150859	0	1	1729	4149126	cluster_2
CM002241.1	3383229	3387024	gene9037	-	3383229	3387024	0	1	3795	3383226	cluster_2
CM002237.1	2053108	2056766	gene2972	+	2053108	2056766	0	1	3658	2053106	cluster_2
CM002239.1	617560	619608	gene5066	-	617560	619608	0	1	2048	617554	cluster_2
CM002236.1	4278716	4281906	gene1011	+	4278716	4281906	0	1	3190	4278712	cluster_2
CM002236.1	2531831	2533997	gene645	-	2531831	2533997	0	1	2166	2531829	cluster_2
CM002236.1	5369645	5372092	gene1308	-	5369645	5372092	0	1	2447	5369640	cluster_2
CM002239.1	5385069	5387559	gene6335	-	5385069	5387559	0	1	2490	5385064	cluster_2
CM002238.1	2470057	2471847	gene4118	-	2470057	2471847	0	1	1790	2470055	cluster_2
CM002236.1	1580446	1582733	gene387	-	1580446	1582733	0	1	2287	1580445	cluster_2
CM002238.1	3671493	3673120	gene4463	-	3671493	3673120	0	1	1627	3671490	cluster_2
CM002241.1	2069391	2070156	gene8747	-	2069391	2070156	0	1	765	2069389	cluster_2
CM002236.1	2975172	2977599	gene781	-	2975172	2977599	0	1	2427	2975170	cluster_2
CM002236.1	5642028	5642830	gene1380	+	5642028	5642830	0	1	802	5642023	cluster_2
CM002238.1	4946417	4948227	gene4809	-	4946417	4948227	0	1	1810	4946413	cluster_2
CM002236.1	7409990	7412312	gene1850	+	7409990	7412312	0	1	2322	7409983	cluster_2
CM002237.1	1514528	1516735	gene2824	-	1514528	1516735	0	1	2207	1514527	cluster_2
CM002240.1	5558712	5562013	gene7950	+	5558712	5562013	0	1	3301	5558707	cluster_2
CM002236.1	2795126	2796651	gene733	-	2795126	2796651	0	1	1525	2795124	cluster_2
CM002237.1	755124	759094	gene2671	-	755124	759094	0	1	3970	755117	cluster_2
CM002241.1	2216451	2218594	gene8793	-	2216451	2218594	0	1	2143	2216449	cluster_2
CM002238.1	1567942	1570179	gene3912	-	1567942	1570179	0	1	2237	1567941	cluster_2
CM002236.1	5635110	5640475	gene1379	-	5635110	5640475	0	1	5365	5635105	cluster_2
CM002238.1	2473450	2475846	gene4119	+	2473450	2475846	0	1	2396	2473448	cluster_2
CM002242.1	3397513	3399133	gene10150	+	3397513	3399133	0	1	1620	3397510	cluster_2
CM002240.1	748712	749797	gene6686	-	748712	749797	0	1	1085	748705	cluster_2
CM002236.1	4931150	4933083	gene1186	-	4931150	4933083	0	1	1933	4931146	cluster_2
CM002241.1	831891	834829	gene8413	+	831891	834829	0	1	2938	831883	cluster_2
CM002238.1	205021	206533	gene3624	-	205021	206533	0	1	1512	205019	cluster_2
CM002237.1	257470	259507	gene2545	+	257470	259507	0	1	2037	257468	cluster_2
CM002236.1	5141006	5142547	gene1239	-	5141006	5142547	0	1	1541	5141001	cluster_2
CM002239.1	4883056	4883960	gene6205	-	4883056	4883960	0	1	904	4883052	cluster_2
CM002239.1	5437093	5438938	gene6349	+	5437093	5438938	0	1	1845	5437088	cluster_2
CM002240.1	2282602	2284804	gene7016	+	2282602	2284804	0	1	2202	2282600	cluster_3
CM002236.1	4836711	4838100	gene1155	+	4836711	4838100	0	1	1389	4836707	cluster_3
CM002239.1	4384710	4386946	gene6073	-	4384710	4386946	0	1	2236	4384706	cluster_3
CM002242.1	352836	355750	gene9349	+	352836	355750	0	1	2914	352833	cluster_3
CM002237.1	2181367	2185210	gene2997	+	2181367	2185210	0	1	3843	2181365	cluster_3
CM002237.1	2213887	2214382	gene3006	+	2213887	2214382	0	1	495	2213885	cluster_3
CM002242.1	3021232	3026878	gene10034	+	3021232	3026878	0	1	5646	3021229	cluster_3
CM002237.1	381907	382687	gene2575	-	381907	382687	0	1	780	381904	cluster_3
CM002238.1	3950186	3951442	gene4536	-	3950186	3951442	0	1	1256	3950183	cluster_3
CM002236.1	8841500	8844907	gene2268	-	8841500	8844907	0	1	3407	8841492	cluster_3
CM002237.1	1822776	1826393	gene2903	+	1822776	1826393	0	1	3617	1822775	cluster_3
CM002241.1	2011679	2012468	gene8731	+	2011679	2012468	0	1	789	2011677	cluster_3
CM002238.1	4353345	4356777	gene4643	+	4353345	4356777	0	1	3432	4353341	cluster_3
CM002240.1	3271669	3275778	gene7333	-	3271669	3275778	0	1	4109	3271666	cluster_3
CM002236.1	8318823	8319434	gene2095	+	8318823	8319434	0	1	611	8318815	cluster_3
CM002238.1	1462667	1465414	gene3882	-	1462667	1465414	0	1	2747	1462666	cluster_3
CM002236.1	2057036	2061339	gene524	+	2057036	2061339	0	1	4303	2057034	cluster_3
CM002236.1	5945166	5948228	gene1451	+	5945166	5948228	0	1	3062	5945161	cluster_3
CM002240.1	4978980	4982821	gene7798	-	4978980	4982821	0	1	3841	4978976	cluster_3
CM002237.1	2248099	2256430	gene3010	-	2248099	2256430	0	1	8331	2248097	cluster_3
CM002242.1	444098	445069	gene9378	+	444098	445069	0	1	971	444094	cluster_3
CM002238.1	639376	644614	gene3734	-	639376	644614	0	1	5238	639370	cluster_3
CM002237.1	4177545	4180504	gene3493	+	4177545	4180504	0	1	2959	4177541	cluster_3
CM002238.1	2578244	2581438	gene4150	-	2578244	2581438	0	1	3194	2578242	cluster_3
CM002236.1	6718308	6719412	gene1639	+	6718308	6719412	0	1	1104	6718302	cluster_3
CM002237.1	521493	525006	gene2610	+	521493	525006	0	1	3513	521488	cluster_3
CM002236.1	7893782	7895191	gene1981	-	7893782	7895191	0	1	1409	7893775	cluster_3
CM002240.1	4879245	4885861	gene7764	-	4879245	4885861	0	1	6616	4879241	cluster_3
CM002239.1	3524932	3529965	gene5838	-	3524932	3529965	0	1	5033	3524929	cluster_3
CM002236.1	3420870	3426704	gene906	-	3420870	3426704	0	1	5834	3420867	cluster_3
CM002236.1	3284467	3286740	gene869	-	3284467	3286740	0	1	2273	3284464	cluster_3
CM002240.1	3617074	3618886	gene7428	-	3617074	3618886	0	1	1812	3617071	cluster_3
CM002240.1	3977114	3980680	gene7532	-	3977114	3980680	0	1	3566	3977111	cluster_3
CM002237.1	1425141	1429914	gene2797	-	1425141	1429914	0	1	4773	1425140	cluster_3
CM002241.1	1614992	1618106	gene8644	-	1614992	1618106	0	1	3114	1614991	cluster_3
CM002242.1	1689318	1691923	gene9730	+	1689318	1691923	0	1	2605	1689317	cluster_3
CM002236.1	8650307	8652016	gene2203	+	8650307	8652016	0	1	1709	8650299	cluster_3
CM002236.1	4230173	4234281	gene1000	-	4230173	4234281	0	1	4108	4230169	cluster_3
CM002242.1	2669661	2675604	gene9929	+	2669661	2675604	0	1	5943	2669659	cluster_3
CM002240.1	220459	223264	gene6550	+	220459	223264	0	1	2805	220457	cluster_3
CM002236.1	8967631	8973615	gene2307	+	8967631	8973615	0	1	5984	8967623	cluster_3
CM002241.1	2034478	2038585	gene8737	+	2034478	2038585	0	1	4107	2034476	cluster_3
CM002236.1	774192	780044	gene197	-	774192	780044	0	1	5852	774185	cluster_3
CM002236.1	9677218	9678368	gene2463	-	9677218	9678368	0	1	1150	9677209	cluster_3
CM002236.1	2626165	2628406	gene674	-	2626165	2628406	0	1	2241	2626163	cluster_3
CM002241.1	2701974	2707284	gene8934	+	2701974	2707284	0	1	5310	2701972	cluster_3
CM002236.1	9526844	9532900	gene2421	+	9526844	9532900	0	1	6056	9526835	cluster_3
CM002238.1	2383778	2387486	gene4099	-	2383778	2387486	0	1	3708	2383776	cluster_3
CM002238.1	3729382	3731946	gene4478	-	3729382	3731946	0	1	2564	3729379	cluster_3
CM002236.1	4442190	4448082	gene1037	-	4442190	4448082	0	1	5892	4442186	cluster_3
CM002240.1	4288983	4289936	gene7606	-	4288983	4289936	0	1	953	4288979	cluster_3
CM002236.1	8587960	8591965	gene2179	+	8587960	8591965	0	1	4005	8587952	cluster_3
CM002241.1	2275269	2277501	gene8809	+	2275269	2277501	0	1	2232	2275267	cluster_3
CM002241.1	2751713	2756677	gene8940	+	2751713	2756677	0	1	4964	2751711	cluster_3
CM002236.1	5997725	6001484	gene1461	+	5997725	6001484	0	1	3759	5997720	cluster_3
CM002236.1	9057701	9059057	gene2324	-	9057701	9059057	0	1	1356	9057692	cluster_3
CM002236.1	9024258	9030833	gene2316	+	9024258	9030833	0	1	6575	9024249	cluster_3
CM002238.1	2064631	2069002	gene4029	-	2064631	2069002	0	1	4371	2064629	cluster_3
CM002237.1	939743	941575	gene2731	+	939743	941575	0	1	1832	939734	cluster_3
CM002236.1	3674707	3676902	gene950	+	3674707	3676902	0	1	2195	3674704	cluster_3
CM002237.1	2620007	2624154	gene3114	-	2620007	2624154	0	1	4147	2620005	cluster_3
CM002242.1	2615512	2620447	gene9909	-	2615512	2620447	0	1	4935	2615510	cluster_3
CM002240.1	287231	291574	gene6568	-	287231	291574	0	1	4343	287229	cluster_3
CM002236.1	2781581	2786433	gene730	+	2781581	2786433	0	1	4852	2781579	cluster_3
CM002239.1	2953112	2956776	gene5650	+	2953112	2956776	0	1	3664	2953110	cluster_3
CM002239.1	3854423	3856666	gene5922	+	3854423	3856666	0	1	2243	3854420	cluster_3
CM002240.1	2184215	2187138	gene6991	+	2184215	2187138	0	1	2923	2184213	cluster_3
CM002238.1	3312490	3317402	gene4359	+	3312490	3317402	0	1	4912	3312487	cluster_3
CM002240.1	2119400	2122975	gene6974	-	2119400	2122975	0	1	3575	2119398	cluster_3
CM002236.1	1679854	1684385	gene419	-	1679854	1684385	0	1	4531	1679853	cluster_3
CM002237.1	3233925	3237493	gene3286	-	3233925	3237493	0	1	3568	3233922	cluster_3
CM002241.1	3145043	3147583	gene8969	+	3145043	3147583	0	1	2540	3145040	cluster_3
CM002236.1	608823	615081	gene162	+	608823	615081	0	1	6258	608817	cluster_3
CM002236.1	7572366	7575420	gene1893	+	7572366	7575420	0	1	3054	7572359	cluster_3
CM002236.1	4272047	4276396	gene1010	+	4272047	4276396	0	1	4349	4272043	cluster_3
CM002239.1	1590804	1595694	gene5293	+	1590804	1595694	0	1	4890	1590803	cluster_3
CM002238.1	2933802	2939195	gene4253	-	2933802	2939195	0	1	5393	2933800	cluster_3
CM002240.1	1843913	1847025	gene6900	+	1843913	1847025	0	1	3112	1843912	cluster_3
CM002236.1	2950844	2952482	gene776	+	2950844	2952482	0	1	1638	2950842	cluster_3
CM002236.1	4647621	4651392	gene1093	-	4647621	4651392	0	1	3771	4647617	cluster_3
CM002241.1	898369	902518	gene8430	+	898369	902518	0	1	4149	898361	cluster_3
CM002238.1	3654342	3658123	gene4457	-	3654342	3658123	0	1	3781	3654339	cluster_3
CM002241.1	3118713	3121671	gene8962	-	3118713	3121671	0	1	2958	3118710	cluster_3
CM002238.1	3619410	3623127	gene4448	-	3619410	3623127	0	1	3717	3619407	cluster_3
CM002239.1	4851841	4854795	gene6200	-	4851841	4854795	0	1	2954	4851837	cluster_3
CM002241.1	301672	305929	gene8279	-	301672	305929	0	1	4257	301669	cluster_3
CM002240.1	4210068	4212385	gene7588	-	4210068	4212385	0	1	2317	4210064	cluster_3
CM002241.1	13842	17940	gene8195	+	13842	17940	0	1	4098	13841	cluster_3
CM002239.1	3589959	3595771	gene5856	-	3589959	3595771	0	1	5812	3589956	cluster_3
CM002242.1	3349506	3354270	gene10132	+	3349506	3354270	0	1	4764	3349503	cluster_3
CM002241.1	2565203	2567073	gene8894	+	2565203	2567073	0	1	1870	2565201	cluster_3
CM002241.1	508921	509949	gene8327	-	508921	509949	0	1	1028	508916	cluster_3
CM002238.1	607913	612129	gene3727	+	607913	612129	0	1	4216	607907	cluster_3
CM002239.1	2669746	2673850	gene5572	+	2669746	2673850	0	1	4104	2669744	cluster_3
CM002236.1	5357031	5360293	gene1305	+	5357031	5360293	0	1	3262	5357026	cluster_3
CM002238.1	276772	277640	gene3650	+	276772	277640	0	1	868	276770	cluster_3
CM002238.1	48621	51780	gene3589	+	48621	51780	0	1	3159	48617	cluster_3
CM002239.1	4959081	4962268	gene6222	-	4959081	4962268	0	1	3187	4959077	cluster_3
CM002238.1	3992334	3997769	gene4552	-	3992334	3997769	0	1	5435	3992331	cluster_3
CM002237.1	189408	193428	gene2525	-	189408	193428	0	1	4020	189407	cluster_3
CM002239.1	4431603	4439201	gene6088	+	4431603	4439201	0	1	7598	4431599	cluster_3
CM002239.1	1370565	1372853	gene5230	+	1370565	1372853	0	1	2288	1370564	cluster_3
CM002238.1	1642108	1648023	gene3932	-	1642108	1648023	0	1	5915	1642107	cluster_3
CM002238.1	4517913	4522071	gene4691	-	4517913	4522071	0	1	4158	4517909	cluster_3
CM002238.1	3919659	3922829	gene4530	+	3919659	3922829	0	1	3170	3919656	cluster_3
CM002239.1	5633287	5639362	gene6402	-	5633287	5639362	0	1	6075	5633282	cluster_3
CM002236.1	4247226	4251744	gene1004	+	4247226	4251744	0	1	4518	4247222	cluster_3
CM002239.1	4535615	4538835	gene6116	-	4535615	4538835	0	1	3220	4535611	cluster_3
CM002236.1	7532661	7536601	gene1886	-	7532661	7536601	0	1	3940	7532654	cluster_3
CM002238.1	1016387	1017001	gene3766	-	1016387	1017001	0	1	614	1016386	cluster_3
CM002240.1	5461670	5463949	gene7919	+	5461670	5463949	0	1	2279	5461665	cluster_3
CM002239.1	5564532	5569217	gene6384	+	5564532	5569217	0	1	4685	5564527	cluster_3
CM002236.1	652512	655451	gene175	+	652512	655451	0	1	2939	652506	cluster_3
CM002238.1	3067123	3070313	gene4292	+	3067123	3070313	0	1	3190	3067120	cluster_3
CM002240.1	3373620	3377882	gene7363	-	3373620	3377882	0	1	4262	3373617	cluster_3
CM002236.1	6229127	6234621	gene1519	-	6229127	6234621	0	1	5494	6229121	cluster_3
CM002240.1	1854768	1857178	gene6903	-	1854768	1857178	0	1	2410	1854767	cluster_3
CM002237.1	2500845	2505844	gene3081	-	2500845	2505844	0	1	4999	2500843	cluster_3
CM002236.1	1690522	1694696	gene421	-	1690522	1694696	0	1	4174	1690521	cluster_3
CM002241.1	3662627	3664191	gene9109	-	3662627	3664191	0	1	1564	3662624	cluster_3
CM002236.1	9280962	9286536	gene2373	-	9280962	9286536	0	1	5574	9280953	cluster_3
CM002238.1	4706646	4708897	gene4738	+	4706646	4708897	0	1	2251	4706642	cluster_3
CM002236.1	6079714	6080520	gene1483	-	6079714	6080520	0	1	806	6079708	cluster_3
CM002239.1	1630182	1632914	gene5308	-	1630182	1632914	0	1	2732	1630181	cluster_3
CM002240.1	4683245	4686957	gene7714	+	4683245	4686957	0	1	3712	4683241	cluster_3
CM002240.1	4293855	4296072	gene7607	+	4293855	4296072	0	1	2217	4293851	cluster_3
CM002236.1	7563307	7567354	gene1891	+	7563307	7567354	0	1	4047	7563300	cluster_3
CM002236.1	3209509	3214860	gene845	-	3209509	3214860	0	1	5351	3209506	cluster_3
CM002237.1	2027844	2031163	gene2967	-	2027844	2031163	0	1	3319	2027842	cluster_3
CM002239.1	424389	431206	gene5023	-	424389	431206	0	1	6817	424385	cluster_3
CM002237.1	368380	373148	gene2574	-	368380	373148	0	1	4768	368377	cluster_3
CM002242.1	2506767	2509329	gene9880	+	2506767	2509329	0	1	2562	2506765	cluster_3
CM002236.1	928569	930752	gene225	-	928569	930752	0	1	2183	928560	cluster_3
CM002237.1	3866394	3868339	gene3427	+	3866394	3868339	0	1	1945	3866391	cluster_3
CM002237.1	1595587	1599855	gene2843	+	1595587	1599855	0	1	4268	1595586	cluster_3
CM002238.1	2266553	2272856	gene4069	-	2266553	2272856	0	1	6303	2266551	cluster_3
CM002242.1	2121535	2122668	gene9865	-	2121535	2122668	0	1	1133	2121533	cluster_3
CM002241.1	1247024	1250314	gene8519	-	1247024	1250314	0	1	3290	1247023	cluster_3
CM002237.1	46016	49683	gene2491	+	46016	49683	0	1	3667	46012	cluster_3
CM002236.1	158036	161116	gene35	+	158036	161116	0	1	3080	158035	cluster_3
CM002238.1	1333214	1336588	gene3846	+	1333214	1336588	0	1	3374	1333213	cluster_3
CM002236.1	8138564	8140405	gene2060	-	8138564	8140405	0	1	1841	8138556	cluster_3
CM002237.1	1591320	1594026	gene2842	-	1591320	1594026	0	1	2706	1591319	cluster_3
CM002236.1	1931910	1936267	gene492	+	1931910	1936267	0	1	4357	1931909	cluster_3
CM002239.1	3533261	3534784	gene5839	+	3533261	3534784	0	1	1523	3533258	cluster_3
CM002236.1	4783239	4786820	gene1139	-	4783239	4786820	0	1	3581	4783235	cluster_3
CM002238.1	2795492	2801460	gene4215	-	2795492	2801460	0	1	5968	2795490	cluster_3
CM002241.1	101485	104258	gene8220	+	101485	104258	0	1	2773	101484	cluster_3
CM002240.1	6395936	6399064	gene8174	-	6395936	6399064	0	1	3128	6395930	cluster_3
CM002242.1	3813758	3815269	gene10271	+	3813758	3815269	0	1	1511	3813755	cluster_3
CM002242.1	3240258	3247655	gene10099	-	3240258	3247655	0	1	7397	3240255	cluster_3
CM002237.1	4013286	4018727	gene3457	+	4013286	4018727	0	1	5441	4013282	cluster_3
CM002236.1	7185958	7189332	gene1788	-	7185958	7189332	0	1	3374	7185951	cluster_3
CM002236.1	3115605	3119297	gene817	+	3115605	3119297	0	1	3692	3115602	cluster_3
CM002241.1	729013	732141	gene8384	+	729013	732141	0	1	3128	729006	cluster_3
CM002240.1	1368166	1369525	gene6780	-	1368166	1369525	0	1	1359	1368165	cluster_3
CM002237.1	1053304	1057801	gene2767	-	1053304	1057801	0	1	4497	1053303	cluster_3
CM002236.1	4300913	4304419	gene1016	+	4300913	4304419	0	1	3506	4300909	cluster_3
CM002236.1	3545194	3550304	gene936	-	3545194	3550304	0	1	5110	3545191	cluster_3
CM002240.1	4123064	4123980	gene7563	-	4123064	4123980	0	1	916	4123060	cluster_3
CM002238.1	2975310	2976464	gene4262	+	2975310	2976464	0	1	1154	2975308	cluster_3
CM002240.1	5725139	5733016	gene7985	+	5725139	5733016	0	1	7877	5725134	cluster_3
CM002240.1	3209436	3214882	gene7309	-	3209436	3214882	0	1	5446	3209433	cluster_3
CM002242.1	3816441	3820294	gene10272	+	3816441	3820294	0	1	3853	3816438	cluster_3
CM002238.1	3847355	3850962	gene4509	-	3847355	3850962	0	1	3607	3847352	cluster_3
CM002241.1	2182079	2187691	gene8783	-	2182079	2187691	0	1	5612	2182077	cluster_3
CM002242.1	1037323	1039598	gene9547	+	1037323	1039598	0	1	2275	1037322	cluster_3
CM002240.1	5278576	5283048	gene7877	+	5278576	5283048	0	1	4472	5278571	cluster_3
CM002236.1	7907355	7910393	gene1986	-	7907355	7910393	0	1	3038	7907348	cluster_3
CM002237.1	2455888	2460586	gene3070	-	2455888	2460586	0	1	4698	2455886	cluster_3
CM002238.1	3674814	3681396	gene4464	+	3674814	3681396	0	1	6582	3674811	cluster_3
CM002238.1	1077780	1080168	gene3778	-	1077780	1080168	0	1	2388	1077779	cluster_3
CM002238.1	1592790	1596415	gene3917	+	1592790	1596415	0	1	3625	1592789	cluster_3
CM002236.1	1779122	1783222	gene447	+	1779122	1783222	0	1	4100	1779121	cluster_3
CM002238.1	1598873	1605246	gene3919	-	1598873	1605246	0	1	6373	1598872	cluster_3
CM002238.1	127360	132582	gene3609	-	127360	132582	0	1	5222	127359	cluster_3
CM002238.1	4711337	4716085	gene4739	-	4711337	4716085	0	1	4748	4711333	cluster_3
CM002239.1	3605606	3609674	gene5858	+	3605606	3609674	0	1	4068	3605603	cluster_3
CM002241.1	1965577	1970769	gene8722	+	1965577	1970769	0	1	5192	1965576	cluster_3
CM002239.1	2789320	2791814	gene5600	+	2789320	2791814	0	1	2494	2789318	cluster_3
CM002237.1	285601	290710	gene2551	+	285601	290710	0	1	5109	285599	cluster_3
CM002239.1	4948585	4952179	gene6221	-	4948585	4952179	0	1	3594	4948581	cluster_3
CM002242.1	2607036	2609780	gene9906	-	2607036	2609780	0	1	2744	2607034	cluster_3
CM002240.1	2819400	2821928	gene7180	-	2819400	2821928	0	1	2528	2819398	cluster_3
CM002242.1	3500176	3501820	gene10167	+	3500176	3501820	0	1	1644	3500173	cluster_3
CM002242.1	2105239	2109312	gene9860	-	2105239	2109312	0	1	4073	2105237	cluster_3
CM002238.1	3864440	3867813	gene4515	+	3864440	3867813	0	1	3373	3864437	cluster_3
CM002239.1	4064858	4067114	gene5980	+	4064858	4067114	0	1	2256	4064854	cluster_3
CM002242.1	3072214	3075328	gene10049	+	3072214	3075328	0	1	3114	3072211	cluster_3
CM002236.1	9090652	9093660	gene2335	+	9090652	9093660	0	1	3008	9090643	cluster_3
CM002239.1	4527569	4532017	gene6114	+	4527569	4532017	0	1	4448	4527565	cluster_3
CM002236.1	8813493	8815549	gene2259	-	8813493	8815549	0	1	2056	8813485	cluster_3
CM002236.1	9542854	9545945	gene2423	-	9542854	9545945	0	1	3091	9542845	cluster_3
CM002240.1	4007433	4009736	gene7538	-	4007433	4009736	0	1	2303	4007429	cluster_3
CM002239.1	1238523	1241926	gene5188	+	1238523	1241926	0	1	3403	1238522	cluster_3
CM002236.1	6689122	6694304	gene1630	-	6689122	6694304	0	1	5182	6689116	cluster_3
CM002238.1	627910	634467	gene3732	-	627910	634467	0	1	6557	627904	cluster_3
CM002236.1	1246769	1251361	gene309	-	1246769	1251361	0	1	4592	1246768	cluster_3
CM002240.1	3059101	3062061	gene7261	+	3059101	3062061	0	1	2960	3059098	cluster_3
CM002240.1	4746170	4748649	gene7734	-	4746170	4748649	0	1	2479	4746166	cluster_3
CM002240.1	4831828	4835363	gene7754	-	4831828	4835363	0	1	3535	4831824	cluster_3
CM002238.1	1188638	1192368	gene3807	-	1188638	1192368	0	1	3730	1188637	cluster_3
CM002240.1	4393868	4397472	gene7646	-	4393868	4397472	0	1	3604	4393864	cluster_3
CM002237.1	2668234	2670887	gene3123	-	2668234	2670887	0	1	2653	2668232	cluster_3
CM002237.1	3227827	3233310	gene3285	-	3227827	3233310	0	1	5483	3227824	cluster_3
CM002236.1	7348488	7351528	gene1831	+	7348488	7351528	0	1	3040	7348481	cluster_3
CM002240.1	4647462	4653590	gene7705	-	4647462	4653590	0	1	6128	4647458	cluster_3
CM002237.1	4405531	4407556	gene3555	+	4405531	4407556	0	1	2025	4405527	cluster_3
CM002239.1	1740831	1745290	gene5343	-	1740831	1745290	0	1	4459	1740830	cluster_3
CM002240.1	331202	335670	gene6579	+	331202	335670	0	1	4468	331199	cluster_3
CM002236.1	7689848	7692821	gene1924	-	7689848	7692821	0	1	2973	7689841	cluster_3
CM002238.1	2171962	2175679	gene4058	-	2171962	2175679	0	1	3717	2171960	cluster_3
CM002238.1	3567045	3570664	gene4431	-	3567045	3570664	0	1	3619	3567042	cluster_3
CM002236.1	2942853	2946733	gene775	-	2942853	2946733	0	1	3880	2942851	cluster_3
CM002238.1	3747789	3751837	gene4482	+	3747789	3751837	0	1	4048	3747786	cluster_3
CM002240.1	61390	64129	gene6515	+	61390	64129	0	1	2739	61384	cluster_3
CM002236.1	6744519	6747976	gene1647	-	6744519	6747976	0	1	3457	6744513	cluster_3
CM002239.1	872083	874450	gene5154	+	872083	874450	0	1	2367	872075	cluster_3
CM002238.1	4249919	4253052	gene4621	+	4249919	4253052	0	1	3133	4249915	cluster_3
CM002242.1	2581085	2584933	gene9899	-	2581085	2584933	0	1	3848	2581083	cluster_3
CM002241.1	3315097	3318376	gene9014	+	3315097	3318376	0	1	3279	3315094	cluster_3
CM002238.1	1804190	1808733	gene3955	+	1804190	1808733	0	1	4543	1804189	cluster_3
CM002239.1	5751252	5754729	gene6441	-	5751252	5754729	0	1	3477	5751247	cluster_3
CM002240.1	4804016	4809696	gene7747	-	4804016	4809696	0	1	5680	4804012	cluster_3
CM002236.1	843474	847155	gene215	+	843474	847155	0	1	3681	843466	cluster_3
CM002239.1	2010028	2014474	gene5408	+	2010028	2014474	0	1	4446	2010026	cluster_3
CM002239.1	2053088	2055781	gene5410	+	2053088	2055781	0	1	2693	2053086	cluster_3
CM002242.1	2631308	2635820	gene9914	-	2631308	2635820	0	1	4512	2631306	cluster_3
CM002239.1	3717487	3721572	gene5890	-	3717487	3721572	0	1	4085	3717484	cluster_3
CM002238.1	520321	523274	gene3702	+	520321	523274	0	1	2953	520316	cluster_3
CM002236.1	5379534	5382753	gene1310	+	5379534	5382753	0	1	3219	5379529	cluster_3
CM002241.1	264918	268028	gene8269	-	264918	268028	0	1	3110	264916	cluster_3
CM002241.1	3098625	3101641	gene8954	+	3098625	3101641	0	1	3016	3098622	cluster_3
CM002239.1	1634829	1637159	gene5309	+	1634829	1637159	0	1	2330	1634828	cluster_3
CM002239.1	2219570	2223212	gene5456	+	2219570	2223212	0	1	3642	2219568	cluster_3
CM002236.1	6748813	6751985	gene1648	-	6748813	6751985	0	1	3172	6748807	cluster_3
CM002242.1	2002233	2004909	gene9828	+	2002233	2004909	0	1	2676	2002231	cluster_3
CM002241.1	2207073	2211218	gene8790	+	2207073	2211218	0	1	4145	2207071	cluster_3
CM002240.1	4316578	4320011	gene7613	-	4316578	4320011	0	1	3433	4316574	cluster_3
CM002236.1	5710065	5715076	gene1404	-	5710065	5715076	0	1	5011	5710060	cluster_3
CM002236.1	5074909	5078055	gene1223	+	5074909	5078055	0	1	3146	5074904	cluster_3
CM002238.1	1478835	1483746	gene3887	+	1478835	1483746	0	1	4911	1478834	cluster_3
CM002240.1	5921172	5925111	gene8042	+	5921172	5925111	0	1	3939	5921167	cluster_3
CM002237.1	1650713	1654419	gene2855	-	1650713	1654419	0	1	3706	1650712	cluster_3
CM002239.1	601760	602943	gene5062	-	601760	602943	0	1	1183	601754	cluster_3
CM002236.1	9037898	9040495	gene2319	-	9037898	9040495	0	1	2597	9037889	cluster_3
CM002239.1	5430427	5435515	gene6348	-	5430427	5435515	0	1	5088	5430422	cluster_3
CM002241.1	1513375	1514037	gene8605	+	1513375	1514037	0	1	662	1513374	cluster_3
CM002238.1	3896164	3899612	gene4523	+	3896164	3899612	0	1	3448	3896161	cluster_3
CM002237.1	4424720	4426911	gene3561	+	4424720	4426911	0	1	2191	4424716	cluster_3
CM002239.1	2298255	2302829	gene5485	-	2298255	2302829	0	1	4574	2298253	cluster_3
CM002238.1	4055331	4060544	gene4568	+	4055331	4060544	0	1	5213	4055327	cluster_3
CM002240.1	5403624	5406022	gene7908	-	5403624	5406022	0	1	2398	5403619	cluster_3
CM002242.1	4140808	4143518	gene10372	-	4140808	4143518	0	1	2710	4140804	cluster_3
CM002236.1	9180231	9183407	gene2344	-	9180231	9183407	0	1	3176	9180222	cluster_3
CM002239.1	2647671	2649646	gene5565	+	2647671	2649646	0	1	1975	2647669	cluster_3
CM002239.1	5458169	5462816	gene6357	-	5458169	5462816	0	1	4647	5458164	cluster_3
CM002236.1	5669211	5672335	gene1391	+	5669211	5672335	0	1	3124	5669206	cluster_3
CM002237.1	2483416	2489012	gene3077	-	2483416	2489012	0	1	5596	2483414	cluster_3
CM002239.1	5450122	5452609	gene6354	-	5450122	5452609	0	1	2487	5450117	cluster_3
CM002236.1	7081980	7084100	gene1756	+	7081980	7084100	0	1	2120	7081973	cluster_3
CM002238.1	2154210	2156930	gene4052	-	2154210	2156930	0	1	2720	2154208	cluster_3
CM002242.1	14945	20558	gene9265	+	14945	20558	0	1	5613	14944	cluster_3
CM002238.1	3839958	3846141	gene4508	-	3839958	3846141	0	1	6183	3839955	cluster_3
CM002240.1	4718351	4720889	gene7726	+	4718351	4720889	0	1	2538	4718347	cluster_3
CM002238.1	4225285	4226478	gene4616	+	4225285	4226478	0	1	1193	4225281	cluster_3
CM002238.1	1614043	1617257	gene3924	-	1614043	1617257	0	1	3214	1614042	cluster_3
CM002236.1	7575744	7580257	gene1894	+	7575744	7580257	0	1	4513	7575737	cluster_3
CM002238.1	4949775	4951945	gene4810	+	4949775	4951945	0	1	2170	4949771	cluster_3
CM002240.1	6261576	6263248	gene8127	+	6261576	6263248	0	1	1672	6261570	cluster_3
CM002240.1	207348	209381	gene6545	+	207348	209381	0	1	2033	207346	cluster_3
CM002236.1	1048322	1050458	gene257	+	1048322	1050458	0	1	2136	1048321	cluster_3
CM002241.1	2089081	2094657	gene8751	+	2089081	2094657	0	1	5576	2089079	cluster_3
CM002236.1	7913653	7917043	gene1987	+	7913653	7917043	0	1	3390	7913646	cluster_3
CM002236.1	9272187	9275044	gene2371	+	9272187	9275044	0	1	2857	9272178	cluster_3
CM002240.1	719748	722696	gene6677	+	719748	722696	0	1	2948	719741	cluster_3
CM002241.1	4102832	4106597	gene9240	-	4102832	4106597	0	1	3765	4102828	cluster_3
CM002242.1	1764460	1767138	gene9755	-	1764460	1767138	0	1	2678	1764459	cluster_3
CM002236.1	7214343	7217183	gene1798	-	7214343	7217183	0	1	2840	7214336	cluster_3
CM002240.1	4100596	4106206	gene7557	+	4100596	4106206	0	1	5610	4100592	cluster_3
CM002236.1	2159809	2162905	gene552	-	2159809	2162905	0	1	3096	2159807	cluster_3
CM002236.1	2882288	2886659	gene760	+	2882288	2886659	0	1	4371	2882286	cluster_3
CM002242.1	3820852	3822961	gene10273	+	3820852	3822961	0	1	2109	3820849	cluster_3
CM002239.1	2673999	2678491	gene5573	-	2673999	2678491	0	1	4492	2673997	cluster_3
CM002242.1	1708250	1710134	gene9734	+	1708250	1710134	0	1	1884	1708249	cluster_3
CM002236.1	6150097	6152932	gene1500	-	6150097	6152932	0	1	2835	6150091	cluster_3
CM002236.1	1909872	1912967	gene489	-	1909872	1912967	0	1	3095	1909871	cluster_3
CM002238.1	94068	96232	gene3600	+	94068	96232	0	1	2164	94059	cluster_3
CM002240.1	4073013	4078872	gene7550	+	4073013	4078872	0	1	5859	4073009	cluster_3
CM002241.1	3181787	3187799	gene8979	-	3181787	3187799	0	1	6012	3181784	cluster_3
CM002236.1	6738209	6740408	gene1645	-	6738209	6740408	0	1	2199	6738203	cluster_3
CM002238.1	2058809	2062361	gene4027	+	2058809	2062361	0	1	3552	2058807	cluster_3
CM002239.1	3538103	3541737	gene5842	-	3538103	3541737	0	1	3634	3538100	cluster_3
CM002237.1	1085058	1089184	gene2774	+	1085058	1089184	0	1	4126	1085057	cluster_3
CM002236.1	3451938	3454516	gene912	-	3451938	3454516	0	1	2578	3451935	cluster_3
CM002241.1	3404579	3406459	gene9043	-	3404579	3406459	0	1	1880	3404576	cluster_3
CM002239.1	704680	706730	gene5098	+	704680	706730	0	1	2050	704673	cluster_3
CM002238.1	1202025	1204555	gene3809	+	1202025	1204555	0	1	2530	1202024	cluster_3
CM002241.1	1378108	1380263	gene8562	+	1378108	1380263	0	1	2155	1378107	cluster_3
CM002240.1	753202	760233	gene6687	+	753202	760233	0	1	7031	753195	cluster_3
CM002238.1	1498564	1500902	gene3893	+	1498564	1500902	0	1	2338	1498563	cluster_3
CM002241.1	797662	800983	gene8404	+	797662	800983	0	1	3321	797655	cluster_3
CM002237.1	4269307	4270336	gene3514	+	4269307	4270336	0	1	1029	4269303	cluster_3
CM002238.1	3442678	3446003	gene4397	+	3442678	3446003	0	1	3325	3442675	cluster_3
CM002241.1	1595090	1596445	gene8636	+	1595090	1596445	0	1	1355	1595089	cluster_3
CM002237.1	269735	274698	gene2547	-	269735	274698	0	1	4963	269733	cluster_3
CM002236.1	576061	577864	gene154	-	576061	577864	0	1	1803	576056	cluster_3
CM002242.1	4200216	4202741	gene10392	-	4200216	4202741	0	1	2525	4200212	cluster_3
CM002240.1	4415675	4419047	gene7651	+	4415675	4419047	0	1	3372	4415671	cluster_3
CM002239.1	3180300	3183418	gene5715	-	3180300	3183418	0	1	3118	3180297	cluster_3
CM002236.1	2003873	2006615	gene509	-	2003873	2006615	0	1	2742	2003871	cluster_3
CM002236.1	8026283	8029718	gene2027	+	8026283	8029718	0	1	3435	8026275	cluster_3
CM002240.1	2467153	2470440	gene7074	+	2467153	2470440	0	1	3287	2467151	cluster_3
CM002241.1	2568000	2570578	gene8895	-	2568000	2570578	0	1	2578	2567998	cluster_3
CM002236.1	4681545	4686113	gene1104	-	4681545	4686113	0	1	4568	4681541	cluster_3
CM002242.1	1508969	1513148	gene9669	-	1508969	1513148	0	1	4179	1508968	cluster_3
CM002241.1	733062	741591	gene8385	-	733062	741591	0	1	8529	733055	cluster_3
CM002238.1	3431685	3441049	gene4396	+	3431685	3441049	0	1	9364	3431682	cluster_3
CM002238.1	1228246	1230839	gene3818	+	1228246	1230839	0	1	2593	1228245	cluster_3
CM002241.1	2555229	2558560	gene8892	+	2555229	2558560	0	1	3331	2555227	cluster_3
CM002238.1	3878725	3880982	gene4518	+	3878725	3880982	0	1	2257	3878722	cluster_3
CM002242.1	393992	397939	gene9362	-	393992	397939	0	1	3947	393989	cluster_3
CM002241.1	690626	695886	gene8374	-	690626	695886	0	1	5260	690620	cluster_3
CM002241.1	148023	149577	gene8229	+	148023	149577	0	1	1554	148022	cluster_3
CM002238.1	4405029	4406835	gene4657	+	4405029	4406835	0	1	1806	4405025	cluster_3
CM002238.1	1114297	1120162	gene3787	+	1114297	1120162	0	1	5865	1114296	cluster_3
CM002240.1	629276	637435	gene6651	+	629276	637435	0	1	8159	629270	cluster_3
CM002238.1	3507721	3512003	gene4415	-	3507721	3512003	0	1	4282	3507718	cluster_3
CM002241.1	1752866	1756102	gene8687	+	1752866	1756102	0	1	3236	1752865	cluster_3
CM002237.1	2557014	2561720	gene3100	-	2557014	2561720	0	1	4706	2557012	cluster_3
CM002238.1	2256789	2260238	gene4066	+	2256789	2260238	0	1	3449	2256787	cluster_3
CM002239.1	2514245	2517493	gene5533	-	2514245	2517493	0	1	3248	2514243	cluster_3
CM002239.1	3383398	3385897	gene5791	-	3383398	3385897	0	1	2499	3383395	cluster_3
CM002236.1	9463798	9465488	gene2412	-	9463798	9465488	0	1	1690	9463789	cluster_3
CM002236.1	514505	519273	gene134	-	514505	519273	0	1	4768	514500	cluster_3
CM002241.1	1587800	1591736	gene8634	+	1587800	1591736	0	1	3936	1587799	cluster_3
CM002236.1	2443728	2451821	gene622	-	2443728	2451821	0	1	8093	2443726	cluster_3
CM002241.1	1462065	1467483	gene8590	+	1462065	1467483	0	1	5418	1462064	cluster_3
CM002236.1	4994076	5001396	gene1207	+	4994076	5001396	0	1	7320	4994072	cluster_3
CM002238.1	617685	622316	gene3730	-	617685	622316	0	1	4631	617679	cluster_3
CM002239.1	3567473	3570832	gene5849	-	3567473	3570832	0	1	3359	3567470	cluster_3
CM002236.1	9365023	9366871	gene2381	-	9365023	9366871	0	1	1848	9365014	cluster_3
CM002236.1	9576212	9580353	gene2431	-	9576212	9580353	0	1	4141	9576203	cluster_3
CM002242.1	131205	135410	gene9306	+	131205	135410	0	1	4205	131204	cluster_3
CM002239.1	2684751	2687176	gene5574	+	2684751	2687176	0	1	2425	2684749	cluster_3
CM002242.1	2536911	2540818	gene9886	+	2536911	2540818	0	1	3907	2536909	cluster_3
CM002239.1	2303729	2306880	gene5486	-	2303729	2306880	0	1	3151	2303727	cluster_3
CM002238.1	3236472	3240984	gene4341	+	3236472	3240984	0	1	4512	3236469	cluster_3
CM002236.1	8594081	8596909	gene2180	+	8594081	8596909	0	1	2828	8594073	cluster_3
CM002241.1	2768751	2777757	gene8946	+	2768751	2777757	0	1	9006	2768749	cluster_3
CM002238.1	1066816	1069356	gene3774	+	1066816	1069356	0	1	2540	1066815	cluster_3
CM002238.1	1684234	1686342	gene3940	-	1684234	1686342	0	1	2108	1684233	cluster_3
CM002237.1	4135230	4137503	gene3485	-	4135230	4137503	0	1	2273	4135226	cluster_3
CM002236.1	8392615	8394765	gene2113	-	8392615	8394765	0	1	2150	8392607	cluster_3
CM002238.1	1913264	1916162	gene3983	+	1913264	1916162	0	1	2898	1913263	cluster_3
CM002239.1	2765567	2768250	gene5595	-	2765567	2768250	0	1	2683	2765565	cluster_3
CM002236.1	555963	558250	gene146	+	555963	558250	0	1	2287	555958	cluster_3
CM002236.1	2954258	2956562	gene777	+	2954258	2956562	0	1	2304	2954256	cluster_3
CM002236.1	7873370	7875966	gene1975	-	7873370	7875966	0	1	2596	7873363	cluster_3
CM002236.1	1531968	1539067	gene377	-	1531968	1539067	0	1	7099	1531967	cluster_3
CM002242.1	2109900	2111764	gene9861	-	2109900	2111764	0	1	1864	2109898	cluster_3
CM002242.1	2652695	2654724	gene9922	+	2652695	2654724	0	1	2029	2652693	cluster_3
CM002236.1	5548214	5552014	gene1352	+	5548214	5552014	0	1	3800	5548209	cluster_3
CM002239.1	3960325	3963568	gene5956	+	3960325	3963568	0	1	3243	3960322	cluster_3
CM002240.1	4350371	4353052	gene7628	-	4350371	4353052	0	1	2681	4350367	cluster_3
CM002236.1	716980	719354	gene181	-	716980	719354	0	1	2374	716973	cluster_3
CM002236.1	1270900	1277586	gene317	+	1270900	1277586	0	1	6686	1270899	cluster_3
CM002242.1	3158695	3161815	gene10074	-	3158695	3161815	0	1	3120	3158692	cluster_3
CM002239.1	2134190	2139535	gene5438	+	2134190	2139535	0	1	5345	2134188	cluster_3
CM002240.1	478065	480576	gene6622	+	478065	480576	0	1	2511	478061	cluster_3
CM002240.1	1644416	1648772	gene6860	+	1644416	1648772	0	1	4356	1644415	cluster_3
CM002239.1	1565027	1566464	gene5285	-	1565027	1566464	0	1	1437	1565026	cluster_3
CM002239.1	3387602	3390212	gene5792	-	3387602	3390212	0	1	2610	3387599	cluster_3
CM002240.1	876422	878896	gene6726	+	876422	878896	0	1	2474	876414	cluster_3
CM002240.1	3462481	3466163	gene7381	-	3462481	3466163	0	1	3682	3462478	cluster_3
CM002236.1	1900600	1905242	gene486	+	1900600	1905242	0	1	4642	1900599	cluster_3
CM002239.1	4729511	4743787	gene6170	+	4729511	4743787	0	1	14276	4729507	cluster_3
CM002240.1	6282212	6285646	gene8135	+	6282212	6285646	0	1	3434	6282206	cluster_3
CM002237.1	2462601	2465176	gene3071	+	2462601	2465176	0	1	2575	2462599	cluster_3
CM002241.1	358461	359582	gene8295	+	358461	359582	0	1	1121	358458	cluster_3
CM002236.1	8526177	8528683	gene2159	-	8526177	8528683	0	1	2506	8526169	cluster_3
CM002240.1	4305552	4307277	gene7610	+	4305552	4307277	0	1	1725	4305548	cluster_3
CM002242.1	857791	859539	gene9494	+	857791	859539	0	1	1748	857783	cluster_3
CM002241.1	1017916	1022176	gene8461	+	1017916	1022176	0	1	4260	1017915	cluster_3
CM002236.1	1067738	1071303	gene266	-	1067738	1071303	0	1	3565	1067737	cluster_3
CM002241.1	2582864	2585515	gene8898	+	2582864	2585515	0	1	2651	2582862	cluster_3
CM002236.1	7612982	7622106	gene1904	+	7612982	7622106	0	1	9124	7612975	cluster_3
CM002237.1	3556058	3560450	gene3362	-	3556058	3560450	0	1	4392	3556055	cluster_3
CM002236.1	175274	178146	gene41	-	175274	178146	0	1	2872	175273	cluster_3
CM002236.1	4095694	4096940	gene967	-	4095694	4096940	0	1	1246	4095690	cluster_3
CM002238.1	2804503	2807804	gene4216	+	2804503	2807804	0	1	3301	2804501	cluster_3
CM002239.1	4356651	4358581	gene6061	-	4356651	4358581	0	1	1930	4356647	cluster_3
CM002237.1	3969677	3971675	gene3446	-	3969677	3971675	0	1	1998	3969674	cluster_3
CM002242.1	1630414	1634765	gene9709	+	1630414	1634765	0	1	4351	1630413	cluster_3
CM002236.1	3431992	3436658	gene907	+	3431992	3436658	0	1	4666	3431989	cluster_3
CM002237.1	2553454	2556801	gene3099	-	2553454	2556801	0	1	3347	2553452	cluster_3
CM002241.1	1678322	1680982	gene8667	-	1678322	1680982	0	1	2660	1678321	cluster_3
CM002240.1	4614827	4617253	gene7694	-	4614827	4617253	0	1	2426	4614823	cluster_3
CM002240.1	4914070	4917573	gene7773	+	4914070	4917573	0	1	3503	4914066	cluster_3
CM002241.1	2757146	2760955	gene8941	+	2757146	2760955	0	1	3809	2757144	cluster_3
CM002236.1	15929	16647	gene3	+	15929	16647	0	1	718	15928	cluster_4
CM002239.1	2467354	2469472	gene5521	+	2467354	2469472	0	1	2118	2467352	cluster_4
CM002238.1	5159803	5160637	gene4867	-	5159803	5160637	0	1	834	5159798	cluster_4
CM002236.1	804396	805159	gene201	+	804396	805159	0	1	763	804388	cluster_4
CM002236.1	1022194	1024977	gene250	-	1022194	1024977	0	1	2783	1022193	cluster_4
CM002242.1	2981042	2981846	gene10020	+	2981042	2981846	0	1	804	2981040	cluster_4
CM002238.1	2777896	2778568	gene4207	-	2777896	2778568	0	1	672	2777894	cluster_4
CM002240.1	3328231	3331836	gene7352	+	3328231	3331836	0	1	3605	3328228	cluster_4
CM002236.1	6050367	6051530	gene1475	+	6050367	6051530	0	1	1163	6050361	cluster_4
CM002238.1	1087807	1088953	gene3780	+	1087807	1088953	0	1	1146	1087806	cluster_4
CM002240.1	2800172	2800478	gene7174	+	2800172	2800478	0	1	306	2800170	cluster_4
CM002237.1	283872	284925	gene2550	+	283872	284925	0	1	1053	283870	cluster_4
CM002240.1	1335142	1340675	gene6767	+	1335142	1340675	0	1	5533	1335141	cluster_4
CM002240.1	5389301	5396825	gene7904	+	5389301	5396825	0	1	7524	5389296	cluster_4
CM002236.1	8540141	8544033	gene2164	-	8540141	8544033	0	1	3892	8540133	cluster_4
CM002238.1	2964908	2965762	gene4261	-	2964908	2965762	0	1	854	2964906	cluster_4
CM002239.1	258304	259738	gene4976	-	258304	259738	0	1	1434	258302	cluster_4
CM002239.1	2311038	2312603	gene5487	+	2311038	2312603	0	1	1565	2311036	cluster_4
CM002238.1	495589	502216	gene3696	+	495589	502216	0	1	6627	495585	cluster_4
CM002239.1	5045578	5049674	gene6250	-	5045578	5049674	0	1	4096	5045573	cluster_4
CM002238.1	2775601	2782540	gene4206	+	2775601	2782540	0	1	6939	2775599	cluster_4
CM002239.1	1522554	1524858	gene5269	-	1522554	1524858	0	1	2304	1522553	cluster_4
CM002237.1	3178072	3178518	gene3265	+	3178072	3178518	0	1	446	3178069	cluster_4
CM002242.1	3152343	3155127	gene10073	-	3152343	3155127	0	1	2784	3152340	cluster_4
CM002239.1	2776143	2780197	gene5598	+	2776143	2780197	0	1	4054	2776141	cluster_4
CM002241.1	1297423	1299024	gene8538	-	1297423	1299024	0	1	1601	1297422	cluster_4
CM002236.1	7884076	7886307	gene1979	+	7884076	7886307	0	1	2231	7884069	cluster_4
CM002236.1	4357382	4360841	gene1021	+	4357382	4360841	0	1	3459	4357378	cluster_4
CM002237.1	1793780	1796266	gene2895	+	1793780	1796266	0	1	2486	1793779	cluster_4
CM002239.1	2460693	2465048	gene5520	-	2460693	2465048	0	1	4355	2460691	cluster_4
CM002242.1	1446174	1449276	gene9649	+	1446174	1449276	0	1	3102	1446173	cluster_4
CM002239.1	3346919	3349140	gene5780	-	3346919	3349140	0	1	2221	3346916	cluster_4
CM002239.1	2497776	2502302	gene5528	+	2497776	2502302	0	1	4526	2497774	cluster_4
CM002237.1	2720794	2721929	gene3138	-	2720794	2721929	0	1	1135	2720792	cluster_4
CM002239.1	2072557	2075732	gene5416	+	2072557	2075732	0	1	3175	2072555	cluster_4
CM002240.1	1835176	1839458	gene6899	-	1835176	1839458	0	1	4282	1835175	cluster_4
CM002239.1	844194	845210	gene5145	-	844194	845210	0	1	1016	844186	cluster_4
CM002236.1	5142686	5144258	gene1240	-	5142686	5144258	0	1	1572	5142681	cluster_4
CM002242.1	3838854	3844758	gene10280	-	3838854	3844758	0	1	5904	3838851	cluster_4
CM002237.1	1524267	1530145	gene2827	+	1524267	1530145	0	1	5878	1524266	cluster_4
CM002236.1	1585577	1587620	gene388	+	1585577	1587620	0	1	2043	1585576	cluster_4
CM002242.1	3545365	3545904	gene10181	-	3545365	3545904	0	1	539	3545362	cluster_4
CM002236.1	7190599	7190887	gene1789	-	7190599	7190887	0	1	288	7190592	cluster_4
CM002240.1	4067970	4070979	gene7549	-	4067970	4070979	0	1	3009	4067966	cluster_4
CM002238.1	5106791	5109785	gene4850	-	5106791	5109785	0	1	2994	5106786	cluster_4
CM002237.1	4001875	4007129	gene3455	+	4001875	4007129	0	1	5254	4001871	cluster_4
CM002237.1	3214127	3217500	gene3278	+	3214127	3217500	0	1	3373	3214124	cluster_4
CM002239.1	3120459	3125978	gene5693	+	3120459	3125978	0	1	5519	3120456	cluster_4
CM002242.1	2654597	2657461	gene9923	-	2654597	2657461	0	1	2864	2654595	cluster_4
CM002236.1	1922647	1924414	gene491	-	1922647	1924414	0	1	1767	1922646	cluster_4
CM002238.1	2405228	2405889	gene4104	-	2405228	2405889	0	1	661	2405226	cluster_4
CM002236.1	8619187	8622230	gene2191	+	8619187	8622230	0	1	3043	8619179	cluster_4
CM002236.1	7352111	7358123	gene1832	-	7352111	7358123	0	1	6012	7352104	cluster_4
CM002236.1	6107557	6108341	gene1488	+	6107557	6108341	0	1	784	6107551	cluster_4
CM002238.1	2515969	2518978	gene4131	-	2515969	2518978	0	1	3009	2515967	cluster_4
CM002239.1	4745778	4747548	gene6171	+	4745778	4747548	0	1	1770	4745774	cluster_4
CM002241.1	2539764	2542432	gene8885	+	2539764	2542432	0	1	2668	2539762	cluster_4
CM002240.1	2429170	2434265	gene7062	+	2429170	2434265	0	1	5095	2429168	cluster_4
CM002238.1	673231	674187	gene3740	+	673231	674187	0	1	956	673225	cluster_4
CM002237.1	2598793	2601814	gene3110	+	2598793	2601814	0	1	3021	2598791	cluster_4
CM002239.1	1867265	1870286	gene5380	-	1867265	1870286	0	1	3021	1867264	cluster_4
CM002242.1	3131639	3136464	gene10066	+	3131639	3136464	0	1	4825	3131636	cluster_4
CM002238.1	4888365	4894772	gene4796	-	4888365	4894772	0	1	6407	4888361	cluster_4
CM002239.1	1609576	1611884	gene5299	-	1609576	1611884	0	1	2308	1609575	cluster_4
CM002240.1	4800005	4802369	gene7746	-	4800005	4802369	0	1	2364	4800001	cluster_4
CM002236.1	3303710	3308305	gene872	-	3303710	3308305	0	1	4595	3303707	cluster_4
CM002237.1	3457837	3462094	gene3338	-	3457837	3462094	0	1	4257	3457834	cluster_4
CM002242.1	3538190	3542376	gene10180	-	3538190	3542376	0	1	4186	3538187	cluster_4
CM002241.1	770957	774368	gene8393	-	770957	774368	0	1	3411	770950	cluster_4
CM002239.1	5620058	5625413	gene6397	+	5620058	5625413	0	1	5355	5620053	cluster_4
CM002242.1	3392849	3395421	gene10148	+	3392849	3395421	0	1	2572	3392846	cluster_4
CM002237.1	326312	331203	gene2561	+	326312	331203	0	1	4891	326309	cluster_4
CM002238.1	3470182	3473254	gene4404	+	3470182	3473254	0	1	3072	3470179	cluster_4
CM002240.1	358775	362149	gene6586	+	358775	362149	0	1	3374	358772	cluster_4
CM002237.1	1771159	1774276	gene2888	-	1771159	1774276	0	1	3117	1771158	cluster_4
CM002236.1	4888872	4895320	gene1171	-	4888872	4895320	0	1	6448	4888868	cluster_4
CM002239.1	5403584	5405926	gene6339	-	5403584	5405926	0	1	2342	5403579	cluster_4
CM002241.1	3586228	3588999	gene9092	+	3586228	3588999	0	1	2771	3586225	cluster_4
CM002237.1	1805887	1808120	gene2899	-	1805887	1808120	0	1	2233	1805886	cluster_4
CM002237.1	3195788	3197744	gene3271	-	3195788	3197744	0	1	1956	3195785	cluster_4
CM002236.1	4946282	4952932	gene1190	+	4946282	4952932	0	1	6650	4946278	cluster_4
CM002240.1	429254	430214	gene6610	+	429254	430214	0	1	960	429250	cluster_4
CM002236.1	5914763	5918962	gene1450	-	5914763	5918962	0	1	4199	5914758	cluster_4
CM002242.1	21490	25060	gene9266	+	21490	25060	0	1	3570	21488	cluster_4
CM002236.1	2219335	2220495	gene574	-	2219335	2220495	0	1	1160	2219333	cluster_4
CM002239.1	2623214	2625708	gene5558	-	2623214	2625708	0	1	2494	2623212	cluster_4
CM002236.1	6289283	6293047	gene1532	-	6289283	6293047	0	1	3764	6289277	cluster_4
CM002238.1	4508504	4513146	gene4689	-	4508504	4513146	0	1	4642	4508500	cluster_4
CM002239.1	3413530	3418298	gene5800	-	3413530	3418298	0	1	4768	3413527	cluster_4
CM002240.1	4734285	4741305	gene7732	-	4734285	4741305	0	1	7020	4734281	cluster_4
CM002238.1	4028858	4032413	gene4560	-	4028858	4032413	0	1	3555	4028854	cluster_4
CM002239.1	31867	33628	gene4911	+	31867	33628	0	1	1761	31864	cluster_4
CM002242.1	2826420	2832158	gene9972	-	2826420	2832158	0	1	5738	2826418	cluster_4
CM002237.1	4376994	4380245	gene3546	+	4376994	4380245	0	1	3251	4376990	cluster_4
CM002240.1	4970560	4972617	gene7795	-	4970560	4972617	0	1	2057	4970556	cluster_4
CM002242.1	1995869	1997946	gene9827	+	1995869	1997946	0	1	2077	1995868	cluster_4
CM002240.1	5027348	5030561	gene7812	+	5027348	5030561	0	1	3213	5027343	cluster_4
CM002240.1	5359919	5364389	gene7899	-	5359919	5364389	0	1	4470	5359914	cluster_4
CM002239.1	3467336	3470393	gene5818	-	3467336	3470393	0	1	3057	3467333	cluster_4
CM002237.1	2363916	2366684	gene3039	-	2363916	2366684	0	1	2768	2363914	cluster_4
CM002240.1	1561131	1564619	gene6827	-	1561131	1564619	0	1	3488	1561130	cluster_4
CM002240.1	2061139	2069276	gene6961	+	2061139	2069276	0	1	8137	2061137	cluster_4
CM002237.1	1415798	1421195	gene2795	-	1415798	1421195	0	1	5397	1415797	cluster_4
CM002238.1	2043397	2048960	gene4025	-	2043397	2048960	0	1	5563	2043395	cluster_4
CM002239.1	2240897	2244753	gene5462	+	2240897	2244753	0	1	3856	2240895	cluster_4
CM002236.1	5011987	5015191	gene1209	+	5011987	5015191	0	1	3204	5011982	cluster_4
CM002236.1	6710749	6712973	gene1637	-	6710749	6712973	0	1	2224	6710743	cluster_4
CM002239.1	4726331	4728819	gene6169	+	4726331	4728819	0	1	2488	4726327	cluster_4
CM002241.1	873509	876079	gene8422	-	873509	876079	0	1	2570	873501	cluster_4
CM002237.1	733347	737055	gene2664	-	733347	737055	0	1	3708	733340	cluster_4
CM002242.1	3547868	3550186	gene10182	+	3547868	3550186	0	1	2318	3547865	cluster_4
CM002236.1	2842090	2846420	gene745	+	2842090	2846420	0	1	4330	2842088	cluster_4
CM002238.1	4431972	4434643	gene4665	-	4431972	4434643	0	1	2671	4431968	cluster_4
CM002236.1	5245307	5247659	gene1273	+	5245307	5247659	0	1	2352	5245302	cluster_4
CM002239.1	1969752	1972318	gene5395	+	1969752	1972318	0	1	2566	1969751	cluster_4
CM002242.1	2579872	2580817	gene9898	+	2579872	2580817	0	1	945	2579870	cluster_4
CM002240.1	4282533	4285813	gene7604	+	4282533	4285813	0	1	3280	4282529	cluster_4
CM002242.1	1309955	1311228	gene9608	-	1309955	1311228	0	1	1273	1309954	cluster_4
CM002242.1	2873837	2876240	gene9989	-	2873837	2876240	0	1	2403	2873835	cluster_4
CM002241.1	2362498	2365253	gene8836	-	2362498	2365253	0	1	2755	2362496	cluster_4
CM002236.1	6812521	6814329	gene1657	-	6812521	6814329	0	1	1808	6812515	cluster_4
CM002240.1	5575945	5580487	gene7957	-	5575945	5580487	0	1	4542	5575940	cluster_4
CM002238.1	103970	107924	gene3603	-	103970	107924	0	1	3954	103969	cluster_4
CM002239.1	5521207	5524962	gene6374	-	5521207	5524962	0	1	3755	5521202	cluster_4
CM002239.1	2882157	2884520	gene5629	+	2882157	2884520	0	1	2363	2882155	cluster_4
CM002238.1	3696036	3699084	gene4468	+	3696036	3699084	0	1	3048	3696033	cluster_4
CM002240.1	2041482	2044859	gene6956	-	2041482	2044859	0	1	3377	2041480	cluster_4
CM002236.1	7007298	7009671	gene1734	-	7007298	7009671	0	1	2373	7007291	cluster_4
CM002239.1	3446600	3449474	gene5809	-	3446600	3449474	0	1	2874	3446597	cluster_4
CM002239.1	3045940	3051656	gene5677	+	3045940	3051656	0	1	5716	3045937	cluster_4
CM002240.1	4141394	4143998	gene7569	-	4141394	4143998	0	1	2604	4141390	cluster_4
CM002236.1	6072811	6077173	gene1482	-	6072811	6077173	0	1	4362	6072805	cluster_4
CM002241.1	4094299	4096906	gene9236	+	4094299	4096906	0	1	2607	4094295	cluster_4
CM002236.1	139965	143960	gene30	-	139965	143960	0	1	3995	139964	cluster_4
CM002240.1	2049335	2052590	gene6958	-	2049335	2052590	0	1	3255	2049333	cluster_4
CM002240.1	2288404	2290684	gene7018	+	2288404	2290684	0	1	2280	2288402	cluster_4
CM002236.1	3495756	3499576	gene919	+	3495756	3499576	0	1	3820	3495753	cluster_4
CM002241.1	767607	770621	gene8392	+	767607	770621	0	1	3014	767600	cluster_4
CM002237.1	3016729	3019011	gene3212	+	3016729	3019011	0	1	2282	3016726	cluster_4
CM002238.1	1085823	1086126	gene3779	-	1085823	1086126	0	1	303	1085822	cluster_4
CM002238.1	1130518	1133224	gene3792	-	1130518	1133224	0	1	2706	1130517	cluster_4
CM002239.1	4701405	4704264	gene6162	+	4701405	4704264	0	1	2859	4701401	cluster_4
CM002236.1	2614346	2620811	gene672	+	2614346	2620811	0	1	6465	2614344	cluster_4
CM002239.1	3558789	3562145	gene5847	+	3558789	3562145	0	1	3356	3558786	cluster_4
CM002239.1	4444291	4446964	gene6091	-	4444291	4446964	0	1	2673	4444287	cluster_4
CM002238.1	1869910	1875534	gene3974	-	1869910	1875534	0	1	5624	1869909	cluster_4
CM002241.1	1685236	1686268	gene8668	-	1685236	1686268	0	1	1032	1685235	cluster_4
CM002241.1	868843	873065	gene8421	+	868843	873065	0	1	4222	868835	cluster_4
CM002239.1	1770882	1773508	gene5351	+	1770882	1773508	0	1	2626	1770881	cluster_4
CM002238.1	3734920	3738205	gene4479	-	3734920	3738205	0	1	3285	3734917	cluster_4
CM002236.1	417351	419464	gene111	+	417351	419464	0	1	2113	417347	cluster_4
CM002241.1	3173463	3176088	gene8978	-	3173463	3176088	0	1	2625	3173460	cluster_4
CM002236.1	9467443	9469339	gene2413	+	9467443	9469339	0	1	1896	9467434	cluster_4
CM002239.1	1367080	1370074	gene5229	+	1367080	1370074	0	1	2994	1367079	cluster_4
CM002242.1	323428	325875	gene9348	+	323428	325875	0	1	2447	323425	cluster_4
CM002242.1	2879471	2885770	gene9990	+	2879471	2885770	0	1	6299	2879469	cluster_4
CM002240.1	1539008	1541164	gene6821	-	1539008	1541164	0	1	2156	1539007	cluster_4
CM002240.1	351421	354406	gene6584	-	351421	354406	0	1	2985	351418	cluster_4
CM002236.1	5705412	5709202	gene1403	-	5705412	5709202	0	1	3790	5705407	cluster_4
CM002236.1	2061551	2068715	gene525	-	2061551	2068715	0	1	7164	2061549	cluster_4
CM002236.1	2731195	2734234	gene711	+	2731195	2734234	0	1	3039	2731193	cluster_4
CM002240.1	4138278	4140738	gene7568	-	4138278	4140738	0	1	2460	4138274	cluster_4
CM002236.1	9701174	9704915	gene2471	-	9701174	9704915	0	1	3741	9701165	cluster_4
CM002236.1	661988	663664	gene177	-	661988	663664	0	1	1676	661982	cluster_4
CM002238.1	212892	217716	gene3626	+	212892	217716	0	1	4824	212890	cluster_4
CM002236.1	7640025	7642334	gene1910	+	7640025	7642334	0	1	2309	7640018	cluster_4
CM002240.1	231658	234380	gene6554	+	231658	234380	0	1	2722	231656	cluster_4
CM002241.1	891710	895789	gene8428	+	891710	895789	0	1	4079	891702	cluster_4
CM002240.1	3176291	3178250	gene7298	+	3176291	3178250	0	1	1959	3176288	cluster_4
CM002237.1	2634937	2640617	gene3117	+	2634937	2640617	0	1	5680	2634935	cluster_4
CM002236.1	4130792	4134687	gene977	+	4130792	4134687	0	1	3895	4130788	cluster_4
CM002237.1	1837209	1844886	gene2907	-	1837209	1844886	0	1	7677	1837208	cluster_4
CM002237.1	2592728	2597160	gene3109	+	2592728	2597160	0	1	4432	2592726	cluster_4
CM002236.1	5860483	5864300	gene1433	+	5860483	5864300	0	1	3817	5860478	cluster_4
CM002238.1	2716863	2719590	gene4190	+	2716863	2719590	0	1	2727	2716861	cluster_4
CM002238.1	3832171	3836825	gene4506	+	3832171	3836825	0	1	4654	3832168	cluster_4
CM002242.1	3933873	3936133	gene10308	-	3933873	3936133	0	1	2260	3933870	cluster_4
CM002236.1	8362242	8365372	gene2106	-	8362242	8365372	0	1	3130	8362234	cluster_4
CM002241.1	2464513	2467855	gene8863	-	2464513	2467855	0	1	3342	2464511	cluster_4
CM002240.1	5650473	5655176	gene7980	-	5650473	5655176	0	1	4703	5650468	cluster_4
CM002238.1	4310336	4313544	gene4631	+	4310336	4313544	0	1	3208	4310332	cluster_4
CM002236.1	6212754	6214864	gene1514	-	6212754	6214864	0	1	2110	6212748	cluster_4
CM002236.1	5431480	5434406	gene1324	-	5431480	5434406	0	1	2926	5431475	cluster_4
CM002236.1	5360895	5366398	gene1306	+	5360895	5366398	0	1	5503	5360890	cluster_4
CM002238.1	3367959	3371294	gene4377	+	3367959	3371294	0	1	3335	3367956	cluster_4
CM002239.1	3772910	3775201	gene5898	+	3772910	3775201	0	1	2291	3772907	cluster_4
CM002241.1	726135	727305	gene8383	+	726135	727305	0	1	1170	726128	cluster_4
CM002236.1	5809639	5813552	gene1420	+	5809639	5813552	0	1	3913	5809634	cluster_4
CM002239.1	1716107	1720933	gene5334	-	1716107	1720933	0	1	4826	1716106	cluster_4
CM002242.1	1242955	1245075	gene9592	-	1242955	1245075	0	1	2120	1242954	cluster_4
CM002236.1	1130486	1134042	gene283	-	1130486	1134042	0	1	3556	1130485	cluster_4
CM002240.1	5797119	5798814	gene8010	+	5797119	5798814	0	1	1695	5797114	cluster_4
CM002237.1	2652438	2654749	gene3120	-	2652438	2654749	0	1	2311	2652436	cluster_4
CM002237.1	1697089	1699283	gene2871	-	1697089	1699283	0	1	2194	1697088	cluster_4
CM002242.1	3572260	3574550	gene10190	-	3572260	3574550	0	1	2290	3572257	cluster_4
CM002237.1	1475903	1477788	gene2813	-	1475903	1477788	0	1	1885	1475902	cluster_4
CM002236.1	2516948	2520783	gene641	-	2516948	2520783	0	1	3835	2516946	cluster_4
CM002239.1	5439022	5441022	gene6350	-	5439022	5441022	0	1	2000	5439017	cluster_4
CM002241.1	1503028	1507197	gene8602	+	1503028	1507197	0	1	4169	1503027	cluster_4
CM002240.1	2576530	2579147	gene7109	-	2576530	2579147	0	1	2617	2576528	cluster_4
CM002238.1	464830	467988	gene3693	+	464830	467988	0	1	3158	464826	cluster_4
CM002240.1	818073	820387	gene6704	+	818073	820387	0	1	2314	818065	cluster_4
CM002237.1	1043461	1044225	gene2762	-	1043461	1044225	0	1	764	1043460	cluster_4
CM002241.1	1915707	1917363	gene8715	-	1915707	1917363	0	1	1656	1915706	cluster_4
CM002240.1	217192	218645	gene6549	+	217192	218645	0	1	1453	217190	cluster_4
CM002239.1	5708272	5714330	gene6426	+	5708272	5714330	0	1	6058	5708267	cluster_4
CM002236.1	1702852	1704727	gene425	-	1702852	1704727	0	1	1875	1702851	cluster_4
CM002236.1	7917285	7919672	gene1988	-	7917285	7919672	0	1	2387	7917278	cluster_4
CM002236.1	8612276	8613628	gene2188	+	8612276	8613628	0	1	1352	8612268	cluster_4
CM002236.1	4793776	4795613	gene1141	-	4793776	4795613	0	1	1837	4793772	cluster_4
CM002240.1	4874845	4878046	gene7763	-	4874845	4878046	0	1	3201	4874841	cluster_4
CM002236.1	5727234	5728917	gene1407	-	5727234	5728917	0	1	1683	5727229	cluster_4
CM002236.1	4435305	4439402	gene1036	+	4435305	4439402	0	1	4097	4435301	cluster_4
CM002240.1	513512	517064	gene6629	-	513512	517064	0	1	3552	513507	cluster_4
CM002240.1	5336350	5338847	gene7894	+	5336350	5338847	0	1	2497	5336345	cluster_4
CM002236.1	6169364	6170287	gene1502	-	6169364	6170287	0	1	923	6169358	cluster_4
[truncated: 4,153 more rows]
