# Supplementary material for: Chromatin accessibility profiling in Neurospora crassa reveals molecular features associated with accessible and inaccessible chromatin
Source: BMC Genomics. 2021 Jun 19;22:459. doi: 10.1186/s12864-021-07774-0 (PMC8214302; doi:10.1186/s12864-021-07774-0)
Supplement: Supplementary file 10 — Additional file 10. [file 12864_2021_7774_MOESM10_ESM.xlsx]

## Sheet: ATAC-seq 2kb GO categories
GO ID	GO name	GO namespace	Exact p-value	Adjusted p-value	# genes / category	# genes / input
GO:0006355	regulation of transcription, DNA-templated	BP	1.15755e-05	0.00100707	10 / 284	10 / 84
GO:0043565	sequence-specific DNA binding	MF	0.000412456	0.0169191	4 / 53	4 / 84
GO:0003700	sequence-specific DNA binding transcription factor activity	MF	0.000583416	0.0169191	4 / 58	4 / 84

## Sheet: ATAC-seq 2kb Gene IDs
Gene ID	Protein name	GO ID	GO name	GO namespace	Evidence code	Exact p-value	Adjusted p-value
adv-1	Transcriptional regulatory protein pro1 (Arrested development protein 1)	GO:0006355	regulation of transcription, DNA-templated	BP	IEA	1.15755e-05	0.00100707
cre-1	DNA-binding protein cre-1 (Carbon catabolite repressor)	GO:0006355	regulation of transcription, DNA-templated	BP	IEA	1.15755e-05	0.00100707
ff-7	Female fertility-7	GO:0006355	regulation of transcription, DNA-templated	BP	IEA	1.15755e-05	0.00100707
NCU01243	C6 finger domain-containing protein	GO:0006355	regulation of transcription, DNA-templated	BP	IEA	1.15755e-05	0.00100707
NCU01856	Transcriptional activator hac1	GO:0006355	regulation of transcription, DNA-templated	BP	IEA	1.15755e-05	0.00100707
NCU03070	Uncharacterized protein	GO:0006355	regulation of transcription, DNA-templated	BP	IEA	1.15755e-05	0.00100707
NCU04830	Uncharacterized protein	GO:0006355	regulation of transcription, DNA-templated	BP	IEA	1.15755e-05	0.00100707
NCU07430	MADS box protein	GO:0006355	regulation of transcription, DNA-templated	BP	IEA	1.15755e-05	0.00100707
NCU08744	Uncharacterized protein	GO:0006355	regulation of transcription, DNA-templated	BP	IEA	1.15755e-05	0.00100707
wc-1	White collar 1 protein (WC1)	GO:0006355	regulation of transcription, DNA-templated	BP	IEA	1.15755e-05	0.00100707
NCU01856	Transcriptional activator hac1	GO:0043565	sequence-specific DNA binding	MF	IEA	0.000412456	0.0169191
NCU03070	Uncharacterized protein	GO:0043565	sequence-specific DNA binding	MF	IEA	0.000412456	0.0169191
NCU08744	Uncharacterized protein	GO:0043565	sequence-specific DNA binding	MF	IEA	0.000412456	0.0169191
wc-1	White collar 1 protein (WC1)	GO:0043565	sequence-specific DNA binding	MF	IEA	0.000412456	0.0169191
NCU01856	Transcriptional activator hac1	GO:0003700	sequence-specific DNA binding transcription factor activity	MF	IEA	0.000583416	0.0169191
NCU04830	Uncharacterized protein	GO:0003700	sequence-specific DNA binding transcription factor activity	MF	IEA	0.000583416	0.0169191
NCU08744	Uncharacterized protein	GO:0003700	sequence-specific DNA binding transcription factor activity	MF	IEA	0.000583416	0.0169191
wc-1	White collar 1 protein (WC1)	GO:0003700	sequence-specific DNA binding transcription factor activity	MF	IEA	0.000583416	0.0169191

## Sheet: Cluster1 GO categories
GO ID	GO name	GO namespace	Exact p-value	Adjusted p-value	# genes / category	# genes / input
GO:0004871	signal transducer activity	MF	0.000251497	0.0211468	4 / 30	4 / 114
GO:0007165	signal transduction	BP	0.00028009	0.0211468	5 / 56	5 / 114
GO:0000160	phosphorelay signal transduction system	BP	0.000467767	0.0235443	3 / 15	3 / 114

## Sheet: Cluster1 Gene IDs
Gene ID	Protein name	GO ID	GO name	GO namespace	Evidence code	Exact p-value	Adjusted p-value
dcc-1	Development and carotenogenesis control-1 protein	GO:0004871	signal transducer activity	MF	IEA	0.000251497	0.0211468
NCU02057	Autoinducer 2 sensor kinase/phosphatase luxQ	GO:0004871	signal transducer activity	MF	IEA	0.000251497	0.0211468
NCU02175	Phosphoinositide phospholipase C (EC 3.1.4.11)	GO:0004871	signal transducer activity	MF	IEA	0.000251497	0.0211468
stk-12	Serine threonine protein kinase	GO:0004871	signal transducer activity	MF	IEA	0.000251497	0.0211468
cr-1	Adenylate cyclase (EC 4.6.1.1) (ATP pyrophosphate-lyase) (Adenylyl cyclase) (Crisp-1)	GO:0007165	signal transduction	BP	IEA	0.00028009	0.0211468
dcc-1	Development and carotenogenesis control-1 protein	GO:0007165	signal transduction	BP	IEA	0.00028009	0.0211468
NCU02057	Autoinducer 2 sensor kinase/phosphatase luxQ	GO:0007165	signal transduction	BP	IEA	0.00028009	0.0211468
NCU02175	Phosphoinositide phospholipase C (EC 3.1.4.11)	GO:0007165	signal transduction	BP	IEA	0.00028009	0.0211468
stk-12	Serine threonine protein kinase	GO:0007165	signal transduction	BP	IEA	0.00028009	0.0211468
dcc-1	Development and carotenogenesis control-1 protein	GO:0000160	phosphorelay signal transduction system	BP	IEA	0.000467767	0.0235443
NCU02057	Autoinducer 2 sensor kinase/phosphatase luxQ	GO:0000160	phosphorelay signal transduction system	BP	IEA	0.000467767	0.0235443
stk-12	Serine threonine protein kinase	GO:0000160	phosphorelay signal transduction system	BP	IEA	0.000467767	0.0235443

## Sheet: Cluster2 GO categories
GO ID	GO name	GO namespace	Exact p-value	Adjusted p-value	# genes / category	# genes / input
GO:0006355	regulation of transcription, DNA-templated	BP	4.40569e-08	1.28646e-05	29 / 284	29 / 317
GO:0000981	sequence-specific DNA binding RNA polymerase II transcription factor activity	MF	6.00298e-07	8.76435e-05	17 / 124	17 / 317
GO:0007165	signal transduction	BP	1.78076e-06	0.000164258	11 / 56	11 / 317
GO:0006357	regulation of transcription from RNA polymerase II promoter	BP	2.25011e-06	0.000164258	18 / 151	18 / 317
GO:0006366	transcription from RNA polymerase II promoter	BP	6.0596e-06	0.000353881	17 / 146	17 / 317
GO:0004871	signal transducer activity	MF	4.51876e-05	0.00219913	7 / 30	7 / 317
GO:0006351	transcription, DNA-templated	BP	7.38388e-05	0.00308013	18 / 194	18 / 317
GO:0008270	zinc ion binding	MF	0.000102586	0.0036901	28 / 395	28 / 317
GO:0003700	sequence-specific DNA binding transcription factor activity	MF	0.000113736	0.0036901	9 / 58	9 / 317
GO:0023014	signal transduction by phosphorylation	BP	0.000337372	0.0089557	4 / 11	4 / 317
GO:0000155	phosphorelay sensor kinase activity	MF	0.000337372	0.0089557	4 / 11	4 / 317
GO:0003677	DNA binding	MF	0.000394181	0.00959173	25 / 363	25 / 317
GO:0005199	structural constituent of cell wall	MF	0.00112246	0.0252123	2 / 2	2 / 317
GO:0000160	phosphorelay signal transduction system	BP	0.00125572	0.0261906	4 / 15	4 / 317
GO:0043565	sequence-specific DNA binding	MF	0.00178487	0.0347455	7 / 53	7 / 317

## Sheet: Cluster2 Gene IDs
Gene ID	Protein name	GO ID	GO name	GO namespace	Evidence code	Exact p-value	Adjusted p-value
clr-1	C6 finger domain-containing protein (C6 finger domain-containing protein, variant)	GO:0006355	regulation of transcription, DNA-templated	BP	IEA	4.40569e-08	1.28646e-05
cre-1	DNA-binding protein cre-1 (Carbon catabolite repressor)	GO:0006355	regulation of transcription, DNA-templated	BP	IEA	4.40569e-08	1.28646e-05
ff-7	Female fertility-7	GO:0006355	regulation of transcription, DNA-templated	BP	IEA	4.40569e-08	1.28646e-05
fl	Conidial development protein fluffy	GO:0006355	regulation of transcription, DNA-templated	BP	IEA	4.40569e-08	1.28646e-05
hsf-2	HSF-type DNA-binding domain-containing protein	GO:0006355	regulation of transcription, DNA-templated	BP	IEA	4.40569e-08	1.28646e-05
kal-1	Homeobox domain-containing protein	GO:0006355	regulation of transcription, DNA-templated	BP	IEA	4.40569e-08	1.28646e-05
NCU01243	C6 finger domain-containing protein	GO:0006355	regulation of transcription, DNA-templated	BP	IEA	4.40569e-08	1.28646e-05
NCU01478	Fungal specific transcription factor domain-containing protein	GO:0006355	regulation of transcription, DNA-templated	BP	IEA	4.40569e-08	1.28646e-05
NCU03654	Uncharacterized protein	GO:0006355	regulation of transcription, DNA-templated	BP	IEA	4.40569e-08	1.28646e-05
NCU04058	Uncharacterized protein	GO:0006355	regulation of transcription, DNA-templated	BP	IEA	4.40569e-08	1.28646e-05
NCU04295	Transcription factor	GO:0006355	regulation of transcription, DNA-templated	BP	IEA	4.40569e-08	1.28646e-05
NCU04671	Uncharacterized protein	GO:0006355	regulation of transcription, DNA-templated	BP	IEA	4.40569e-08	1.28646e-05
NCU04830	Uncharacterized protein	GO:0006355	regulation of transcription, DNA-templated	BP	IEA	4.40569e-08	1.28646e-05
NCU05994	Transcription factor TamA	GO:0006355	regulation of transcription, DNA-templated	BP	IEA	4.40569e-08	1.28646e-05
NCU06173	Uncharacterized protein	GO:0006355	regulation of transcription, DNA-templated	BP	IEA	4.40569e-08	1.28646e-05
NCU06443	Uncharacterized protein	GO:0006355	regulation of transcription, DNA-templated	BP	IEA	4.40569e-08	1.28646e-05
NCU07675	Uncharacterized protein	GO:0006355	regulation of transcription, DNA-templated	BP	IEA	4.40569e-08	1.28646e-05
NCU08443	Uncharacterized protein	GO:0006355	regulation of transcription, DNA-templated	BP	IEA	4.40569e-08	1.28646e-05
NCU08899	Uncharacterized protein	GO:0006355	regulation of transcription, DNA-templated	BP	IEA	4.40569e-08	1.28646e-05
NCU09529	Uncharacterized protein	GO:0006355	regulation of transcription, DNA-templated	BP	IEA	4.40569e-08	1.28646e-05
NCU10080	Uncharacterized protein	GO:0006355	regulation of transcription, DNA-templated	BP	IEA	4.40569e-08	1.28646e-05
phy-1	Sensor histidine kinase/response regulator	GO:0006355	regulation of transcription, DNA-templated	BP	IEA	4.40569e-08	1.28646e-05
rco-1	Transcriptional repressor rco-1	GO:0006355	regulation of transcription, DNA-templated	BP	IEA	4.40569e-08	1.28646e-05
sah-3	SAH-3	GO:0006355	regulation of transcription, DNA-templated	BP	IEA	4.40569e-08	1.28646e-05
tah-3	Oxidase assembly protein 2, variant	GO:0006355	regulation of transcription, DNA-templated	BP	IEA	4.40569e-08	1.28646e-05
ts	Tan spore protein	GO:0006355	regulation of transcription, DNA-templated	BP	IEA	4.40569e-08	1.28646e-05
vad-3	Zinc finger transcription factor 1	GO:0006355	regulation of transcription, DNA-templated	BP	IEA	4.40569e-08	1.28646e-05
vib-1	Transcription factor vib-1 (Vegetative incompatibility blocked protein 1)	GO:0006355	regulation of transcription, DNA-templated	BP	IEA	4.40569e-08	1.28646e-05
wc-1	White collar 1 protein (WC1)	GO:0006355	regulation of transcription, DNA-templated	BP	IEA	4.40569e-08	1.28646e-05
clr-1	C6 finger domain-containing protein (C6 finger domain-containing protein, variant)	GO:0000981	sequence-specific DNA binding RNA polymerase II transcription factor activity	MF	IEA	6.00298e-07	8.76435e-05
ff-7	Female fertility-7	GO:0000981	sequence-specific DNA binding RNA polymerase II transcription factor activity	MF	IEA	6.00298e-07	8.76435e-05
fl	Conidial development protein fluffy	GO:0000981	sequence-specific DNA binding RNA polymerase II transcription factor activity	MF	IEA	6.00298e-07	8.76435e-05
NCU01243	C6 finger domain-containing protein	GO:0000981	sequence-specific DNA binding RNA polymerase II transcription factor activity	MF	IEA	6.00298e-07	8.76435e-05
NCU01478	Fungal specific transcription factor domain-containing protein	GO:0000981	sequence-specific DNA binding RNA polymerase II transcription factor activity	MF	IEA	6.00298e-07	8.76435e-05
NCU04295	Transcription factor	GO:0000981	sequence-specific DNA binding RNA polymerase II transcription factor activity	MF	IEA	6.00298e-07	8.76435e-05
NCU04671	Uncharacterized protein	GO:0000981	sequence-specific DNA binding RNA polymerase II transcription factor activity	MF	IEA	6.00298e-07	8.76435e-05
NCU05994	Transcription factor TamA	GO:0000981	sequence-specific DNA binding RNA polymerase II transcription factor activity	MF	IEA	6.00298e-07	8.76435e-05
NCU06443	Uncharacterized protein	GO:0000981	sequence-specific DNA binding RNA polymerase II transcription factor activity	MF	IEA	6.00298e-07	8.76435e-05
NCU07675	Uncharacterized protein	GO:0000981	sequence-specific DNA binding RNA polymerase II transcription factor activity	MF	IEA	6.00298e-07	8.76435e-05
NCU08443	Uncharacterized protein	GO:0000981	sequence-specific DNA binding RNA polymerase II transcription factor activity	MF	IEA	6.00298e-07	8.76435e-05
NCU08899	Uncharacterized protein	GO:0000981	sequence-specific DNA binding RNA polymerase II transcription factor activity	MF	IEA	6.00298e-07	8.76435e-05
NCU09529	Uncharacterized protein	GO:0000981	sequence-specific DNA binding RNA polymerase II transcription factor activity	MF	IEA	6.00298e-07	8.76435e-05
NCU10080	Uncharacterized protein	GO:0000981	sequence-specific DNA binding RNA polymerase II transcription factor activity	MF	IEA	6.00298e-07	8.76435e-05
sah-3	SAH-3	GO:0000981	sequence-specific DNA binding RNA polymerase II transcription factor activity	MF	IEA	6.00298e-07	8.76435e-05
tah-3	Oxidase assembly protein 2, variant	GO:0000981	sequence-specific DNA binding RNA polymerase II transcription factor activity	MF	IEA	6.00298e-07	8.76435e-05
vad-3	Zinc finger transcription factor 1	GO:0000981	sequence-specific DNA binding RNA polymerase II transcription factor activity	MF	IEA	6.00298e-07	8.76435e-05
hcp-1	Two-component system protein A	GO:0007165	signal transduction	BP	IEA	1.78076e-06	0.000164258
NCU00196	Rho GTPase activator, variant 2	GO:0007165	signal transduction	BP	IEA	1.78076e-06	0.000164258
NCU01266	Phosphoinositide phospholipase C (EC 3.1.4.11)	GO:0007165	signal transduction	BP	IEA	1.78076e-06	0.000164258
NCU01823	Two-component sensor protein histidine protein kinase	GO:0007165	signal transduction	BP	IEA	1.78076e-06	0.000164258
NCU03786	Serine/threonine protein phosphatase 2A	GO:0007165	signal transduction	BP	IEA	1.78076e-06	0.000164258
NCU04615	Osmolarity two-component system protein sln1	GO:0007165	signal transduction	BP	IEA	1.78076e-06	0.000164258
NCU06122	GTPase activating protein Sar1	GO:0007165	signal transduction	BP	IEA	1.78076e-06	0.000164258
NCU07688	Rho GTPase activator Rga, variant	GO:0007165	signal transduction	BP	IEA	1.78076e-06	0.000164258
phy-1	Sensor histidine kinase/response regulator	GO:0007165	signal transduction	BP	IEA	1.78076e-06	0.000164258
vvd	Vivid PAS protein VVD	GO:0007165	signal transduction	BP	IEA	1.78076e-06	0.000164258
wc-1	White collar 1 protein (WC1)	GO:0007165	signal transduction	BP	IEA	1.78076e-06	0.000164258
clr-1	C6 finger domain-containing protein (C6 finger domain-containing protein, variant)	GO:0006357	regulation of transcription from RNA polymerase II promoter	BP	IEA	2.25011e-06	0.000164258
ff-7	Female fertility-7	GO:0006357	regulation of transcription from RNA polymerase II promoter	BP	IEA	2.25011e-06	0.000164258
fl	Conidial development protein fluffy	GO:0006357	regulation of transcription from RNA polymerase II promoter	BP	IEA	2.25011e-06	0.000164258
hsf-2	HSF-type DNA-binding domain-containing protein	GO:0006357	regulation of transcription from RNA polymerase II promoter	BP	IEA	2.25011e-06	0.000164258
NCU01243	C6 finger domain-containing protein	GO:0006357	regulation of transcription from RNA polymerase II promoter	BP	IEA	2.25011e-06	0.000164258
NCU01478	Fungal specific transcription factor domain-containing protein	GO:0006357	regulation of transcription from RNA polymerase II promoter	BP	IEA	2.25011e-06	0.000164258
NCU04295	Transcription factor	GO:0006357	regulation of transcription from RNA polymerase II promoter	BP	IEA	2.25011e-06	0.000164258
NCU04671	Uncharacterized protein	GO:0006357	regulation of transcription from RNA polymerase II promoter	BP	IEA	2.25011e-06	0.000164258
NCU05994	Transcription factor TamA	GO:0006357	regulation of transcription from RNA polymerase II promoter	BP	IEA	2.25011e-06	0.000164258
NCU06443	Uncharacterized protein	GO:0006357	regulation of transcription from RNA polymerase II promoter	BP	IEA	2.25011e-06	0.000164258
NCU07675	Uncharacterized protein	GO:0006357	regulation of transcription from RNA polymerase II promoter	BP	IEA	2.25011e-06	0.000164258
NCU08443	Uncharacterized protein	GO:0006357	regulation of transcription from RNA polymerase II promoter	BP	IEA	2.25011e-06	0.000164258
NCU08899	Uncharacterized protein	GO:0006357	regulation of transcription from RNA polymerase II promoter	BP	IEA	2.25011e-06	0.000164258
NCU09529	Uncharacterized protein	GO:0006357	regulation of transcription from RNA polymerase II promoter	BP	IEA	2.25011e-06	0.000164258
NCU10080	Uncharacterized protein	GO:0006357	regulation of transcription from RNA polymerase II promoter	BP	IEA	2.25011e-06	0.000164258
sah-3	SAH-3	GO:0006357	regulation of transcription from RNA polymerase II promoter	BP	IEA	2.25011e-06	0.000164258
tah-3	Oxidase assembly protein 2, variant	GO:0006357	regulation of transcription from RNA polymerase II promoter	BP	IEA	2.25011e-06	0.000164258
vad-3	Zinc finger transcription factor 1	GO:0006357	regulation of transcription from RNA polymerase II promoter	BP	IEA	2.25011e-06	0.000164258
clr-1	C6 finger domain-containing protein (C6 finger domain-containing protein, variant)	GO:0006366	transcription from RNA polymerase II promoter	BP	IEA	6.0596e-06	0.000353881
ff-7	Female fertility-7	GO:0006366	transcription from RNA polymerase II promoter	BP	IEA	6.0596e-06	0.000353881
fl	Conidial development protein fluffy	GO:0006366	transcription from RNA polymerase II promoter	BP	IEA	6.0596e-06	0.000353881
NCU01243	C6 finger domain-containing protein	GO:0006366	transcription from RNA polymerase II promoter	BP	IEA	6.0596e-06	0.000353881
NCU01478	Fungal specific transcription factor domain-containing protein	GO:0006366	transcription from RNA polymerase II promoter	BP	IEA	6.0596e-06	0.000353881
NCU04295	Transcription factor	GO:0006366	transcription from RNA polymerase II promoter	BP	IEA	6.0596e-06	0.000353881
NCU04671	Uncharacterized protein	GO:0006366	transcription from RNA polymerase II promoter	BP	IEA	6.0596e-06	0.000353881
NCU05994	Transcription factor TamA	GO:0006366	transcription from RNA polymerase II promoter	BP	IEA	6.0596e-06	0.000353881
NCU06443	Uncharacterized protein	GO:0006366	transcription from RNA polymerase II promoter	BP	IEA	6.0596e-06	0.000353881
NCU07675	Uncharacterized protein	GO:0006366	transcription from RNA polymerase II promoter	BP	IEA	6.0596e-06	0.000353881
NCU08443	Uncharacterized protein	GO:0006366	transcription from RNA polymerase II promoter	BP	IEA	6.0596e-06	0.000353881
NCU08899	Uncharacterized protein	GO:0006366	transcription from RNA polymerase II promoter	BP	IEA	6.0596e-06	0.000353881
NCU09529	Uncharacterized protein	GO:0006366	transcription from RNA polymerase II promoter	BP	IEA	6.0596e-06	0.000353881
NCU10080	Uncharacterized protein	GO:0006366	transcription from RNA polymerase II promoter	BP	IEA	6.0596e-06	0.000353881
sah-3	SAH-3	GO:0006366	transcription from RNA polymerase II promoter	BP	IEA	6.0596e-06	0.000353881
tah-3	Oxidase assembly protein 2, variant	GO:0006366	transcription from RNA polymerase II promoter	BP	IEA	6.0596e-06	0.000353881
vad-3	Zinc finger transcription factor 1	GO:0006366	transcription from RNA polymerase II promoter	BP	IEA	6.0596e-06	0.000353881
hcp-1	Two-component system protein A	GO:0004871	signal transducer activity	MF	IEA	4.51876e-05	0.00219913
NCU01266	Phosphoinositide phospholipase C (EC 3.1.4.11)	GO:0004871	signal transducer activity	MF	IEA	4.51876e-05	0.00219913
NCU01823	Two-component sensor protein histidine protein kinase	GO:0004871	signal transducer activity	MF	IEA	4.51876e-05	0.00219913
NCU04615	Osmolarity two-component system protein sln1	GO:0004871	signal transducer activity	MF	IEA	4.51876e-05	0.00219913
phy-1	Sensor histidine kinase/response regulator	GO:0004871	signal transducer activity	MF	IEA	4.51876e-05	0.00219913
vvd	Vivid PAS protein VVD	GO:0004871	signal transducer activity	MF	IEA	4.51876e-05	0.00219913
wc-1	White collar 1 protein (WC1)	GO:0004871	signal transducer activity	MF	IEA	4.51876e-05	0.00219913
clr-1	C6 finger domain-containing protein (C6 finger domain-containing protein, variant)	GO:0006351	transcription, DNA-templated	BP	IEA	7.38388e-05	0.00308013
cre-1	DNA-binding protein cre-1 (Carbon catabolite repressor)	GO:0006351	transcription, DNA-templated	BP	IEA	7.38388e-05	0.00308013
fl	Conidial development protein fluffy	GO:0006351	transcription, DNA-templated	BP	IEA	7.38388e-05	0.00308013
NCU01478	Fungal specific transcription factor domain-containing protein	GO:0006351	transcription, DNA-templated	BP	IEA	7.38388e-05	0.00308013
NCU03878	Uncharacterized protein	GO:0006351	transcription, DNA-templated	BP	IEA	7.38388e-05	0.00308013
NCU04295	Transcription factor	GO:0006351	transcription, DNA-templated	BP	IEA	7.38388e-05	0.00308013
NCU04848	Uncharacterized protein	GO:0006351	transcription, DNA-templated	BP	IEA	7.38388e-05	0.00308013
NCU05994	Transcription factor TamA	GO:0006351	transcription, DNA-templated	BP	IEA	7.38388e-05	0.00308013
NCU06173	Uncharacterized protein	GO:0006351	transcription, DNA-templated	BP	IEA	7.38388e-05	0.00308013
NCU06503	C2H2 finger domain-containing protein, variant	GO:0006351	transcription, DNA-templated	BP	IEA	7.38388e-05	0.00308013
NCU08443	Uncharacterized protein	GO:0006351	transcription, DNA-templated	BP	IEA	7.38388e-05	0.00308013
NCU08899	Uncharacterized protein	GO:0006351	transcription, DNA-templated	BP	IEA	7.38388e-05	0.00308013
NCU10080	Uncharacterized protein	GO:0006351	transcription, DNA-templated	BP	IEA	7.38388e-05	0.00308013
rco-1	Transcriptional repressor rco-1	GO:0006351	transcription, DNA-templated	BP	IEA	7.38388e-05	0.00308013
sah-3	SAH-3	GO:0006351	transcription, DNA-templated	BP	IEA	7.38388e-05	0.00308013
vad-3	Zinc finger transcription factor 1	GO:0006351	transcription, DNA-templated	BP	IEA	7.38388e-05	0.00308013
vib-1	Transcription factor vib-1 (Vegetative incompatibility blocked protein 1)	GO:0006351	transcription, DNA-templated	BP	IEA	7.38388e-05	0.00308013
wc-1	White collar 1 protein (WC1)	GO:0006351	transcription, DNA-templated	BP	IEA	7.38388e-05	0.00308013
adh-1	Alcohol dehydrogenase 1 (EC 1.1.1.1) (Alcohol dehydrogenase I)	GO:0008270	zinc ion binding	MF	IEA	0.000102586	0.0036901
clr-1	C6 finger domain-containing protein (C6 finger domain-containing protein, variant)	GO:0008270	zinc ion binding	MF	IEA	0.000102586	0.0036901
ff-7	Female fertility-7	GO:0008270	zinc ion binding	MF	IEA	0.000102586	0.0036901
fl	Conidial development protein fluffy	GO:0008270	zinc ion binding	MF	IEA	0.000102586	0.0036901
NCU00122	Aspartyl aminopeptidase	GO:0008270	zinc ion binding	MF	IEA	0.000102586	0.0036901
NCU01243	C6 finger domain-containing protein	GO:0008270	zinc ion binding	MF	IEA	0.000102586	0.0036901
NCU01478	Fungal specific transcription factor domain-containing protein	GO:0008270	zinc ion binding	MF	IEA	0.000102586	0.0036901
NCU03505	JmjC domain-containing histone demethylation protein 3D	GO:0008270	zinc ion binding	MF	IEA	0.000102586	0.0036901
NCU03878	Uncharacterized protein	GO:0008270	zinc ion binding	MF	IEA	0.000102586	0.0036901
NCU04272	ZZ type zinc finger domain-containing protein (ZZ type zinc finger domain-containing protein, variant)	GO:0008270	zinc ion binding	MF	IEA	0.000102586	0.0036901
NCU04295	Transcription factor	GO:0008270	zinc ion binding	MF	IEA	0.000102586	0.0036901
NCU04671	Uncharacterized protein	GO:0008270	zinc ion binding	MF	IEA	0.000102586	0.0036901
NCU04848	Uncharacterized protein	GO:0008270	zinc ion binding	MF	IEA	0.000102586	0.0036901
NCU05994	Transcription factor TamA	GO:0008270	zinc ion binding	MF	IEA	0.000102586	0.0036901
NCU06443	Uncharacterized protein	GO:0008270	zinc ion binding	MF	IEA	0.000102586	0.0036901
NCU06503	C2H2 finger domain-containing protein, variant	GO:0008270	zinc ion binding	MF	IEA	0.000102586	0.0036901
NCU06651	AN1-type zinc finger protein	GO:0008270	zinc ion binding	MF	IEA	0.000102586	0.0036901
NCU06754	CHY zinc finger domain-containing protein	GO:0008270	zinc ion binding	MF	IEA	0.000102586	0.0036901
NCU07675	Uncharacterized protein	GO:0008270	zinc ion binding	MF	IEA	0.000102586	0.0036901
NCU07688	Rho GTPase activator Rga, variant	GO:0008270	zinc ion binding	MF	IEA	0.000102586	0.0036901
NCU08443	Uncharacterized protein	GO:0008270	zinc ion binding	MF	IEA	0.000102586	0.0036901
NCU08899	Uncharacterized protein	GO:0008270	zinc ion binding	MF	IEA	0.000102586	0.0036901
NCU09529	Uncharacterized protein	GO:0008270	zinc ion binding	MF	IEA	0.000102586	0.0036901
NCU10080	Uncharacterized protein	GO:0008270	zinc ion binding	MF	IEA	0.000102586	0.0036901
sah-3	SAH-3	GO:0008270	zinc ion binding	MF	IEA	0.000102586	0.0036901
tah-3	Oxidase assembly protein 2, variant	GO:0008270	zinc ion binding	MF	IEA	0.000102586	0.0036901
vad-3	Zinc finger transcription factor 1	GO:0008270	zinc ion binding	MF	IEA	0.000102586	0.0036901
wc-1	White collar 1 protein (WC1)	GO:0008270	zinc ion binding	MF	IEA	0.000102586	0.0036901
hsf-2	HSF-type DNA-binding domain-containing protein	GO:0003700	sequence-specific DNA binding transcription factor activity	MF	IEA	0.000113736	0.0036901
NCU03654	Uncharacterized protein	GO:0003700	sequence-specific DNA binding transcription factor activity	MF	IEA	0.000113736	0.0036901
NCU04058	Uncharacterized protein	GO:0003700	sequence-specific DNA binding transcription factor activity	MF	IEA	0.000113736	0.0036901
NCU04830	Uncharacterized protein	GO:0003700	sequence-specific DNA binding transcription factor activity	MF	IEA	0.000113736	0.0036901
NCU06173	Uncharacterized protein	GO:0003700	sequence-specific DNA binding transcription factor activity	MF	IEA	0.000113736	0.0036901
ts	Tan spore protein	GO:0003700	sequence-specific DNA binding transcription factor activity	MF	IEA	0.000113736	0.0036901
vad-3	Zinc finger transcription factor 1	GO:0003700	sequence-specific DNA binding transcription factor activity	MF	IEA	0.000113736	0.0036901
vib-1	Transcription factor vib-1 (Vegetative incompatibility blocked protein 1)	GO:0003700	sequence-specific DNA binding transcription factor activity	MF	IEA	0.000113736	0.0036901
wc-1	White collar 1 protein (WC1)	GO:0003700	sequence-specific DNA binding transcription factor activity	MF	IEA	0.000113736	0.0036901
hcp-1	Two-component system protein A	GO:0023014	signal transduction by phosphorylation	BP	IEA	0.000337372	0.0089557
NCU01823	Two-component sensor protein histidine protein kinase	GO:0023014	signal transduction by phosphorylation	BP	IEA	0.000337372	0.0089557
NCU04615	Osmolarity two-component system protein sln1	GO:0023014	signal transduction by phosphorylation	BP	IEA	0.000337372	0.0089557
phy-1	Sensor histidine kinase/response regulator	GO:0023014	signal transduction by phosphorylation	BP	IEA	0.000337372	0.0089557
hcp-1	Two-component system protein A	GO:0000155	phosphorelay sensor kinase activity	MF	IEA	0.000337372	0.0089557
NCU01823	Two-component sensor protein histidine protein kinase	GO:0000155	phosphorelay sensor kinase activity	MF	IEA	0.000337372	0.0089557
NCU04615	Osmolarity two-component system protein sln1	GO:0000155	phosphorelay sensor kinase activity	MF	IEA	0.000337372	0.0089557
phy-1	Sensor histidine kinase/response regulator	GO:0000155	phosphorelay sensor kinase activity	MF	IEA	0.000337372	0.0089557
chs-5	Chitin synthase C	GO:0003677	DNA binding	MF	IEA	0.000394181	0.00959173
clr-1	C6 finger domain-containing protein (C6 finger domain-containing protein, variant)	GO:0003677	DNA binding	MF	IEA	0.000394181	0.00959173
cre-1	DNA-binding protein cre-1 (Carbon catabolite repressor)	GO:0003677	DNA binding	MF	IEA	0.000394181	0.00959173
fl	Conidial development protein fluffy	GO:0003677	DNA binding	MF	IEA	0.000394181	0.00959173
hsf-2	HSF-type DNA-binding domain-containing protein	GO:0003677	DNA binding	MF	IEA	0.000394181	0.00959173
kal-1	Homeobox domain-containing protein	GO:0003677	DNA binding	MF	IEA	0.000394181	0.00959173
NCU00268	Uncharacterized protein	GO:0003677	DNA binding	MF	IEA	0.000394181	0.00959173
NCU01478	Fungal specific transcription factor domain-containing protein	GO:0003677	DNA binding	MF	IEA	0.000394181	0.00959173
NCU03878	Uncharacterized protein	GO:0003677	DNA binding	MF	IEA	0.000394181	0.00959173
NCU04295	Transcription factor	GO:0003677	DNA binding	MF	IEA	0.000394181	0.00959173
NCU04830	Uncharacterized protein	GO:0003677	DNA binding	MF	IEA	0.000394181	0.00959173
NCU04848	Uncharacterized protein	GO:0003677	DNA binding	MF	IEA	0.000394181	0.00959173
NCU05994	Transcription factor TamA	GO:0003677	DNA binding	MF	IEA	0.000394181	0.00959173
NCU06173	Uncharacterized protein	GO:0003677	DNA binding	MF	IEA	0.000394181	0.00959173
NCU06503	C2H2 finger domain-containing protein, variant	GO:0003677	DNA binding	MF	IEA	0.000394181	0.00959173
NCU08443	Uncharacterized protein	GO:0003677	DNA binding	MF	IEA	0.000394181	0.00959173
NCU08806	Uncharacterized protein	GO:0003677	DNA binding	MF	IEA	0.000394181	0.00959173
NCU08899	Uncharacterized protein	GO:0003677	DNA binding	MF	IEA	0.000394181	0.00959173
NCU10080	Uncharacterized protein	GO:0003677	DNA binding	MF	IEA	0.000394181	0.00959173
NCU10346	Uncharacterized protein	GO:0003677	DNA binding	MF	IEA	0.000394181	0.00959173
rpa-3	Replication protein A-3	GO:0003677	DNA binding	MF	IEA	0.000394181	0.00959173
sah-3	SAH-3	GO:0003677	DNA binding	MF	IEA	0.000394181	0.00959173
vad-3	Zinc finger transcription factor 1	GO:0003677	DNA binding	MF	IEA	0.000394181	0.00959173
vib-1	Transcription factor vib-1 (Vegetative incompatibility blocked protein 1)	GO:0003677	DNA binding	MF	IEA	0.000394181	0.00959173
wc-1	White collar 1 protein (WC1)	GO:0003677	DNA binding	MF	IEA	0.000394181	0.00959173
eas	Hydrophobin (Blue light-induced protein 7) (Clock-controlled gene protein 2) (Rodlet protein)	GO:0005199	structural constituent of cell wall	MF	IEA	0.00112246	0.0252123
NCU07569	Uncharacterized protein	GO:0005199	structural constituent of cell wall	MF	IEA	0.00112246	0.0252123
hcp-1	Two-component system protein A	GO:0000160	phosphorelay signal transduction system	BP	IEA	0.00125572	0.0261906
NCU01823	Two-component sensor protein histidine protein kinase	GO:0000160	phosphorelay signal transduction system	BP	IEA	0.00125572	0.0261906
NCU04615	Osmolarity two-component system protein sln1	GO:0000160	phosphorelay signal transduction system	BP	IEA	0.00125572	0.0261906
phy-1	Sensor histidine kinase/response regulator	GO:0000160	phosphorelay signal transduction system	BP	IEA	0.00125572	0.0261906
hsf-2	HSF-type DNA-binding domain-containing protein	GO:0043565	sequence-specific DNA binding	MF	IEA	0.00178487	0.0347455
kal-1	Homeobox domain-containing protein	GO:0043565	sequence-specific DNA binding	MF	IEA	0.00178487	0.0347455
NCU03654	Uncharacterized protein	GO:0043565	sequence-specific DNA binding	MF	IEA	0.00178487	0.0347455
NCU04058	Uncharacterized protein	GO:0043565	sequence-specific DNA binding	MF	IEA	0.00178487	0.0347455
NCU06173	Uncharacterized protein	GO:0043565	sequence-specific DNA binding	MF	IEA	0.00178487	0.0347455
ts	Tan spore protein	GO:0043565	sequence-specific DNA binding	MF	IEA	0.00178487	0.0347455
wc-1	White collar 1 protein (WC1)	GO:0043565	sequence-specific DNA binding	MF	IEA	0.00178487	0.0347455
