# Supplementary material for: Chromatin accessibility profiling in Neurospora crassa reveals molecular features associated with accessible and inaccessible chromatin
Source: BMC Genomics. 2021 Jun 19;22:459. doi: 10.1186/s12864-021-07774-0 (PMC8214302; doi:10.1186/s12864-021-07774-0)
Supplement: Supplementary file 11 — Additional file 11. [file 12864_2021_7774_MOESM11_ESM.xlsx]

## Sheet: TAP-WC2 Peaks
chr	start	end	length	abs_summit	pileup	-LOG10(pvalue)	fold_enrichment	-LOG10(qvalue)	name
CM002236.1	8	257	250	120	157	40.8564	3.60062	36.919	TAP-WC2_peak_1
CM002236.1	1581	2005	425	1914	98	12.7577	2.25608	10.2849	TAP-WC2_peak_2
CM002236.1	3392	3727	336	3550	82	7.43587	1.89146	5.70798	TAP-WC2_peak_3
CM002236.1	3888	4255	368	3986	82	7.43587	1.89146	5.70798	TAP-WC2_peak_4
CM002236.1	9577	10067	491	9633	86	8.53632	1.971	6.65074	TAP-WC2_peak_5
CM002236.1	10162	10441	280	10360	77	5.99848	1.77434	4.49818	TAP-WC2_peak_6
CM002236.1	10613	10848	236	10739	76	5.76127	1.75473	4.28663	TAP-WC2_peak_7
CM002236.1	11612	11887	276	11815	90	9.94851	2.07377	7.85003	TAP-WC2_peak_8
CM002236.1	18583	18756	174	18686	69	4.0527	1.59521	2.83154	TAP-WC2_peak_9
CM002236.1	21654	21796	143	21716	91	10.2839	2.09656	8.13794	TAP-WC2_peak_10
CM002236.1	36110	36256	147	36194	68	3.8313	1.57242	2.64243	TAP-WC2_peak_11
CM002236.1	36406	36532	127	36467	82	7.43587	1.89146	5.70798	TAP-WC2_peak_12
CM002236.1	36865	37069	205	36949	77	6.02729	1.77752	4.51266	TAP-WC2_peak_13
CM002236.1	38731	38854	124	38798	84	8.03489	1.93704	6.21648	TAP-WC2_peak_14
CM002236.1	41131	41288	158	41229	73	4.9153	1.67694	3.57418	TAP-WC2_peak_15
CM002236.1	42751	42938	188	42889	78	5.92554	1.75962	4.43332	TAP-WC2_peak_16
CM002236.1	44081	44247	167	44158	69	4.0527	1.59521	2.83154	TAP-WC2_peak_17
CM002236.1	46262	46405	144	46327	78	6.24205	1.79415	4.70419	TAP-WC2_peak_18
CM002236.1	46620	47101	482	46748	91	10.0999	2.07919	7.98583	TAP-WC2_peak_19
CM002236.1	50346	50476	131	50419	75	5.11763	1.68829	3.74448	TAP-WC2_peak_20
CM002236.1	53557	54371	815	54049	89	9.14094	2.00517	7.1653	TAP-WC2_peak_21
CM002236.1	55236	55396	161	55295	93	9.32796	1.99051	7.3194	TAP-WC2_peak_22
CM002236.1	56947	57098	152	56988	73	4.41281	1.61756	3.14466	TAP-WC2_peak_23
CM002236.1	59344	59637	294	59414	80	6.85697	1.84589	5.21679	TAP-WC2_peak_24
CM002236.1	59890	60586	697	60178	102	14.2549	2.34624	11.6169	TAP-WC2_peak_25
CM002236.1	62126	62340	215	62223	86	8.65361	1.98262	6.74271	TAP-WC2_peak_26
CM002236.1	94097	94363	267	94177	76	5.76127	1.75473	4.28663	TAP-WC2_peak_27
CM002236.1	94526	94726	201	94638	88	9.29161	2.0282	7.28692	TAP-WC2_peak_28
CM002236.1	97067	97188	122	97127	73	4.66058	1.64693	3.35657	TAP-WC2_peak_29
CM002236.1	100383	100577	195	100471	89	7.71469	1.86831	5.95602	TAP-WC2_peak_30
CM002236.1	101341	101498	158	101434	78	4.8438	1.64037	3.51007	TAP-WC2_peak_31
CM002236.1	101659	101778	120	101725	84	6.4386	1.77512	4.868	TAP-WC2_peak_32
CM002236.1	102883	103176	294	102933	82	6.3725	1.78112	4.80913	TAP-WC2_peak_33
CM002236.1	103309	103455	147	103373	77	5.20635	1.68641	3.82375	TAP-WC2_peak_34
CM002236.1	104275	104424	150	104332	74	4.58252	1.63214	3.28665	TAP-WC2_peak_35
CM002236.1	104553	104742	190	104694	78	5.59742	1.72369	4.1514	TAP-WC2_peak_36
CM002236.1	105371	105518	148	105445	79	5.8131	1.74095	4.33282	TAP-WC2_peak_37
CM002236.1	110264	110417	154	110360	76	5.75888	1.75447	4.28663	TAP-WC2_peak_38
CM002236.1	110616	110775	160	110663	71	4.49969	1.63919	3.22222	TAP-WC2_peak_39
CM002236.1	111337	111486	150	111376	83	6.98442	1.83759	5.33061	TAP-WC2_peak_40
CM002236.1	111564	111693	130	111649	75	4.7955	1.65131	3.46691	TAP-WC2_peak_41
CM002236.1	112670	112943	274	112770	81	6.33302	1.78354	4.77384	TAP-WC2_peak_42
CM002236.1	114733	115145	413	114857	93	8.83953	1.94553	6.90863	TAP-WC2_peak_43
CM002236.1	115474	115824	351	115740	87	7.39243	1.85076	5.68147	TAP-WC2_peak_44
CM002236.1	115952	116134	183	116060	84	6.76355	1.8082	5.14596	TAP-WC2_peak_45
CM002236.1	116672	116818	147	116738	85	7.72197	1.89778	5.96004	TAP-WC2_peak_46
CM002236.1	117895	118039	145	117955	72	4.66598	1.65338	3.36145	TAP-WC2_peak_47
CM002236.1	118598	118839	242	118702	93	9.58903	2.01457	7.55301	TAP-WC2_peak_48
CM002236.1	123251	123714	464	123526	93	8.081	1.87565	6.25762	TAP-WC2_peak_49
CM002236.1	123789	123965	177	123848	77	4.23367	1.57639	2.99383	TAP-WC2_peak_50
CM002236.1	124243	124439	197	124278	79	4.52825	1.60013	3.23799	TAP-WC2_peak_51
CM002236.1	124821	124984	164	124897	112	13.7692	2.21083	11.1823	TAP-WC2_peak_52
CM002236.1	129238	129389	152	129300	105	9.97148	1.95977	7.87052	TAP-WC2_peak_53
CM002236.1	130943	131444	502	131250	95	7.84807	1.84148	6.06265	TAP-WC2_peak_54
CM002236.1	132077	132368	292	132144	96	8.84374	1.92445	6.91241	TAP-WC2_peak_55
CM002236.1	132820	132992	173	132898	115	15.9249	2.3518	13.1113	TAP-WC2_peak_56
CM002236.1	135545	135771	227	135682	83	4.64854	1.59441	3.34577	TAP-WC2_peak_57
CM002236.1	136056	136388	333	136175	95	7.91386	1.84743	6.12134	TAP-WC2_peak_58
CM002236.1	138249	138514	266	138325	85	5.65428	1.68932	4.20226	TAP-WC2_peak_59
CM002236.1	138576	138753	178	138659	85	5.55743	1.67943	4.11571	TAP-WC2_peak_60
CM002236.1	138804	139122	319	139017	91	7.11085	1.79786	5.44296	TAP-WC2_peak_61
CM002236.1	139244	139554	311	139291	90	6.99624	1.79303	5.34116	TAP-WC2_peak_62
CM002236.1	141140	141368	229	141279	82	5.34539	1.67339	3.93722	TAP-WC2_peak_63
CM002236.1	142158	142316	159	142251	85	5.53438	1.67707	4.09516	TAP-WC2_peak_64
CM002236.1	143107	143335	229	143230	86	5.21157	1.63904	3.82836	TAP-WC2_peak_65
CM002236.1	146283	146402	120	146339	80	5.07445	1.65509	3.70598	TAP-WC2_peak_66
CM002236.1	147094	147300	207	147154	82	5.65852	1.70641	4.20604	TAP-WC2_peak_67
CM002236.1	147501	147679	179	147589	71	3.44608	1.50893	2.31543	TAP-WC2_peak_68
CM002236.1	147742	147942	201	147832	99	10.9791	2.08995	8.73779	TAP-WC2_peak_69
CM002236.1	148687	148911	225	148837	90	7.86713	1.87598	6.07954	TAP-WC2_peak_70
CM002236.1	150087	150252	166	150155	83	5.1738	1.65004	3.79472	TAP-WC2_peak_71
CM002236.1	151505	151624	120	151550	88	6.78962	1.78528	5.16893	TAP-WC2_peak_72
CM002236.1	153192	153442	251	153344	95	11.2548	2.14977	8.98593	TAP-WC2_peak_73
CM002236.1	153963	154339	377	154060	88	9.29161	2.0282	7.28692	TAP-WC2_peak_74
CM002236.1	156143	156358	216	156227	76	5.53537	1.7294	4.096	TAP-WC2_peak_75
CM002236.1	159383	159509	127	159464	73	4.99563	1.68637	3.63541	TAP-WC2_peak_76
CM002236.1	159650	159789	140	159729	80	6.85697	1.84589	5.21679	TAP-WC2_peak_77
CM002236.1	160011	160212	202	160118	88	9.29161	2.0282	7.28692	TAP-WC2_peak_78
CM002236.1	163656	163818	163	163744	75	5.5006	1.73194	4.06494	TAP-WC2_peak_79
CM002236.1	164326	164474	149	164401	85	8.34181	1.95983	6.47751	TAP-WC2_peak_80
CM002236.1	165027	165168	142	165095	87	8.97021	2.00541	7.01255	TAP-WC2_peak_81
CM002236.1	165469	165784	316	165737	74	5.24537	1.70915	3.84788	TAP-WC2_peak_82
CM002236.1	166396	166515	120	166455	85	8.34181	1.95983	6.47751	TAP-WC2_peak_83
CM002236.1	171086	171260	175	171174	90	9.94851	2.07377	7.85003	TAP-WC2_peak_84
CM002236.1	171491	171678	188	171648	73	4.99563	1.68637	3.63541	TAP-WC2_peak_85
CM002236.1	174985	175182	198	175083	76	5.42014	1.71645	4.00402	TAP-WC2_peak_86
CM002236.1	175685	176080	396	175787	85	7.60726	1.8863	5.86062	TAP-WC2_peak_87
CM002236.1	176206	176348	143	176281	88	8.75929	1.97655	6.83702	TAP-WC2_peak_88
CM002236.1	177270	177483	214	177349	79	6.38918	1.8031	4.82402	TAP-WC2_peak_89
CM002236.1	180541	180663	123	180587	80	6.51414	1.80949	4.93514	TAP-WC2_peak_90
CM002236.1	183198	183469	272	183355	78	6.25553	1.79562	4.71614	TAP-WC2_peak_91
CM002236.1	186876	187038	163	186959	86	8.65361	1.98262	6.74271	TAP-WC2_peak_92
CM002236.1	187161	187606	446	187214	75	5.5006	1.73194	4.06494	TAP-WC2_peak_93
CM002236.1	190702	190917	216	190728	73	4.99563	1.68637	3.63541	TAP-WC2_peak_94
CM002236.1	198853	199070	218	198996	78	6.29862	1.80031	4.74305	TAP-WC2_peak_95
CM002236.1	210651	210771	121	210722	75	5.5006	1.73194	4.06494	TAP-WC2_peak_96
CM002236.1	212064	212208	145	212118	87	8.97021	2.00541	7.01255	TAP-WC2_peak_97
CM002236.1	213831	213961	131	213926	68	3.8313	1.57242	2.64243	TAP-WC2_peak_98
CM002236.1	220200	220601	402	220498	83	7.73289	1.91425	5.96004	TAP-WC2_peak_99
CM002236.1	224670	224837	168	224750	82	7.43587	1.89146	5.70798	TAP-WC2_peak_100
CM002236.1	228246	228549	304	228347	87	8.97021	2.00541	7.01255	TAP-WC2_peak_101
CM002236.1	233868	234182	315	234140	82	7.43587	1.89146	5.70798	TAP-WC2_peak_102
CM002236.1	235754	235889	136	235823	85	7.24767	1.85026	5.55277	TAP-WC2_peak_103
CM002236.1	236053	236239	187	236148	124	21.1065	2.65168	17.8991	TAP-WC2_peak_104
CM002236.1	240154	240385	232	240219	99	10.9251	2.08524	8.70171	TAP-WC2_peak_105
CM002236.1	241071	241346	276	241161	91	8.39111	1.91843	6.52147	TAP-WC2_peak_106
CM002236.1	241528	241746	219	241610	82	6.25018	1.76837	4.71137	TAP-WC2_peak_107
CM002236.1	243606	243737	132	243673	89	7.8268	1.87907	6.04375	TAP-WC2_peak_108
CM002236.1	253133	253252	120	253177	73	4.99563	1.68637	3.63541	TAP-WC2_peak_109
CM002236.1	253471	253593	123	253546	76	5.76127	1.75473	4.28663	TAP-WC2_peak_110
CM002236.1	294124	294482	359	294366	80	6.85697	1.84589	5.21679	TAP-WC2_peak_111
CM002236.1	297216	297561	346	297479	72	4.75142	1.66358	3.42741	TAP-WC2_peak_112
CM002236.1	297621	297774	154	297701	76	5.76127	1.75473	4.28663	TAP-WC2_peak_113
CM002236.1	300653	300778	126	300702	83	7.73289	1.91425	5.96004	TAP-WC2_peak_114
CM002236.1	305807	306000	194	305911	95	10.456	2.0772	8.29303	TAP-WC2_peak_115
CM002236.1	306217	306372	156	306303	95	10.4322	2.07505	8.27186	TAP-WC2_peak_116
CM002236.1	306469	306787	319	306649	87	7.90615	1.90114	6.11445	TAP-WC2_peak_117
CM002236.1	306917	307166	250	307007	102	12.395	2.18609	9.96739	TAP-WC2_peak_118
CM002236.1	307874	308154	281	308038	93	9.04082	1.96406	7.07574	TAP-WC2_peak_119
CM002236.1	309083	309251	169	309166	82	6.26754	1.77018	4.72689	TAP-WC2_peak_120
CM002236.1	309329	309552	224	309474	79	5.54925	1.71233	4.10836	TAP-WC2_peak_121
CM002236.1	309728	309922	195	309812	76	4.85735	1.65279	3.52227	TAP-WC2_peak_122
CM002236.1	311702	311883	182	311833	70	4.23156	1.61202	2.99192	TAP-WC2_peak_123
CM002236.1	312486	312714	229	312631	77	6.02729	1.77752	4.51266	TAP-WC2_peak_124
CM002236.1	315887	316013	127	315968	80	6.85697	1.84589	5.21679	TAP-WC2_peak_125
CM002236.1	319655	320135	481	319768	84	8.03489	1.93704	6.21648	TAP-WC2_peak_126
CM002236.1	322479	322750	272	322538	69	4.0527	1.59521	2.83154	TAP-WC2_peak_127
CM002236.1	325484	325619	136	325527	76	5.71616	1.74968	4.25737	TAP-WC2_peak_128
CM002236.1	326991	327150	160	327101	72	4.75142	1.66358	3.42741	TAP-WC2_peak_129
CM002236.1	327698	328008	311	327917	88	9.29161	2.0282	7.28692	TAP-WC2_peak_130
CM002236.1	332520	332656	137	332572	75	5.00453	1.67534	3.64338	TAP-WC2_peak_131
CM002236.1	336046	336408	363	336313	93	9.03013	1.96308	7.0661	TAP-WC2_peak_132
CM002236.1	336473	336960	488	336577	100	11.0499	2.08781	8.80168	TAP-WC2_peak_133
CM002236.1	338659	338878	220	338844	80	4.96332	1.643	3.61687	TAP-WC2_peak_134
CM002236.1	340857	341024	168	340924	85	4.99616	1.62166	3.63588	TAP-WC2_peak_135
CM002236.1	341919	342312	394	342141	82	5.09011	1.6463	3.71991	TAP-WC2_peak_136
CM002236.1	343920	344488	569	344372	108	14.7742	2.32826	12.0755	TAP-WC2_peak_137
CM002236.1	344760	345301	542	344945	92	9.01012	1.96884	7.04824	TAP-WC2_peak_138
CM002236.1	346037	346417	381	346307	105	13.6555	2.26476	11.0777	TAP-WC2_peak_139
CM002236.1	350474	350609	136	350575	82	7.43587	1.89146	5.70798	TAP-WC2_peak_140
CM002236.1	351031	351366	336	351283	85	8.34181	1.95983	6.47751	TAP-WC2_peak_141
CM002236.1	356619	356873	255	356720	106	15.841	2.43839	13.0337	TAP-WC2_peak_142
CM002236.1	357034	357443	410	357175	80	6.85697	1.84589	5.21679	TAP-WC2_peak_143
CM002236.1	359707	359870	164	359802	81	7.14387	1.86868	5.46007	TAP-WC2_peak_144
CM002236.1	360503	360622	120	360561	78	6.29862	1.80031	4.74305	TAP-WC2_peak_145
CM002236.1	365117	365236	120	365185	75	5.5006	1.73194	4.06494	TAP-WC2_peak_146
CM002236.1	366444	366636	193	366555	84	8.03489	1.93704	6.21648	TAP-WC2_peak_147
CM002236.1	368272	368749	478	368590	84	8.03489	1.93704	6.21648	TAP-WC2_peak_148
CM002236.1	378292	378417	126	378341	91	10.2839	2.09656	8.13794	TAP-WC2_peak_149
CM002236.1	378622	378803	182	378709	96	12.0288	2.21051	9.64794	TAP-WC2_peak_150
CM002236.1	379408	379588	181	379526	79	6.57519	1.8231	4.97769	TAP-WC2_peak_151
CM002236.1	379836	379970	135	379926	73	4.99563	1.68637	3.63541	TAP-WC2_peak_152
CM002236.1	380072	380219	148	380142	81	7.14387	1.86868	5.46007	TAP-WC2_peak_153
CM002236.1	380364	380487	124	380430	76	5.76127	1.75473	4.28663	TAP-WC2_peak_154
CM002236.1	381896	382216	321	381979	85	8.34181	1.95983	6.47751	TAP-WC2_peak_155
CM002236.1	383630	383764	135	383729	68	3.8313	1.57242	2.64243	TAP-WC2_peak_156
CM002236.1	387694	387893	200	387813	82	7.43587	1.89146	5.70798	TAP-WC2_peak_157
CM002236.1	393771	394084	314	393831	82	7.43587	1.89146	5.70798	TAP-WC2_peak_158
CM002236.1	394244	394411	168	394315	79	6.57519	1.8231	4.97769	TAP-WC2_peak_159
CM002236.1	398427	398617	191	398538	83	7.09328	1.84875	5.42726	TAP-WC2_peak_160
CM002236.1	400132	400304	173	400213	82	7.09978	1.85666	5.43314	TAP-WC2_peak_161
CM002236.1	400907	401150	244	400948	81	6.43534	1.79431	4.865	TAP-WC2_peak_162
CM002236.1	403093	403383	291	403289	78	6.21069	1.79073	4.67642	TAP-WC2_peak_163
CM002236.1	404317	404465	149	404401	75	5.5006	1.73194	4.06494	TAP-WC2_peak_164
CM002236.1	405619	405920	302	405725	87	8.97021	2.00541	7.01255	TAP-WC2_peak_165
CM002236.1	410337	410459	123	410422	73	4.99563	1.68637	3.63541	TAP-WC2_peak_166
CM002236.1	412545	412852	308	412645	84	8.03489	1.93704	6.21648	TAP-WC2_peak_167
CM002236.1	412948	413280	333	413102	71	4.51282	1.64079	3.22421	TAP-WC2_peak_168
CM002236.1	417917	418116	200	418072	79	5.51294	1.70838	4.07596	TAP-WC2_peak_169
CM002236.1	418386	418876	491	418759	96	10.6046	2.08208	8.426	TAP-WC2_peak_170
CM002236.1	419952	420155	204	420050	91	8.48862	1.92759	6.60825	TAP-WC2_peak_171
CM002236.1	420758	421039	282	420969	79	4.79626	1.62986	3.46759	TAP-WC2_peak_172
CM002236.1	422351	423255	905	422924	102	10.0955	1.99088	7.98193	TAP-WC2_peak_173
CM002236.1	429691	430594	904	430226	107	16.2447	2.46118	13.4	TAP-WC2_peak_174
CM002236.1	437449	437606	158	437531	117	20.4932	2.68907	17.3188	TAP-WC2_peak_175
CM002236.1	438501	438720	220	438604	80	6.85697	1.84589	5.21679	TAP-WC2_peak_176
CM002236.1	439176	439472	297	439235	74	5.24537	1.70915	3.84788	TAP-WC2_peak_177
CM002236.1	440907	441031	125	440974	76	5.76127	1.75473	4.28663	TAP-WC2_peak_178
CM002236.1	446730	446898	169	446866	77	6.02729	1.77752	4.51266	TAP-WC2_peak_179
CM002236.1	450744	451192	449	451008	85	7.73202	1.89879	5.96004	TAP-WC2_peak_180
CM002236.1	454168	454362	195	454285	76	4.05146	1.55997	2.83154	TAP-WC2_peak_181
CM002236.1	454545	454736	192	454642	84	5.88703	1.7187	4.39896	TAP-WC2_peak_182
CM002236.1	455866	456072	207	455954	91	7.89786	1.87205	6.107	TAP-WC2_peak_183
CM002236.1	457117	457721	605	457206	84	5.63555	1.69282	4.18549	TAP-WC2_peak_184
CM002236.1	458242	458387	146	458303	84	5.72238	1.70177	4.26284	TAP-WC2_peak_185
CM002236.1	459480	459599	120	459527	72	3.83259	1.55253	2.64354	TAP-WC2_peak_186
CM002236.1	461234	461367	134	461316	90	8.48703	1.93485	6.60686	TAP-WC2_peak_187
CM002236.1	464638	464835	198	464757	87	8.97021	2.00541	7.01255	TAP-WC2_peak_188
CM002236.1	465000	465172	173	465083	84	8.03489	1.93704	6.21648	TAP-WC2_peak_189
CM002236.1	466282	466544	263	466372	76	5.76127	1.75473	4.28663	TAP-WC2_peak_190
CM002236.1	467905	468249	345	468087	80	6.85697	1.84589	5.21679	TAP-WC2_peak_191
CM002236.1	468765	468899	135	468823	86	8.65361	1.98262	6.74271	TAP-WC2_peak_192
CM002236.1	476767	476914	148	476834	75	5.5006	1.73194	4.06494	TAP-WC2_peak_193
CM002236.1	477447	477575	129	477494	71	4.51282	1.64079	3.22421	TAP-WC2_peak_194
CM002236.1	477739	477978	240	477879	90	9.94851	2.07377	7.85003	TAP-WC2_peak_195
CM002236.1	478086	478235	150	478142	89	9.61773	2.05099	7.56625	TAP-WC2_peak_196
CM002236.1	487217	487435	219	487385	73	4.99563	1.68637	3.63541	TAP-WC2_peak_197
CM002236.1	491058	491217	160	491130	111	16.6648	2.45141	13.7836	TAP-WC2_peak_198
CM002236.1	491919	492740	822	491992	90	8.8146	1.96595	6.88645	TAP-WC2_peak_199
CM002236.1	492824	493238	415	493009	99	11.874	2.16826	9.51946	TAP-WC2_peak_200
CM002236.1	494955	495199	245	495060	115	17.649	2.48671	14.6898	TAP-WC2_peak_201
CM002236.1	502810	502943	134	502855	76	5.76127	1.75473	4.28663	TAP-WC2_peak_202
CM002236.1	503034	503309	276	503215	86	8.65361	1.98262	6.74271	TAP-WC2_peak_203
CM002236.1	503903	504093	191	504016	91	10.2839	2.09656	8.13794	TAP-WC2_peak_204
CM002236.1	504354	504625	272	504452	82	7.43587	1.89146	5.70798	TAP-WC2_peak_205
CM002236.1	510768	510893	126	510807	77	6.02729	1.77752	4.51266	TAP-WC2_peak_206
CM002236.1	513017	513460	444	513260	88	8.37542	1.93934	6.50748	TAP-WC2_peak_207
CM002236.1	513575	513741	167	513676	92	9.48261	2.01281	7.45791	TAP-WC2_peak_208
CM002236.1	516084	516344	261	516197	83	6.8816	1.82704	5.23886	TAP-WC2_peak_209
CM002236.1	517096	517363	268	517210	92	9.80721	2.04306	7.73605	TAP-WC2_peak_210
CM002236.1	520284	520516	233	520451	77	5.28116	1.69477	3.87983	TAP-WC2_peak_211
CM002236.1	522437	522717	281	522600	91	10.2839	2.09656	8.13794	TAP-WC2_peak_212
CM002236.1	523006	523387	382	523089	100	13.5036	2.30166	10.9404	TAP-WC2_peak_213
CM002236.1	524125	524288	164	524219	110	17.4794	2.52955	14.5301	TAP-WC2_peak_214
CM002236.1	526290	526589	300	526369	87	8.97021	2.00541	7.01255	TAP-WC2_peak_215
CM002236.1	528016	528145	130	528102	83	7.73289	1.91425	5.96004	TAP-WC2_peak_216
CM002236.1	531468	531634	167	531547	90	9.94851	2.07377	7.85003	TAP-WC2_peak_217
CM002236.1	532131	532641	511	532206	97	12.3911	2.2333	9.96411	TAP-WC2_peak_218
CM002236.1	536605	537072	468	536719	85	7.85339	1.91094	6.06736	TAP-WC2_peak_219
CM002236.1	537950	538320	371	538184	98	12.7577	2.25608	10.2849	TAP-WC2_peak_220
CM002236.1	540626	541335	710	541270	91	9.03937	1.97935	7.07454	TAP-WC2_peak_221
CM002236.1	548307	548502	196	548401	90	9.94851	2.07377	7.85003	TAP-WC2_peak_222
CM002236.1	554683	554929	247	554785	71	4.51282	1.64079	3.22421	TAP-WC2_peak_223
CM002236.1	557314	557441	128	557397	77	6.02729	1.77752	4.51266	TAP-WC2_peak_224
CM002236.1	559824	560051	228	559983	83	7.73289	1.91425	5.96004	TAP-WC2_peak_225
CM002236.1	560353	560508	156	560429	78	6.29862	1.80031	4.74305	TAP-WC2_peak_226
CM002236.1	560731	560853	123	560779	80	6.85697	1.84589	5.21679	TAP-WC2_peak_227
CM002236.1	560987	561427	441	561113	91	10.2839	2.09656	8.13794	TAP-WC2_peak_228
CM002236.1	561727	561875	149	561789	88	9.29161	2.0282	7.28692	TAP-WC2_peak_229
CM002236.1	561985	562107	123	562046	75	5.5006	1.73194	4.06494	TAP-WC2_peak_230
CM002236.1	565150	565282	133	565219	66	3.40613	1.52684	2.27951	TAP-WC2_peak_231
CM002236.1	566526	566778	253	566607	103	14.6539	2.37003	11.9643	TAP-WC2_peak_232
CM002236.1	571268	571406	139	571324	80	6.85697	1.84589	5.21679	TAP-WC2_peak_233
CM002236.1	574856	574999	144	574904	84	5.93592	1.72372	4.44265	TAP-WC2_peak_234
CM002236.1	575150	575301	152	575222	101	10.7496	2.05397	8.54398	TAP-WC2_peak_235
CM002236.1	576357	577474	1118	577037	107	12.1436	2.12247	9.75162	TAP-WC2_peak_236
CM002236.1	578274	578477	204	578374	117	15.641	2.31137	12.8564	TAP-WC2_peak_237
CM002236.1	578994	579344	351	579251	104	11.2449	2.07231	8.97698	TAP-WC2_peak_238
CM002236.1	580380	580753	374	580656	99	10.3181	2.03236	8.16873	TAP-WC2_peak_239
CM002236.1	580916	581044	129	580951	78	4.53645	1.60595	3.24532	TAP-WC2_peak_240
CM002236.1	583096	583241	146	583173	79	6.57519	1.8231	4.97769	TAP-WC2_peak_241
CM002236.1	594765	595004	240	594934	87	8.97021	2.00541	7.01255	TAP-WC2_peak_242
CM002236.1	595091	595212	122	595146	74	5.24537	1.70915	3.84788	TAP-WC2_peak_243
CM002236.1	595607	595732	126	595691	73	4.99563	1.68637	3.63541	TAP-WC2_peak_244
CM002236.1	598377	598740	364	598656	107	16.2447	2.46118	13.4	TAP-WC2_peak_245
CM002236.1	600374	600759	386	600663	80	6.85697	1.84589	5.21679	TAP-WC2_peak_246
CM002236.1	605803	605967	165	605856	82	7.43587	1.89146	5.70798	TAP-WC2_peak_247
CM002236.1	609420	609552	133	609494	67	3.27775	1.50496	2.17358	TAP-WC2_peak_248
CM002236.1	613688	613809	122	613710	78	4.42606	1.59351	3.15661	TAP-WC2_peak_249
CM002236.1	613900	614273	374	614109	95	8.8417	1.93128	6.9105	TAP-WC2_peak_250
CM002236.1	616071	616581	511	616287	88	7.64004	1.86802	5.88973	TAP-WC2_peak_251
CM002236.1	616897	617741	845	617510	93	9.33896	1.99153	7.32923	TAP-WC2_peak_252
CM002236.1	621034	621158	125	621077	82	5.90692	1.73249	4.41673	TAP-WC2_peak_253
CM002236.1	622075	622314	240	622151	87	8.55603	1.96481	6.6683	TAP-WC2_peak_254
CM002236.1	622501	622894	394	622599	99	13.1285	2.27887	10.6104	TAP-WC2_peak_255
CM002236.1	623058	623301	244	623230	92	9.84771	2.04684	7.77244	TAP-WC2_peak_256
CM002236.1	625543	625701	159	625615	102	11.0022	2.06761	8.7588	TAP-WC2_peak_257
CM002236.1	627643	627824	182	627720	98	10.3317	2.04141	8.18109	TAP-WC2_peak_258
CM002236.1	627897	629084	1188	628020	107	13.6476	2.24532	11.0706	TAP-WC2_peak_259
CM002236.1	634819	635721	903	635391	96	9.71812	2.00264	7.65646	TAP-WC2_peak_260
CM002236.1	637029	637190	162	637119	82	5.93598	1.73553	4.44265	TAP-WC2_peak_261
CM002236.1	637261	637514	254	637316	86	6.77342	1.79618	5.1547	TAP-WC2_peak_262
CM002236.1	643670	643798	129	643712	89	9.61773	2.05099	7.56625	TAP-WC2_peak_263
CM002236.1	644871	645031	161	644939	93	10.9685	2.14214	8.72823	TAP-WC2_peak_264
CM002236.1	647456	647606	151	647538	98	12.7577	2.25608	10.2849	TAP-WC2_peak_265
CM002236.1	647807	647930	124	647851	74	5.24537	1.70915	3.84788	TAP-WC2_peak_266
CM002236.1	653532	653749	218	653669	81	7.14387	1.86868	5.46007	TAP-WC2_peak_267
CM002236.1	654111	654357	247	654203	86	8.65361	1.98262	6.74271	TAP-WC2_peak_268
CM002236.1	663139	663328	190	663275	82	7.43587	1.89146	5.70798	TAP-WC2_peak_269
CM002236.1	666111	666254	144	666183	75	5.5006	1.73194	4.06494	TAP-WC2_peak_270
CM002236.1	667126	667307	182	667188	86	8.65361	1.98262	6.74271	TAP-WC2_peak_271
CM002236.1	669189	669353	165	669267	98	12.7577	2.25608	10.2849	TAP-WC2_peak_272
CM002236.1	672956	673083	128	673005	83	7.73289	1.91425	5.96004	TAP-WC2_peak_273
CM002236.1	699219	699436	218	699308	64	3.00492	1.48127	1.93737	TAP-WC2_peak_274
CM002236.1	706194	706321	128	706247	72	4.75142	1.66358	3.42741	TAP-WC2_peak_275
CM002236.1	711342	711507	166	711423	91	10.2839	2.09656	8.13794	TAP-WC2_peak_276
CM002236.1	711758	711963	206	711869	94	11.3175	2.16493	9.03024	TAP-WC2_peak_277
CM002236.1	712111	712426	316	712336	80	6.85697	1.84589	5.21679	TAP-WC2_peak_278
CM002236.1	712515	712821	307	712645	88	8.62973	1.96399	6.73379	TAP-WC2_peak_279
CM002236.1	717138	718471	1334	717607	114	17.9583	2.52237	14.9721	TAP-WC2_peak_280
CM002236.1	721060	721181	122	721134	72	3.93687	1.56531	2.73728	TAP-WC2_peak_281
CM002236.1	724091	724291	201	724199	83	7.52273	1.89274	5.78552	TAP-WC2_peak_282
CM002236.1	726123	726266	144	726189	108	14.7815	2.32886	12.0821	TAP-WC2_peak_283
CM002236.1	729839	730107	269	729955	79	6.57519	1.8231	4.97769	TAP-WC2_peak_284
CM002236.1	735654	735775	122	735738	80	6.85697	1.84589	5.21679	TAP-WC2_peak_285
CM002236.1	736271	736461	191	736368	70	4.27989	1.618	3.02539	TAP-WC2_peak_286
CM002236.1	738588	738897	310	738727	172	46.0346	3.69911	41.9766	TAP-WC2_peak_287
CM002236.1	742850	743158	309	743064	107	10.3368	1.97614	8.18576	TAP-WC2_peak_288
CM002236.1	743376	743548	173	743433	92	6.13684	1.70018	4.61057	TAP-WC2_peak_289
CM002236.1	744278	744452	175	744371	85	5.18658	1.64135	3.80617	TAP-WC2_peak_290
CM002236.1	744852	745014	163	744918	81	4.37312	1.57365	3.10907	TAP-WC2_peak_291
CM002236.1	745107	745675	569	745383	120	16.302	2.33392	13.4536	TAP-WC2_peak_292
CM002236.1	751830	752155	326	752083	93	10.8332	2.12959	8.61913	TAP-WC2_peak_293
CM002236.1	753844	754117	274	754045	82	7.03749	1.8502	5.37779	TAP-WC2_peak_294
CM002236.1	755072	755316	245	755268	69	3.42996	1.51581	2.30099	TAP-WC2_peak_295
CM002236.1	755736	756003	268	755807	69	3.42387	1.51502	2.2955	TAP-WC2_peak_296
CM002236.1	758766	759619	854	759098	111	17.8986	2.55234	14.9153	TAP-WC2_peak_297
CM002236.1	764475	764640	166	764571	89	9.61773	2.05099	7.56625	TAP-WC2_peak_298
CM002236.1	765779	765974	196	765921	77	6.02729	1.77752	4.51266	TAP-WC2_peak_299
CM002236.1	768825	768959	135	768890	79	6.57519	1.8231	4.97769	TAP-WC2_peak_300
CM002236.1	769763	769955	193	769870	93	10.9685	2.14214	8.72823	TAP-WC2_peak_301
CM002236.1	775253	775734	482	775519	98	11.2006	2.11792	8.93701	TAP-WC2_peak_302
CM002236.1	775799	776635	837	776500	115	18.1665	2.52767	15.1666	TAP-WC2_peak_303
CM002236.1	777085	777265	181	777169	75	4.59341	1.62797	3.29645	TAP-WC2_peak_304
CM002236.1	778967	779325	359	779058	86	6.62285	1.78118	5.02049	TAP-WC2_peak_305
CM002236.1	781594	781826	233	781729	113	18.2025	2.55353	15.1998	TAP-WC2_peak_306
CM002236.1	783678	783829	152	783740	72	4.75142	1.66358	3.42741	TAP-WC2_peak_307
CM002236.1	785596	785733	138	785676	87	8.97021	2.00541	7.01255	TAP-WC2_peak_308
CM002236.1	785908	786149	242	786037	112	18.3217	2.57513	15.3042	TAP-WC2_peak_309
CM002236.1	793851	793981	131	793921	81	7.14387	1.86868	5.46007	TAP-WC2_peak_310
CM002236.1	794218	794359	142	794300	72	4.75142	1.66358	3.42741	TAP-WC2_peak_311
CM002236.1	797204	797518	315	797425	81	7.14387	1.86868	5.46007	TAP-WC2_peak_312
CM002236.1	800614	800772	159	800701	94	11.3175	2.16493	9.03024	TAP-WC2_peak_313
CM002236.1	804711	804850	140	804794	84	7.79427	1.91269	6.01471	TAP-WC2_peak_314
CM002236.1	807991	808149	159	808054	87	6.92895	1.8052	5.28112	TAP-WC2_peak_315
CM002236.1	809325	809454	130	809395	78	4.52601	1.60478	3.23598	TAP-WC2_peak_316
CM002236.1	809542	809835	294	809641	109	13.9829	2.25428	11.3661	TAP-WC2_peak_317
CM002236.1	810093	810514	422	810328	100	11.0558	2.08833	8.80709	TAP-WC2_peak_318
CM002236.1	810582	811024	443	810831	90	7.86224	1.87552	6.0752	TAP-WC2_peak_319
CM002236.1	816156	816289	134	816219	84	7.18718	1.85121	5.49879	TAP-WC2_peak_320
CM002236.1	817745	817891	147	817810	87	8.64237	1.97327	6.74271	TAP-WC2_peak_321
CM002236.1	819869	820157	289	819941	93	9.98932	2.05151	7.88652	TAP-WC2_peak_322
CM002236.1	820487	820779	293	820634	105	13.8648	2.28232	11.2697	TAP-WC2_peak_323
CM002236.1	824260	824656	397	824372	91	10.0522	2.07469	7.94315	TAP-WC2_peak_324
CM002236.1	828425	828784	360	828587	89	8.60214	1.95346	6.70923	TAP-WC2_peak_325
CM002236.1	829605	829818	214	829638	75	4.3598	1.60081	3.09711	TAP-WC2_peak_326
CM002236.1	831144	831414	271	831327	96	9.62973	1.99474	7.57706	TAP-WC2_peak_327
CM002236.1	832153	832312	160	832227	94	7.96741	1.85866	6.16871	TAP-WC2_peak_328
CM002236.1	833258	833384	127	833314	76	3.85084	1.53644	2.65997	TAP-WC2_peak_329
CM002236.1	833591	834078	488	833937	107	12.594	2.15914	10.1475	TAP-WC2_peak_330
CM002236.1	836995	837209	215	837052	92	8.34358	1.90683	6.47898	TAP-WC2_peak_331
CM002236.1	838428	838694	267	838607	106	15.4631	2.40644	12.6919	TAP-WC2_peak_332
CM002236.1	841794	841933	140	841875	73	4.61607	1.64167	3.31664	TAP-WC2_peak_333
CM002236.1	843974	844464	491	844147	87	7.75645	1.88647	5.98118	TAP-WC2_peak_334
CM002236.1	844989	845122	134	845044	78	5.3789	1.69966	3.96723	TAP-WC2_peak_335
CM002236.1	845794	845969	176	845909	86	7.51497	1.86984	5.77849	TAP-WC2_peak_336
CM002236.1	848227	848499	273	848439	91	7.31388	1.81703	5.61169	TAP-WC2_peak_337
CM002236.1	848753	849131	379	848861	95	8.62195	1.91144	6.72693	TAP-WC2_peak_338
CM002236.1	852089	852660	572	852553	122	21.2065	2.68301	17.9933	TAP-WC2_peak_339
CM002236.1	854393	854686	294	854631	86	8.35934	1.95348	6.49316	TAP-WC2_peak_340
CM002236.1	856910	857041	132	856955	83	6.35959	1.77335	4.79752	TAP-WC2_peak_341
CM002236.1	859277	859630	354	859532	92	10.2308	2.08259	8.10318	TAP-WC2_peak_342
CM002236.1	860325	860590	266	860479	85	6.84742	1.81007	5.21679	TAP-WC2_peak_343
CM002236.1	861627	861836	210	861695	93	8.10051	1.87745	6.27505	TAP-WC2_peak_344
CM002236.1	864850	865161	312	864994	84	5.16536	1.6441	3.78714	TAP-WC2_peak_345
CM002236.1	865296	865444	149	865360	85	5.5767	1.6814	4.13295	TAP-WC2_peak_346
CM002236.1	865963	866190	228	866115	92	7.22566	1.80261	5.53311	TAP-WC2_peak_347
CM002236.1	866659	866846	188	866769	98	8.95613	1.92069	7.01238	TAP-WC2_peak_348
CM002236.1	868465	868586	122	868557	79	4.7639	1.62628	3.43853	TAP-WC2_peak_349
CM002236.1	869650	869838	189	869775	88	7.79153	1.88272	6.01232	TAP-WC2_peak_350
CM002236.1	870983	871265	283	871188	91	10.2839	2.09656	8.13794	TAP-WC2_peak_351
CM002236.1	875085	875260	176	875163	81	7.14387	1.86868	5.46007	TAP-WC2_peak_352
CM002236.1	929313	929601	289	929551	78	6.29862	1.80031	4.74305	TAP-WC2_peak_353
CM002236.1	929871	930067	197	929949	70	4.27989	1.618	3.02539	TAP-WC2_peak_354
CM002236.1	936804	936934	131	936872	76	5.57699	1.73408	4.13311	TAP-WC2_peak_355
CM002236.1	938680	938830	151	938753	90	8.04951	1.89331	6.22957	TAP-WC2_peak_356
CM002236.1	939422	939550	129	939486	72	3.59349	1.52299	2.44766	TAP-WC2_peak_357
CM002236.1	940488	940621	134	940589	77	4.86325	1.64793	3.52751	TAP-WC2_peak_358
CM002236.1	940960	941108	149	941027	91	8.34016	1.91364	6.47751	TAP-WC2_peak_359
CM002236.1	942100	942263	164	942175	72	3.86169	1.55611	2.66969	TAP-WC2_peak_360
CM002236.1	942319	943040	722	942821	102	12.5062	2.1956	10.0679	TAP-WC2_peak_361
CM002236.1	945675	945798	124	945749	77	6.02729	1.77752	4.51266	TAP-WC2_peak_362
CM002236.1	952613	952778	166	952687	77	6.02729	1.77752	4.51266	TAP-WC2_peak_363
CM002236.1	953013	953199	187	953155	66	3.40613	1.52684	2.27951	TAP-WC2_peak_364
CM002236.1	953718	953908	191	953768	69	3.97171	1.585	2.76856	TAP-WC2_peak_365
CM002236.1	954575	954721	147	954673	72	4.4627	1.62903	3.1894	TAP-WC2_peak_366
CM002236.1	955842	956307	466	955945	85	7.73202	1.89879	5.96004	TAP-WC2_peak_367
CM002236.1	956746	957299	554	956844	123	21.038	2.65821	17.8335	TAP-WC2_peak_368
CM002236.1	958163	958282	120	958199	76	5.04337	1.67391	3.67808	TAP-WC2_peak_369
CM002236.1	961082	961241	160	961146	79	6.57519	1.8231	4.97769	TAP-WC2_peak_370
CM002236.1	965922	966087	166	965996	91	10.2839	2.09656	8.13794	TAP-WC2_peak_371
CM002236.1	966947	967275	329	967179	89	9.61773	2.05099	7.56625	TAP-WC2_peak_372
CM002236.1	969549	969839	291	969664	79	6.57519	1.8231	4.97769	TAP-WC2_peak_373
CM002236.1	977675	978114	440	977955	97	12.3911	2.2333	9.96411	TAP-WC2_peak_374
CM002236.1	979221	979414	194	979317	83	7.73289	1.91425	5.96004	TAP-WC2_peak_375
CM002236.1	987209	987418	210	987371	81	7.14387	1.86868	5.46007	TAP-WC2_peak_376
CM002236.1	988132	988285	154	988210	116	20.0515	2.66628	16.9063	TAP-WC2_peak_377
CM002236.1	988917	989060	144	988996	69	4.0527	1.59521	2.83154	TAP-WC2_peak_378
CM002236.1	996396	996850	455	996774	82	7.43587	1.89146	5.70798	TAP-WC2_peak_379
CM002236.1	996938	997228	291	997155	87	8.97021	2.00541	7.01255	TAP-WC2_peak_380
CM002236.1	997509	997745	237	997617	86	8.65361	1.98262	6.74271	TAP-WC2_peak_381
CM002236.1	997873	998042	170	997980	72	4.75142	1.66358	3.42741	TAP-WC2_peak_382
CM002236.1	999356	999570	215	999505	73	4.48459	1.62609	3.20885	TAP-WC2_peak_383
CM002236.1	1003922	1004098	177	1003995	63	2.81345	1.45848	1.77452	TAP-WC2_peak_384
CM002236.1	1004328	1004626	299	1004531	89	9.61773	2.05099	7.56625	TAP-WC2_peak_385
CM002236.1	1006129	1006254	126	1006180	72	4.75142	1.66358	3.42741	TAP-WC2_peak_386
CM002236.1	1006365	1006517	153	1006448	83	7.73289	1.91425	5.96004	TAP-WC2_peak_387
CM002236.1	1014552	1014970	419	1014685	92	10.6239	2.11935	8.43077	TAP-WC2_peak_388
CM002236.1	1015293	1015955	663	1015847	84	8.03489	1.93704	6.21648	TAP-WC2_peak_389
CM002236.1	1016047	1016285	239	1016186	77	5.99409	1.77386	4.49428	TAP-WC2_peak_390
CM002236.1	1016574	1016768	195	1016675	93	10.9685	2.14214	8.72823	TAP-WC2_peak_391
CM002236.1	1020590	1020740	151	1020638	87	8.97021	2.00541	7.01255	TAP-WC2_peak_392
CM002236.1	1031270	1031430	161	1031329	81	7.14387	1.86868	5.46007	TAP-WC2_peak_393
CM002236.1	1034580	1034700	121	1034621	75	5.05887	1.68156	3.69203	TAP-WC2_peak_394
CM002236.1	1034937	1035095	159	1035035	89	8.74098	1.96678	6.82054	TAP-WC2_peak_395
CM002236.1	1035568	1035838	271	1035751	87	7.4689	1.85827	5.73755	TAP-WC2_peak_396
CM002236.1	1035995	1036242	248	1036081	91	8.52479	1.93099	6.64051	TAP-WC2_peak_397
CM002236.1	1036364	1036598	235	1036435	92	9.02627	1.97034	7.06263	TAP-WC2_peak_398
CM002236.1	1038798	1039042	245	1038862	92	8.81832	1.95099	6.88986	TAP-WC2_peak_399
CM002236.1	1039413	1039588	176	1039498	93	9.06222	1.96603	7.09481	TAP-WC2_peak_400
CM002236.1	1040283	1040437	155	1040324	77	4.96047	1.65887	3.61436	TAP-WC2_peak_401
CM002236.1	1042702	1042855	154	1042769	70	3.94484	1.57638	2.74449	TAP-WC2_peak_402
CM002236.1	1043160	1043334	175	1043237	94	10.7851	2.116	8.57595	TAP-WC2_peak_403
CM002236.1	1044458	1044593	136	1044534	77	6.02729	1.77752	4.51266	TAP-WC2_peak_404
CM002236.1	1045598	1045931	334	1045692	106	15.841	2.43839	13.0337	TAP-WC2_peak_405
CM002236.1	1049198	1049360	163	1049257	78	6.29862	1.80031	4.74305	TAP-WC2_peak_406
CM002236.1	1051545	1051744	200	1051620	92	10.6239	2.11935	8.43077	TAP-WC2_peak_407
CM002236.1	1051922	1052147	226	1051997	88	9.29161	2.0282	7.28692	TAP-WC2_peak_408
CM002236.1	1054153	1054304	152	1054218	96	11.4063	2.15422	9.11078	TAP-WC2_peak_409
CM002236.1	1054881	1055053	173	1054982	97	12.3264	2.22748	9.91681	TAP-WC2_peak_410
CM002236.1	1057006	1057706	701	1057623	97	12.0719	2.20463	9.68702	TAP-WC2_peak_411
CM002236.1	1058490	1058634	145	1058544	88	8.64046	1.96503	6.74271	TAP-WC2_peak_412
CM002236.1	1058736	1058855	120	1058823	82	6.59122	1.80388	4.99207	TAP-WC2_peak_413
CM002236.1	1060960	1061190	231	1061052	103	12.0593	2.14876	9.67553	TAP-WC2_peak_414
CM002236.1	1062680	1062857	178	1062772	79	5.92736	1.75331	4.43505	TAP-WC2_peak_415
CM002236.1	1063639	1063889	251	1063810	102	13.8252	2.309	11.2337	TAP-WC2_peak_416
CM002236.1	1063942	1064141	200	1064042	129	25.0086	2.88248	21.5865	TAP-WC2_peak_417
CM002236.1	1065212	1065358	147	1065279	91	8.22394	1.90271	6.38507	TAP-WC2_peak_418
CM002236.1	1065671	1065907	237	1065815	113	16.0067	2.37777	13.1872	TAP-WC2_peak_419
CM002236.1	1068825	1068982	158	1068896	98	11.0963	2.10872	8.84375	TAP-WC2_peak_420
CM002236.1	1069130	1069301	172	1069214	105	14.4301	2.32987	11.7677	TAP-WC2_peak_421
CM002236.1	1069743	1069950	208	1069841	95	11.1035	2.13599	8.85004	TAP-WC2_peak_422
CM002236.1	1070026	1070159	134	1070082	70	4.04323	1.58865	2.83154	TAP-WC2_peak_423
CM002236.1	1072545	1072665	121	1072618	77	5.91993	1.76566	4.42834	TAP-WC2_peak_424
CM002236.1	1075384	1075525	142	1075415	72	4.75142	1.66358	3.42741	TAP-WC2_peak_425
CM002236.1	1075717	1075873	157	1075771	72	4.75142	1.66358	3.42741	TAP-WC2_peak_426
CM002236.1	1078330	1078521	192	1078424	85	8.34181	1.95983	6.47751	TAP-WC2_peak_427
CM002236.1	1081410	1081755	346	1081594	80	6.85697	1.84589	5.21679	TAP-WC2_peak_428
CM002236.1	1085126	1085468	343	1085192	84	8.03489	1.93704	6.21648	TAP-WC2_peak_429
CM002236.1	1085661	1085997	337	1085879	103	14.6539	2.37003	11.9643	TAP-WC2_peak_430
CM002236.1	1087419	1087734	316	1087510	84	8.03489	1.93704	6.21648	TAP-WC2_peak_431
CM002236.1	1090307	1090453	147	1090396	78	6.29862	1.80031	4.74305	TAP-WC2_peak_432
CM002236.1	1090890	1091037	148	1090956	80	6.85697	1.84589	5.21679	TAP-WC2_peak_433
CM002236.1	1095776	1095983	208	1095881	76	5.76127	1.75473	4.28663	TAP-WC2_peak_434
CM002236.1	1096315	1096592	278	1096478	79	6.57519	1.8231	4.97769	TAP-WC2_peak_435
CM002236.1	1096876	1097234	359	1097028	94	11.3175	2.16493	9.03024	TAP-WC2_peak_436
CM002236.1	1102320	1102477	158	1102418	73	4.99563	1.68637	3.63541	TAP-WC2_peak_437
CM002236.1	1102839	1102976	138	1102881	68	3.8313	1.57242	2.64243	TAP-WC2_peak_438
CM002236.1	1103212	1103336	125	1103272	79	6.57519	1.8231	4.97769	TAP-WC2_peak_439
CM002236.1	1115623	1115879	257	1115672	74	4.71502	1.64763	3.40512	TAP-WC2_peak_440
CM002236.1	1117105	1117333	229	1117244	98	11.1945	2.11738	8.93151	TAP-WC2_peak_441
CM002236.1	1117839	1118224	386	1118111	102	12.1303	2.1635	9.73973	TAP-WC2_peak_442
CM002236.1	1118372	1118974	603	1118481	94	9.51683	2	7.48842	TAP-WC2_peak_443
CM002236.1	1119225	1119403	179	1119335	82	6.09995	1.75268	4.57767	TAP-WC2_peak_444
CM002236.1	1124723	1125060	338	1124958	99	9.54628	1.96525	7.5146	TAP-WC2_peak_445
CM002236.1	1125478	1125785	308	1125669	83	5.29699	1.66297	3.89407	TAP-WC2_peak_446
CM002236.1	1125996	1126387	392	1126330	95	7.89501	1.84573	6.10457	TAP-WC2_peak_447
CM002236.1	1126497	1126629	133	1126577	90	6.4964	1.74517	4.91945	TAP-WC2_peak_448
CM002236.1	1127446	1127675	230	1127599	113	13.5094	2.18224	10.9456	TAP-WC2_peak_449
CM002236.1	1127893	1128068	176	1127968	101	8.96184	1.90142	7.01255	TAP-WC2_peak_450
CM002236.1	1128215	1128454	240	1128350	96	7.35465	1.79099	5.64777	TAP-WC2_peak_451
CM002236.1	1131161	1131342	182	1131241	95	7.48521	1.80859	5.75201	TAP-WC2_peak_452
CM002236.1	1132529	1132843	315	1132742	107	13.3236	2.21875	10.7873	TAP-WC2_peak_453
CM002236.1	1135341	1135914	574	1135453	104	13.377	2.2509	10.8356	TAP-WC2_peak_454
CM002236.1	1140062	1140573	512	1140434	90	9.09748	1.99282	7.12656	TAP-WC2_peak_455
CM002236.1	1141467	1141599	133	1141528	74	5.24537	1.70915	3.84788	TAP-WC2_peak_456
CM002236.1	1144681	1144987	307	1144913	85	6.51758	1.77686	4.93822	TAP-WC2_peak_457
CM002236.1	1145131	1145267	137	1145192	91	8.44231	1.92324	6.56698	TAP-WC2_peak_458
CM002236.1	1147036	1147192	157	1147118	86	8.63964	1.98124	6.74257	TAP-WC2_peak_459
CM002236.1	1147610	1147739	130	1147698	82	7.43587	1.89146	5.70798	TAP-WC2_peak_460
CM002236.1	1148019	1148212	194	1148080	81	7.14387	1.86868	5.46007	TAP-WC2_peak_461
CM002236.1	1149400	1149564	165	1149427	62	2.60812	1.43273	1.60795	TAP-WC2_peak_462
CM002236.1	1153399	1153626	228	1153538	77	5.88096	1.76136	4.39357	TAP-WC2_peak_463
CM002236.1	1153753	1153964	212	1153897	78	6.21516	1.79122	4.6804	TAP-WC2_peak_464
CM002236.1	1154528	1154683	156	1154642	73	4.60132	1.63993	3.30343	TAP-WC2_peak_465
CM002236.1	1156858	1157641	784	1156955	85	6.67195	1.79241	5.06426	TAP-WC2_peak_466
CM002236.1	1158065	1158223	159	1158124	81	5.47759	1.69296	4.05508	TAP-WC2_peak_467
CM002236.1	1159339	1159865	527	1159551	100	10.7303	2.06022	8.5266	TAP-WC2_peak_468
CM002236.1	1164164	1164343	180	1164240	93	6.63943	1.74216	5.03526	TAP-WC2_peak_469
CM002236.1	1166477	1166758	282	1166658	119	14.5269	2.21076	11.8572	TAP-WC2_peak_470
CM002236.1	1167462	1167818	357	1167690	100	8.15065	1.83797	6.31954	TAP-WC2_peak_471
CM002236.1	1167895	1168325	431	1168030	100	8.17858	1.84038	6.34468	TAP-WC2_peak_472
CM002236.1	1168376	1168559	184	1168474	123	15.4943	2.24915	12.7206	TAP-WC2_peak_473
CM002236.1	1168626	1168812	187	1168713	109	10.4886	1.97501	8.32213	TAP-WC2_peak_474
CM002236.1	1169715	1169852	138	1169782	108	10.4692	1.98009	8.30461	TAP-WC2_peak_475
CM002236.1	1171050	1171169	120	1171092	85	4.02649	1.51954	2.81762	TAP-WC2_peak_476
CM002236.1	1171226	1171393	168	1171328	99	7.54249	1.79083	5.80312	TAP-WC2_peak_477
CM002236.1	1171816	1171966	151	1171885	92	6.54466	1.73871	4.96233	TAP-WC2_peak_478
CM002236.1	1173537	1173858	322	1173791	87	8.22313	1.9322	6.3844	TAP-WC2_peak_479
CM002236.1	1174684	1174854	171	1174751	86	7.64233	1.88247	5.89185	TAP-WC2_peak_480
CM002236.1	1174972	1175231	260	1175059	84	6.78628	1.81051	5.16601	TAP-WC2_peak_481
CM002236.1	1178976	1179099	124	1179019	79	6.57519	1.8231	4.97769	TAP-WC2_peak_482
CM002236.1	1179439	1179568	130	1179512	80	6.85697	1.84589	5.21679	TAP-WC2_peak_483
CM002236.1	1179835	1180119	285	1180041	95	11.671	2.18772	9.33654	TAP-WC2_peak_484
CM002236.1	1180445	1180570	126	1180521	77	6.02729	1.77752	4.51266	TAP-WC2_peak_485
CM002236.1	1182133	1182268	136	1182198	89	9.61773	2.05099	7.56625	TAP-WC2_peak_486
CM002236.1	1186066	1186264	199	1186194	116	20.0515	2.66628	16.9063	TAP-WC2_peak_487
CM002236.1	1187855	1188161	307	1188022	93	9.30056	1.98799	7.29484	TAP-WC2_peak_488
CM002236.1	1188615	1188734	120	1188645	72	3.6802	1.53374	2.51632	TAP-WC2_peak_489
CM002236.1	1189564	1189833	270	1189651	81	5.27217	1.67101	3.87188	TAP-WC2_peak_490
CM002236.1	1191331	1191525	195	1191476	74	3.23176	1.46978	2.13226	TAP-WC2_peak_491
CM002236.1	1192206	1192531	326	1192374	107	12.0576	2.11549	9.67411	TAP-WC2_peak_492
CM002236.1	1192748	1192953	206	1192901	86	6.17477	1.73639	4.64448	TAP-WC2_peak_493
CM002236.1	1194777	1195010	234	1194915	86	6.54859	1.77377	4.96574	TAP-WC2_peak_494
CM002236.1	1197926	1198125	200	1197977	77	6.02729	1.77752	4.51266	TAP-WC2_peak_495
CM002236.1	1198218	1198565	348	1198291	92	10.6239	2.11935	8.43077	TAP-WC2_peak_496
CM002236.1	1198864	1198984	121	1198945	76	5.71616	1.74968	4.25737	TAP-WC2_peak_497
CM002236.1	1200688	1201010	323	1200906	96	12.0288	2.21051	9.64794	TAP-WC2_peak_498
CM002236.1	1203427	1203887	461	1203593	83	7.73289	1.91425	5.96004	TAP-WC2_peak_499
CM002236.1	1203939	1204144	206	1204057	67	3.61575	1.54963	2.45841	TAP-WC2_peak_500
CM002236.1	1207420	1207547	128	1207478	88	9.29161	2.0282	7.28692	TAP-WC2_peak_501
CM002236.1	1214735	1214862	128	1214797	78	6.29862	1.80031	4.74305	TAP-WC2_peak_502
CM002236.1	1228131	1228267	137	1228184	77	6.02729	1.77752	4.51266	TAP-WC2_peak_503
CM002236.1	1234956	1235307	352	1235061	87	8.97021	2.00541	7.01255	TAP-WC2_peak_504
CM002236.1	1238551	1238859	309	1238757	100	13.0491	2.26173	10.5493	TAP-WC2_peak_505
CM002236.1	1244996	1245116	121	1245054	84	6.21067	1.75185	4.67642	TAP-WC2_peak_506
CM002236.1	1245171	1245356	186	1245248	90	7.63558	1.85396	5.8858	TAP-WC2_peak_507
CM002236.1	1247132	1247411	280	1247292	120	18.2046	2.47667	15.2018	TAP-WC2_peak_508
CM002236.1	1247619	1247990	372	1247711	102	11.4567	2.10617	9.15615	TAP-WC2_peak_509
CM002236.1	1250370	1250545	176	1250423	87	8.57217	1.96639	6.68268	TAP-WC2_peak_510
CM002236.1	1250768	1250914	147	1250847	83	7.59804	1.90045	5.8523	TAP-WC2_peak_511
CM002236.1	1253123	1253356	234	1253189	66	3.40613	1.52684	2.27951	TAP-WC2_peak_512
CM002236.1	1255993	1256420	428	1256307	85	8.34181	1.95983	6.47751	TAP-WC2_peak_513
CM002236.1	1258017	1258201	185	1258087	67	3.61575	1.54963	2.45841	TAP-WC2_peak_514
CM002236.1	1258269	1258819	551	1258710	84	7.37527	1.87027	5.66624	TAP-WC2_peak_515
CM002236.1	1258890	1259136	247	1258993	91	9.22028	1.99635	7.23557	TAP-WC2_peak_516
CM002236.1	1259293	1259413	121	1259333	72	4.07027	1.58159	2.84729	TAP-WC2_peak_517
CM002236.1	1260499	1260653	155	1260596	85	7.16235	1.8417	5.47666	TAP-WC2_peak_518
CM002236.1	1263133	1263764	632	1263238	102	12.9735	2.23563	10.4805	TAP-WC2_peak_519
CM002236.1	1264870	1265006	137	1264947	82	7.32387	1.87987	5.62056	TAP-WC2_peak_520
CM002236.1	1267073	1267266	194	1267213	93	9.78171	2.03234	7.7131	TAP-WC2_peak_521
CM002236.1	1269471	1269698	228	1269584	131	25.088	2.8621	21.6631	TAP-WC2_peak_522
CM002236.1	1271972	1272147	176	1272090	100	10.1874	2.0134	8.06437	TAP-WC2_peak_523
CM002236.1	1276086	1276819	734	1276739	99	11.5815	2.14261	9.2679	TAP-WC2_peak_524
CM002236.1	1284626	1284858	233	1284749	105	15.4413	2.4156	12.6719	TAP-WC2_peak_525
CM002236.1	1286437	1286609	173	1286523	79	6.57519	1.8231	4.97769	TAP-WC2_peak_526
CM002236.1	1288954	1289232	279	1289119	84	8.03489	1.93704	6.21648	TAP-WC2_peak_527
CM002236.1	1294747	1294979	233	1294823	97	11.9465	2.19338	9.58467	TAP-WC2_peak_528
CM002236.1	1295593	1295752	160	1295660	89	9.53317	2.04285	7.50305	TAP-WC2_peak_529
CM002236.1	1296851	1297004	154	1296948	69	3.79741	1.56292	2.62141	TAP-WC2_peak_530
CM002236.1	1297298	1297564	267	1297391	85	8.12705	1.93833	6.29868	TAP-WC2_peak_531
CM002236.1	1298341	1298575	235	1298511	88	8.874	1.98767	6.93926	TAP-WC2_peak_532
CM002236.1	1298800	1299270	471	1299176	99	12.2389	2.20032	9.83774	TAP-WC2_peak_533
CM002236.1	1300773	1300918	146	1300843	79	6.2722	1.79051	4.73101	TAP-WC2_peak_534
CM002236.1	1306178	1306461	284	1306282	86	8.65361	1.98262	6.74271	TAP-WC2_peak_535
CM002236.1	1309372	1309516	145	1309450	96	12.0288	2.21051	9.64794	TAP-WC2_peak_536
CM002236.1	1310555	1310678	124	1310625	76	5.76127	1.75473	4.28663	TAP-WC2_peak_537
CM002236.1	1313503	1313743	241	1313639	93	10.9685	2.14214	8.72823	TAP-WC2_peak_538
CM002236.1	1315587	1315739	153	1315673	76	5.76127	1.75473	4.28663	TAP-WC2_peak_539
CM002236.1	1329222	1329367	146	1329313	97	12.3911	2.2333	9.96411	TAP-WC2_peak_540
CM002236.1	1339975	1340209	235	1340093	126	24.6276	2.89417	21.222	TAP-WC2_peak_541
CM002236.1	1348269	1348494	226	1348396	100	13.5036	2.30166	10.9404	TAP-WC2_peak_542
CM002236.1	1349080	1349202	123	1349119	74	5.24537	1.70915	3.84788	TAP-WC2_peak_543
CM002236.1	1353957	1354133	177	1354038	85	7.56275	1.88184	5.82102	TAP-WC2_peak_544
CM002236.1	1354329	1354540	212	1354406	86	7.97368	1.91529	6.17433	TAP-WC2_peak_545
CM002236.1	1356143	1356284	142	1356220	75	4.54306	1.62213	3.25127	TAP-WC2_peak_546
CM002236.1	1356619	1356749	131	1356691	84	7.25904	1.85849	5.56298	TAP-WC2_peak_547
CM002236.1	1356881	1357167	287	1357119	83	7.15061	1.85463	5.46614	TAP-WC2_peak_548
CM002236.1	1359666	1359831	166	1359735	91	10.2839	2.09656	8.13794	TAP-WC2_peak_549
CM002236.1	1359943	1360070	128	1359994	76	5.76127	1.75473	4.28663	TAP-WC2_peak_550
CM002236.1	1366789	1366987	199	1366868	76	5.76127	1.75473	4.28663	TAP-WC2_peak_551
CM002236.1	1367791	1368247	457	1368046	88	9.29161	2.0282	7.28692	TAP-WC2_peak_552
CM002236.1	1374003	1374250	248	1374088	84	8.03489	1.93704	6.21648	TAP-WC2_peak_553
CM002236.1	1374514	1374853	340	1374548	73	4.99563	1.68637	3.63541	TAP-WC2_peak_554
CM002236.1	1375455	1375740	286	1375542	93	10.9685	2.14214	8.72823	TAP-WC2_peak_555
CM002236.1	1384040	1384369	330	1384279	111	17.8986	2.55234	14.9153	TAP-WC2_peak_556
CM002236.1	1395309	1395633	325	1395423	76	5.76127	1.75473	4.28663	TAP-WC2_peak_557
CM002236.1	1397444	1397866	423	1397689	93	10.9685	2.14214	8.72823	TAP-WC2_peak_558
CM002236.1	1400183	1400461	279	1400254	78	6.11295	1.78008	4.58933	TAP-WC2_peak_559
CM002236.1	1401339	1401585	247	1401490	75	5.03552	1.67889	3.6711	TAP-WC2_peak_560
CM002236.1	1409099	1409339	241	1409225	83	7.17463	1.85709	5.48772	TAP-WC2_peak_561
CM002236.1	1412432	1412654	223	1412540	84	8.03489	1.93704	6.21648	TAP-WC2_peak_562
CM002236.1	1413162	1413480	319	1413236	86	8.65361	1.98262	6.74271	TAP-WC2_peak_563
CM002236.1	1416460	1416619	160	1416549	90	9.94851	2.07377	7.85003	TAP-WC2_peak_564
CM002236.1	1419705	1419877	173	1419812	87	8.97021	2.00541	7.01255	TAP-WC2_peak_565
CM002236.1	1421469	1421637	169	1421559	96	12.0288	2.21051	9.64794	TAP-WC2_peak_566
CM002236.1	1426641	1426781	141	1426724	86	8.65361	1.98262	6.74271	TAP-WC2_peak_567
CM002236.1	1427521	1427681	161	1427644	73	4.99563	1.68637	3.63541	TAP-WC2_peak_568
CM002236.1	1432044	1432194	151	1432130	82	7.43587	1.89146	5.70798	TAP-WC2_peak_569
CM002236.1	1439140	1439278	139	1439196	80	6.85697	1.84589	5.21679	TAP-WC2_peak_570
CM002236.1	1442393	1442529	137	1442445	85	7.80263	1.90586	6.02211	TAP-WC2_peak_571
CM002236.1	1442590	1442796	207	1442684	86	8.16982	1.93471	6.3367	TAP-WC2_peak_572
CM002236.1	1445838	1446012	175	1445925	101	12.6448	2.21681	10.1937	TAP-WC2_peak_573
CM002236.1	1446252	1446393	142	1446329	85	7.45	1.87054	5.72066	TAP-WC2_peak_574
CM002236.1	1448485	1448784	300	1448564	103	12.4302	2.18011	9.9995	TAP-WC2_peak_575
CM002236.1	1452571	1452770	200	1452647	86	6.22472	1.74139	4.68886	TAP-WC2_peak_576
CM002236.1	1455717	1456600	884	1456170	107	13.1049	2.20085	10.5999	TAP-WC2_peak_577
CM002236.1	1462872	1463113	242	1462959	93	10.5983	2.10781	8.42039	TAP-WC2_peak_578
CM002236.1	1463168	1463298	131	1463247	79	6.2188	1.78476	4.6837	TAP-WC2_peak_579
CM002236.1	1465235	1465990	756	1465476	108	15.693	2.40406	12.9049	TAP-WC2_peak_580
CM002236.1	1466059	1466689	631	1466394	94	10.0786	2.0513	7.96673	TAP-WC2_peak_581
CM002236.1	1470985	1471156	172	1471070	79	5.45681	1.70227	4.03667	TAP-WC2_peak_582
CM002236.1	1472780	1473378	599	1473118	101	11.5028	2.11847	9.19713	TAP-WC2_peak_583
CM002236.1	1475044	1475166	123	1475067	77	3.80216	1.52642	2.62575	TAP-WC2_peak_584
CM002236.1	1476133	1476335	203	1476280	90	6.60586	1.75567	5.00524	TAP-WC2_peak_585
CM002236.1	1476913	1477044	132	1476985	76	3.59232	1.50579	2.44656	TAP-WC2_peak_586
CM002236.1	1479071	1479529	459	1479111	87	5.5889	1.67224	4.14388	TAP-WC2_peak_587
CM002236.1	1479853	1480455	603	1480373	88	6.14217	1.72187	4.61536	TAP-WC2_peak_588
CM002236.1	1482249	1482401	153	1482343	87	5.39386	1.65264	3.9806	TAP-WC2_peak_589
CM002236.1	1482605	1483044	440	1482679	98	8.46304	1.87742	6.58543	TAP-WC2_peak_590
CM002236.1	1485223	1485534	312	1485320	82	5.69866	1.71063	4.2418	TAP-WC2_peak_591
CM002236.1	1485593	1485753	161	1485672	82	5.63455	1.70389	4.1847	TAP-WC2_peak_592
CM002236.1	1486246	1486434	189	1486352	89	6.62099	1.76291	5.01877	TAP-WC2_peak_593
CM002236.1	1487086	1487216	131	1487156	90	7.17559	1.81015	5.48861	TAP-WC2_peak_594
CM002236.1	1488622	1488758	137	1488668	87	6.63184	1.77591	5.0285	TAP-WC2_peak_595
CM002236.1	1490307	1490457	151	1490369	103	11.2626	2.08167	8.99277	TAP-WC2_peak_596
CM002236.1	1490774	1491078	305	1490877	87	6.75473	1.78804	5.13816	TAP-WC2_peak_597
CM002236.1	1492206	1492679	474	1492281	100	11.6006	2.13549	9.2851	TAP-WC2_peak_598
CM002236.1	1492876	1493087	212	1492969	91	8.58188	1.93635	6.69127	TAP-WC2_peak_599
CM002236.1	1494457	1494594	138	1494575	71	3.47617	1.51273	2.34248	TAP-WC2_peak_600
CM002236.1	1495275	1495411	137	1495330	79	5.68819	1.72741	4.23257	TAP-WC2_peak_601
CM002236.1	1496064	1496316	253	1496244	82	7.34363	1.88192	5.63804	TAP-WC2_peak_602
CM002236.1	1503379	1503780	402	1503523	82	6.80208	1.82578	5.18	TAP-WC2_peak_603
CM002236.1	1503888	1504182	295	1504109	104	14.784	2.37042	12.0845	TAP-WC2_peak_604
CM002236.1	1506888	1507275	388	1507211	84	6.78173	1.81005	5.162	TAP-WC2_peak_605
CM002236.1	1507837	1507991	155	1507914	88	7.54359	1.85866	5.80399	TAP-WC2_peak_606
CM002236.1	1509514	1509633	120	1509573	81	6.45777	1.79667	4.88502	TAP-WC2_peak_607
CM002236.1	1510575	1510709	135	1510659	79	5.4648	1.70314	4.04382	TAP-WC2_peak_608
CM002236.1	1515500	1515642	143	1515561	79	6.57519	1.8231	4.97769	TAP-WC2_peak_609
CM002236.1	1520547	1521505	959	1520839	102	12.6051	2.20406	10.1576	TAP-WC2_peak_610
CM002236.1	1523399	1524105	707	1523754	108	12.9506	2.17965	10.4598	TAP-WC2_peak_611
CM002236.1	1524902	1525039	138	1524967	89	6.35155	1.73678	4.79034	TAP-WC2_peak_612
CM002236.1	1525498	1525645	148	1525571	98	8.63969	1.89293	6.74261	TAP-WC2_peak_613
CM002236.1	1525975	1526094	120	1526007	82	5.06806	1.64395	3.70017	TAP-WC2_peak_614
CM002236.1	1529757	1529987	231	1529889	103	11.5635	2.10697	9.25164	TAP-WC2_peak_615
CM002236.1	1530364	1530568	205	1530510	90	7.88179	1.87737	6.09261	TAP-WC2_peak_616
CM002236.1	1532940	1533232	293	1533018	93	9.59464	2.01509	7.55804	TAP-WC2_peak_617
CM002236.1	1533426	1533666	241	1533519	95	10.0868	2.04377	7.97426	TAP-WC2_peak_618
CM002236.1	1536893	1537015	123	1536953	77	5.33286	1.70053	3.92606	TAP-WC2_peak_619
CM002236.1	1537934	1538147	214	1537968	68	3.8313	1.57242	2.64243	TAP-WC2_peak_620
CM002236.1	1538580	1538718	139	1538663	74	5.24537	1.70915	3.84788	TAP-WC2_peak_621
CM002236.1	1540046	1540398	353	1540121	88	9.29161	2.0282	7.28692	TAP-WC2_peak_622
CM002236.1	1540489	1540699	211	1540590	89	9.61773	2.05099	7.56625	TAP-WC2_peak_623
CM002236.1	1550059	1550254	196	1550113	72	4.12462	1.5882	2.89607	TAP-WC2_peak_624
CM002236.1	1551812	1552538	727	1551900	98	11.544	2.14825	9.23424	TAP-WC2_peak_625
CM002236.1	1552994	1553160	167	1553078	88	8.51768	1.95312	6.63428	TAP-WC2_peak_626
CM002236.1	1560335	1560567	233	1560441	84	8.03489	1.93704	6.21648	TAP-WC2_peak_627
CM002236.1	1560797	1560955	159	1560868	68	3.8313	1.57242	2.64243	TAP-WC2_peak_628
CM002236.1	1561414	1561566	153	1561522	78	6.29862	1.80031	4.74305	TAP-WC2_peak_629
CM002236.1	1563755	1564080	326	1563925	99	13.1285	2.27887	10.6104	TAP-WC2_peak_630
CM002236.1	1571186	1571308	123	1571273	76	4.92126	1.66006	3.5794	TAP-WC2_peak_631
CM002236.1	1571510	1572628	1119	1572081	95	10.5997	2.09023	8.42155	TAP-WC2_peak_632
CM002236.1	1574870	1575135	266	1575041	92	8.10443	1.88457	6.27852	TAP-WC2_peak_633
CM002236.1	1575744	1576033	290	1575803	86	6.46638	1.76557	4.89278	TAP-WC2_peak_634
CM002236.1	1577868	1578251	384	1577972	111	16.832	2.46501	13.9412	TAP-WC2_peak_635
CM002236.1	1580898	1581217	320	1581142	100	13.5036	2.30166	10.9404	TAP-WC2_peak_636
CM002236.1	1586179	1586316	138	1586255	93	10.9685	2.14214	8.72823	TAP-WC2_peak_637
CM002236.1	1586709	1587021	313	1586846	113	18.7486	2.59791	15.6984	TAP-WC2_peak_638
CM002236.1	1591794	1591948	155	1591818	71	4.51282	1.64079	3.22421	TAP-WC2_peak_639
CM002236.1	1593531	1593652	122	1593594	73	4.99563	1.68637	3.63541	TAP-WC2_peak_640
CM002236.1	1593872	1594034	163	1593945	91	10.2839	2.09656	8.13794	TAP-WC2_peak_641
CM002236.1	1594102	1594221	120	1594167	73	4.99563	1.68637	3.63541	TAP-WC2_peak_642
CM002236.1	1597347	1597698	352	1597583	105	14.3429	2.32252	11.6872	TAP-WC2_peak_643
CM002236.1	1600826	1601058	233	1600962	72	3.7558	1.54308	2.58427	TAP-WC2_peak_644
CM002236.1	1602562	1602689	128	1602577	65	2.43136	1.39547	1.45817	TAP-WC2_peak_645
CM002236.1	1602890	1603018	129	1602973	82	6.65938	1.81096	5.05305	TAP-WC2_peak_646
CM002236.1	1604008	1604174	167	1604081	92	9.32099	1.99777	7.31321	TAP-WC2_peak_647
CM002236.1	1605740	1605868	129	1605787	89	8.36622	1.93083	6.49924	TAP-WC2_peak_648
CM002236.1	1606178	1606399	222	1606239	69	3.65142	1.5443	2.49047	TAP-WC2_peak_649
CM002236.1	1616122	1616362	241	1616208	80	6.37841	1.79505	4.81435	TAP-WC2_peak_650
CM002236.1	1616868	1617276	409	1617019	92	9.5276	2.017	7.49802	TAP-WC2_peak_651
CM002236.1	1620249	1620445	197	1620332	82	6.36809	1.78066	4.80519	TAP-WC2_peak_652
CM002236.1	1620766	1621199	434	1620984	88	8.10705	1.91332	6.28089	TAP-WC2_peak_653
CM002236.1	1624100	1624372	273	1624212	88	9.29161	2.0282	7.28692	TAP-WC2_peak_654
CM002236.1	1630088	1630255	168	1630174	89	9.50428	2.04008	7.47724	TAP-WC2_peak_655
CM002236.1	1630720	1631151	432	1630833	98	11.6519	2.1578	9.33142	TAP-WC2_peak_656
CM002236.1	1631518	1631687	170	1631557	75	4.44718	1.61099	3.17546	TAP-WC2_peak_657
CM002236.1	1632502	1632681	180	1632576	86	6.57472	1.77638	4.97769	TAP-WC2_peak_658
CM002236.1	1632796	1633138	343	1632961	95	9.11894	1.95631	7.14559	TAP-WC2_peak_659
CM002236.1	1634949	1635349	401	1635168	85	5.61539	1.68535	4.16744	TAP-WC2_peak_660
CM002236.1	1635766	1635929	164	1635851	110	13.1316	2.17732	10.6132	TAP-WC2_peak_661
CM002236.1	1636331	1636742	412	1636666	90	7.49372	1.84047	5.75957	TAP-WC2_peak_662
CM002236.1	1637200	1637325	126	1637271	85	6.01408	1.72594	4.51207	TAP-WC2_peak_663
CM002236.1	1638162	1638483	322	1638248	100	11.243	2.10452	8.97529	TAP-WC2_peak_664
CM002236.1	1638780	1639026	247	1638825	79	4.75673	1.62549	3.43213	TAP-WC2_peak_665
CM002236.1	1642859	1643140	282	1643096	82	6.78352	1.82386	5.16356	TAP-WC2_peak_666
CM002236.1	1643501	1643641	141	1643566	85	8.34181	1.95983	6.47751	TAP-WC2_peak_667
CM002236.1	1645911	1646038	128	1645989	81	6.62566	1.81432	5.0229	TAP-WC2_peak_668
CM002236.1	1648505	1648714	210	1648595	92	9.12906	1.9799	7.15472	TAP-WC2_peak_669
CM002236.1	1648773	1648946	174	1648872	78	5.17496	1.67714	3.7958	TAP-WC2_peak_670
CM002236.1	1649587	1649746	160	1649679	91	8.35033	1.91459	6.48511	TAP-WC2_peak_671
CM002236.1	1651018	1651150	133	1651070	85	7.17179	1.84265	5.48517	TAP-WC2_peak_672
CM002236.1	1652060	1652531	472	1652419	91	9.07203	1.98242	7.10354	TAP-WC2_peak_673
CM002236.1	1652965	1653187	223	1653058	71	3.91904	1.56808	2.72122	TAP-WC2_peak_674
CM002236.1	1654138	1654290	153	1654200	93	9.34995	1.99254	7.33906	TAP-WC2_peak_675
CM002236.1	1658107	1658243	137	1658169	73	4.83814	1.66787	3.50506	TAP-WC2_peak_676
CM002236.1	1658297	1658779	483	1658395	89	9.53317	2.04285	7.50305	TAP-WC2_peak_677
CM002236.1	1659020	1659546	527	1659170	104	15.0456	2.39282	12.316	TAP-WC2_peak_678
CM002236.1	1661282	1661447	166	1661367	84	7.31213	1.86387	5.61006	TAP-WC2_peak_679
CM002236.1	1664289	1664430	142	1664366	77	6.02729	1.77752	4.51266	TAP-WC2_peak_680
CM002236.1	1664513	1664732	220	1664588	96	12.0288	2.21051	9.64794	TAP-WC2_peak_681
CM002236.1	1666022	1666227	206	1666134	92	10.6239	2.11935	8.43077	TAP-WC2_peak_682
CM002236.1	1666452	1666590	139	1666503	78	6.29862	1.80031	4.74305	TAP-WC2_peak_683
CM002236.1	1669015	1669250	236	1669157	78	5.98605	1.76623	4.48701	TAP-WC2_peak_684
CM002236.1	1670655	1670784	130	1670679	72	4.75142	1.66358	3.42741	TAP-WC2_peak_685
CM002236.1	1674039	1674368	330	1674129	122	20.7538	2.64835	17.568	TAP-WC2_peak_686
CM002236.1	1675958	1676170	213	1676055	87	8.10432	1.92056	6.27849	TAP-WC2_peak_687
CM002236.1	1676254	1676541	288	1676418	71	3.98234	1.57591	2.7781	TAP-WC2_peak_688
CM002236.1	1678299	1678469	171	1678397	82	5.44174	1.68357	4.02328	TAP-WC2_peak_689
CM002236.1	1679093	1679242	150	1679210	84	6.08455	1.73895	4.56382	TAP-WC2_peak_690
CM002236.1	1680779	1680898	120	1680845	75	4.67343	1.63723	3.36805	TAP-WC2_peak_691
CM002236.1	1681479	1681616	138	1681535	68	3.53407	1.53402	2.39447	TAP-WC2_peak_692
CM002236.1	1681927	1682143	217	1682037	84	7.09226	1.84158	5.42639	TAP-WC2_peak_693
CM002236.1	1683155	1683670	516	1683354	86	7.05049	1.82375	5.38923	TAP-WC2_peak_694
CM002236.1	1686692	1687058	367	1686889	101	10.984	2.07401	8.74231	TAP-WC2_peak_695
CM002236.1	1687444	1687601	158	1687529	96	9.52567	1.98543	7.49635	TAP-WC2_peak_696
CM002236.1	1688231	1688354	124	1688265	80	5.04463	1.65185	3.67921	TAP-WC2_peak_697
CM002236.1	1690927	1691475	549	1691249	115	15.0831	2.28671	12.3507	TAP-WC2_peak_698
CM002236.1	1691588	1691950	363	1691826	98	9.74847	1.99019	7.68349	TAP-WC2_peak_699
CM002236.1	1693054	1693267	214	1693241	73	4.01079	1.56939	2.80355	TAP-WC2_peak_700
CM002236.1	1699974	1700117	144	1700038	89	7.97005	1.89282	6.17109	TAP-WC2_peak_701
CM002236.1	1700283	1700569	287	1700492	92	9.10191	1.97738	7.13049	TAP-WC2_peak_702
CM002236.1	1701558	1701799	242	1701676	105	13.7249	2.27059	11.1419	TAP-WC2_peak_703
CM002236.1	1703295	1703461	167	1703374	99	9.40843	1.95328	7.39157	TAP-WC2_peak_704
CM002236.1	1703515	1703947	433	1703587	103	10.6356	2.02903	8.44137	TAP-WC2_peak_705
CM002236.1	1706828	1707928	1101	1707662	99	9.33489	1.94689	7.32563	TAP-WC2_peak_706
CM002236.1	1711997	1713979	1983	1713187	175	34.7309	2.97056	30.9403	TAP-WC2_peak_707
CM002236.1	1718402	1718728	327	1718472	82	4.95168	1.63155	3.60654	TAP-WC2_peak_708
CM002236.1	1720111	1720363	253	1720193	86	6.97695	1.81644	5.32391	TAP-WC2_peak_709
CM002236.1	1722416	1722542	127	1722498	89	7.99497	1.89522	6.19314	TAP-WC2_peak_710
CM002236.1	1722687	1722826	140	1722770	81	5.78729	1.72588	4.30985	TAP-WC2_peak_711
CM002236.1	1723562	1723848	287	1723774	81	6.68086	1.82012	5.07218	TAP-WC2_peak_712
CM002236.1	1725848	1725987	140	1725929	86	8.65361	1.98262	6.74271	TAP-WC2_peak_713
CM002236.1	1726644	1726813	170	1726728	93	10.0769	2.0596	7.96524	TAP-WC2_peak_714
CM002236.1	1730860	1731306	447	1731208	96	11.0981	2.12645	8.84514	TAP-WC2_peak_715
CM002236.1	1731386	1731798	413	1731655	94	10.816	2.11883	8.60369	TAP-WC2_peak_716
CM002236.1	1732083	1732799	717	1732175	97	12.3911	2.2333	9.96411	TAP-WC2_peak_717
CM002236.1	1733289	1733518	230	1733413	129	25.7863	2.94118	22.3284	TAP-WC2_peak_718
CM002236.1	1737470	1737664	195	1737560	87	8.97021	2.00541	7.01255	TAP-WC2_peak_719
CM002236.1	1738566	1738910	345	1738725	80	6.85697	1.84589	5.21679	TAP-WC2_peak_720
CM002236.1	1738979	1739149	171	1739051	85	8.34181	1.95983	6.47751	TAP-WC2_peak_721
CM002236.1	1739280	1739499	220	1739426	77	6.02729	1.77752	4.51266	TAP-WC2_peak_722
CM002236.1	1739555	1739852	298	1739634	93	10.9685	2.14214	8.72823	TAP-WC2_peak_723
CM002236.1	1743383	1743553	171	1743482	76	4.84986	1.65194	3.51553	TAP-WC2_peak_724
CM002236.1	1747397	1747666	270	1747591	78	5.89547	1.75634	4.4065	TAP-WC2_peak_725
CM002236.1	1747934	1748380	447	1748058	118	20.0483	2.64139	16.9063	TAP-WC2_peak_726
CM002236.1	1750039	1750272	234	1750199	102	12.6913	2.21144	10.2359	TAP-WC2_peak_727
CM002236.1	1753041	1753200	160	1753138	90	8.23539	1.91096	6.39523	TAP-WC2_peak_728
CM002236.1	1754052	1754416	365	1754366	85	7.09189	1.83463	5.42615	TAP-WC2_peak_729
CM002236.1	1756281	1756493	213	1756397	93	10.0828	2.06014	7.97048	TAP-WC2_peak_730
CM002236.1	1756819	1757090	272	1756962	94	10.038	2.04759	7.93029	TAP-WC2_peak_731
CM002236.1	1760776	1760983	208	1760892	82	6.82998	1.82868	5.20476	TAP-WC2_peak_732
CM002236.1	1761892	1762198	307	1762005	88	9.29161	2.0282	7.28692	TAP-WC2_peak_733
CM002236.1	1764948	1765104	157	1765019	67	3.61575	1.54963	2.45841	TAP-WC2_peak_734
CM002236.1	1770231	1770380	150	1770333	72	4.75142	1.66358	3.42741	TAP-WC2_peak_735
CM002236.1	1775403	1775527	125	1775475	85	7.50866	1.87642	5.77281	TAP-WC2_peak_736
CM002236.1	1775960	1776221	262	1776056	103	13.2023	2.24564	10.6772	TAP-WC2_peak_737
CM002236.1	1776598	1776996	399	1776688	101	11.7889	2.14304	9.44341	TAP-WC2_peak_738
CM002236.1	1777061	1777718	658	1777486	104	12.6605	2.1906	10.2079	TAP-WC2_peak_739
CM002236.1	1783620	1783745	126	1783652	82	4.18124	1.54828	2.94692	TAP-WC2_peak_740
CM002236.1	1784407	1784527	121	1784466	102	9.36471	1.92913	7.35241	TAP-WC2_peak_741
CM002236.1	1785568	1785850	283	1785812	93	6.90546	1.76692	5.26018	TAP-WC2_peak_742
CM002236.1	1785997	1786165	169	1786070	99	8.5083	1.87505	6.62589	TAP-WC2_peak_743
CM002236.1	1787389	1787857	469	1787670	116	14.0894	2.20223	11.4645	TAP-WC2_peak_744
CM002236.1	1790929	1791172	244	1791121	89	7.05577	1.80491	5.39392	TAP-WC2_peak_745
CM002236.1	1791732	1792035	304	1791871	82	5.34157	1.67298	3.93382	TAP-WC2_peak_746
CM002236.1	1792235	1792409	175	1792328	111	14.6255	2.28739	11.9483	TAP-WC2_peak_747
CM002236.1	1794202	1794377	176	1794303	78	5.29972	1.69092	3.89641	TAP-WC2_peak_748
CM002236.1	1799817	1800533	717	1800429	109	14.778	2.31872	12.0788	TAP-WC2_peak_749
CM002236.1	1804210	1804373	164	1804269	69	3.28031	1.49637	2.17598	TAP-WC2_peak_750
CM002236.1	1804425	1804738	314	1804533	117	18.5834	2.53807	15.5506	TAP-WC2_peak_751
CM002236.1	1806251	1806412	162	1806332	90	9.90364	2.0695	7.8225	TAP-WC2_peak_752
CM002236.1	1809826	1810335	510	1809980	85	8.34181	1.95983	6.47751	TAP-WC2_peak_753
CM002236.1	1812509	1812654	146	1812597	88	9.29161	2.0282	7.28692	TAP-WC2_peak_754
CM002236.1	1817998	1818142	145	1818083	79	6.57519	1.8231	4.97769	TAP-WC2_peak_755
CM002236.1	1819611	1819800	190	1819702	89	9.61773	2.05099	7.56625	TAP-WC2_peak_756
CM002236.1	1823978	1824178	201	1824114	70	4.27989	1.618	3.02539	TAP-WC2_peak_757
CM002236.1	1824265	1825019	755	1824363	97	12.3911	2.2333	9.96411	TAP-WC2_peak_758
CM002236.1	1833641	1833796	156	1833715	86	8.65361	1.98262	6.74271	TAP-WC2_peak_759
CM002236.1	1834078	1834203	126	1834124	76	5.76127	1.75473	4.28663	TAP-WC2_peak_760
CM002236.1	1837465	1837613	149	1837541	76	4.55104	1.61778	3.25836	TAP-WC2_peak_761
CM002236.1	1839602	1839881	280	1839706	88	8.14277	1.91678	6.31258	TAP-WC2_peak_762
CM002236.1	1840209	1840332	124	1840283	78	5.0677	1.66526	3.69984	TAP-WC2_peak_763
CM002236.1	1840616	1840801	186	1840698	84	6.42116	1.77335	4.85236	TAP-WC2_peak_764
CM002236.1	1842349	1842486	138	1842424	106	12.6535	2.1725	10.2016	TAP-WC2_peak_765
CM002236.1	1844645	1844946	302	1844729	97	10.3522	2.05124	8.19949	TAP-WC2_peak_766
CM002236.1	1846082	1846216	135	1846157	82	5.44951	1.68439	4.03021	TAP-WC2_peak_767
CM002236.1	1846646	1846786	141	1846722	91	7.70547	1.85394	5.94778	TAP-WC2_peak_768
CM002236.1	1850044	1850390	347	1850254	100	10.3449	2.02697	8.19296	TAP-WC2_peak_769
CM002236.1	1850500	1850853	354	1850599	104	11.6216	2.1037	9.30403	TAP-WC2_peak_770
CM002236.1	1851914	1852176	263	1852143	72	3.70527	1.53684	2.53888	TAP-WC2_peak_771
CM002236.1	1852386	1852589	204	1852495	112	15.6856	2.36224	12.898	TAP-WC2_peak_772
CM002236.1	1866724	1866851	128	1866783	76	5.76127	1.75473	4.28663	TAP-WC2_peak_773
CM002236.1	1869332	1869554	223	1869411	98	12.7577	2.25608	10.2849	TAP-WC2_peak_774
CM002236.1	1870124	1870267	144	1870202	78	6.00342	1.76813	4.50254	TAP-WC2_peak_775
CM002236.1	1871214	1871548	335	1871387	85	7.27629	1.85313	5.57824	TAP-WC2_peak_776
CM002236.1	1871623	1871755	133	1871684	77	5.05539	1.66952	3.68888	TAP-WC2_peak_777
CM002236.1	1874079	1874236	158	1874141	76	4.78298	1.64432	3.45565	TAP-WC2_peak_778
CM002236.1	1874629	1874889	261	1874804	90	8.89001	1.97311	6.95354	TAP-WC2_peak_779
CM002236.1	1881442	1881654	213	1881505	78	5.53194	1.7165	4.09286	TAP-WC2_peak_780
CM002236.1	1883378	1883538	161	1883490	83	7.13624	1.85316	5.46007	TAP-WC2_peak_781
CM002236.1	1884462	1884602	141	1884537	76	5.72895	1.75111	4.26874	TAP-WC2_peak_782
CM002236.1	1885573	1885813	241	1885737	73	4.12791	1.5835	2.89907	TAP-WC2_peak_783
CM002236.1	1889524	1889817	294	1889612	105	15.4413	2.4156	12.6719	TAP-WC2_peak_784
CM002236.1	1890041	1890611	571	1890154	110	17.4794	2.52955	14.5301	TAP-WC2_peak_785
CM002236.1	1895624	1896050	427	1895697	89	7.98501	1.89426	6.18435	TAP-WC2_peak_786
CM002236.1	1897185	1897840	656	1897371	108	13.41	2.21689	10.8657	TAP-WC2_peak_787
CM002236.1	1899045	1899274	230	1899143	106	12.1916	2.13454	9.79498	TAP-WC2_peak_788
CM002236.1	1902962	1903119	158	1903058	77	5.27721	1.69433	3.87629	TAP-WC2_peak_789
CM002236.1	1905125	1905244	120	1905222	69	3.96829	1.58457	2.76553	TAP-WC2_peak_790
CM002236.1	1905489	1905747	259	1905719	71	4.06686	1.58632	2.84425	TAP-WC2_peak_791
CM002236.1	1907776	1908218	443	1907975	90	9.2306	2.00547	7.24492	TAP-WC2_peak_792
CM002236.1	1910489	1910627	139	1910557	82	7.23551	1.87072	5.54198	TAP-WC2_peak_793
CM002236.1	1910982	1911406	425	1911063	84	8.03489	1.93704	6.21648	TAP-WC2_peak_794
CM002236.1	1912002	1912130	129	1912049	71	4.28253	1.61276	3.0277	TAP-WC2_peak_795
CM002236.1	1914773	1915240	468	1915154	90	9.94851	2.07377	7.85003	TAP-WC2_peak_796
CM002236.1	1916354	1916487	134	1916439	75	5.5006	1.73194	4.06494	TAP-WC2_peak_797
CM002236.1	1933328	1934305	978	1934041	91	10.2839	2.09656	8.13794	TAP-WC2_peak_798
CM002236.1	1934767	1935043	277	1934828	83	7.73289	1.91425	5.96004	TAP-WC2_peak_799
CM002236.1	1939788	1939916	129	1939855	72	4.75142	1.66358	3.42741	TAP-WC2_peak_800
CM002236.1	1940589	1940747	159	1940695	73	4.99563	1.68637	3.63541	TAP-WC2_peak_801
CM002236.1	1943130	1943307	178	1943216	98	12.7577	2.25608	10.2849	TAP-WC2_peak_802
CM002236.1	1943496	1943828	333	1943565	81	7.14387	1.86868	5.46007	TAP-WC2_peak_803
CM002236.1	1948061	1948187	127	1948121	86	8.10745	1.92853	6.28122	TAP-WC2_peak_804
CM002236.1	1950494	1950734	241	1950630	103	14.6539	2.37003	11.9643	TAP-WC2_peak_805
CM002236.1	1950850	1951214	365	1951133	85	8.34181	1.95983	6.47751	TAP-WC2_peak_806
CM002236.1	1951925	1952079	155	1952010	86	8.26412	1.94405	6.42089	TAP-WC2_peak_807
CM002236.1	1956474	1956660	187	1956572	71	4.51282	1.64079	3.22421	TAP-WC2_peak_808
CM002236.1	1958013	1958217	205	1958111	69	4.0527	1.59521	2.83154	TAP-WC2_peak_809
CM002236.1	1961386	1961507	122	1961443	71	4.51282	1.64079	3.22421	TAP-WC2_peak_810
CM002236.1	1961596	1961814	219	1961691	71	4.51282	1.64079	3.22421	TAP-WC2_peak_811
CM002236.1	1968573	1968762	190	1968662	116	20.0515	2.66628	16.9063	TAP-WC2_peak_812
CM002236.1	1971703	1971847	145	1971769	82	6.59574	1.80435	4.99612	TAP-WC2_peak_813
CM002236.1	1973523	1973647	125	1973577	79	5.89333	1.74963	4.40465	TAP-WC2_peak_814
CM002236.1	1973844	1974611	768	1974094	96	11.6828	2.17919	9.34725	TAP-WC2_peak_815
CM002236.1	1974932	1975288	357	1975235	85	7.49396	1.87495	5.75974	TAP-WC2_peak_816
CM002236.1	1983141	1983287	147	1983201	89	9.61773	2.05099	7.56625	TAP-WC2_peak_817
CM002236.1	1987004	1987161	158	1987091	68	3.8313	1.57242	2.64243	TAP-WC2_peak_818
CM002236.1	1987311	1987445	135	1987360	87	8.97021	2.00541	7.01255	TAP-WC2_peak_819
CM002236.1	1988803	1989046	244	1988968	82	6.74193	1.81954	5.12664	TAP-WC2_peak_820
CM002236.1	1989596	1989868	273	1989720	85	7.67692	1.89327	5.9225	TAP-WC2_peak_821
CM002236.1	1992006	1992165	160	1992114	87	8.5668	1.96587	6.67792	TAP-WC2_peak_822
CM002236.1	1992559	1993314	756	1993111	101	13.5268	2.29337	10.9613	TAP-WC2_peak_823
CM002236.1	1994179	1994298	120	1994241	69	3.94449	1.58156	2.74419	TAP-WC2_peak_824
CM002236.1	1995319	1995514	196	1995419	95	11.671	2.18772	9.33654	TAP-WC2_peak_825
CM002236.1	2000976	2001118	143	2001039	87	7.94141	1.9046	6.14568	TAP-WC2_peak_826
CM002236.1	2001393	2001545	153	2001471	79	5.48882	1.70576	4.06494	TAP-WC2_peak_827
CM002236.1	2004313	2004888	576	2004685	87	6.42535	1.75551	4.8562	TAP-WC2_peak_828
CM002236.1	2005086	2005353	268	2005190	125	19.9761	2.5564	16.8407	TAP-WC2_peak_829
CM002236.1	2005416	2005791	376	2005679	88	7.17694	1.82302	5.48974	TAP-WC2_peak_830
CM002236.1	2006713	2006931	219	2006782	86	7.37978	1.85644	5.67027	TAP-WC2_peak_831
CM002236.1	2007399	2007674	276	2007513	158	38.4566	3.41906	34.5642	TAP-WC2_peak_832
CM002236.1	2014610	2014812	203	2014745	78	5.74699	1.74009	4.28472	TAP-WC2_peak_833
CM002236.1	2015117	2016187	1071	2015535	134	26.826	2.95017	23.3214	TAP-WC2_peak_834
CM002236.1	2019106	2019414	309	2019256	99	10.4901	2.04733	8.32352	TAP-WC2_peak_835
CM002236.1	2020718	2020875	158	2020826	71	4.35397	1.62148	3.09195	TAP-WC2_peak_836
CM002236.1	2022062	2022256	195	2022175	91	10.0343	2.07301	7.92703	TAP-WC2_peak_837
CM002236.1	2022607	2022830	224	2022752	101	13.3013	2.27374	10.7667	TAP-WC2_peak_838
CM002236.1	2023888	2024007	120	2023944	80	5.92973	1.7472	4.4371	TAP-WC2_peak_839
CM002236.1	2026869	2027250	382	2027049	119	21.3873	2.73465	18.16	TAP-WC2_peak_840
CM002236.1	2028406	2028535	130	2028484	71	4.51282	1.64079	3.22421	TAP-WC2_peak_841
CM002236.1	2030143	2030344	202	2030239	79	6.49414	1.81439	4.91746	TAP-WC2_peak_842
CM002236.1	2033050	2033191	142	2033122	80	6.85697	1.84589	5.21679	TAP-WC2_peak_843
CM002236.1	2035001	2035135	135	2035069	83	7.73289	1.91425	5.96004	TAP-WC2_peak_844
CM002236.1	2036228	2036477	250	2036308	76	5.76127	1.75473	4.28663	TAP-WC2_peak_845
CM002236.1	2039810	2039985	176	2039913	85	7.95059	1.92067	6.15374	TAP-WC2_peak_846
CM002236.1	2043199	2043956	758	2043300	99	11.0876	2.09943	8.83572	TAP-WC2_peak_847
CM002236.1	2045509	2045642	134	2045571	97	10.64	2.0768	8.44542	TAP-WC2_peak_848
CM002236.1	2045774	2046098	325	2045875	77	4.9229	1.65465	3.58095	TAP-WC2_peak_849
CM002236.1	2046245	2046464	220	2046370	98	10.9324	2.09426	8.70809	TAP-WC2_peak_850
CM002236.1	2048925	2049068	144	2049012	91	9.05025	1.98037	7.08419	TAP-WC2_peak_851
CM002236.1	2050888	2051075	188	2050978	110	16.6103	2.45793	13.7401	TAP-WC2_peak_852
CM002236.1	2053656	2053843	188	2053738	97	11.8027	2.18049	9.45546	TAP-WC2_peak_853
CM002236.1	2054115	2054266	152	2054190	84	7.92272	1.92569	6.12911	TAP-WC2_peak_854
CM002236.1	2054381	2054603	223	2054564	65	3.00457	1.47677	1.93737	TAP-WC2_peak_855
CM002236.1	2056814	2056996	183	2056916	105	14.0842	2.30075	11.4597	TAP-WC2_peak_856
CM002236.1	2057753	2057899	147	2057835	80	6.00198	1.75492	4.50128	TAP-WC2_peak_857
CM002236.1	2058314	2058597	284	2058419	88	8.21457	1.92374	6.37674	TAP-WC2_peak_858
CM002236.1	2059418	2059625	208	2059529	97	11.5578	2.15859	9.24654	TAP-WC2_peak_859
CM002236.1	2063489	2063755	267	2063676	87	7.0838	1.82044	5.4188	TAP-WC2_peak_860
CM002236.1	2065316	2065436	121	2065361	70	3.91468	1.57261	2.7173	TAP-WC2_peak_861
CM002236.1	2066397	2066708	312	2066501	72	4.47724	1.63077	3.20235	TAP-WC2_peak_862
CM002236.1	2066859	2067118	260	2067053	82	6.83464	1.82916	5.20891	TAP-WC2_peak_863
CM002236.1	2067251	2067407	157	2067337	78	5.7344	1.73871	4.27353	TAP-WC2_peak_864
CM002236.1	2072705	2072974	270	2072773	70	4.27989	1.618	3.02539	TAP-WC2_peak_865
CM002236.1	2080681	2080890	210	2080820	76	5.76127	1.75473	4.28663	TAP-WC2_peak_866
CM002236.1	2080978	2081110	133	2081021	78	6.29862	1.80031	4.74305	TAP-WC2_peak_867
CM002236.1	2082665	2082786	122	2082701	75	5.5006	1.73194	4.06494	TAP-WC2_peak_868
CM002236.1	2082851	2083223	373	2082956	82	7.43587	1.89146	5.70798	TAP-WC2_peak_869
CM002236.1	2084404	2084593	190	2084516	99	13.1285	2.27887	10.6104	TAP-WC2_peak_870
CM002236.1	2084812	2085024	213	2084911	77	6.02729	1.77752	4.51266	TAP-WC2_peak_871
CM002236.1	2085844	2086014	171	2085954	89	9.61773	2.05099	7.56625	TAP-WC2_peak_872
CM002236.1	2090750	2090926	177	2090828	84	8.03489	1.93704	6.21648	TAP-WC2_peak_873
CM002236.1	2091657	2091819	163	2091760	87	8.97021	2.00541	7.01255	TAP-WC2_peak_874
CM002236.1	2093031	2093620	590	2093388	95	11.6281	2.1838	9.30988	TAP-WC2_peak_875
CM002236.1	2095307	2095661	355	2095577	93	10.1416	2.06557	8.02311	TAP-WC2_peak_876
CM002236.1	2095776	2095997	222	2095931	75	5.10976	1.68739	3.73747	TAP-WC2_peak_877
CM002236.1	2099498	2099649	152	2099557	71	4.51282	1.64079	3.22421	TAP-WC2_peak_878
CM002236.1	2103264	2103614	351	2103361	104	15.0456	2.39282	12.316	TAP-WC2_peak_879
CM002236.1	2105783	2105912	130	2105843	79	6.57519	1.8231	4.97769	TAP-WC2_peak_880
CM002236.1	2106409	2106707	299	2106489	85	8.34181	1.95983	6.47751	TAP-WC2_peak_881
CM002236.1	2109000	2109128	129	2109072	83	7.73289	1.91425	5.96004	TAP-WC2_peak_882
CM002236.1	2114607	2114927	321	2114709	75	5.5006	1.73194	4.06494	TAP-WC2_peak_883
CM002236.1	2115577	2115744	168	2115623	65	3.2025	1.50406	2.10593	TAP-WC2_peak_884
CM002236.1	2115894	2116126	233	2116054	71	4.51282	1.64079	3.22421	TAP-WC2_peak_885
CM002236.1	2116233	2116380	148	2116267	65	3.2025	1.50406	2.10593	TAP-WC2_peak_886
CM002236.1	2116793	2116951	159	2116884	84	8.03489	1.93704	6.21648	TAP-WC2_peak_887
CM002236.1	2117302	2117436	135	2117364	71	4.48863	1.63785	3.21243	TAP-WC2_peak_888
CM002236.1	2119174	2119386	213	2119310	87	8.22832	1.93271	6.38894	TAP-WC2_peak_889
CM002236.1	2119511	2119782	272	2119722	90	9.58221	2.0389	7.5469	TAP-WC2_peak_890
CM002236.1	2119892	2120395	504	2120070	104	15.0456	2.39282	12.316	TAP-WC2_peak_891
CM002236.1	2135874	2136085	212	2135959	119	20.54	2.66785	17.3635	TAP-WC2_peak_892
CM002236.1	2137375	2137647	273	2137543	101	13.2734	2.27131	10.7412	TAP-WC2_peak_893
CM002236.1	2138732	2138912	181	2138842	83	6.55814	1.7938	4.97419	TAP-WC2_peak_894
CM002236.1	2139366	2139492	127	2139440	75	4.17565	1.57925	2.94186	TAP-WC2_peak_895
CM002236.1	2143676	2144033	358	2143787	85	5.76831	1.70095	4.29287	TAP-WC2_peak_896
CM002236.1	2144354	2145187	834	2145051	112	15.5596	2.35221	12.781	TAP-WC2_peak_897
CM002236.1	2145239	2145764	526	2145661	112	16.2526	2.40753	13.4075	TAP-WC2_peak_898
CM002236.1	2154376	2154541	166	2154450	93	10.0887	2.06068	7.9757	TAP-WC2_peak_899
CM002236.1	2154806	2155060	255	2154972	85	7.58251	1.88382	5.83855	TAP-WC2_peak_900
CM002236.1	2155153	2155348	196	2155310	69	3.45438	1.51897	2.32293	TAP-WC2_peak_901
CM002236.1	2155590	2155720	131	2155683	83	6.49584	1.78739	4.91894	TAP-WC2_peak_902
CM002236.1	2157434	2157553	120	2157481	78	5.05253	1.66358	3.68629	TAP-WC2_peak_903
CM002236.1	2158006	2158510	505	2158097	93	8.97153	1.95768	7.01367	TAP-WC2_peak_904
CM002236.1	2160051	2160230	180	2160121	77	5.70188	1.74154	4.24463	TAP-WC2_peak_905
CM002236.1	2160490	2160653	164	2160547	80	6.75031	1.83457	5.1342	TAP-WC2_peak_906
CM002236.1	2162891	2163016	126	2162970	78	6.29862	1.80031	4.74305	TAP-WC2_peak_907
CM002236.1	2168123	2168252	130	2168189	73	4.99563	1.68637	3.63541	TAP-WC2_peak_908
CM002236.1	2172309	2172505	197	2172395	109	17.0639	2.50676	14.1497	TAP-WC2_peak_909
CM002236.1	2174588	2175104	517	2174749	97	11.6861	2.17006	9.3502	TAP-WC2_peak_910
CM002236.1	2178282	2178411	130	2178372	82	5.20902	1.65894	3.82614	TAP-WC2_peak_911
CM002236.1	2179113	2179275	163	2179169	95	8.73892	1.922	6.81892	TAP-WC2_peak_912
CM002236.1	2179577	2179785	209	2179687	105	12.2476	2.14749	9.84565	TAP-WC2_peak_913
CM002236.1	2179967	2180359	393	2180231	95	9.71767	2.01039	7.65615	TAP-WC2_peak_914
CM002236.1	2181388	2181689	302	2181500	84	6.43424	1.77468	4.86412	TAP-WC2_peak_915
CM002236.1	2181783	2182051	269	2181970	105	12.3171	2.15325	9.90855	TAP-WC2_peak_916
CM002236.1	2186769	2187143	375	2187037	72	4.75142	1.66358	3.42741	TAP-WC2_peak_917
CM002236.1	2188660	2188817	158	2188728	78	6.29862	1.80031	4.74305	TAP-WC2_peak_918
CM002236.1	2191249	2191469	221	2191379	95	10.2905	2.06221	8.14376	TAP-WC2_peak_919
CM002236.1	2194783	2195202	420	2194897	110	10.7669	1.99039	8.55966	TAP-WC2_peak_920
CM002236.1	2196292	2196487	196	2196389	133	18.9358	2.4054	15.875	TAP-WC2_peak_921
CM002236.1	2197004	2198592	1589	2197529	127	16.8142	2.31014	13.9245	TAP-WC2_peak_922
CM002236.1	2198737	2198903	167	2198805	88	4.74618	1.58262	3.42741	TAP-WC2_peak_923
CM002236.1	2203959	2204089	131	2204011	79	6.12185	1.77431	4.5972	TAP-WC2_peak_924
CM002236.1	2204976	2205112	137	2205028	72	4.6547	1.65203	3.35139	TAP-WC2_peak_925
CM002236.1	2206883	2207134	252	2206982	83	7.2325	1.86302	5.53924	TAP-WC2_peak_926
CM002236.1	2207191	2207551	361	2207479	90	9.30902	2.01292	7.30251	TAP-WC2_peak_927
CM002236.1	2212394	2212749	356	2212470	98	12.0598	2.19395	9.67599	TAP-WC2_peak_928
CM002236.1	2214120	2214239	120	2214194	71	4.51282	1.64079	3.22421	TAP-WC2_peak_929
CM002236.1	2216352	2216584	233	2216525	104	15.0456	2.39282	12.316	TAP-WC2_peak_930
CM002236.1	2222514	2222655	142	2222579	88	9.29161	2.0282	7.28692	TAP-WC2_peak_931
CM002236.1	2224639	2224790	152	2224730	70	4.20676	1.60896	2.96977	TAP-WC2_peak_932
CM002236.1	2224880	2225118	239	2224977	84	8.00585	1.9341	6.20281	TAP-WC2_peak_933
CM002236.1	2226999	2227123	125	2227077	73	4.83814	1.66787	3.50506	TAP-WC2_peak_934
CM002236.1	2227205	2227449	245	2227339	108	15.5859	2.39518	12.8052	TAP-WC2_peak_935
CM002236.1	2227523	2227905	383	2227849	101	12.6582	2.21797	10.2058	TAP-WC2_peak_936
CM002236.1	2232177	2232385	209	2232254	89	9.22501	2.01324	7.23993	TAP-WC2_peak_937
CM002236.1	2232445	2232596	152	2232527	93	10.7834	2.12497	8.57435	TAP-WC2_peak_938
CM002236.1	2237801	2237994	194	2237959	78	2.89819	1.41476	1.85071	TAP-WC2_peak_939
CM002236.1	2241341	2241540	200	2241440	116	10.0487	1.89861	7.93994	TAP-WC2_peak_940
CM002236.1	2241615	2243845	2231	2242696	147	21.4098	2.44693	18.1817	TAP-WC2_peak_941
CM002236.1	2249388	2249884	497	2249756	96	11.4701	2.15997	9.16794	TAP-WC2_peak_942
CM002236.1	2250000	2250281	282	2250197	92	10.5342	2.11095	8.36287	TAP-WC2_peak_943
CM002236.1	2252262	2252509	248	2252357	87	8.97021	2.00541	7.01255	TAP-WC2_peak_944
CM002236.1	2252570	2252792	223	2252658	85	8.34181	1.95983	6.47751	TAP-WC2_peak_945
CM002236.1	2258726	2258845	120	2258810	72	4.75142	1.66358	3.42741	TAP-WC2_peak_946
CM002236.1	2261196	2261429	234	2261389	79	5.17531	1.67154	3.79607	TAP-WC2_peak_947
CM002236.1	2261531	2261830	300	2261729	88	7.30685	1.83566	5.60548	TAP-WC2_peak_948
CM002236.1	2262536	2262663	128	2262586	91	7.59658	1.84369	5.85112	TAP-WC2_peak_949
CM002236.1	2264187	2264904	718	2264276	106	12.8151	2.18581	10.337	TAP-WC2_peak_950
CM002236.1	2265820	2266049	230	2265923	94	8.57305	1.91393	6.68347	TAP-WC2_peak_951
CM002236.1	2266249	2266507	259	2266458	84	6.16841	1.74753	4.63878	TAP-WC2_peak_952
CM002236.1	2266930	2267184	255	2267070	104	13.1185	2.22911	10.6104	TAP-WC2_peak_953
CM002236.1	2276838	2277078	241	2276991	88	9.29161	2.0282	7.28692	TAP-WC2_peak_954
CM002236.1	2305723	2305882	160	2305798	97	12.3911	2.2333	9.96411	TAP-WC2_peak_955
CM002236.1	2305957	2306076	120	2305996	68	3.8313	1.57242	2.64243	TAP-WC2_peak_956
CM002236.1	2347648	2347828	181	2347723	112	18.3217	2.57513	15.3042	TAP-WC2_peak_957
CM002236.1	2349180	2349848	669	2349273	99	11.5062	2.13602	9.20022	TAP-WC2_peak_958
CM002236.1	2351324	2351459	136	2351394	82	6.14685	1.75758	4.61952	TAP-WC2_peak_959
CM002236.1	2352292	2352411	120	2352364	88	7.55799	1.86006	5.81674	TAP-WC2_peak_960
CM002236.1	2353011	2353189	179	2353081	87	7.56052	1.86726	5.81902	TAP-WC2_peak_961
CM002236.1	2353332	2353461	130	2353443	68	2.96865	1.45927	1.91388	TAP-WC2_peak_962
CM002236.1	2353984	2354307	324	2354048	85	6.82925	1.80824	5.20418	TAP-WC2_peak_963
CM002236.1	2354861	2355006	146	2354940	78	6.01213	1.76908	4.51031	TAP-WC2_peak_964
CM002236.1	2360358	2360510	153	2360466	74	4.87337	1.66607	3.53661	TAP-WC2_peak_965
CM002236.1	2361662	2361961	300	2361717	86	7.77646	1.89576	5.99894	TAP-WC2_peak_966
CM002236.1	2362550	2363011	462	2362818	77	5.50261	1.71942	4.06673	TAP-WC2_peak_967
CM002236.1	2364467	2364618	152	2364561	75	5.46503	1.7279	4.04398	TAP-WC2_peak_968
CM002236.1	2367483	2367633	151	2367563	76	5.76127	1.75473	4.28663	TAP-WC2_peak_969
CM002236.1	2369037	2369178	142	2369123	86	8.65361	1.98262	6.74271	TAP-WC2_peak_970
CM002236.1	2369570	2370216	647	2369652	89	9.61773	2.05099	7.56625	TAP-WC2_peak_971
CM002236.1	2370399	2370560	162	2370490	80	6.85697	1.84589	5.21679	TAP-WC2_peak_972
CM002236.1	2403709	2403879	171	2403772	81	7.14387	1.86868	5.46007	TAP-WC2_peak_973
CM002236.1	2407239	2407394	156	2407310	96	12.0288	2.21051	9.64794	TAP-WC2_peak_974
CM002236.1	2407889	2408017	129	2407962	80	6.85697	1.84589	5.21679	TAP-WC2_peak_975
CM002236.1	2411937	2412098	162	2412011	85	8.34181	1.95983	6.47751	TAP-WC2_peak_976
CM002236.1	2412322	2412795	474	2412651	100	13.5036	2.30166	10.9404	TAP-WC2_peak_977
CM002236.1	2413754	2413910	157	2413834	71	4.51282	1.64079	3.22421	TAP-WC2_peak_978
CM002236.1	2417845	2417981	137	2417880	77	5.63899	1.73457	4.18856	TAP-WC2_peak_979
CM002236.1	2420927	2421326	400	2421245	83	7.64858	1.90563	5.89729	TAP-WC2_peak_980
CM002236.1	2423513	2423636	124	2423561	81	7.14387	1.86868	5.46007	TAP-WC2_peak_981
CM002236.1	2431521	2431948	428	2431778	110	16.6501	2.4612	13.7721	TAP-WC2_peak_982
CM002236.1	2434838	2435100	263	2434894	90	6.4339	1.73916	4.86387	TAP-WC2_peak_983
CM002236.1	2437000	2437167	168	2437054	88	5.89426	1.69744	4.40551	TAP-WC2_peak_984
CM002236.1	2439145	2439367	223	2439268	90	4.98141	1.59772	3.63297	TAP-WC2_peak_985
CM002236.1	2439481	2439652	172	2439557	102	7.51741	1.77256	5.78079	TAP-WC2_peak_986
CM002236.1	2439732	2439854	123	2439784	86	3.7443	1.48555	2.57395	TAP-WC2_peak_987
CM002236.1	2441574	2441698	125	2441628	93	5.74729	1.65843	4.28497	TAP-WC2_peak_988
CM002236.1	2442006	2442802	797	2442282	102	8.10157	1.82223	6.27604	TAP-WC2_peak_989
CM002236.1	2444134	2444496	363	2444227	87	4.79628	1.59201	3.4676	TAP-WC2_peak_990
CM002236.1	2446607	2446763	157	2446681	94	7.44679	1.81104	5.71788	TAP-WC2_peak_991
CM002236.1	2450325	2450457	133	2450392	68	3.8313	1.57242	2.64243	TAP-WC2_peak_992
CM002236.1	2452562	2452698	137	2452631	81	7.14387	1.86868	5.46007	TAP-WC2_peak_993
CM002236.1	2456528	2456697	170	2456639	80	6.85697	1.84589	5.21679	TAP-WC2_peak_994
CM002236.1	2459694	2459847	154	2459783	85	6.58338	1.78349	4.98503	TAP-WC2_peak_995
CM002236.1	2459989	2460318	330	2460221	86	6.44488	1.76342	4.87352	TAP-WC2_peak_996
CM002236.1	2461485	2462260	776	2461592	114	14.0748	2.21768	11.4512	TAP-WC2_peak_997
CM002236.1	2462561	2462963	403	2462903	84	5.78219	1.70792	4.30532	TAP-WC2_peak_998
CM002236.1	2464383	2464521	139	2464434	84	5.32477	1.66068	3.91891	TAP-WC2_peak_999
CM002236.1	2465034	2465322	289	2465215	81	5.10256	1.65283	3.73106	TAP-WC2_peak_1000
CM002236.1	2465665	2465992	328	2465905	99	10.4095	2.04032	8.25127	TAP-WC2_peak_1001
CM002236.1	2478810	2479152	343	2478966	83	6.73424	1.81191	5.11979	TAP-WC2_peak_1002
CM002236.1	2479283	2479508	226	2479431	83	6.59395	1.79748	4.99443	TAP-WC2_peak_1003
CM002236.1	2479610	2480004	395	2479906	92	9.35979	2.00138	7.34788	TAP-WC2_peak_1004
CM002236.1	2480082	2480355	274	2480258	78	5.33524	1.69484	3.92812	TAP-WC2_peak_1005
CM002236.1	2481923	2482386	464	2482275	107	14.3807	2.30572	11.722	TAP-WC2_peak_1006
CM002236.1	2492069	2492254	186	2492155	98	12.7577	2.25608	10.2849	TAP-WC2_peak_1007
CM002236.1	2492306	2492603	298	2492500	94	11.3175	2.16493	9.03024	TAP-WC2_peak_1008
CM002236.1	2497091	2497505	415	2497187	84	6.78173	1.81005	5.162	TAP-WC2_peak_1009
CM002236.1	2497595	2497808	214	2497702	110	16.2711	2.43016	13.4247	TAP-WC2_peak_1010
CM002236.1	2497965	2498161	197	2498108	90	8.76641	1.96138	6.84331	TAP-WC2_peak_1011
CM002236.1	2499293	2499912	620	2499553	109	15.5984	2.3857	12.8168	TAP-WC2_peak_1012
CM002236.1	2502960	2503094	135	2503010	92	8.33853	1.90636	6.47751	TAP-WC2_peak_1013
CM002236.1	2504664	2505312	649	2504913	104	14.1799	2.3189	11.548	TAP-WC2_peak_1014
CM002236.1	2506111	2506277	167	2506225	75	4.56101	1.62421	3.26729	TAP-WC2_peak_1015
CM002236.1	2506503	2506681	179	2506634	84	6.60167	1.79174	5.00138	TAP-WC2_peak_1016
CM002236.1	2513038	2513200	163	2513123	90	9.2306	2.00547	7.24492	TAP-WC2_peak_1017
CM002236.1	2514821	2514954	134	2514890	72	4.14171	1.59028	2.91138	TAP-WC2_peak_1018
CM002236.1	2517837	2517983	147	2517908	93	10.9685	2.14214	8.72823	TAP-WC2_peak_1019
CM002236.1	2518671	2518888	218	2518748	83	7.73289	1.91425	5.96004	TAP-WC2_peak_1020
CM002236.1	2522974	2523095	122	2523032	84	7.38503	1.87126	5.6749	TAP-WC2_peak_1021
CM002236.1	2524356	2524543	188	2524467	91	9.4606	2.01896	7.43826	TAP-WC2_peak_1022
CM002236.1	2524696	2525253	558	2525145	89	9.20253	2.01108	7.22002	TAP-WC2_peak_1023
CM002236.1	2525506	2525706	201	2525619	101	13.3363	2.27679	10.799	TAP-WC2_peak_1024
CM002236.1	2532301	2533202	902	2533121	97	11.174	2.12434	8.91315	TAP-WC2_peak_1025
CM002236.1	2537800	2538010	211	2537886	90	9.16385	1.99912	7.18565	TAP-WC2_peak_1026
CM002236.1	2538120	2538423	304	2538263	102	14.1152	2.33412	11.4879	TAP-WC2_peak_1027
CM002236.1	2541003	2541165	163	2541081	94	9.92267	2.03705	7.83949	TAP-WC2_peak_1028
CM002236.1	2542295	2542617	323	2542399	91	7.90759	1.87296	6.11567	TAP-WC2_peak_1029
CM002236.1	2545648	2545778	131	2545692	87	6.23647	1.7368	4.69929	TAP-WC2_peak_1030
CM002236.1	2546059	2546343	285	2546249	101	10.767	2.05546	8.55968	TAP-WC2_peak_1031
CM002236.1	2547291	2547504	214	2547377	90	7.45626	1.8369	5.72635	TAP-WC2_peak_1032
CM002236.1	2548819	2549290	472	2549064	86	6.88587	1.80738	5.24278	TAP-WC2_peak_1033
CM002236.1	2549629	2549752	124	2549676	86	6.89495	1.80828	5.2509	TAP-WC2_peak_1034
CM002236.1	2556196	2556762	567	2556461	99	10.9131	2.0842	8.69095	TAP-WC2_peak_1035
CM002236.1	2558150	2558495	346	2558229	99	10.216	2.02347	8.08992	TAP-WC2_peak_1036
CM002236.1	2560958	2561099	142	2561047	94	7.60641	1.82566	5.8599	TAP-WC2_peak_1037
CM002236.1	2564063	2564254	192	2564166	92	7.3885	1.81783	5.67801	TAP-WC2_peak_1038
CM002236.1	2566717	2566836	120	2566786	84	6.18951	1.74969	4.65756	TAP-WC2_peak_1039
CM002236.1	2568239	2568369	131	2568318	89	8.53869	1.94738	6.65296	TAP-WC2_peak_1040
CM002236.1	2568608	2568778	171	2568689	95	10.8736	2.1151	8.65508	TAP-WC2_peak_1041
CM002236.1	2577987	2578551	565	2578444	110	14.9988	2.32685	12.2828	TAP-WC2_peak_1042
CM002236.1	2580396	2580576	181	2580487	95	9.49074	1.98988	7.46503	TAP-WC2_peak_1043
CM002236.1	2581479	2581731	253	2581580	86	6.47069	1.766	4.89662	TAP-WC2_peak_1044
CM002236.1	2586994	2587178	185	2587103	86	8.65361	1.98262	6.74271	TAP-WC2_peak_1045
CM002236.1	2593253	2593560	308	2593467	97	12.3911	2.2333	9.96411	TAP-WC2_peak_1046
CM002236.1	2593733	2593852	120	2593798	74	5.24537	1.70915	3.84788	TAP-WC2_peak_1047
CM002236.1	2594302	2594457	156	2594410	72	4.75142	1.66358	3.42741	TAP-WC2_peak_1048
CM002236.1	2595266	2595509	244	2595382	90	9.94851	2.07377	7.85003	TAP-WC2_peak_1049
CM002236.1	2595762	2596049	288	2595822	92	10.6239	2.11935	8.43077	TAP-WC2_peak_1050
CM002236.1	2604302	2604582	281	2604528	83	7.73289	1.91425	5.96004	TAP-WC2_peak_1051
CM002236.1	2606797	2606936	140	2606849	67	3.61575	1.54963	2.45841	TAP-WC2_peak_1052
CM002236.1	2607576	2607757	182	2607653	94	11.3175	2.16493	9.03024	TAP-WC2_peak_1053
CM002236.1	2607810	2607970	161	2607912	68	3.8313	1.57242	2.64243	TAP-WC2_peak_1054
CM002236.1	2609867	2610167	301	2609969	103	14.6539	2.37003	11.9643	TAP-WC2_peak_1055
CM002236.1	2617030	2617184	155	2617108	82	7.43587	1.89146	5.70798	TAP-WC2_peak_1056
CM002236.1	2617417	2617634	218	2617516	96	12.0288	2.21051	9.64794	TAP-WC2_peak_1057
CM002236.1	2617715	2617936	222	2617729	67	3.61575	1.54963	2.45841	TAP-WC2_peak_1058
CM002236.1	2618943	2619132	190	2619024	75	5.20477	1.69825	3.82236	TAP-WC2_peak_1059
CM002236.1	2624158	2624409	252	2624251	83	6.62541	1.80072	5.0227	TAP-WC2_peak_1060
CM002236.1	2626760	2627045	286	2626880	119	20.0378	2.62858	16.8989	TAP-WC2_peak_1061
CM002236.1	2627178	2627480	303	2627304	94	10.6686	2.10531	8.47125	TAP-WC2_peak_1062
CM002236.1	2635211	2635347	137	2635277	86	8.65361	1.98262	6.74271	TAP-WC2_peak_1063
CM002236.1	2637438	2637620	183	2637555	71	4.19103	1.60157	2.95569	TAP-WC2_peak_1064
CM002236.1	2640973	2641286	314	2641083	93	10.9685	2.14214	8.72823	TAP-WC2_peak_1065
CM002236.1	2641387	2641512	126	2641450	80	6.85697	1.84589	5.21679	TAP-WC2_peak_1066
CM002236.1	2645360	2645546	187	2645438	88	7.55319	1.85959	5.81246	TAP-WC2_peak_1067
CM002236.1	2645624	2645813	190	2645717	95	9.26294	1.96931	7.27384	TAP-WC2_peak_1068
CM002236.1	2646838	2647526	689	2647128	101	11.6141	2.12801	9.29713	TAP-WC2_peak_1069
CM002236.1	2649201	2649575	375	2649524	87	6.10487	1.72373	4.58202	TAP-WC2_peak_1070
CM002236.1	2650063	2650267	205	2650109	82	4.56065	1.58955	3.26711	TAP-WC2_peak_1071
CM002236.1	2650428	2650696	269	2650595	88	6.08144	1.71589	4.56102	TAP-WC2_peak_1072
CM002236.1	2652135	2652322	188	2652245	92	8.79195	1.94854	6.86634	TAP-WC2_peak_1073
CM002236.1	2652619	2652770	152	2652721	87	7.66777	1.87777	5.91432	TAP-WC2_peak_1074
CM002236.1	2654913	2655049	137	2654960	70	3.87144	1.56719	2.67844	TAP-WC2_peak_1075
CM002236.1	2657220	2657361	142	2657282	87	8.46511	1.9559	6.58733	TAP-WC2_peak_1076
CM002236.1	2661108	2661607	500	2661495	99	11.3076	2.11864	9.03024	TAP-WC2_peak_1077
CM002236.1	2663037	2663455	419	2663337	99	10.0199	2.00642	7.91406	TAP-WC2_peak_1078
CM002236.1	2663731	2663869	139	2663814	80	4.05854	1.54309	2.83675	TAP-WC2_peak_1079
CM002236.1	2665815	2665954	140	2665903	86	5.06084	1.62362	3.69374	TAP-WC2_peak_1080
CM002236.1	2666205	2666375	171	2666297	91	6.69286	1.75828	5.08296	TAP-WC2_peak_1081
CM002236.1	2666771	2666918	148	2666851	90	6.94315	1.78796	5.29384	TAP-WC2_peak_1082
CM002236.1	2668312	2668848	537	2668389	116	15.4217	2.30369	12.6627	TAP-WC2_peak_1083
CM002236.1	2669363	2669650	288	2669418	85	6.49141	1.77422	4.91497	TAP-WC2_peak_1084
CM002236.1	2669996	2670251	256	2670103	78	4.92127	1.64899	3.5794	TAP-WC2_peak_1085
CM002236.1	2677743	2678105	363	2677840	106	15.841	2.43839	13.0337	TAP-WC2_peak_1086
CM002236.1	2678778	2679172	395	2679045	98	12.7577	2.25608	10.2849	TAP-WC2_peak_1087
CM002236.1	2679689	2679818	130	2679767	80	6.75971	1.83557	5.14254	TAP-WC2_peak_1088
CM002236.1	2685366	2686243	878	2685626	95	11.2295	2.14746	8.9632	TAP-WC2_peak_1089
CM002236.1	2692609	2692953	345	2692864	120	19.7318	2.59323	16.6118	TAP-WC2_peak_1090
CM002236.1	2693301	2693607	307	2693441	106	13.7822	2.2658	11.1942	TAP-WC2_peak_1091
CM002236.1	2694736	2695079	344	2694999	90	8.31175	1.91821	6.46316	TAP-WC2_peak_1092
CM002236.1	2695502	2695630	129	2695546	76	4.37604	1.59764	3.11169	TAP-WC2_peak_1093
CM002236.1	2695703	2695959	257	2695782	77	4.51716	1.60878	3.22808	TAP-WC2_peak_1094
CM002236.1	2699788	2699910	123	2699837	72	4.75142	1.66358	3.42741	TAP-WC2_peak_1095
CM002236.1	2705129	2705355	227	2705296	72	4.75142	1.66358	3.42741	TAP-WC2_peak_1096
CM002236.1	2705550	2705777	228	2705724	76	5.76127	1.75473	4.28663	TAP-WC2_peak_1097
CM002236.1	2707438	2707888	451	2707535	74	5.24537	1.70915	3.84788	TAP-WC2_peak_1098
CM002236.1	2713441	2713880	440	2713534	104	13.1929	2.23537	10.6685	TAP-WC2_peak_1099
CM002236.1	2715021	2715668	648	2715124	86	6.54424	1.77334	4.96195	TAP-WC2_peak_1100
CM002236.1	2717388	2717629	242	2717490	89	7.66154	1.8632	5.90894	TAP-WC2_peak_1101
CM002236.1	2718587	2718768	182	2718687	104	12.3631	2.16566	9.95003	TAP-WC2_peak_1102
CM002236.1	2719338	2719639	302	2719569	79	4.90541	1.6419	3.56529	TAP-WC2_peak_1103
CM002236.1	2721578	2721829	252	2721653	81	6.08082	1.75694	4.56046	TAP-WC2_peak_1104
CM002236.1	2721943	2722205	263	2722098	83	6.62541	1.80072	5.0227	TAP-WC2_peak_1105
CM002236.1	2722696	2722853	158	2722772	83	7.14103	1.85365	5.46007	TAP-WC2_peak_1106
CM002236.1	2724020	2724312	293	2724230	85	8.34181	1.95983	6.47751	TAP-WC2_peak_1107
CM002236.1	2732339	2732545	207	2732445	80	6.85697	1.84589	5.21679	TAP-WC2_peak_1108
CM002236.1	2732828	2733031	204	2732896	77	6.02729	1.77752	4.51266	TAP-WC2_peak_1109
CM002236.1	2733260	2733426	167	2733328	83	7.64352	1.90511	5.89282	TAP-WC2_peak_1110
CM002236.1	2734322	2734454	133	2734407	93	9.97769	2.05043	7.87598	TAP-WC2_peak_1111
CM002236.1	2734577	2734730	154	2734628	83	6.84914	1.82371	5.21679	TAP-WC2_peak_1112
CM002236.1	2735019	2735256	238	2735104	100	11.9937	2.16962	9.62724	TAP-WC2_peak_1113
CM002236.1	2736555	2737137	583	2736604	84	6.58833	1.79038	4.98944	TAP-WC2_peak_1114
CM002236.1	2744557	2744751	195	2744637	107	12.7088	2.1685	10.2516	TAP-WC2_peak_1115
CM002236.1	2744908	2745085	178	2745000	98	9.40884	1.9604	7.39189	TAP-WC2_peak_1116
CM002236.1	2746158	2746980	823	2746698	120	14.9732	2.23561	12.2589	TAP-WC2_peak_1117
CM002236.1	2749028	2749234	207	2749172	83	3.53563	1.47296	2.39586	TAP-WC2_peak_1118
CM002236.1	2749303	2749588	286	2749448	85	4.03548	1.52051	2.82564	TAP-WC2_peak_1119
CM002236.1	2750508	2750675	168	2750571	114	12.9459	2.13089	10.4553	TAP-WC2_peak_1120
CM002236.1	2751037	2751209	173	2751115	95	7.02826	1.76704	5.36962	TAP-WC2_peak_1121
CM002236.1	2752408	2752528	121	2752480	87	5.88386	1.70173	4.39614	TAP-WC2_peak_1122
CM002236.1	2753960	2754098	139	2754038	83	5.06742	1.63883	3.69959	TAP-WC2_peak_1123
CM002236.1	2755451	2755651	201	2755586	89	7.13724	1.81276	5.46007	TAP-WC2_peak_1124
CM002236.1	2756357	2756769	413	2756537	90	8.48183	1.93436	6.60224	TAP-WC2_peak_1125
CM002236.1	2760210	2760460	251	2760389	85	7.68192	1.89377	5.92692	TAP-WC2_peak_1126
CM002236.1	2761182	2761375	194	2761283	75	4.78057	1.64959	3.45354	TAP-WC2_peak_1127
CM002236.1	2765371	2765640	270	2765471	87	8.06334	1.91654	6.24192	TAP-WC2_peak_1128
CM002236.1	2766393	2767502	1110	2767321	99	11.0091	2.09258	8.76498	TAP-WC2_peak_1129
CM002236.1	2771894	2772407	514	2772105	102	14.2663	2.34724	11.6174	TAP-WC2_peak_1130
CM002236.1	2785559	2785687	129	2785612	80	6.85697	1.84589	5.21679	TAP-WC2_peak_1131
CM002236.1	2787158	2787317	160	2787254	85	7.30981	1.85649	5.60807	TAP-WC2_peak_1132
CM002236.1	2790600	2790753	154	2790678	84	6.49112	1.78048	4.91486	TAP-WC2_peak_1133
CM002236.1	2792155	2792474	320	2792366	120	19.0081	2.53775	15.9434	TAP-WC2_peak_1134
CM002236.1	2792766	2792898	133	2792837	95	9.92068	2.02874	7.8377	TAP-WC2_peak_1135
CM002236.1	2793564	2793893	330	2793754	99	11.5752	2.14206	9.26224	TAP-WC2_peak_1136
CM002236.1	2794023	2794220	198	2794088	80	5.63958	1.7161	4.18907	TAP-WC2_peak_1137
CM002236.1	2795778	2795900	123	2795841	89	7.49443	1.84714	5.76013	TAP-WC2_peak_1138
CM002236.1	2796139	2796271	133	2796214	100	10.8773	2.0729	8.65839	TAP-WC2_peak_1139
CM002236.1	2799285	2799837	553	2799362	84	8.03489	1.93704	6.21648	TAP-WC2_peak_1140
CM002236.1	2800263	2800534	272	2800443	92	10.6239	2.11935	8.43077	TAP-WC2_peak_1141
CM002236.1	2805419	2805647	229	2805610	80	6.85697	1.84589	5.21679	TAP-WC2_peak_1142
CM002236.1	2806689	2806843	155	2806755	88	9.29161	2.0282	7.28692	TAP-WC2_peak_1143
CM002236.1	2811963	2812220	258	2812167	77	5.91993	1.76566	4.42834	TAP-WC2_peak_1144
CM002236.1	2812903	2813125	223	2812977	78	6.29862	1.80031	4.74305	TAP-WC2_peak_1145
CM002236.1	2813739	2813866	128	2813795	73	4.94254	1.68014	3.59839	TAP-WC2_peak_1146
CM002236.1	2816327	2816982	656	2816642	93	9.83327	2.0371	7.75943	TAP-WC2_peak_1147
CM002236.1	2818677	2819319	643	2818942	94	11.1099	2.14583	8.85578	TAP-WC2_peak_1148
CM002236.1	2824639	2824794	156	2824696	87	8.64237	1.97327	6.74271	TAP-WC2_peak_1149
CM002236.1	2826188	2826346	159	2826269	78	4.88056	1.64446	3.54302	TAP-WC2_peak_1150
CM002236.1	2826417	2826635	219	2826575	98	10.4996	2.05616	8.33193	TAP-WC2_peak_1151
CM002236.1	2826962	2827163	202	2827068	104	12.726	2.1961	10.2673	TAP-WC2_peak_1152
CM002236.1	2828287	2828406	120	2828358	89	7.57521	1.85491	5.83206	TAP-WC2_peak_1153
CM002236.1	2828685	2828838	154	2828779	83	5.93981	1.72996	4.44614	TAP-WC2_peak_1154
CM002236.1	2829954	2830343	390	2830268	93	8.9556	1.95621	7.01197	TAP-WC2_peak_1155
CM002236.1	2830413	2830650	238	2830484	96	9.82955	2.01262	7.75613	TAP-WC2_peak_1156
CM002236.1	2832980	2833176	197	2833082	69	3.40568	1.51266	2.27951	TAP-WC2_peak_1157
CM002236.1	2835436	2835744	309	2835677	78	6.15279	1.78442	4.62485	TAP-WC2_peak_1158
CM002236.1	2838406	2838601	196	2838503	89	9.32677	2.02302	7.31833	TAP-WC2_peak_1159
CM002236.1	2838753	2838952	200	2838838	91	9.56848	2.02911	7.53439	TAP-WC2_peak_1160
CM002236.1	2839071	2839249	179	2839121	72	4.14514	1.59069	2.91446	TAP-WC2_peak_1161
CM002236.1	2842837	2843002	166	2842910	79	4.28851	1.57332	3.03308	TAP-WC2_peak_1162
CM002236.1	2843177	2843602	426	2843225	92	7.45722	1.82424	5.72717	TAP-WC2_peak_1163
CM002236.1	2843759	2843933	175	2843865	85	6.13797	1.7385	4.61163	TAP-WC2_peak_1164
CM002236.1	2845064	2845676	613	2845426	102	12.2266	2.17171	9.82654	TAP-WC2_peak_1165
CM002236.1	2847755	2847895	141	2847809	95	8.52129	1.90235	6.63749	TAP-WC2_peak_1166
CM002236.1	2851668	2851848	181	2851745	76	5.69066	1.74682	4.23467	TAP-WC2_peak_1167
CM002236.1	2857577	2857812	236	2857680	86	7.79651	1.89774	6.01672	TAP-WC2_peak_1168
CM002236.1	2859378	2859724	347	2859478	87	8.97021	2.00541	7.01255	TAP-WC2_peak_1169
CM002236.1	2859813	2860130	318	2859903	95	11.671	2.18772	9.33654	TAP-WC2_peak_1170
CM002236.1	2865247	2865568	322	2865334	72	4.75142	1.66358	3.42741	TAP-WC2_peak_1171
CM002236.1	2866246	2866420	175	2866329	101	13.8829	2.32445	11.2751	TAP-WC2_peak_1172
CM002236.1	2872134	2872478	345	2872344	109	15.7889	2.40133	12.9935	TAP-WC2_peak_1173
CM002236.1	2876602	2876742	141	2876667	89	9.61773	2.05099	7.56625	TAP-WC2_peak_1174
CM002236.1	2877582	2877737	156	2877645	82	7.43587	1.89146	5.70798	TAP-WC2_peak_1175
CM002236.1	2884993	2885319	327	2885085	88	9.29161	2.0282	7.28692	TAP-WC2_peak_1176
CM002236.1	2887797	2887917	121	2887850	80	6.76912	1.83657	5.15081	TAP-WC2_peak_1177
CM002236.1	2889512	2889864	353	2889563	76	5.76127	1.75473	4.28663	TAP-WC2_peak_1178
CM002236.1	2891511	2891708	198	2891606	125	24.1544	2.87138	20.7731	TAP-WC2_peak_1179
CM002236.1	2898904	2899054	151	2898973	87	8.71852	1.98073	6.80063	TAP-WC2_peak_1180
CM002236.1	2899657	2899777	121	2899728	66	3.23931	1.5044	2.13906	TAP-WC2_peak_1181
CM002236.1	2900191	2901202	1012	2900307	99	12.5663	2.22916	10.1224	TAP-WC2_peak_1182
CM002236.1	2907661	2907792	132	2907689	68	3.56248	1.53771	2.41994	TAP-WC2_peak_1183
CM002236.1	2908437	2908614	178	2908516	75	5.08622	1.6847	3.71642	TAP-WC2_peak_1184
CM002236.1	2911463	2911636	174	2911557	73	4.6643	1.64737	3.35988	TAP-WC2_peak_1185
CM002236.1	2911771	2911932	162	2911879	75	5.23675	1.7019	3.84788	TAP-WC2_peak_1186
CM002236.1	2912099	2912447	349	2912216	81	6.9626	1.84968	5.31109	TAP-WC2_peak_1187
CM002236.1	2916900	2917024	125	2916962	80	6.85697	1.84589	5.21679	TAP-WC2_peak_1188
CM002236.1	2922902	2923357	456	2923248	106	13.5687	2.24809	10.9992	TAP-WC2_peak_1189
CM002236.1	2923424	2923736	313	2923670	79	5.52503	1.70969	4.0867	TAP-WC2_peak_1190
CM002236.1	2924572	2924701	130	2924651	79	5.38929	1.69492	3.97646	TAP-WC2_peak_1191
CM002236.1	2930796	2930955	160	2930885	87	7.40194	1.8517	5.6899	TAP-WC2_peak_1192
CM002236.1	2931222	2931374	153	2931307	74	4.29858	1.59874	3.0421	TAP-WC2_peak_1193
CM002236.1	2933825	2934436	612	2933898	105	12.1911	2.1428	9.7945	TAP-WC2_peak_1194
CM002236.1	2937141	2937782	642	2937419	96	8.67597	1.90945	6.76264	TAP-WC2_peak_1195
CM002236.1	2937869	2938029	161	2937976	89	6.69406	1.76998	5.08398	TAP-WC2_peak_1196
CM002236.1	2941029	2941490	462	2941118	101	10.1158	1.99984	8.00011	TAP-WC2_peak_1197
CM002236.1	2944864	2945079	216	2944885	69	3.73848	1.55542	2.56871	TAP-WC2_peak_1198
CM002236.1	2945415	2945575	161	2945490	87	8.29092	1.93884	6.44454	TAP-WC2_peak_1199
CM002236.1	2946004	2946170	167	2946078	71	4.51282	1.64079	3.22421	TAP-WC2_peak_1200
CM002236.1	2951175	2951308	134	2951246	85	7.80263	1.90586	6.02211	TAP-WC2_peak_1201
CM002236.1	2953961	2954247	287	2954169	106	11.902	2.11079	9.54465	TAP-WC2_peak_1202
CM002236.1	2954765	2955354	590	2955261	124	19.0058	2.49541	15.9413	TAP-WC2_peak_1203
CM002236.1	2955527	2955682	156	2955572	90	7.31712	1.82365	5.61452	TAP-WC2_peak_1204
CM002236.1	2957628	2958373	746	2957819	110	11.9793	2.086	9.61429	TAP-WC2_peak_1205
CM002236.1	2961142	2961284	143	2961190	82	6.98514	1.84477	5.33125	TAP-WC2_peak_1206
CM002236.1	2961356	2961809	454	2961477	94	11.237	2.15752	8.96982	TAP-WC2_peak_1207
CM002236.1	2961897	2962074	178	2961979	78	6.24654	1.79464	4.70815	TAP-WC2_peak_1208
CM002236.1	2962162	2962302	141	2962208	90	9.79744	2.05938	7.72718	TAP-WC2_peak_1209
CM002236.1	2967560	2967769	210	2967677	111	17.8986	2.55234	14.9153	TAP-WC2_peak_1210
CM002236.1	2967933	2968289	357	2968176	85	8.34181	1.95983	6.47751	TAP-WC2_peak_1211
CM002236.1	2969108	2969502	395	2969169	79	6.57519	1.8231	4.97769	TAP-WC2_peak_1212
CM002236.1	2970047	2970354	308	2970129	79	6.57519	1.8231	4.97769	TAP-WC2_peak_1213
CM002236.1	2975488	2975667	180	2975587	80	6.85697	1.84589	5.21679	TAP-WC2_peak_1214
CM002236.1	2978078	2978291	214	2978226	72	4.75142	1.66358	3.42741	TAP-WC2_peak_1215
CM002236.1	2986621	2986781	161	2986681	101	9.09223	1.91255	7.12184	TAP-WC2_peak_1216
CM002236.1	2986844	2988062	1219	2987523	114	12.9274	2.12947	10.4385	TAP-WC2_peak_1217
CM002236.1	2988121	2988269	149	2988192	99	8.18368	1.84679	6.34924	TAP-WC2_peak_1218
CM002236.1	2988672	2988819	148	2988745	111	11.8204	2.06612	9.47134	TAP-WC2_peak_1219
CM002236.1	2991005	2991137	133	2991077	91	5.9426	1.68671	4.44858	TAP-WC2_peak_1220
CM002236.1	2992664	2992822	159	2992766	85	6.70764	1.79601	5.09614	TAP-WC2_peak_1221
CM002236.1	2994626	2994883	258	2994674	72	4.56159	1.64089	3.26782	TAP-WC2_peak_1222
CM002236.1	3000290	3000520	231	3000420	81	7.14387	1.86868	5.46007	TAP-WC2_peak_1223
CM002236.1	3001132	3001470	339	3001427	89	9.25883	2.01649	7.27016	TAP-WC2_peak_1224
CM002236.1	3001571	3001963	393	3001857	83	7.03159	1.84243	5.37259	TAP-WC2_peak_1225
CM002236.1	3004038	3004176	139	3004122	87	8.29614	1.93935	6.44918	TAP-WC2_peak_1226
CM002236.1	3006061	3006271	211	3006129	77	5.66827	1.73781	4.21469	TAP-WC2_peak_1227
CM002236.1	3006571	3007093	523	3006647	79	6.42096	1.80652	4.85227	TAP-WC2_peak_1228
CM002236.1	3009803	3009930	128	3009841	77	5.94601	1.76855	4.45158	TAP-WC2_peak_1229
CM002236.1	3010610	3010770	161	3010708	68	3.50586	1.53034	2.36917	TAP-WC2_peak_1230
CM002236.1	3011353	3011498	146	3011401	65	3.2025	1.50406	2.10593	TAP-WC2_peak_1231
CM002236.1	3013046	3013235	190	3013167	94	11.3175	2.16493	9.03024	TAP-WC2_peak_1232
CM002236.1	3013365	3013506	142	3013430	67	3.61575	1.54963	2.45841	TAP-WC2_peak_1233
CM002236.1	3021935	3022328	394	3022039	85	7.43539	1.86908	5.70798	TAP-WC2_peak_1234
CM002236.1	3023076	3023457	382	3023216	98	11.5566	2.14937	9.24554	TAP-WC2_peak_1235
CM002236.1	3025906	3026075	170	3026021	68	3.23604	1.49493	2.13615	TAP-WC2_peak_1236
CM002236.1	3026467	3026692	226	3026600	84	7.38014	1.87076	5.67057	TAP-WC2_peak_1237
CM002236.1	3041387	3041579	193	3041472	68	3.8313	1.57242	2.64243	TAP-WC2_peak_1238
CM002236.1	3042045	3042248	204	3042142	93	10.9685	2.14214	8.72823	TAP-WC2_peak_1239
CM002236.1	3044979	3045400	422	3045306	99	12.0032	2.1796	9.63586	TAP-WC2_peak_1240
CM002236.1	3045561	3045921	361	3045803	103	12.8845	2.21862	10.3997	TAP-WC2_peak_1241
CM002236.1	3046755	3046943	189	3046839	105	12.6177	2.1782	10.1692	TAP-WC2_peak_1242
CM002236.1	3050422	3050573	152	3050515	87	8.16613	1.92661	6.33342	TAP-WC2_peak_1243
CM002236.1	3050853	3051272	420	3050958	105	15.4413	2.4156	12.6719	TAP-WC2_peak_1244
CM002236.1	3057984	3058270	287	3058081	80	6.85697	1.84589	5.21679	TAP-WC2_peak_1245
CM002236.1	3059250	3059374	125	3059330	77	6.02729	1.77752	4.51266	TAP-WC2_peak_1246
CM002236.1	3059619	3059845	227	3059768	85	8.34181	1.95983	6.47751	TAP-WC2_peak_1247
CM002236.1	3062655	3062804	150	3062720	84	8.01108	1.93463	6.20747	TAP-WC2_peak_1248
CM002236.1	3066893	3067311	419	3067041	91	9.77577	2.04863	7.70783	TAP-WC2_peak_1249
CM002236.1	3069268	3069389	122	3069299	79	5.60613	1.71851	4.15923	TAP-WC2_peak_1250
CM002236.1	3070528	3070742	215	3070674	83	6.76167	1.81473	5.14423	TAP-WC2_peak_1251
CM002236.1	3071070	3071232	163	3071153	76	4.64417	1.62846	3.3419	TAP-WC2_peak_1252
CM002236.1	3071562	3071697	136	3071638	97	10.3987	2.05537	8.24151	TAP-WC2_peak_1253
CM002236.1	3073631	3073770	140	3073719	78	5.7638	1.74193	4.28884	TAP-WC2_peak_1254
CM002236.1	3075743	3076040	298	3075837	86	8.29049	1.94666	6.44423	TAP-WC2_peak_1255
CM002236.1	3076092	3076451	360	3076208	87	8.9058	1.99909	6.96748	TAP-WC2_peak_1256
CM002236.1	3084575	3084716	142	3084638	89	9.61773	2.05099	7.56625	TAP-WC2_peak_1257
CM002236.1	3092694	3092879	186	3092783	88	9.20879	2.02016	7.22545	TAP-WC2_peak_1258
CM002236.1	3093040	3093306	267	3093207	100	13.5036	2.30166	10.9404	TAP-WC2_peak_1259
CM002236.1	3096337	3096457	121	3096383	75	5.20078	1.69779	3.81879	TAP-WC2_peak_1260
CM002236.1	3097321	3097647	327	3097410	109	16.1683	2.43255	13.3371	TAP-WC2_peak_1261
CM002236.1	3099206	3099641	436	3099476	83	7.73289	1.91425	5.96004	TAP-WC2_peak_1262
CM002236.1	3101309	3101446	138	3101358	79	6.51714	1.81686	4.93787	TAP-WC2_peak_1263
CM002236.1	3109437	3109624	188	3109548	82	7.43587	1.89146	5.70798	TAP-WC2_peak_1264
CM002236.1	3116314	3116491	178	3116386	81	7.14387	1.86868	5.46007	TAP-WC2_peak_1265
CM002236.1	3122597	3122868	272	3122709	97	11.4434	2.14837	9.14446	TAP-WC2_peak_1266
CM002236.1	3126871	3127200	330	3126958	93	9.06759	1.96653	7.0996	TAP-WC2_peak_1267
CM002236.1	3127361	3127481	121	3127419	88	7.39609	1.84433	5.68475	TAP-WC2_peak_1268
CM002236.1	3128045	3128699	655	3128143	95	10.0868	2.04377	7.97426	TAP-WC2_peak_1269
CM002236.1	3133996	3135015	1020	3134078	106	13.5824	2.24922	11.0116	TAP-WC2_peak_1270
CM002236.1	3141069	3141605	537	3141263	101	10.4683	2.02993	8.30382	TAP-WC2_peak_1271
CM002236.1	3144314	3144663	350	3144612	103	9.31627	1.91854	7.30896	TAP-WC2_peak_1272
CM002236.1	3146673	3147136	464	3146939	98	10.1662	2.02686	8.04503	TAP-WC2_peak_1273
CM002236.1	3147286	3147620	335	3147401	98	10.2458	2.03386	8.11659	TAP-WC2_peak_1274
CM002236.1	3147826	3148295	470	3147968	106	13.244	2.22121	10.7146	TAP-WC2_peak_1275
CM002236.1	3161374	3161520	147	3161433	87	8.97021	2.00541	7.01255	TAP-WC2_peak_1276
CM002236.1	3163109	3163229	121	3163155	86	6.84071	1.80288	5.21426	TAP-WC2_peak_1277
CM002236.1	3163656	3163862	207	3163758	107	13.0392	2.19548	10.5403	TAP-WC2_peak_1278
CM002236.1	3164636	3164773	138	3164705	90	7.19826	1.81232	5.50873	TAP-WC2_peak_1279
CM002236.1	3165116	3165239	124	3165193	93	8.15434	1.88241	6.32286	TAP-WC2_peak_1280
CM002236.1	3165912	3166874	963	3166438	116	14.9104	2.26463	12.201	TAP-WC2_peak_1281
CM002236.1	3167537	3167706	170	3167670	79	3.46441	1.47907	2.33196	TAP-WC2_peak_1282
CM002236.1	3170835	3171140	306	3171030	113	12.004	2.06597	9.63663	TAP-WC2_peak_1283
CM002236.1	3172041	3172224	184	3172124	106	11.9815	2.1173	9.61629	TAP-WC2_peak_1284
CM002236.1	3173126	3173258	133	3173185	74	3.85065	1.54537	2.65981	TAP-WC2_peak_1285
CM002236.1	3173487	3173634	148	3173561	79	5.11814	1.66528	3.74493	TAP-WC2_peak_1286
CM002236.1	3173837	3174030	194	3173889	90	7.71213	1.86125	5.95372	TAP-WC2_peak_1287
CM002236.1	3175660	3175833	174	3175743	88	6.3857	1.74578	4.82093	TAP-WC2_peak_1288
CM002236.1	3178597	3178757	161	3178677	109	14.9811	2.33526	12.2664	TAP-WC2_peak_1289
CM002236.1	3179406	3179563	158	3179481	104	14.0073	2.30425	11.3884	TAP-WC2_peak_1290
CM002236.1	3180696	3180830	135	3180757	77	5.53543	1.72307	4.096	TAP-WC2_peak_1291
CM002236.1	3183156	3183301	146	3183253	96	9.49844	1.98299	7.47201	TAP-WC2_peak_1292
CM002236.1	3184538	3184859	322	3184585	77	5.23381	1.68948	3.84788	TAP-WC2_peak_1293
CM002236.1	3186281	3186465	185	3186380	75	4.84805	1.65736	3.51385	TAP-WC2_peak_1294
CM002236.1	3186710	3186859	150	3186780	79	5.61838	1.71984	4.17018	TAP-WC2_peak_1295
CM002236.1	3187836	3187992	157	3187923	85	6.01	1.72552	4.50846	TAP-WC2_peak_1296
CM002236.1	3190976	3191201	226	3191093	99	10.2839	2.02939	8.13794	TAP-WC2_peak_1297
CM002236.1	3191531	3191690	160	3191613	95	9.22008	1.96544	7.23549	TAP-WC2_peak_1298
CM002236.1	3191823	3192019	197	3191914	86	6.7511	1.79396	5.13487	TAP-WC2_peak_1299
CM002236.1	3192277	3192705	429	3192569	94	9.26496	1.97702	7.2756	TAP-WC2_peak_1300
CM002236.1	3192910	3193146	237	3193049	104	12.8447	2.20607	10.3637	TAP-WC2_peak_1301
CM002236.1	3197435	3197596	162	3197474	77	5.71452	1.74294	4.25587	TAP-WC2_peak_1302
CM002236.1	3200738	3201071	334	3200836	81	7.06833	1.86076	5.40515	TAP-WC2_peak_1303
CM002236.1	3203470	3203668	199	3203634	72	4.75142	1.66358	3.42741	TAP-WC2_peak_1304
CM002236.1	3204344	3204501	158	3204400	81	7.14387	1.86868	5.46007	TAP-WC2_peak_1305
CM002236.1	3204851	3205088	238	3204927	74	5.24537	1.70915	3.84788	TAP-WC2_peak_1306
CM002236.1	3205846	3205970	125	3205889	77	6.02729	1.77752	4.51266	TAP-WC2_peak_1307
CM002236.1	3209978	3210193	216	3210046	87	7.85598	1.89622	6.06971	TAP-WC2_peak_1308
CM002236.1	3210343	3210497	155	3210437	83	6.97973	1.83711	5.32642	TAP-WC2_peak_1309
CM002236.1	3211132	3211258	127	3211209	71	4.02951	1.58172	2.82032	TAP-WC2_peak_1310
CM002236.1	3211997	3212125	129	3212072	86	7.24659	1.84322	5.55183	TAP-WC2_peak_1311
CM002236.1	3212326	3212487	162	3212409	79	5.15238	1.66903	3.77557	TAP-WC2_peak_1312
CM002236.1	3216976	3217262	287	3217062	94	9.98018	2.04231	7.87835	TAP-WC2_peak_1313
CM002236.1	3218149	3218553	405	3218476	91	9.91609	2.06186	7.8336	TAP-WC2_peak_1314
CM002236.1	3219403	3219525	123	3219480	82	6.84863	1.83061	5.21679	TAP-WC2_peak_1315
CM002236.1	3219922	3220206	285	3220109	92	9.34315	1.99983	7.33302	TAP-WC2_peak_1316
CM002236.1	3223657	3223908	252	3223796	96	10.8155	2.10102	8.60333	TAP-WC2_peak_1317
CM002236.1	3224283	3224508	226	3224397	90	7.83787	1.8732	6.0536	TAP-WC2_peak_1318
CM002236.1	3225603	3225794	192	3225708	82	5.79185	1.72042	4.31388	TAP-WC2_peak_1319
CM002236.1	3226144	3226361	218	3226192	87	6.56674	1.76948	4.97769	TAP-WC2_peak_1320
CM002236.1	3229100	3229345	246	3229198	106	10.7683	2.01811	8.56096	TAP-WC2_peak_1321
CM002236.1	3230876	3231240	365	3230913	86	5.68874	1.68749	4.23297	TAP-WC2_peak_1322
CM002236.1	3232645	3232803	159	3232691	85	4.48642	1.56843	3.21051	TAP-WC2_peak_1323
CM002236.1	3232967	3233089	123	3233046	89	5.46869	1.65041	4.04733	TAP-WC2_peak_1324
CM002236.1	3233388	3233679	292	3233614	88	5.56348	1.66467	4.12119	TAP-WC2_peak_1325
CM002236.1	3233856	3233988	133	3233921	89	5.94805	1.69747	4.45345	TAP-WC2_peak_1326
CM002236.1	3235787	3236081	295	3235893	93	7.99371	1.8676	6.19206	TAP-WC2_peak_1327
CM002236.1	3236688	3236817	130	3236748	97	9.55	1.98012	7.51805	TAP-WC2_peak_1328
CM002236.1	3237169	3237431	263	3237330	102	10.5746	2.0314	8.39932	TAP-WC2_peak_1329
CM002236.1	3245486	3245738	253	3245594	113	17.52	2.49847	14.5686	TAP-WC2_peak_1330
CM002236.1	3246121	3246265	145	3246182	80	6.49592	1.80755	4.91897	TAP-WC2_peak_1331
CM002236.1	3253638	3253918	281	3253862	74	5.24537	1.70915	3.84788	TAP-WC2_peak_1332
CM002236.1	3255276	3255403	128	3255353	70	4.27989	1.618	3.02539	TAP-WC2_peak_1333
CM002236.1	3260770	3261137	368	3260839	74	4.75983	1.65286	3.43495	TAP-WC2_peak_1334
CM002236.1	3261197	3261360	164	3261283	95	10.9416	2.12127	8.71631	TAP-WC2_peak_1335
CM002236.1	3262899	3263177	279	3263108	91	7.91244	1.87342	6.12003	TAP-WC2_peak_1336
CM002236.1	3263490	3263778	289	3263694	94	8.19942	1.87985	6.36324	TAP-WC2_peak_1337
CM002236.1	3264814	3265144	331	3265042	91	6.54962	1.74467	4.96664	TAP-WC2_peak_1338
CM002236.1	3266695	3267347	653	3267276	97	8.63492	1.89908	6.7384	TAP-WC2_peak_1339
CM002236.1	3267418	3267676	259	3267476	81	4.41618	1.57838	3.1477	TAP-WC2_peak_1340
CM002236.1	3268578	3268719	142	3268650	93	7.71296	1.84169	5.95447	TAP-WC2_peak_1341
CM002236.1	3272077	3272214	138	3272134	78	5.19043	1.67885	3.80961	TAP-WC2_peak_1342
CM002236.1	3272417	3272571	155	3272491	89	8.70877	1.96369	6.79192	TAP-WC2_peak_1343
CM002236.1	3283458	3283611	154	3283529	104	11.0634	2.05721	8.81393	TAP-WC2_peak_1344
CM002236.1	3284583	3284714	132	3284611	73	2.81436	1.42045	1.77537	TAP-WC2_peak_1345
CM002236.1	3285124	3285447	324	3285261	114	13.3216	2.15971	10.7855	TAP-WC2_peak_1346
CM002236.1	3285504	3286142	639	3285610	124	17.0716	2.3544	14.157	TAP-WC2_peak_1347
CM002236.1	3286803	3286944	142	3286861	96	7.38557	1.79377	5.67544	TAP-WC2_peak_1348
CM002236.1	3287013	3287141	129	3287106	91	5.95809	1.6882	4.46232	TAP-WC2_peak_1349
CM002236.1	3288339	3288481	143	3288411	119	11.6903	2.00227	9.35392	TAP-WC2_peak_1350
CM002236.1	3292163	3292843	681	3292319	194	55.8817	3.95441	51.6185	TAP-WC2_peak_1351
CM002236.1	3293049	3293282	234	3293167	92	8.67671	1.93782	6.76321	TAP-WC2_peak_1352
CM002236.1	3294632	3294799	168	3294694	79	4.96811	1.6488	3.62116	TAP-WC2_peak_1353
CM002236.1	3298920	3299422	503	3299146	103	12.6984	2.20283	10.2423	TAP-WC2_peak_1354
CM002236.1	3300473	3300655	183	3300536	87	7.05169	1.81728	5.39032	TAP-WC2_peak_1355
CM002236.1	3302880	3303066	187	3302983	99	7.61759	1.7974	5.8698	TAP-WC2_peak_1356
CM002236.1	3303405	3303526	122	3303458	93	6.07731	1.68955	4.55737	TAP-WC2_peak_1357
CM002236.1	3305240	3305469	230	3305404	82	4.62183	1.59615	3.32192	TAP-WC2_peak_1358
CM002236.1	3305703	3306525	823	3305925	106	11.9999	2.11881	9.63294	TAP-WC2_peak_1359
CM002236.1	3306735	3307153	419	3307005	98	9.63414	1.98016	7.58107	TAP-WC2_peak_1360
CM002236.1	3312130	3312259	130	3312165	72	4.75142	1.66358	3.42741	TAP-WC2_peak_1361
CM002236.1	3312372	3312512	141	3312432	78	6.29862	1.80031	4.74305	TAP-WC2_peak_1362
CM002236.1	3313460	3313601	142	3313523	76	5.60211	1.73689	4.15559	TAP-WC2_peak_1363
CM002236.1	3313924	3314455	532	3314344	94	10.5955	2.09861	8.41788	TAP-WC2_peak_1364
CM002236.1	3314778	3315018	241	3314977	66	3.08046	1.48283	2.00543	TAP-WC2_peak_1365
CM002236.1	3316727	3316891	165	3316817	80	5.53473	1.70483	4.09544	TAP-WC2_peak_1366
CM002236.1	3321334	3321602	269	3321557	75	4.60065	1.6288	3.30294	TAP-WC2_peak_1367
CM002236.1	3321707	3321849	143	3321768	84	6.98438	1.83063	5.33061	TAP-WC2_peak_1368
CM002236.1	3321968	3322250	283	3322055	88	8.43315	1.94493	6.55888	TAP-WC2_peak_1369
CM002236.1	3322483	3322602	120	3322561	77	5.43744	1.71218	4.0195	TAP-WC2_peak_1370
CM002236.1	3323993	3324174	182	3324092	91	10.0999	2.07919	7.98583	TAP-WC2_peak_1371
CM002236.1	3329225	3329373	149	3329291	83	7.67905	1.90874	5.92432	TAP-WC2_peak_1372
CM002236.1	3331568	3331699	132	3331634	81	6.11083	1.76011	4.58738	TAP-WC2_peak_1373
CM002236.1	3331871	3332019	149	3331932	86	7.32722	1.85122	5.62343	TAP-WC2_peak_1374
CM002236.1	3333896	3334030	135	3333993	85	6.1881	1.74357	4.6563	TAP-WC2_peak_1375
CM002236.1	3334351	3334538	188	3334460	117	16.4306	2.37157	13.5737	TAP-WC2_peak_1376
CM002236.1	3335181	3335397	217	3335306	82	4.9553	1.63193	3.60978	TAP-WC2_peak_1377
CM002236.1	3338451	3338934	484	3338800	95	7.28025	1.78998	5.58185	TAP-WC2_peak_1378
CM002236.1	3340755	3341911	1157	3341305	100	9.66249	1.9682	7.60642	TAP-WC2_peak_1379
CM002236.1	3345111	3345305	195	3345192	82	5.90279	1.73205	4.41303	TAP-WC2_peak_1380
CM002236.1	3346127	3346256	130	3346175	76	5.38352	1.71233	3.97137	TAP-WC2_peak_1381
CM002236.1	3346983	3347271	289	3347167	84	8.03489	1.93704	6.21648	TAP-WC2_peak_1382
CM002236.1	3351919	3352043	125	3351966	76	5.46107	1.72105	4.04041	TAP-WC2_peak_1383
CM002236.1	3352134	3352420	287	3352351	87	8.97021	2.00541	7.01255	TAP-WC2_peak_1384
CM002236.1	3354523	3354893	371	3354705	89	9.27577	2.01812	7.28529	TAP-WC2_peak_1385
CM002236.1	3355055	3355339	285	3355226	88	8.05121	1.90791	6.23101	TAP-WC2_peak_1386
CM002236.1	3355494	3355747	254	3355597	104	12.6998	2.1939	10.2434	TAP-WC2_peak_1387
CM002236.1	3359623	3360081	459	3359890	91	9.64864	2.03666	7.59409	TAP-WC2_peak_1388
CM002236.1	3360171	3360423	253	3360351	86	8.65361	1.98262	6.74271	TAP-WC2_peak_1389
CM002236.1	3361551	3361743	193	3361619	83	7.73289	1.91425	5.96004	TAP-WC2_peak_1390
CM002236.1	3366084	3366318	235	3366152	74	5.24537	1.70915	3.84788	TAP-WC2_peak_1391
CM002236.1	3371136	3371621	486	3371351	119	21.3873	2.73465	18.16	TAP-WC2_peak_1392
CM002236.1	3371697	3371828	132	3371753	81	7.14387	1.86868	5.46007	TAP-WC2_peak_1393
CM002236.1	3372475	3372773	299	3372533	89	9.48697	2.03841	7.46181	TAP-WC2_peak_1394
CM002236.1	3372879	3373076	198	3372984	87	8.51315	1.96061	6.63023	TAP-WC2_peak_1395
CM002236.1	3375946	3376597	652	3376035	90	9.94851	2.07377	7.85003	TAP-WC2_peak_1396
CM002236.1	3383548	3383748	201	3383652	74	5.24537	1.70915	3.84788	TAP-WC2_peak_1397
CM002236.1	3388487	3388628	142	3388592	75	5.5006	1.73194	4.06494	TAP-WC2_peak_1398
CM002236.1	3392471	3392639	169	3392524	69	3.67705	1.54758	2.51347	TAP-WC2_peak_1399
CM002236.1	3395385	3395761	377	3395658	88	7.92549	1.89571	6.13164	TAP-WC2_peak_1400
CM002236.1	3396068	3396261	194	3396176	86	7.32722	1.85122	5.62343	TAP-WC2_peak_1401
CM002236.1	3397154	3397277	124	3397214	87	6.92444	1.80476	5.27712	TAP-WC2_peak_1402
CM002236.1	3397906	3398041	136	3397988	74	3.00979	1.44197	1.9418	TAP-WC2_peak_1403
CM002236.1	3400304	3400481	178	3400371	76	3.96771	1.55017	2.76502	TAP-WC2_peak_1404
CM002236.1	3402010	3402248	239	3402087	97	10.0995	2.02882	7.98556	TAP-WC2_peak_1405
CM002236.1	3402375	3403100	726	3402486	131	23.5234	2.74771	20.1774	TAP-WC2_peak_1406
CM002236.1	3410383	3410519	137	3410459	95	11.4917	2.17136	9.18732	TAP-WC2_peak_1407
CM002236.1	3410628	3410747	120	3410699	68	3.53723	1.53442	2.39728	TAP-WC2_peak_1408
CM002236.1	3411726	3411986	261	3411910	89	8.8382	1.97611	6.90755	TAP-WC2_peak_1409
CM002236.1	3412785	3412917	133	3412874	65	3.09712	1.48957	2.02046	TAP-WC2_peak_1410
CM002236.1	3413026	3413156	131	3413110	81	6.90548	1.84369	5.26018	TAP-WC2_peak_1411
CM002236.1	3413363	3413540	178	3413454	78	5.96438	1.76387	4.4679	TAP-WC2_peak_1412
CM002236.1	3415571	3415728	158	3415660	106	14.1116	2.29318	11.4846	TAP-WC2_peak_1413
CM002236.1	3416366	3416691	326	3416455	97	11.2861	2.13433	9.01402	TAP-WC2_peak_1414
CM002236.1	3418536	3418659	124	3418605	78	5.29972	1.69092	3.89641	TAP-WC2_peak_1415
CM002236.1	3418859	3419034	176	3418927	75	4.37716	1.60283	3.11273	TAP-WC2_peak_1416
CM002236.1	3419525	3419657	133	3419581	87	6.9742	1.80966	5.32153	TAP-WC2_peak_1417
CM002236.1	3421477	3421708	232	3421610	93	9.64535	2.01977	7.59121	TAP-WC2_peak_1418
CM002236.1	3422061	3422211	151	3422147	87	7.97175	1.90757	6.17251	TAP-WC2_peak_1419
CM002236.1	3422778	3423091	314	3423028	80	6.07061	1.76225	4.55134	TAP-WC2_peak_1420
CM002236.1	3423338	3423758	421	3423675	107	15.33	2.38453	12.5784	TAP-WC2_peak_1421
CM002236.1	3424018	3424192	175	3424118	69	3.96829	1.58457	2.76553	TAP-WC2_peak_1422
CM002236.1	3438196	3438402	207	3438306	82	7.43587	1.89146	5.70798	TAP-WC2_peak_1423
CM002236.1	3438812	3439127	316	3439031	72	4.75142	1.66358	3.42741	TAP-WC2_peak_1424
CM002236.1	3446390	3446556	167	3446483	80	6.85697	1.84589	5.21679	TAP-WC2_peak_1425
CM002236.1	3448860	3449080	221	3449018	87	8.22313	1.9322	6.3844	TAP-WC2_peak_1426
CM002236.1	3450089	3450280	192	3450173	80	6.55532	1.81387	4.97169	TAP-WC2_peak_1427
CM002236.1	3450828	3451354	527	3451069	97	12.259	2.22142	9.85584	TAP-WC2_peak_1428
CM002236.1	3452569	3452710	142	3452649	84	7.28314	1.86093	5.58445	TAP-WC2_peak_1429
CM002236.1	3452789	3453072	284	3452993	92	9.70369	2.03341	7.64344	TAP-WC2_peak_1430
CM002236.1	3457300	3457698	399	3457571	86	8.31162	1.94875	6.46308	TAP-WC2_peak_1431
CM002236.1	3458846	3458967	122	3458923	81	6.94829	1.84818	5.29838	TAP-WC2_peak_1432
CM002236.1	3459551	3460108	558	3460054	93	9.92549	2.04561	7.84199	TAP-WC2_peak_1433
CM002236.1	3463530	3463667	138	3463588	78	5.84422	1.75073	4.36068	TAP-WC2_peak_1434
CM002236.1	3463807	3463966	160	3463874	91	9.7236	2.04372	7.66136	TAP-WC2_peak_1435
CM002236.1	3466662	3466886	225	3466761	102	13.3028	2.26394	10.768	TAP-WC2_peak_1436
CM002236.1	3468979	3469362	384	3469137	92	10.1532	2.07534	8.03345	TAP-WC2_peak_1437
CM002236.1	3470135	3470365	231	3470199	73	4.36666	1.61206	3.10329	TAP-WC2_peak_1438
CM002236.1	3474680	3474862	183	3474779	89	9.61773	2.05099	7.56625	TAP-WC2_peak_1439
CM002236.1	3475250	3475568	319	3475310	81	7.14387	1.86868	5.46007	TAP-WC2_peak_1440
CM002236.1	3476006	3476128	123	3476087	72	4.75142	1.66358	3.42741	TAP-WC2_peak_1441
CM002236.1	3493899	3494067	169	3493977	81	7.14387	1.86868	5.46007	TAP-WC2_peak_1442
CM002236.1	3494296	3494527	232	3494326	68	3.8313	1.57242	2.64243	TAP-WC2_peak_1443
CM002236.1	3497032	3497176	145	3497102	81	6.72252	1.82449	5.1094	TAP-WC2_peak_1444
CM002236.1	3497550	3497705	156	3497636	80	6.34707	1.79172	4.78634	TAP-WC2_peak_1445
CM002236.1	3498379	3498826	448	3498659	89	7.90556	1.88663	6.11393	TAP-WC2_peak_1446
CM002236.1	3503269	3503994	726	3503385	93	9.10517	1.96999	7.13337	TAP-WC2_peak_1447
CM002236.1	3504196	3504630	435	3504386	76	5.10143	1.68049	3.73009	TAP-WC2_peak_1448
CM002236.1	3506186	3506384	199	3506247	81	6.38179	1.78867	4.81736	TAP-WC2_peak_1449
CM002236.1	3511166	3511360	195	3511275	89	9.61773	2.05099	7.56625	TAP-WC2_peak_1450
CM002236.1	3511595	3511812	218	3511760	85	8.34181	1.95983	6.47751	TAP-WC2_peak_1451
CM002236.1	3512193	3512343	151	3512253	81	7.14387	1.86868	5.46007	TAP-WC2_peak_1452
CM002236.1	3513478	3513794	317	3513702	81	6.75506	1.82791	5.13837	TAP-WC2_peak_1453
CM002236.1	3514051	3514194	144	3514150	73	4.6457	1.64518	3.34321	TAP-WC2_peak_1454
CM002236.1	3520436	3520634	199	3520583	71	4.35039	1.62104	3.08872	TAP-WC2_peak_1455
CM002236.1	3521564	3521797	234	3521726	82	7.2894	1.8763	5.5899	TAP-WC2_peak_1456
CM002236.1	3523738	3523918	181	3523810	81	7.14387	1.86868	5.46007	TAP-WC2_peak_1457
CM002236.1	3525421	3525593	173	3525509	99	13.1285	2.27887	10.6104	TAP-WC2_peak_1458
CM002236.1	3525667	3525818	152	3525746	91	10.2839	2.09656	8.13794	TAP-WC2_peak_1459
CM002236.1	3528072	3528259	188	3528103	74	4.64471	1.63942	3.34232	TAP-WC2_peak_1460
CM002236.1	3530696	3531056	361	3530783	104	14.2887	2.32816	11.6374	TAP-WC2_peak_1461
CM002236.1	3531192	3531362	171	3531257	90	8.9987	1.98344	7.03801	TAP-WC2_peak_1462
CM002236.1	3532219	3532502	284	3532265	78	5.50755	1.71381	4.07111	TAP-WC2_peak_1463
CM002236.1	3532720	3532965	246	3532873	99	12.2455	2.2009	9.8437	TAP-WC2_peak_1464
CM002236.1	3533069	3533196	128	3533106	73	4.63458	1.64386	3.33324	TAP-WC2_peak_1465
CM002236.1	3533377	3533545	169	3533458	89	9.32109	2.02247	7.31323	TAP-WC2_peak_1466
CM002236.1	3535957	3536081	125	3535993	71	4.1045	1.59095	2.87797	TAP-WC2_peak_1467
CM002236.1	3538689	3538843	155	3538714	63	2.81345	1.45848	1.77452	TAP-WC2_peak_1468
CM002236.1	3544196	3544358	163	3544324	77	4.23701	1.57678	2.99682	TAP-WC2_peak_1469
CM002236.1	3544730	3545080	351	3544925	100	10.5218	2.04222	8.3519	TAP-WC2_peak_1470
CM002236.1	3545914	3546367	454	3546026	88	7.49575	1.85401	5.76133	TAP-WC2_peak_1471
CM002236.1	3546670	3546936	267	3546862	97	10.7954	2.09062	8.58525	TAP-WC2_peak_1472
CM002236.1	3547558	3547825	268	3547663	111	16.2884	2.42089	13.4409	TAP-WC2_peak_1473
CM002236.1	3548569	3548742	174	3548647	79	5.15238	1.66903	3.77557	TAP-WC2_peak_1474
CM002236.1	3567193	3567473	281	3567275	79	6.57519	1.8231	4.97769	TAP-WC2_peak_1475
CM002236.1	3572858	3572988	131	3572961	78	5.45097	1.70759	4.03148	TAP-WC2_peak_1476
CM002236.1	3573998	3574132	135	3574070	80	5.65992	1.71829	4.20721	TAP-WC2_peak_1477
CM002236.1	3574895	3575050	156	3574971	77	5.04393	1.66824	3.67855	TAP-WC2_peak_1478
CM002236.1	3575345	3575618	274	3575560	77	5.3209	1.6992	3.91543	TAP-WC2_peak_1479
CM002236.1	3577383	3578159	777	3577989	107	15.4364	2.3934	12.6719	TAP-WC2_peak_1480
CM002236.1	3584756	3584994	239	3584812	80	6.85697	1.84589	5.21679	TAP-WC2_peak_1481
CM002236.1	3585269	3585487	219	3585358	85	8.34181	1.95983	6.47751	TAP-WC2_peak_1482
CM002236.1	3587359	3587751	393	3587439	82	7.43587	1.89146	5.70798	TAP-WC2_peak_1483
CM002236.1	3590041	3590220	180	3590107	72	4.26996	1.60581	3.02539	TAP-WC2_peak_1484
CM002236.1	3592985	3593366	382	3593199	82	7.43587	1.89146	5.70798	TAP-WC2_peak_1485
CM002236.1	3594697	3594821	125	3594776	70	4.27989	1.618	3.02539	TAP-WC2_peak_1486
CM002236.1	3594877	3595180	304	3595097	72	4.75142	1.66358	3.42741	TAP-WC2_peak_1487
CM002236.1	3598027	3598209	183	3598119	112	18.3217	2.57513	15.3042	TAP-WC2_peak_1488
CM002236.1	3625011	3625196	186	3625112	91	10.2839	2.09656	8.13794	TAP-WC2_peak_1489
CM002236.1	3651275	3651440	166	3651384	92	10.6239	2.11935	8.43077	TAP-WC2_peak_1490
CM002236.1	3664532	3664767	236	3664640	99	13.1285	2.27887	10.6104	TAP-WC2_peak_1491
CM002236.1	3665232	3665431	200	3665345	85	8.34181	1.95983	6.47751	TAP-WC2_peak_1492
CM002236.1	3666601	3666773	173	3666710	84	8.03489	1.93704	6.21648	TAP-WC2_peak_1493
CM002236.1	3670082	3670246	165	3670150	81	7.14387	1.86868	5.46007	TAP-WC2_peak_1494
CM002236.1	3675055	3675278	224	3675128	73	4.99563	1.68637	3.63541	TAP-WC2_peak_1495
CM002236.1	3675340	3675767	428	3675696	98	12.7577	2.25608	10.2849	TAP-WC2_peak_1496
CM002236.1	3675930	3676447	518	3676097	95	11.671	2.18772	9.33654	TAP-WC2_peak_1497
CM002236.1	3679000	3679127	128	3679042	79	6.57519	1.8231	4.97769	TAP-WC2_peak_1498
CM002236.1	3682351	3682470	120	3682404	78	6.29862	1.80031	4.74305	TAP-WC2_peak_1499
CM002236.1	3685152	3685325	174	3685261	66	3.40613	1.52684	2.27951	TAP-WC2_peak_1500
CM002236.1	3689268	3689425	158	3689336	93	10.9685	2.14214	8.72823	TAP-WC2_peak_1501
CM002236.1	3709566	3709844	279	3709659	87	8.97021	2.00541	7.01255	TAP-WC2_peak_1502
CM002236.1	3710520	3710737	218	3710706	70	4.27989	1.618	3.02539	TAP-WC2_peak_1503
CM002236.1	3710810	3711071	262	3710988	98	12.7577	2.25608	10.2849	TAP-WC2_peak_1504
CM002236.1	3711559	3711717	159	3711607	73	4.99563	1.68637	3.63541	TAP-WC2_peak_1505
CM002236.1	3712731	3712850	120	3712806	70	4.27989	1.618	3.02539	TAP-WC2_peak_1506
CM002236.1	3713232	3713384	153	3713304	84	8.03489	1.93704	6.21648	TAP-WC2_peak_1507
CM002236.1	3728373	3728524	152	3728435	100	13.5036	2.30166	10.9404	TAP-WC2_peak_1508
CM002236.1	3731791	3731939	149	3731867	75	5.5006	1.73194	4.06494	TAP-WC2_peak_1509
CM002236.1	3733760	3734046	287	3733855	116	20.0515	2.66628	16.9063	TAP-WC2_peak_1510
CM002236.1	3734207	3734354	148	3734288	77	6.02729	1.77752	4.51266	TAP-WC2_peak_1511
CM002236.1	3773268	3773464	197	3773382	86	8.65361	1.98262	6.74271	TAP-WC2_peak_1512
CM002236.1	3781754	3781940	187	3781853	94	11.3175	2.16493	9.03024	TAP-WC2_peak_1513
CM002236.1	3789410	3789570	161	3789496	96	12.0288	2.21051	9.64794	TAP-WC2_peak_1514
CM002236.1	3792071	3792194	124	3792133	86	8.65361	1.98262	6.74271	TAP-WC2_peak_1515
CM002236.1	3881135	3881257	123	3881206	85	8.34181	1.95983	6.47751	TAP-WC2_peak_1516
CM002236.1	3972189	3972316	128	3972259	83	7.73289	1.91425	5.96004	TAP-WC2_peak_1517
CM002236.1	3991516	3991798	283	3991578	81	5.93261	1.74127	4.43964	TAP-WC2_peak_1518
CM002236.1	3993251	3993377	127	3993302	83	5.72036	1.70718	4.26112	TAP-WC2_peak_1519
CM002236.1	3993558	3993855	298	3993646	90	7.36789	1.82848	5.65968	TAP-WC2_peak_1520
CM002236.1	3994079	3994324	246	3994187	103	11.221	2.07817	8.95557	TAP-WC2_peak_1521
CM002236.1	3997733	3997969	237	3997871	80	5.14962	1.66324	3.77313	TAP-WC2_peak_1522
CM002236.1	3998085	3998288	204	3998123	76	4.21635	1.57916	2.97836	TAP-WC2_peak_1523
CM002236.1	4000679	4000806	128	4000749	66	3.23331	1.50359	2.13367	TAP-WC2_peak_1524
CM002236.1	4003873	4004102	230	4003963	90	9.94851	2.07377	7.85003	TAP-WC2_peak_1525
CM002236.1	4008708	4009074	367	4008999	86	8.65361	1.98262	6.74271	TAP-WC2_peak_1526
CM002236.1	4009294	4009426	133	4009364	86	8.65361	1.98262	6.74271	TAP-WC2_peak_1527
CM002236.1	4022059	4022247	189	4022162	98	12.7577	2.25608	10.2849	TAP-WC2_peak_1528
CM002236.1	4027010	4027133	124	4027069	73	4.99563	1.68637	3.63541	TAP-WC2_peak_1529
CM002236.1	4040645	4040788	144	4040718	81	7.14387	1.86868	5.46007	TAP-WC2_peak_1530
CM002236.1	4040955	4041810	856	4041440	88	9.29161	2.0282	7.28692	TAP-WC2_peak_1531
CM002236.1	4096181	4096354	174	4096262	95	11.671	2.18772	9.33654	TAP-WC2_peak_1532
CM002236.1	4098016	4098178	163	4098094	106	15.841	2.43839	13.0337	TAP-WC2_peak_1533
CM002236.1	4099397	4099653	257	4099499	90	9.94851	2.07377	7.85003	TAP-WC2_peak_1534
CM002236.1	4103784	4103939	156	4103895	63	2.81345	1.45848	1.77452	TAP-WC2_peak_1535
CM002236.1	4111630	4111927	298	4111736	83	7.68413	1.90926	5.92884	TAP-WC2_peak_1536
CM002236.1	4112171	4112304	134	4112258	76	5.76127	1.75473	4.28663	TAP-WC2_peak_1537
CM002236.1	4113619	4113757	139	4113719	73	4.37373	1.6129	3.1096	TAP-WC2_peak_1538
CM002236.1	4117794	4117919	126	4117863	79	6.2055	1.78333	4.67185	TAP-WC2_peak_1539
CM002236.1	4118271	4118433	163	4118335	96	11.9057	2.19935	9.54789	TAP-WC2_peak_1540
CM002236.1	4124448	4124567	120	4124502	66	3.40613	1.52684	2.27951	TAP-WC2_peak_1541
CM002236.1	4125001	4125420	420	4125318	102	14.2663	2.34724	11.6174	TAP-WC2_peak_1542
CM002236.1	4125503	4125792	290	4125672	107	16.2447	2.46118	13.4	TAP-WC2_peak_1543
CM002236.1	4131818	4131981	164	4131897	74	5.06737	1.68858	3.69957	TAP-WC2_peak_1544
CM002236.1	4132093	4132574	482	4132173	94	11.269	2.16047	8.99852	TAP-WC2_peak_1545
CM002236.1	4133172	4133359	188	4133262	72	4.3977	1.62121	3.13115	TAP-WC2_peak_1546
CM002236.1	4133629	4134422	794	4133926	113	17.4711	2.49453	14.53	TAP-WC2_peak_1547
CM002236.1	4135772	4135961	190	4135845	81	5.29894	1.67388	3.89574	TAP-WC2_peak_1548
CM002236.1	4137300	4137431	132	4137349	75	4.33903	1.59838	3.07847	TAP-WC2_peak_1549
CM002236.1	4140788	4140957	170	4140867	93	10.9685	2.14214	8.72823	TAP-WC2_peak_1550
CM002236.1	4146045	4146544	500	4146163	94	9.42857	1.99195	7.40958	TAP-WC2_peak_1551
CM002236.1	4146774	4147194	421	4146957	122	20.0921	2.59801	16.9445	TAP-WC2_peak_1552
CM002236.1	4147245	4147384	140	4147295	82	5.84916	1.72643	4.36514	TAP-WC2_peak_1553
CM002236.1	4147806	4147943	138	4147862	87	7.43058	1.85451	5.70798	TAP-WC2_peak_1554
CM002236.1	4148705	4149230	526	4149036	103	12.2243	2.1627	9.82453	TAP-WC2_peak_1555
CM002236.1	4152906	4153033	128	4152965	85	7.8077	1.90637	6.02671	TAP-WC2_peak_1556
CM002236.1	4155276	4155670	395	4155565	93	10.5189	2.10046	8.34935	TAP-WC2_peak_1557
CM002236.1	4155853	4156005	153	4155953	80	6.2892	1.78556	4.74305	TAP-WC2_peak_1558
CM002236.1	4156389	4156593	205	4156544	77	4.90794	1.65296	3.56757	TAP-WC2_peak_1559
CM002236.1	4160459	4160628	170	4160571	71	4.45925	1.63428	3.18627	TAP-WC2_peak_1560
CM002236.1	4161149	4161650	502	4161385	95	11.671	2.18772	9.33654	TAP-WC2_peak_1561
CM002236.1	4161706	4161999	294	4161845	99	13.1285	2.27887	10.6104	TAP-WC2_peak_1562
CM002236.1	4172436	4172645	210	4172501	80	6.85697	1.84589	5.21679	TAP-WC2_peak_1563
CM002236.1	4198413	4198929	517	4198485	102	12.4472	2.19056	10.0149	TAP-WC2_peak_1564
CM002236.1	4199108	4199235	128	4199206	78	4.78906	1.63426	3.46111	TAP-WC2_peak_1565
CM002236.1	4199490	4199683	194	4199582	95	9.30597	1.9732	7.29972	TAP-WC2_peak_1566
CM002236.1	4199947	4200083	137	4200009	74	3.71896	1.52949	2.55111	TAP-WC2_peak_1567
CM002236.1	4200295	4200421	127	4200351	88	7.03078	1.8088	5.37195	TAP-WC2_peak_1568
CM002236.1	4203336	4203504	169	4203417	105	12.0351	2.12988	9.65359	TAP-WC2_peak_1569
CM002236.1	4209459	4209689	231	4209523	93	10.9685	2.14214	8.72823	TAP-WC2_peak_1570
CM002236.1	4211560	4211720	161	4211615	77	6.02729	1.77752	4.51266	TAP-WC2_peak_1571
CM002236.1	4211936	4212147	212	4212082	63	2.81345	1.45848	1.77452	TAP-WC2_peak_1572
CM002236.1	4217606	4217768	163	4217700	81	5.50123	1.69548	4.06546	TAP-WC2_peak_1573
CM002236.1	4219321	4220157	837	4219418	95	10.0178	2.03752	7.9121	TAP-WC2_peak_1574
CM002236.1	4220730	4220963	234	4220791	90	7.91116	1.88017	6.11887	TAP-WC2_peak_1575
CM002236.1	4221024	4221149	126	4221096	84	5.75023	1.70464	4.28663	TAP-WC2_peak_1576
CM002236.1	4225679	4226143	465	4225772	118	19.5278	2.60052	16.4257	TAP-WC2_peak_1577
CM002236.1	4226547	4227585	1039	4227007	95	10.9601	2.12295	8.72823	TAP-WC2_peak_1578
CM002236.1	4231486	4231779	294	4231702	86	8.65361	1.98262	6.74271	TAP-WC2_peak_1579
CM002236.1	4237396	4237730	335	4237498	86	8.65361	1.98262	6.74271	TAP-WC2_peak_1580
CM002236.1	4240905	4241151	247	4241063	80	6.85697	1.84589	5.21679	TAP-WC2_peak_1581
CM002236.1	4242849	4243102	254	4243025	75	5.5006	1.73194	4.06494	TAP-WC2_peak_1582
CM002236.1	4248241	4248655	415	4248382	74	5.24537	1.70915	3.84788	TAP-WC2_peak_1583
CM002236.1	4249778	4249915	138	4249853	80	6.77854	1.83757	5.15918	TAP-WC2_peak_1584
CM002236.1	4250078	4250234	157	4250154	77	5.92427	1.76614	4.43219	TAP-WC2_peak_1585
CM002236.1	4250400	4250602	203	4250502	121	21.7548	2.73788	18.51	TAP-WC2_peak_1586
CM002236.1	4252705	4253273	569	4252782	94	8.52243	1.90932	6.63853	TAP-WC2_peak_1587
CM002236.1	4257041	4257220	180	4257113	96	8.54567	1.89779	6.65902	TAP-WC2_peak_1588
CM002236.1	4257378	4257814	437	4257610	84	5.16902	1.64448	3.79037	TAP-WC2_peak_1589
CM002236.1	4258763	4259209	447	4259057	114	15.347	2.31631	12.5942	TAP-WC2_peak_1590
CM002236.1	4259423	4259826	404	4259729	88	6.78962	1.78528	5.16893	TAP-WC2_peak_1591
CM002236.1	4260688	4260873	186	4260787	89	6.62099	1.76291	5.01877	TAP-WC2_peak_1592
CM002236.1	4265165	4265329	165	4265221	90	8.75573	1.96036	6.83377	TAP-WC2_peak_1593
CM002236.1	4266804	4267047	244	4266858	94	10.4507	2.08535	8.28817	TAP-WC2_peak_1594
CM002236.1	4268282	4268665	384	4268536	97	11.6411	2.16603	9.32153	TAP-WC2_peak_1595
CM002236.1	4274717	4275092	376	4274990	98	12.1919	2.20569	9.7951	TAP-WC2_peak_1596
CM002236.1	4275161	4275471	311	4275260	88	8.77016	1.9776	6.84673	TAP-WC2_peak_1597
CM002236.1	4278661	4279073	413	4278815	94	10.693	2.10755	8.49298	TAP-WC2_peak_1598
CM002236.1	4279683	4279873	191	4279761	73	4.85349	1.66968	3.51883	TAP-WC2_peak_1599
CM002236.1	4280409	4280941	533	4280496	104	14.7166	2.36465	12.0223	TAP-WC2_peak_1600
CM002236.1	4284566	4285259	694	4284979	104	13.7521	2.28261	11.1666	TAP-WC2_peak_1601
CM002236.1	4286913	4287226	314	4287130	97	11.7119	2.17237	9.37363	TAP-WC2_peak_1602
CM002236.1	4291157	4291456	300	4291332	97	12.3911	2.2333	9.96411	TAP-WC2_peak_1603
CM002236.1	4301633	4301966	334	4301727	80	6.85697	1.84589	5.21679	TAP-WC2_peak_1604
CM002236.1	4305233	4305714	482	4305469	105	12.7672	2.19063	10.2934	TAP-WC2_peak_1605
CM002236.1	4306721	4306917	197	4306825	94	8.46202	1.90381	6.58447	TAP-WC2_peak_1606
CM002236.1	4307084	4307339	256	4307145	83	5.58161	1.69273	4.13726	TAP-WC2_peak_1607
CM002236.1	4307661	4307846	186	4307756	77	4.30405	1.58446	3.04708	TAP-WC2_peak_1608
CM002236.1	4309412	4309716	305	4309529	80	5.61524	1.71349	4.16732	TAP-WC2_peak_1609
CM002236.1	4310339	4310769	431	4310675	91	9.53431	2.0259	7.50399	TAP-WC2_peak_1610
CM002236.1	4334253	4334471	219	4334387	93	10.9685	2.14214	8.72823	TAP-WC2_peak_1611
CM002236.1	4358417	4358791	375	4358695	80	6.85697	1.84589	5.21679	TAP-WC2_peak_1612
CM002236.1	4365430	4365683	254	4365520	92	9.78412	2.04091	7.71537	TAP-WC2_peak_1613
CM002236.1	4365828	4366007	180	4365905	73	4.40569	1.61671	3.13827	TAP-WC2_peak_1614
CM002236.1	4367581	4367934	354	4367660	102	13.8611	2.31211	11.2663	TAP-WC2_peak_1615
CM002236.1	4368263	4368603	341	4368487	82	7.21112	1.86819	5.52003	TAP-WC2_peak_1616
CM002236.1	4373348	4373541	194	4373466	94	11.3175	2.16493	9.03024	TAP-WC2_peak_1617
CM002236.1	4374716	4375304	589	4375196	91	10.2839	2.09656	8.13794	TAP-WC2_peak_1618
CM002236.1	4378303	4378616	314	4378456	92	9.70942	2.03394	7.64859	TAP-WC2_peak_1619
CM002236.1	4379555	4379723	169	4379652	75	4.6588	1.63553	3.35496	TAP-WC2_peak_1620
CM002236.1	4383125	4383448	324	4383373	83	6.83988	1.82276	5.21353	TAP-WC2_peak_1621
CM002236.1	4383652	4383960	309	4383741	94	10.6747	2.10587	8.4767	TAP-WC2_peak_1622
CM002236.1	4389473	4389644	172	4389543	84	7.78406	1.91166	6.00569	TAP-WC2_peak_1623
CM002236.1	4392200	4392535	336	4392314	106	14.1187	2.29377	11.4911	TAP-WC2_peak_1624
CM002236.1	4392625	4392766	142	4392701	78	5.11728	1.67076	3.74422	TAP-WC2_peak_1625
CM002236.1	4392912	4393169	258	4393022	86	6.7244	1.7913	5.11102	TAP-WC2_peak_1626
CM002236.1	4397090	4397402	313	4397324	89	4.99247	1.60313	3.63541	TAP-WC2_peak_1627
CM002236.1	4397682	4397927	246	4397830	113	12.1744	2.07908	9.77935	TAP-WC2_peak_1628
CM002236.1	4399984	4400118	135	4400073	77	3.79296	1.52534	2.61748	TAP-WC2_peak_1629
CM002236.1	4400641	4400930	290	4400903	76	3.60419	1.5072	2.45714	TAP-WC2_peak_1630
CM002236.1	4401196	4401520	325	4401300	116	15.2449	2.29017	12.4998	TAP-WC2_peak_1631
CM002236.1	4401896	4402090	195	4402001	82	4.80916	1.6163	3.4791	TAP-WC2_peak_1632
CM002236.1	4402173	4402354	182	4402279	89	6.80709	1.78091	5.18443	TAP-WC2_peak_1633
CM002236.1	4406387	4406585	199	4406480	94	11.3175	2.16493	9.03024	TAP-WC2_peak_1634
CM002236.1	4413558	4413797	240	4413657	93	8.63171	1.92639	6.73551	TAP-WC2_peak_1635
CM002236.1	4413858	4414264	407	4414037	113	15.2346	2.31688	12.4904	TAP-WC2_peak_1636
CM002236.1	4414989	4416287	1299	4415531	112	14.2805	2.251	11.6302	TAP-WC2_peak_1637
CM002236.1	4421715	4421989	275	4421892	112	18.3217	2.57513	15.3042	TAP-WC2_peak_1638
CM002236.1	4427130	4427255	126	4427208	72	4.75142	1.66358	3.42741	TAP-WC2_peak_1639
CM002236.1	4431358	4431581	224	4431475	94	11.3175	2.16493	9.03024	TAP-WC2_peak_1640
CM002236.1	4433673	4433800	128	4433737	84	7.41924	1.87472	5.70523	TAP-WC2_peak_1641
CM002236.1	4435797	4435954	158	4435845	81	6.66242	1.81818	5.05579	TAP-WC2_peak_1642
CM002236.1	4436769	4436992	224	4436894	82	7.34363	1.88192	5.63804	TAP-WC2_peak_1643
CM002236.1	4437354	4437658	305	4437539	95	10.923	2.11958	8.69978	TAP-WC2_peak_1644
CM002236.1	4437760	4438027	268	4437947	78	5.63038	1.7273	4.18103	TAP-WC2_peak_1645
CM002236.1	4440224	4440348	125	4440296	85	6.57457	1.78261	4.97769	TAP-WC2_peak_1646
CM002236.1	4444178	4444348	171	4444233	82	4.91218	1.62732	3.57133	TAP-WC2_peak_1647
CM002236.1	4446616	4446848	233	4446723	101	8.56538	1.86758	6.67674	TAP-WC2_peak_1648
CM002236.1	4448958	4449370	413	4449132	223	65.9917	4.07095	61.5863	TAP-WC2_peak_1649
CM002236.1	4452027	4452148	122	4452104	91	6.61252	1.75065	5.0112	TAP-WC2_peak_1650
CM002236.1	4454232	4454414	183	4454340	108	14.2523	2.2855	11.6147	TAP-WC2_peak_1651
CM002236.1	4455083	4455329	247	4455199	97	10.2943	2.0461	8.14719	TAP-WC2_peak_1652
CM002236.1	4457126	4457369	244	4457215	85	7.89932	1.91554	6.10838	TAP-WC2_peak_1653
CM002236.1	4464636	4464789	154	4464699	85	8.34181	1.95983	6.47751	TAP-WC2_peak_1654
CM002236.1	4464900	4465370	471	4464962	83	7.73289	1.91425	5.96004	TAP-WC2_peak_1655
CM002236.1	4465595	4465714	120	4465641	67	3.61575	1.54963	2.45841	TAP-WC2_peak_1656
CM002236.1	4465792	4465931	140	4465853	78	6.22411	1.7922	4.68835	TAP-WC2_peak_1657
CM002236.1	4470548	4470704	157	4470633	107	14.2526	2.29514	11.615	TAP-WC2_peak_1658
CM002236.1	4471070	4471208	139	4471137	92	8.96184	1.96435	7.01255	TAP-WC2_peak_1659
CM002236.1	4473271	4474062	792	4473852	98	11.0354	2.10334	8.78862	TAP-WC2_peak_1660
CM002236.1	4475838	4476067	230	4475956	89	7.09641	1.80883	5.43022	TAP-WC2_peak_1661
CM002236.1	4478495	4478640	146	4478550	92	9.17808	1.98447	7.19832	TAP-WC2_peak_1662
CM002236.1	4478856	4479710	855	4479298	84	7.3899	1.87175	5.67923	TAP-WC2_peak_1663
CM002236.1	4480437	4480716	280	4480545	98	11.3618	2.13215	9.07055	TAP-WC2_peak_1664
CM002236.1	4484031	4484234	204	4484125	71	4.24011	1.60757	2.99958	TAP-WC2_peak_1665
CM002236.1	4484530	4484727	198	4484647	90	9.3428	2.01613	7.33273	TAP-WC2_peak_1666
CM002236.1	4488782	4489904	1123	4489216	102	11.3597	2.09793	9.06865	TAP-WC2_peak_1667
CM002236.1	4490098	4490222	125	4490152	79	5.17531	1.67154	3.79607	TAP-WC2_peak_1668
CM002236.1	4492418	4492573	156	4492474	84	6.03054	1.73342	4.51553	TAP-WC2_peak_1669
CM002236.1	4492872	4493112	241	4493015	87	6.80795	1.79328	5.18515	TAP-WC2_peak_1670
CM002236.1	4493231	4493516	286	4493299	86	6.44488	1.76342	4.87352	TAP-WC2_peak_1671
CM002236.1	4498466	4498899	434	4498647	103	14.6539	2.37003	11.9643	TAP-WC2_peak_1672
CM002236.1	4499173	4499382	210	4499341	65	3.17988	1.50096	2.09454	TAP-WC2_peak_1673
CM002236.1	4501418	4501605	188	4501495	116	19.5445	2.62567	16.4409	TAP-WC2_peak_1674
CM002236.1	4504638	4504781	144	4504712	90	9.72135	2.05214	7.65934	TAP-WC2_peak_1675
CM002236.1	4506893	4507318	426	4507130	95	10.1215	2.04691	8.00515	TAP-WC2_peak_1676
CM002236.1	4507586	4507716	131	4507678	83	6.18295	1.75512	4.65185	TAP-WC2_peak_1677
CM002236.1	4507900	4508049	150	4507985	90	8.11944	1.89995	6.29191	TAP-WC2_peak_1678
CM002236.1	4509707	4510831	1125	4509782	96	10.6345	2.08477	8.44046	TAP-WC2_peak_1679
CM002236.1	4516836	4517597	762	4516935	105	14.8359	2.36417	12.1321	TAP-WC2_peak_1680
CM002236.1	4519327	4519546	220	4519411	93	8.24308	1.89059	6.40213	TAP-WC2_peak_1681
CM002236.1	4519789	4520032	244	4519889	89	6.61671	1.76249	5.01494	TAP-WC2_peak_1682
CM002236.1	4522521	4522836	316	4522610	103	10.5903	2.02524	8.41326	TAP-WC2_peak_1683
CM002236.1	4523060	4523297	238	4523162	104	10.3841	2.00076	8.22836	TAP-WC2_peak_1684
CM002236.1	4524260	4524399	140	4524317	96	7.0982	1.76788	5.43168	TAP-WC2_peak_1685
CM002236.1	4525423	4525560	138	4525484	84	4.53455	1.57781	3.2437	TAP-WC2_peak_1686
CM002236.1	4527240	4527485	246	4527302	85	4.97494	1.61946	3.62722	TAP-WC2_peak_1687
CM002236.1	4527832	4527981	150	4527914	88	6.41091	1.74825	4.84327	TAP-WC2_peak_1688
CM002236.1	4528849	4529143	295	4528920	88	7.20461	1.82572	5.51434	TAP-WC2_peak_1689
CM002236.1	4529274	4529424	151	4529363	76	4.56171	1.61901	3.26788	TAP-WC2_peak_1690
CM002236.1	4530875	4530996	122	4530940	84	7.87113	1.92047	6.08316	TAP-WC2_peak_1691
CM002236.1	4533108	4533231	124	4533152	79	6.57519	1.8231	4.97769	TAP-WC2_peak_1692
CM002236.1	4547217	4547461	245	4547375	89	8.25286	1.91996	6.41099	TAP-WC2_peak_1693
CM002236.1	4548116	4548398	283	4548173	96	10.4208	2.06559	8.26142	TAP-WC2_peak_1694
CM002236.1	4549036	4549175	140	4549113	83	6.22566	1.75953	4.68975	TAP-WC2_peak_1695
CM002236.1	4549376	4549878	503	4549683	116	15.3012	2.29448	12.5519	TAP-WC2_peak_1696
CM002236.1	4550028	4550330	303	4550110	111	12.6507	2.13122	10.1991	TAP-WC2_peak_1697
CM002236.1	4553878	4554009	132	4553967	85	4.13257	1.5309	2.90318	TAP-WC2_peak_1698
CM002236.1	4554115	4554259	145	4554171	106	9.27816	1.89663	7.28692	TAP-WC2_peak_1699
CM002236.1	4554329	4554583	255	4554489	112	11.4048	2.02669	9.10955	TAP-WC2_peak_1700
CM002236.1	4554817	4554998	182	4554856	85	4.78032	1.59923	3.45333	TAP-WC2_peak_1701
CM002236.1	4555271	4555661	391	4555374	99	9.33489	1.94689	7.32563	TAP-WC2_peak_1702
CM002236.1	4557580	4557747	168	4557650	99	9.17376	1.93289	7.19452	TAP-WC2_peak_1703
CM002236.1	4558775	4559103	329	4558944	80	4.18253	1.55697	2.94803	TAP-WC2_peak_1704
CM002236.1	4563816	4564044	229	4563895	92	9.34868	2.00034	7.33797	TAP-WC2_peak_1705
CM002236.1	4564099	4564222	124	4564178	77	5.43744	1.71218	4.0195	TAP-WC2_peak_1706
CM002236.1	4564917	4565037	121	4564974	74	4.84289	1.66253	3.50929	TAP-WC2_peak_1707
CM002236.1	4565331	4565730	400	4565441	73	4.56092	1.63514	3.26726	TAP-WC2_peak_1708
CM002236.1	4567545	4567703	159	4567615	86	8.4394	1.9614	6.56436	TAP-WC2_peak_1709
CM002236.1	4572930	4573071	142	4572987	77	6.02729	1.77752	4.51266	TAP-WC2_peak_1710
CM002236.1	4573124	4573334	211	4573231	95	11.671	2.18772	9.33654	TAP-WC2_peak_1711
CM002236.1	4575082	4575347	266	4575286	77	6.00286	1.77482	4.50204	TAP-WC2_peak_1712
CM002236.1	4575692	4576068	377	4575829	85	8.02806	1.92842	6.21648	TAP-WC2_peak_1713
CM002236.1	4580107	4580264	158	4580185	70	3.9583	1.57806	2.75652	TAP-WC2_peak_1714
CM002236.1	4580679	4580810	132	4580728	71	4.28964	1.61363	3.03411	TAP-WC2_peak_1715
CM002236.1	4580861	4581073	213	4581028	70	4.2529	1.61466	3.01103	TAP-WC2_peak_1716
CM002236.1	4582757	4583119	363	4583009	90	9.94851	2.07377	7.85003	TAP-WC2_peak_1717
CM002236.1	4583290	4583574	285	4583334	78	6.29862	1.80031	4.74305	TAP-WC2_peak_1718
CM002236.1	4584881	4585359	479	4585151	93	10.8958	2.13539	8.67516	TAP-WC2_peak_1719
CM002236.1	4586093	4586221	129	4586163	77	5.82934	1.75565	4.34734	TAP-WC2_peak_1720
CM002236.1	4590420	4590574	155	4590515	84	7.88141	1.92151	6.09229	TAP-WC2_peak_1721
CM002236.1	4590969	4591178	210	4591059	94	11.2754	2.16106	9.00424	TAP-WC2_peak_1722
CM002236.1	4591931	4592082	152	4592010	94	10.3135	2.07279	8.16463	TAP-WC2_peak_1723
CM002236.1	4592193	4592328	136	4592267	77	5.24168	1.69036	3.84788	TAP-WC2_peak_1724
CM002236.1	4595087	4595244	158	4595146	97	9.59345	1.98397	7.55702	TAP-WC2_peak_1725
CM002236.1	4596305	4596640	336	4596543	86	6.43631	1.76256	4.86592	TAP-WC2_peak_1726
CM002236.1	4598161	4598297	137	4598234	90	7.72174	1.86216	5.96004	TAP-WC2_peak_1727
CM002236.1	4600443	4600713	271	4600651	94	8.5376	1.9107	6.65193	TAP-WC2_peak_1728
CM002236.1	4600807	4600933	127	4600848	94	8.71095	1.92651	6.79387	TAP-WC2_peak_1729
CM002236.1	4602348	4602492	145	4602421	90	7.47497	1.83868	5.74296	TAP-WC2_peak_1730
CM002236.1	4603214	4603953	740	4603854	96	9.65728	1.9972	7.60177	TAP-WC2_peak_1731
CM002236.1	4606989	4607169	181	4607075	84	6.62843	1.79446	5.02538	TAP-WC2_peak_1732
CM002236.1	4610432	4610773	342	4610669	82	5.88212	1.72989	4.39463	TAP-WC2_peak_1733
CM002236.1	4610922	4611166	245	4611084	78	4.66676	1.62058	3.3621	TAP-WC2_peak_1734
CM002236.1	4612325	4612658	334	4612439	86	6.95865	1.81462	5.3076	TAP-WC2_peak_1735
CM002236.1	4612766	4613021	256	4612944	97	10.1565	2.03387	8.03625	TAP-WC2_peak_1736
CM002236.1	4614709	4615015	307	4614924	106	11.3289	2.06388	9.04071	TAP-WC2_peak_1737
CM002236.1	4618219	4618374	156	4618309	94	9.25954	1.97653	7.27075	TAP-WC2_peak_1738
CM002236.1	4619538	4619890	353	4619784	82	5.49629	1.68933	4.06494	TAP-WC2_peak_1739
CM002236.1	4622271	4622399	129	4622338	82	4.82327	1.61781	3.49175	TAP-WC2_peak_1740
CM002236.1	4623124	4623331	208	4623223	99	10.1765	2.02004	8.05455	TAP-WC2_peak_1741
CM002236.1	4623460	4623597	138	4623502	78	4.49828	1.60165	3.22101	TAP-WC2_peak_1742
CM002236.1	4623668	4623787	120	4623682	76	4.04822	1.55959	2.83154	TAP-WC2_peak_1743
CM002236.1	4624840	4625252	413	4624994	125	20.6283	2.6046	17.4483	TAP-WC2_peak_1744
CM002236.1	4625563	4625956	394	4625822	98	10.4879	2.05514	8.32146	TAP-WC2_peak_1745
CM002236.1	4626124	4626277	154	4626214	90	7.82814	1.87227	6.04494	TAP-WC2_peak_1746
CM002236.1	4633058	4633379	322	4633161	84	6.16418	1.7471	4.635	TAP-WC2_peak_1747
CM002236.1	4634134	4634496	363	4634264	100	11.0618	2.08885	8.81253	TAP-WC2_peak_1748
CM002236.1	4634727	4634894	168	4634830	87	7.04254	1.81638	5.38219	TAP-WC2_peak_1749
CM002236.1	4635929	4636382	454	4636114	109	14.2599	2.27668	11.6174	TAP-WC2_peak_1750
CM002236.1	4643113	4643251	139	4643194	83	7.73289	1.91425	5.96004	TAP-WC2_peak_1751
CM002236.1	4648096	4648937	842	4648620	100	13.5036	2.30166	10.9404	TAP-WC2_peak_1752
CM002236.1	4649512	4649775	264	4649561	71	4.51282	1.64079	3.22421	TAP-WC2_peak_1753
CM002236.1	4650077	4650406	330	4650184	71	4.51282	1.64079	3.22421	TAP-WC2_peak_1754
CM002236.1	4656018	4656304	287	4656112	92	10.6239	2.11935	8.43077	TAP-WC2_peak_1755
CM002236.1	4656419	4656652	234	4656536	98	12.3185	2.21695	9.90973	TAP-WC2_peak_1756
CM002236.1	4657694	4658652	959	4658151	103	13.0798	2.23521	10.5772	TAP-WC2_peak_1757
CM002236.1	4659223	4659535	313	4659324	95	9.49624	1.99038	7.46991	TAP-WC2_peak_1758
CM002236.1	4659629	4659805	177	4659721	95	8.94547	1.94065	7.00295	TAP-WC2_peak_1759
CM002236.1	4664165	4664370	206	4664308	77	5.2181	1.68773	3.83417	TAP-WC2_peak_1760
CM002236.1	4665024	4665207	184	4665130	74	5.24537	1.70915	3.84788	TAP-WC2_peak_1761
CM002236.1	4666579	4666888	310	4666745	88	9.29161	2.0282	7.28692	TAP-WC2_peak_1762
CM002236.1	4667721	4667901	181	4667824	93	10.9685	2.14214	8.72823	TAP-WC2_peak_1763
CM002236.1	4668102	4668270	169	4668188	72	4.75142	1.66358	3.42741	TAP-WC2_peak_1764
CM002236.1	4668328	4668476	149	4668409	72	4.75142	1.66358	3.42741	TAP-WC2_peak_1765
CM002236.1	4673378	4674428	1051	4673984	105	14.2346	2.3134	11.5987	TAP-WC2_peak_1766
CM002236.1	4675643	4675822	180	4675730	91	8.18884	1.89941	6.35377	TAP-WC2_peak_1767
CM002236.1	4678233	4678769	537	4678515	92	7.23911	1.80386	5.54521	TAP-WC2_peak_1768
CM002236.1	4680382	4680635	254	4680490	117	15.3504	2.28931	12.5975	TAP-WC2_peak_1769
CM002236.1	4681944	4682222	279	4682035	88	6.57231	1.76405	4.97769	TAP-WC2_peak_1770
CM002236.1	4682680	4682946	267	4682759	84	5.74625	1.70423	4.28409	TAP-WC2_peak_1771
CM002236.1	4683503	4683680	178	4683607	85	6.91132	1.81649	5.26539	TAP-WC2_peak_1772
CM002236.1	4683904	4684031	128	4683964	83	6.74337	1.81285	5.12796	TAP-WC2_peak_1773
CM002236.1	4684492	4684645	154	4684579	89	8.59683	1.95296	6.70455	TAP-WC2_peak_1774
CM002236.1	4685338	4685466	129	4685396	87	7.21807	1.83364	5.52633	TAP-WC2_peak_1775
CM002236.1	4689578	4689851	274	4689778	73	4.90367	1.67557	3.56379	TAP-WC2_peak_1776
CM002236.1	4689969	4690226	258	4690119	81	7.14387	1.86868	5.46007	TAP-WC2_peak_1777
CM002236.1	4690973	4691153	181	4691111	72	3.98981	1.57179	2.78477	TAP-WC2_peak_1778
CM002236.1	4693117	4693323	207	4693224	108	8.63929	1.83341	6.74232	TAP-WC2_peak_1779
CM002236.1	4695233	4695365	133	4695293	105	8.2293	1.81631	6.38985	TAP-WC2_peak_1780
CM002236.1	4695519	4697612	2094	4696980	140	21.2303	2.49611	18.016	TAP-WC2_peak_1781
CM002236.1	4702136	4702763	628	4702575	92	10.4241	2.10065	8.26433	TAP-WC2_peak_1782
CM002236.1	4702952	4703107	156	4703031	102	14.2663	2.34724	11.6174	TAP-WC2_peak_1783
CM002236.1	4712594	4712718	125	4712641	74	5.24537	1.70915	3.84788	TAP-WC2_peak_1784
CM002236.1	4719951	4720261	311	4720022	88	8.18373	1.92075	6.34924	TAP-WC2_peak_1785
CM002236.1	4720655	4721186	532	4721086	103	13.4157	2.26382	10.871	TAP-WC2_peak_1786
CM002236.1	4722921	4723061	141	4722999	88	8.27135	1.92925	6.42725	TAP-WC2_peak_1787
CM002236.1	4723585	4723977	393	4723869	107	13.5253	2.23528	10.96	TAP-WC2_peak_1788
CM002236.1	4728244	4728389	146	4728348	98	8.77416	1.90473	6.85032	TAP-WC2_peak_1789
CM002236.1	4728700	4728892	193	4728791	86	5.95397	1.71422	4.45867	TAP-WC2_peak_1790
CM002236.1	4730995	4731346	352	4731091	112	14.0094	2.22968	11.3903	TAP-WC2_peak_1791
CM002236.1	4731527	4731735	209	4731668	77	3.75638	1.52106	2.58469	TAP-WC2_peak_1792
CM002236.1	4731827	4732471	645	4732368	113	14.7039	2.27527	12.0103	TAP-WC2_peak_1793
CM002236.1	4733033	4733255	223	4733120	150	31.5822	3.07035	27.8981	TAP-WC2_peak_1794
CM002236.1	4738003	4738250	248	4738131	123	22.2509	2.75091	18.9778	TAP-WC2_peak_1795
CM002236.1	4741650	4741838	189	4741728	85	7.33864	1.85938	5.63365	TAP-WC2_peak_1796
CM002236.1	4742091	4742741	651	4742310	109	15.2535	2.35748	12.5077	TAP-WC2_peak_1797
CM002236.1	4744225	4744350	126	4744282	80	5.76664	1.72973	4.29144	TAP-WC2_peak_1798
CM002236.1	4744458	4744664	207	4744575	93	9.46607	2.00324	7.44321	TAP-WC2_peak_1799
CM002236.1	4745816	4745962	147	4745891	83	6.50471	1.7883	4.92679	TAP-WC2_peak_1800
CM002236.1	4747772	4747953	182	4747873	104	14.3836	2.33624	11.7246	TAP-WC2_peak_1801
CM002236.1	4750869	4751094	226	4751016	91	9.46627	2.01949	7.44333	TAP-WC2_peak_1802
CM002236.1	4752374	4752566	193	4752496	74	4.65944	1.64114	3.35552	TAP-WC2_peak_1803
CM002236.1	4753574	4754046	473	4753706	106	14.9403	2.36245	12.2285	TAP-WC2_peak_1804
CM002236.1	4754152	4754394	243	4754222	103	14.0964	2.32205	11.4709	TAP-WC2_peak_1805
CM002236.1	4755980	4756127	148	4756041	79	6.57519	1.8231	4.97769	TAP-WC2_peak_1806
CM002236.1	4761597	4761734	138	4761677	71	4.51282	1.64079	3.22421	TAP-WC2_peak_1807
CM002236.1	4764421	4764832	412	4764744	106	14.0128	2.28496	11.3935	TAP-WC2_peak_1808
CM002236.1	4769048	4769269	222	4769147	86	6.78236	1.79708	5.16258	TAP-WC2_peak_1809
CM002236.1	4771888	4772386	499	4772216	96	10.8337	2.10266	8.61959	TAP-WC2_peak_1810
CM002236.1	4776091	4776223	133	4776130	74	4.10814	1.57616	2.88125	TAP-WC2_peak_1811
CM002236.1	4776279	4776455	177	4776383	77	4.85953	1.64752	3.52418	TAP-WC2_peak_1812
CM002236.1	4776542	4776687	146	4776603	90	8.40933	1.92748	6.53766	TAP-WC2_peak_1813
CM002236.1	4777178	4777378	201	4777283	90	8.92251	1.9762	6.98242	TAP-WC2_peak_1814
CM002236.1	4777458	4777873	416	4777675	95	10.923	2.11958	8.69978	TAP-WC2_peak_1815
CM002236.1	4779144	4779288	145	4779220	94	9.90546	2.03548	7.82417	TAP-WC2_peak_1816
CM002236.1	4779400	4779549	150	4779446	74	4.12822	1.57855	2.89927	TAP-WC2_peak_1817
CM002236.1	4791096	4791250	155	4791182	76	5.76127	1.75473	4.28663	TAP-WC2_peak_1818
CM002236.1	4793969	4795028	1060	4794065	104	12.9709	2.21669	10.4783	TAP-WC2_peak_1819
CM002236.1	4798479	4798743	265	4798648	81	6.05521	1.75424	4.53764	TAP-WC2_peak_1820
CM002236.1	4798887	4799474	588	4799062	97	10.7834	2.08955	8.57435	TAP-WC2_peak_1821
CM002236.1	4799725	4799979	255	4799892	73	4.349	1.60996	3.08744	TAP-WC2_peak_1822
CM002236.1	4803923	4804068	146	4804005	83	5.71237	1.70635	4.25401	TAP-WC2_peak_1823
CM002236.1	4804250	4804971	722	4804476	91	8.52996	1.93147	6.64507	TAP-WC2_peak_1824
CM002236.1	4805026	4805367	342	4805299	88	7.52443	1.8568	5.78705	TAP-WC2_peak_1825
CM002236.1	4805682	4805910	229	4805779	87	7.20877	1.83272	5.51806	TAP-WC2_peak_1826
CM002236.1	4808395	4808818	424	4808662	92	7.50795	1.82898	5.77221	TAP-WC2_peak_1827
CM002236.1	4809887	4810078	192	4809981	85	6.32335	1.75725	4.76517	TAP-WC2_peak_1828
CM002236.1	4812735	4812861	127	4812815	84	5.65913	1.69525	4.20662	TAP-WC2_peak_1829
CM002236.1	4813009	4813239	231	4813072	81	4.91916	1.63308	3.5776	TAP-WC2_peak_1830
CM002236.1	4814528	4814843	316	4814740	81	5.56868	1.70266	4.12576	TAP-WC2_peak_1831
CM002236.1	4815372	4815603	232	4815454	98	10.9989	2.10013	8.7558	TAP-WC2_peak_1832
CM002236.1	4817145	4817572	428	4817465	117	17.4447	2.44956	14.5056	TAP-WC2_peak_1833
CM002236.1	4823576	4823728	153	4823630	91	10.2839	2.09656	8.13794	TAP-WC2_peak_1834
CM002236.1	4828086	4828335	250	4828241	106	13.4055	2.23457	10.8616	TAP-WC2_peak_1835
CM002236.1	4829254	4829378	125	4829307	73	3.76213	1.53923	2.58991	TAP-WC2_peak_1836
CM002236.1	4829501	4829898	398	4829737	146	29.5883	2.98756	25.9747	TAP-WC2_peak_1837
CM002236.1	4830451	4830570	120	4830499	76	3.94221	1.54718	2.74211	TAP-WC2_peak_1838
CM002236.1	4835848	4835985	138	4835903	89	8.38177	1.93233	6.51307	TAP-WC2_peak_1839
CM002236.1	4839902	4840159	258	4840030	88	8.24549	1.92674	6.40428	TAP-WC2_peak_1840
CM002236.1	4840537	4840658	122	4840577	76	4.86482	1.65364	3.52901	TAP-WC2_peak_1841
CM002236.1	4840961	4841115	155	4841022	80	5.88336	1.74224	4.39565	TAP-WC2_peak_1842
CM002236.1	4841723	4841964	242	4841835	100	11.9873	2.16906	9.62144	TAP-WC2_peak_1843
CM002236.1	4845042	4845163	122	4845112	80	5.56281	1.70785	4.12056	TAP-WC2_peak_1844
CM002236.1	4849345	4849482	138	4849413	75	3.879	1.54421	2.68528	TAP-WC2_peak_1845
CM002236.1	4851246	4852209	964	4851463	106	13.5073	2.243	10.9436	TAP-WC2_peak_1846
CM002236.1	4852615	4852886	272	4852660	84	5.58864	1.68798	4.14363	TAP-WC2_peak_1847
CM002236.1	4857023	4857308	286	4857194	83	4.96632	1.62816	3.61954	TAP-WC2_peak_1848
CM002236.1	4857442	4858250	809	4857861	98	9.52631	1.9707	7.49693	TAP-WC2_peak_1849
CM002236.1	4859593	4859855	263	4859715	95	8.55139	1.90506	6.66417	TAP-WC2_peak_1850
CM002236.1	4860179	4860487	309	4860420	97	9.30338	1.95828	7.29746	TAP-WC2_peak_1851
CM002236.1	4863844	4863996	153	4863929	95	10.886	2.11622	8.66621	TAP-WC2_peak_1852
CM002236.1	4868460	4868609	150	4868512	82	6.96144	1.84232	5.31006	TAP-WC2_peak_1853
CM002236.1	4869085	4869350	266	4869183	104	14.2814	2.32754	11.6308	TAP-WC2_peak_1854
CM002236.1	4871647	4871879	233	4871796	81	6.70398	1.82255	5.09282	TAP-WC2_peak_1855
CM002236.1	4875942	4876062	121	4875986	70	4.27989	1.618	3.02539	TAP-WC2_peak_1856
CM002236.1	4876169	4876301	133	4876249	79	6.57519	1.8231	4.97769	TAP-WC2_peak_1857
CM002236.1	4877105	4877255	151	4877206	75	5.5006	1.73194	4.06494	TAP-WC2_peak_1858
CM002236.1	4884676	4884827	152	4884745	82	7.43587	1.89146	5.70798	TAP-WC2_peak_1859
CM002236.1	4884985	4885242	258	4885064	91	10.2839	2.09656	8.13794	TAP-WC2_peak_1860
CM002236.1	4886627	4886860	234	4886797	96	10.5807	2.07994	8.40464	TAP-WC2_peak_1861
CM002236.1	4887365	4887568	204	4887477	93	8.47347	1.91181	6.59478	TAP-WC2_peak_1862
CM002236.1	4890951	4891125	175	4891052	97	10.3929	2.05485	8.23622	TAP-WC2_peak_1863
CM002236.1	4891325	4891545	221	4891450	95	9.74564	2.01292	7.681	TAP-WC2_peak_1864
CM002236.1	4891880	4892517	638	4892423	87	8.36972	1.94656	6.5025	TAP-WC2_peak_1865
CM002236.1	4894294	4894524	231	4894447	81	7.14387	1.86868	5.46007	TAP-WC2_peak_1866
CM002236.1	4900060	4900339	280	4900220	74	5.24537	1.70915	3.84788	TAP-WC2_peak_1867
CM002236.1	4900916	4901076	161	4900983	74	5.24537	1.70915	3.84788	TAP-WC2_peak_1868
CM002236.1	4902079	4902297	219	4902195	95	11.589	2.18023	9.27463	TAP-WC2_peak_1869
CM002236.1	4904154	4904419	266	4904220	100	12.1751	2.18539	9.77994	TAP-WC2_peak_1870
CM002236.1	4905180	4905432	253	4905238	88	8.20428	1.92274	6.36756	TAP-WC2_peak_1871
CM002236.1	4906211	4906370	160	4906296	94	11.072	2.14234	8.82169	TAP-WC2_peak_1872
CM002236.1	4911928	4912422	495	4912313	98	11.3431	2.1305	9.05362	TAP-WC2_peak_1873
CM002236.1	4914105	4914227	123	4914195	78	4.76367	1.63142	3.43836	TAP-WC2_peak_1874
CM002236.1	4914442	4914619	178	4914510	72	3.42774	1.5023	2.29896	TAP-WC2_peak_1875
CM002236.1	4914719	4914847	129	4914777	84	6.13895	1.74452	4.61252	TAP-WC2_peak_1876
CM002236.1	4916040	4916168	129	4916097	81	5.45793	1.69086	4.03758	TAP-WC2_peak_1877
CM002236.1	4916356	4916722	367	4916680	87	6.89292	1.80165	5.249	TAP-WC2_peak_1878
CM002236.1	4917810	4917953	144	4917885	73	4.09419	1.57944	2.86871	TAP-WC2_peak_1879
CM002236.1	4918110	4918269	160	4918206	76	4.68404	1.63302	3.37753	TAP-WC2_peak_1880
CM002236.1	4918468	4918635	168	4918575	73	4.09083	1.57904	2.86568	TAP-WC2_peak_1881
CM002236.1	4923737	4924032	296	4923901	83	6.94689	1.83374	5.29728	TAP-WC2_peak_1882
CM002236.1	4926899	4927166	268	4927024	93	9.60589	2.01613	7.56625	TAP-WC2_peak_1883
CM002236.1	4927252	4927406	155	4927331	81	5.80375	1.72763	4.32455	TAP-WC2_peak_1884
CM002236.1	4928301	4928425	125	4928367	93	8.88159	1.9494	6.94616	TAP-WC2_peak_1885
CM002236.1	4928543	4928894	352	4928624	101	11.509	2.119	9.20269	TAP-WC2_peak_1886
CM002236.1	4931690	4932225	536	4932129	89	7.9452	1.89044	6.14912	TAP-WC2_peak_1887
CM002236.1	4932431	4932564	134	4932518	85	7.18597	1.84407	5.49777	TAP-WC2_peak_1888
CM002236.1	4935670	4935982	313	4935765	94	9.50575	1.99899	7.47851	TAP-WC2_peak_1889
CM002236.1	4938675	4938804	130	4938710	72	3.41592	1.50082	2.28837	TAP-WC2_peak_1890
CM002236.1	4939089	4939628	540	4939154	95	9.21473	1.96496	7.23064	TAP-WC2_peak_1891
CM002236.1	4939735	4940167	433	4939888	106	12.8087	2.18528	10.3311	TAP-WC2_peak_1892
CM002236.1	4941258	4941757	500	4941362	120	20.2495	2.63318	17.095	TAP-WC2_peak_1893
CM002236.1	4947585	4947704	120	4947653	69	3.7613	1.55833	2.58913	TAP-WC2_peak_1894
CM002236.1	4947840	4948106	267	4947886	72	4.46633	1.62946	3.19263	TAP-WC2_peak_1895
CM002236.1	4951548	4952004	457	4951715	104	13.1726	2.23366	10.6501	TAP-WC2_peak_1896
CM002236.1	4952372	4952588	217	4952479	96	10.3329	2.0577	8.18211	TAP-WC2_peak_1897
CM002236.1	4953769	4953979	211	4953873	100	10.9069	2.07546	8.68534	TAP-WC2_peak_1898
CM002236.1	4956961	4957104	144	4957029	98	10.4356	2.05054	8.27479	TAP-WC2_peak_1899
CM002236.1	4958261	4958684	424	4958418	110	14.8041	2.31115	12.1028	TAP-WC2_peak_1900
CM002236.1	4961094	4961215	122	4961158	73	3.73699	1.53616	2.56738	TAP-WC2_peak_1901
CM002236.1	4961776	4962026	251	4961965	86	7.07361	1.82604	5.40975	TAP-WC2_peak_1902
CM002236.1	4963283	4963453	171	4963358	88	7.63035	1.86708	5.8811	TAP-WC2_peak_1903
CM002236.1	4965731	4965953	223	4965781	77	4.77118	1.63755	3.44503	TAP-WC2_peak_1904
CM002236.1	4967618	4967771	154	4967676	84	6.67323	1.79902	5.06539	TAP-WC2_peak_1905
CM002236.1	4967904	4968024	121	4967976	75	4.3046	1.59436	3.04753	TAP-WC2_peak_1906
CM002236.1	4970059	4970178	120	4970131	84	6.56614	1.78812	4.97769	TAP-WC2_peak_1907
CM002236.1	4970356	4970508	153	4970432	80	5.46703	1.69754	4.04574	TAP-WC2_peak_1908
CM002236.1	4972155	4972408	254	4972323	108	14.3016	2.28953	11.6493	TAP-WC2_peak_1909
CM002236.1	4975866	4976054	189	4975974	88	9.00109	2	7.04025	TAP-WC2_peak_1910
CM002236.1	4977434	4977566	133	4977503	81	7.14387	1.86868	5.46007	TAP-WC2_peak_1911
CM002236.1	4983537	4983731	195	4983591	91	8.30971	1.91078	6.46126	TAP-WC2_peak_1912
CM002236.1	4985461	4985644	184	4985558	81	5.11746	1.65443	3.74436	TAP-WC2_peak_1913
CM002236.1	4985797	4986055	259	4985893	99	9.83253	1.99013	7.75881	TAP-WC2_peak_1914
CM002236.1	4986831	4986991	161	4986897	88	6.24857	1.73233	4.71007	TAP-WC2_peak_1915
CM002236.1	4988091	4988385	295	4988149	100	9.19626	1.92807	7.21456	TAP-WC2_peak_1916
CM002236.1	4989044	4989204	161	4989120	90	7.14845	1.80756	5.46417	TAP-WC2_peak_1917
CM002236.1	4990595	4990769	175	4990680	97	9.14543	1.94429	7.1693	TAP-WC2_peak_1918
CM002236.1	4991104	4991416	313	4991332	103	11.1089	2.06875	8.85491	TAP-WC2_peak_1919
CM002236.1	4994746	4994923	178	4994807	90	8.33734	1.92064	6.47751	TAP-WC2_peak_1920
CM002236.1	4995939	4996139	201	4996028	93	9.60027	2.01561	7.56309	TAP-WC2_peak_1921
CM002236.1	4997663	4997793	131	4997738	77	5.07456	1.67167	3.706	TAP-WC2_peak_1922
CM002236.1	5002247	5002976	730	5002333	96	10.327	2.05718	8.17681	TAP-WC2_peak_1923
CM002236.1	5003101	5003308	208	5003229	88	8.5869	1.95983	6.69576	TAP-WC2_peak_1924
CM002236.1	5003495	5003623	129	5003550	78	5.96005	1.76339	4.46407	TAP-WC2_peak_1925
CM002236.1	5004249	5004445	197	5004360	65	3.16796	1.49932	2.0839	TAP-WC2_peak_1926
CM002236.1	5012904	5013100	197	5012980	75	5.5006	1.73194	4.06494	TAP-WC2_peak_1927
CM002236.1	5013399	5013612	214	5013496	77	6.02729	1.77752	4.51266	TAP-WC2_peak_1928
CM002236.1	5017203	5017329	127	5017272	83	7.73289	1.91425	5.96004	TAP-WC2_peak_1929
CM002236.1	5018034	5018163	130	5018099	85	8.34181	1.95983	6.47751	TAP-WC2_peak_1930
CM002236.1	5025414	5025543	130	5025505	86	8.65361	1.98262	6.74271	TAP-WC2_peak_1931
CM002236.1	5025733	5025891	159	5025818	80	6.85697	1.84589	5.21679	TAP-WC2_peak_1932
CM002236.1	5026858	5027040	183	5026928	79	6.57519	1.8231	4.97769	TAP-WC2_peak_1933
CM002236.1	5031002	5031492	491	5031291	84	7.39479	1.87225	5.68358	TAP-WC2_peak_1934
CM002236.1	5031759	5031981	223	5031835	71	4.15279	1.59688	2.92135	TAP-WC2_peak_1935
CM002236.1	5032354	5032491	138	5032448	81	6.51183	1.80236	4.93316	TAP-WC2_peak_1936
CM002236.1	5034151	5034277	127	5034194	71	3.48825	1.51426	2.35336	TAP-WC2_peak_1937
CM002236.1	5036960	5037120	161	5037046	85	6.38758	1.76374	4.82252	TAP-WC2_peak_1938
CM002236.1	5037649	5038086	438	5038011	98	11.1945	2.11738	8.93151	TAP-WC2_peak_1939
CM002236.1	5038236	5038492	257	5038452	79	5.65937	1.72429	4.20675	TAP-WC2_peak_1940
CM002236.1	5039450	5039722	273	5039619	76	4.86482	1.65364	3.52901	TAP-WC2_peak_1941
CM002236.1	5039790	5040057	268	5039889	87	7.57022	1.86821	5.82762	TAP-WC2_peak_1942
CM002236.1	5040194	5040314	121	5040252	81	5.63677	1.7099	4.18659	TAP-WC2_peak_1943
CM002236.1	5044363	5044505	143	5044431	88	9.1579	2.01522	7.18037	TAP-WC2_peak_1944
CM002236.1	5044638	5044852	215	5044711	75	5.5006	1.73194	4.06494	TAP-WC2_peak_1945
CM002236.1	5044979	5045448	470	5045169	112	18.3217	2.57513	15.3042	TAP-WC2_peak_1946
CM002236.1	5052738	5052882	145	5052791	78	6.29862	1.80031	4.74305	TAP-WC2_peak_1947
CM002236.1	5056020	5056330	311	5056253	81	7.07801	1.86177	5.41375	TAP-WC2_peak_1948
CM002236.1	5067888	5068025	138	5067916	74	5.24537	1.70915	3.84788	TAP-WC2_peak_1949
CM002236.1	5076995	5077279	285	5077095	100	13.5036	2.30166	10.9404	TAP-WC2_peak_1950
CM002236.1	5083299	5083563	265	5083382	71	4.51282	1.64079	3.22421	TAP-WC2_peak_1951
CM002236.1	5083686	5084238	553	5084115	100	13.5036	2.30166	10.9404	TAP-WC2_peak_1952
CM002236.1	5089842	5090338	497	5089933	89	9.61773	2.05099	7.56625	TAP-WC2_peak_1953
CM002236.1	5090939	5091058	120	5091007	75	5.5006	1.73194	4.06494	TAP-WC2_peak_1954
CM002236.1	5091314	5091484	171	5091393	89	9.61773	2.05099	7.56625	TAP-WC2_peak_1955
CM002236.1	5097835	5098200	366	5097943	94	11.1352	2.14815	8.87842	TAP-WC2_peak_1956
CM002236.1	5098381	5098666	286	5098556	109	16.294	2.44292	13.4462	TAP-WC2_peak_1957
CM002236.1	5098759	5099091	333	5098895	106	14.557	2.33034	11.885	TAP-WC2_peak_1958
CM002236.1	5099273	5099990	718	5099928	97	11.106	2.11828	8.85231	TAP-WC2_peak_1959
CM002236.1	5103470	5103677	208	5103581	88	8.27135	1.92925	6.42725	TAP-WC2_peak_1960
CM002236.1	5104751	5105025	275	5104992	75	5.40313	1.72086	3.98882	TAP-WC2_peak_1961
CM002236.1	5108429	5108658	230	5108571	79	5.00156	1.65248	3.64067	TAP-WC2_peak_1962
CM002236.1	5109749	5109894	146	5109826	88	8.03604	1.90643	6.21742	TAP-WC2_peak_1963
CM002236.1	5112719	5113012	294	5112798	107	14.2455	2.29455	11.6086	TAP-WC2_peak_1964
CM002236.1	5113194	5113348	155	5113272	84	6.53957	1.78541	4.95779	TAP-WC2_peak_1965
CM002236.1	5117620	5117759	140	5117735	72	3.98649	1.57138	2.78179	TAP-WC2_peak_1966
CM002236.1	5117912	5118064	153	5118021	80	6.36944	1.7941	4.80632	TAP-WC2_peak_1967
CM002236.1	5119463	5119593	131	5119535	87	7.866	1.89721	6.07861	TAP-WC2_peak_1968
CM002236.1	5121007	5121429	423	5121190	97	10.3464	2.05072	8.19426	TAP-WC2_peak_1969
CM002236.1	5123743	5124022	280	5123830	88	7.75711	1.87938	5.98177	TAP-WC2_peak_1970
CM002236.1	5124541	5124671	131	5124615	85	7.32901	1.85841	5.62508	TAP-WC2_peak_1971
CM002236.1	5125569	5125716	148	5125672	73	4.08746	1.57863	2.86267	TAP-WC2_peak_1972
CM002236.1	5127311	5127635	325	5127387	106	14.2682	2.30623	11.619	TAP-WC2_peak_1973
CM002236.1	5127819	5128092	274	5128002	113	15.857	2.36593	13.0485	TAP-WC2_peak_1974
CM002236.1	5130505	5130835	331	5130701	85	6.98032	1.82342	5.32697	TAP-WC2_peak_1975
CM002236.1	5131189	5131373	185	5131293	85	6.96648	1.82203	5.31452	TAP-WC2_peak_1976
CM002236.1	5132760	5133160	401	5132981	97	10.5571	2.06943	8.38349	TAP-WC2_peak_1977
CM002236.1	5136630	5136798	169	5136692	84	6.7954	1.81144	5.17405	TAP-WC2_peak_1978
CM002236.1	5139168	5139448	281	5139393	65	3.12059	1.49281	2.04147	TAP-WC2_peak_1979
CM002236.1	5139523	5139783	261	5139672	87	8.97021	2.00541	7.01255	TAP-WC2_peak_1980
CM002236.1	5139837	5139984	148	5139934	84	8.03489	1.93704	6.21648	TAP-WC2_peak_1981
CM002236.1	5141715	5141882	168	5141806	92	10.6239	2.11935	8.43077	TAP-WC2_peak_1982
CM002236.1	5142188	5142442	255	5142401	67	3.61575	1.54963	2.45841	TAP-WC2_peak_1983
CM002236.1	5147088	5147314	227	5147158	78	5.59331	1.72324	4.14776	TAP-WC2_peak_1984
CM002236.1	5148370	5148522	153	5148451	74	4.47081	1.61903	3.19653	TAP-WC2_peak_1985
CM002236.1	5148649	5148783	135	5148721	84	6.9937	1.83158	5.33898	TAP-WC2_peak_1986
CM002236.1	5149008	5150147	1140	5149628	94	10.0264	2.04653	7.91982	TAP-WC2_peak_1987
CM002236.1	5151867	5152055	189	5151905	71	3.8959	1.56522	2.70046	TAP-WC2_peak_1988
CM002236.1	5152594	5152739	146	5152631	68	3.77285	1.56491	2.59947	TAP-WC2_peak_1989
CM002236.1	5157877	5158079	203	5158040	66	3.40613	1.52684	2.27951	TAP-WC2_peak_1990
CM002236.1	5158592	5158727	136	5158666	80	6.85697	1.84589	5.21679	TAP-WC2_peak_1991
CM002236.1	5160019	5161153	1135	5160762	114	17.1539	2.45832	14.2346	TAP-WC2_peak_1992
CM002236.1	5165464	5165688	225	5165562	92	7.53573	1.83157	5.79711	TAP-WC2_peak_1993
CM002236.1	5165783	5165942	160	5165847	82	5.42622	1.68193	4.00951	TAP-WC2_peak_1994
CM002236.1	5166241	5166513	273	5166374	82	6.07449	1.75002	4.55481	TAP-WC2_peak_1995
CM002236.1	5167850	5167970	121	5167901	99	10.2273	2.02446	8.10002	TAP-WC2_peak_1996
CM002236.1	5168112	5168252	141	5168183	89	7.16457	1.81539	5.47864	TAP-WC2_peak_1997
CM002236.1	5168421	5168961	541	5168869	93	8.47853	1.91228	6.59929	TAP-WC2_peak_1998
CM002236.1	5169174	5169366	193	5169286	111	14.5413	2.28069	11.8705	TAP-WC2_peak_1999
[truncated: 14,058 more rows]
