# Supplementary material for: Chromatin accessibility profiling in Neurospora crassa reveals molecular features associated with accessible and inaccessible chromatin
Source: BMC Genomics. 2021 Jun 19;22:459. doi: 10.1186/s12864-021-07774-0 (PMC8214302; doi:10.1186/s12864-021-07774-0)
Supplement: Supplementary file 12 — Additional file 12. [file 12864_2021_7774_MOESM12_ESM.xlsx]

## Sheet: csRNA-seq TSS clusters
Chromosome	Start	End	Strand	Stability	GeneID	log2 Fold-Change
CM002236.1	2037	2187	-	SS	NCU10129	1.01077
CM002236.1	3151	3301	+	SU	NCU09901	2.16993
CM002236.1	4784	4934	-	SU	NCU09901	6.47475
CM002236.1	5195	5345	+	SS	NCU09901	6.31816
CM002236.1	5887	6037	+	SS	NCU09901	1.83583
CM002236.1	9214	9364	+	SU	NCU09903	2.79695
CM002236.1	16298	16448	-	U	NCU11134	3.61369
CM002236.1	17351	17501	+	SU	NCU09904	2.03212
CM002236.1	17713	17863	+	S	NCU09904	4.06791
CM002236.1	19580	19730	-	SU	NCU09904	3.42279
CM002236.1	20165	20315	-	UU	NCU09904	2.75651
CM002236.1	20639	20789	+	UU	NCU09904	3.98044
CM002236.1	33941	34091	-	UU	NCU14001	2.53094
CM002236.1	34598	34748	+	SU	NCU14001	3.04626
CM002236.1	35617	35767	+	S	NCU09906	0.59561
CM002236.1	47796	47946	-	S	NCU09909	3.07313
CM002236.1	48842	48992	+	S	NCU09909	2.59145
CM002236.1	52932	53082	-	SS	NCU09910	2.69111
CM002236.1	53427	53577	+	SU	NCU09911	1.3544
CM002236.1	54568	54718	-	SS	NCU09912	1.39468
CM002236.1	54977	55127	+	SU	NCU09912	3.12043
CM002236.1	61060	61210	-	SU	NCU09914	2.65778
CM002236.1	62011	62161	+	S	NCU09914	2.9692
CM002236.1	62576	62726	-	S	NCU09914	1.70287
CM002236.1	90395	90545	-	U	NCU10501	3.33485
CM002236.1	95358	95508	-	SU	NCU08049	2.43942
CM002236.1	95593	95743	+	UU	NCU08049	4.34416
CM002236.1	105843	105993	-	SU	NCU08051	2.31843
CM002236.1	106213	106363	+	US	NCU08051	5.92006
CM002236.1	107098	107248	-	U	NCU08051	2.29988
CM002236.1	107505	107655	-	SU	NCU08051	4.5601
CM002236.1	107741	107891	+	UU	NCU08051	4.82327
CM002236.1	113190	113340	-	SS	NCU08053	1.59695
CM002236.1	113564	113714	+	SS	gh3-2	4.12404
CM002236.1	117360	117510	-	SS	NCU08055	4.91126
CM002236.1	117738	117888	+	SU	NCU08055	3.02482
CM002236.1	119093	119243	+	S	NCU08055	2.34877
CM002236.1	119915	120065	-	UU	NCU08055	4.86592
CM002236.1	121484	121634	-	UU	NCU08056	3.0072
CM002236.1	122839	122989	+	U	NCU08056	3.55247
CM002236.1	129919	130069	-	SS	NCU08057	6.01116
CM002236.1	130136	130286	+	SU	NCU08057	5.06143
CM002236.1	132992	133142	-	S	NCU08058	3.24137
CM002236.1	133356	133506	-	SU	NCU08059	3.13817
CM002236.1	143810	143960	-	SU	NCU08063	5.13299
CM002236.1	149039	149189	-	S	NCU08064	3.95172
CM002236.1	149561	149711	+	SS	NCU08064	3.23245
CM002236.1	152004	152154	+	SS	NCU08065	3.70044
CM002236.1	154908	155058	-	S	NCU08066	2.32866
CM002236.1	155576	155726	+	SU	ro-10	4.06445
CM002236.1	156951	157101	-	SU	NCU08067	3.66297
CM002236.1	157315	157465	-	SU	NCU08067	6.5726
CM002236.1	158119	158269	+	S	NCU08067	1.61995
CM002236.1	166946	167096	-	SS	NCU08069	7.01195
CM002236.1	167429	167579	+	SS	NCU08069	4.87692
CM002236.1	167650	167800	-	SU	NCU08069	4.21296
CM002236.1	167760	167910	+	US	NCU08069	4.94505
CM002236.1	169246	169396	+	UU	NCU08070	4.00817
CM002236.1	169731	169881	+	SU	NCU08070	4.2859
CM002236.1	170833	170983	+	S	NCU08070	1.72068
CM002236.1	172061	172211	-	SS	NCU08070	6.03185
CM002236.1	173047	173197	-	SS	NCU08070	5.80809
CM002236.1	173487	173637	+	SU	cyt-21	3.47169
CM002236.1	175014	175164	-	S	NCU15001	5.10698
CM002236.1	177902	178052	-	SU	NCU08072	2.43805
CM002236.1	178433	178583	+	SS	NCU08072	4.14254
CM002236.1	193023	193173	+	U	NCU08079	9.154
CM002236.1	220839	220989	-	U	NCU08087	5.74727
CM002236.1	228893	229043	-	SU	NCU08090	4.76061
CM002236.1	229345	229495	+	US	NCU08090	3.7666
CM002236.1	230170	230320	+	UU	NCU08090	3.94205
CM002236.1	231467	231617	+	SU	NCU10622	2.28597
CM002236.1	236130	236280	-	SS	NCU08092	1.44191
CM002236.1	237615	237765	+	S	NCU08093	1.72566
CM002236.1	238875	239025	-	SS	NCU08094	2.68508
CM002236.1	239143	239293	+	SS	NCU08094	3.74711
CM002236.1	239423	239573	-	S	NCU08094	1.41848
CM002236.1	252737	252887	-	UU	NCU08098	3.31694
CM002236.1	253017	253167	+	UU	NCU08098	3.16628
CM002236.1	254308	254458	-	SS	NCU08098	3.05495
CM002236.1	254719	254869	+	SU	NCU08099	1.57348
CM002236.1	256895	257045	+	U	NCU08101	2.04372
CM002236.1	261435	261585	+	U	NCU15003	3.04659
CM002236.1	266657	266807	-	U	NCU08103	2.19357
CM002236.1	267021	267171	-	U	NCU08103	4.38894
CM002236.1	289150	289300	-	U	NCU08105	2.6037
CM002236.1	298971	299121	-	U	NCU08107	2.73187
CM002236.1	300534	300684	+	S	NCU08109	0.514573
CM002236.1	308428	308578	-	SS	NCU08110	1.41221
CM002236.1	308953	309103	+	SU	NCU08111	1.15638
CM002236.1	334633	334783	-	S	NCU08117	3.26506
CM002236.1	339218	339368	-	S	pex1	2.68935
CM002236.1	340002	340152	+	S	NCU08119	2.05663
CM002236.1	345342	345492	-	SS	NCU08120	2.65851
CM002236.1	345701	345851	+	SS	NCU08121	2.46039
CM002236.1	351642	351792	-	SS	NCU16310	3.56783
CM002236.1	352363	352513	-	S	NCU10647	2.54432
CM002236.1	352803	352953	-	S	NCU10647	4.53057
CM002236.1	353817	353967	-	UU	NCU10647	3.05495
CM002236.1	354110	354260	-	UU	NCU10647	3.33498
CM002236.1	354637	354787	+	UU	NCU07509	4.48243
CM002236.1	355112	355262	+	SU	NCU07509	4.3902
CM002236.1	356118	356268	-	US	NCU07509	2.98908
CM002236.1	356441	356591	+	SU	NCU07509	2.94933
CM002236.1	367341	367491	-	S	NCU07507	4.8719
CM002236.1	368031	368181	+	S	NCU07506	0.87382
CM002236.1	370111	370261	-	U	NCU07506	3.78046
CM002236.1	380678	380828	-	S	NCU07505	1.92667
CM002236.1	383867	384017	-	S	major	3.177
CM002236.1	385579	385729	+	SU	major	5.97676
CM002236.1	385941	386091	+	SS	major	5.89799
CM002236.1	386725	386875	+	SS	NCU07503	4.53047
CM002236.1	388515	388665	-	SS	NCU07503	3.09676
CM002236.1	389184	389334	+	SU	NCU07502	3.29152
CM002236.1	389797	389947	+	S	NCU07502	2.35855
CM002236.1	392941	393091	+	U	NCU15004	2.2313
CM002236.1	406232	406382	-	SS	mus-40	4.74426
CM002236.1	406454	406604	+	SS	NCU07497	4.21977
CM002236.1	416052	416202	-	U	set-7	3.163
CM002236.1	416990	417140	-	US	NCU07495	2.84891
CM002236.1	417389	417539	+	SU	NCU07495	3.02785
CM002236.1	420040	420190	-	US	NCU15005	3.23903
CM002236.1	420157	420307	+	SU	NCU07494	3.60037
CM002236.1	423300	423450	-	SU	NCU07493	3.1189
CM002236.1	423577	423727	+	US	NCU07493	2.83996
CM002236.1	427877	428027	-	SU	NCU07492	5.32294
CM002236.1	428067	428217	+	US	NCU07492	3.51403
CM002236.1	428379	428529	-	UU	NCU07492	5.83186
CM002236.1	430848	430998	-	SU	NCU07491	2.41037
CM002236.1	431323	431473	+	US	NCU07491	4.79625
CM002236.1	432217	432367	+	UU	NCU07491	3.58393
CM002236.1	433025	433175	+	SU	NCU07491	4.74119
CM002236.1	434097	434247	+	SS	NCU07491	3.65177
CM002236.1	435220	435370	-	SS	pzl-1	7.32217
CM002236.1	435999	436149	-	SU	pzl-1	7.80745
CM002236.1	437251	437401	+	SU	pzl-1	6.15581
CM002236.1	437737	437887	+	SS	pzl-1	3.21529
CM002236.1	442057	442207	+	U	NCU15006	2.96068
CM002236.1	453435	453585	-	U	NCU07486	2.78031
CM002236.1	464479	464629	+	S	fr	2.34387
CM002236.1	469009	469159	-	S	NCU07482	1.52987
CM002236.1	469530	469680	+	US	NCU07482	4.39076
CM002236.1	470980	471130	-	U	NCU07482	5.24924
CM002236.1	472664	472814	-	U	NCU07481	4.37128
CM002236.1	474358	474508	+	S	NCU07481	4.33821
CM002236.1	493720	493870	-	SU	NCU07478	2.60666
CM002236.1	500009	500159	-	SU	NCU07477	2.33164
CM002236.1	511618	511768	+	U	NCU07474	3.24945
CM002236.1	513720	513870	-	S	NCU07474	2.53777
CM002236.1	519052	519202	-	SS	NCU07473	3.29609
CM002236.1	519684	519834	+	SS	NCU07473	1.45919
CM002236.1	521495	521645	-	SS	NCU07472	2.36092
CM002236.1	521994	522144	+	SU	NCU07471	0.707077
CM002236.1	525802	525952	-	S	NCU07471	7.8663
CM002236.1	526655	526805	+	SU	NCU07468	4.1791
CM002236.1	528106	528256	-	SU	NCU07468	4.82254
CM002236.1	528990	529140	+	SU	NCU07468	5.71611
CM002236.1	530590	530740	+	SU	NCU07468	4.06342
CM002236.1	533934	534084	-	SU	NCU07467	3.26555
CM002236.1	534945	535095	-	UU	NCU07467	3.9566
CM002236.1	536034	536184	+	SU	NCU07467	3.76311
CM002236.1	538520	538670	-	SS	NCU07466	2.54861
CM002236.1	538915	539065	+	SS	NCU07465	4.71387
CM002236.1	539389	539539	+	SU	NCU07465	4.41698
CM002236.1	539723	539873	-	SS	NCU07465	1.88427
CM002236.1	539951	540101	+	SS	NCU07465	1.45176
CM002236.1	552854	553004	+	SU	mob-2b	4.77272
CM002236.1	555297	555447	-	S	prm-1	1.32613
CM002236.1	556077	556227	+	S	prm-1	1.05495
CM002236.1	562689	562839	-	SS	NCU07458	4.40691
CM002236.1	563208	563358	-	SS	NCU07457	4.83643
CM002236.1	563633	563783	+	SU	NCU07457	2.14076
CM002236.1	567087	567237	-	SU	rib-5	1.71019
CM002236.1	573647	573797	-	UU	NCU07454	4.59265
CM002236.1	574325	574475	+	SU	NCU07453	5.05363
CM002236.1	577486	577636	-	S	mig-2	4.92175
CM002236.1	581311	581461	-	S	NCU07451	1.58969
CM002236.1	582202	582352	+	S	NCU07450	2.31708
CM002236.1	591177	591327	-	U	NCU07448	3.0072
CM002236.1	596209	596359	-	SS	DUF803	2.34823
CM002236.1	596500	596650	+	SS	DUF803	3.5527
CM002236.1	596908	597058	-	SU	DUF803	5.05235
CM002236.1	596921	597071	+	US	DUF803	3.31694
CM002236.1	597262	597412	+	SU	vma-4	3.70377
CM002236.1	597775	597925	+	SS	vma-4	1.66072
CM002236.1	602285	602435	+	SS	NCU07445	4.04694
CM002236.1	602309	602459	-	SS	NCU07445	5.15968
CM002236.1	602676	602826	+	SS	NCU07445	6.76698
CM002236.1	603679	603829	-	UU	NCU07445	5.53616
CM002236.1	604489	604639	-	UU	NCU07445	4.51894
CM002236.1	604834	604984	+	UU	NCU07445	5.0871
CM002236.1	608185	608335	-	UU	NCU07443	4.23955
CM002236.1	608774	608924	+	S	NCU07443	4.29457
CM002236.1	615445	615595	-	SS	NCU07442	6.18233
CM002236.1	615717	615867	+	SU	NCU07442	3.33635
CM002236.1	617933	618083	-	SS	NCU07442	0.969029
CM002236.1	618526	618676	-	S	NCU07441	3.23717
CM002236.1	619106	619256	+	U	NCU07441	5.64155
CM002236.1	624799	624949	-	SS	mus-38	4.76621
CM002236.1	625176	625326	+	SS	NCU07439	2.17774
CM002236.1	625954	626104	-	SS	NCU07438	3.43069
CM002236.1	626390	626540	+	SS	NCU07438	5.51025
CM002236.1	632064	632214	-	SS	NCU07437	1.17494
CM002236.1	632540	632690	+	SS	NCU07436	1.96539
CM002236.1	634264	634414	+	SS	NCU07435	2.81293
CM002236.1	645814	645964	-	S	pls-1	2.85663
CM002236.1	646539	646689	+	SS	pls-1	5.87177
CM002236.1	649106	649256	+	S	pls-1	4.54154
CM002236.1	649914	650064	-	SU	NCU07430	6.12864
CM002236.1	650335	650485	-	SU	NCU07430	5.92405
CM002236.1	651408	651558	+	S	NCU07430	4.57682
CM002236.1	651911	652061	-	SU	NCU07430	5.52547
CM002236.1	652190	652340	+	UU	NCU07430	3.28029
CM002236.1	653432	653582	+	S	NCU07430	2.81157
CM002236.1	655338	655488	-	SU	NCU07430	1.84701
CM002236.1	656357	656507	+	UU	NCU07429	3.7666
CM002236.1	657366	657516	+	U	NCU07429	1.98451
CM002236.1	662477	662627	+	SS	tcu-3	0.769028
CM002236.1	663474	663624	-	S	tcu-3	4.27159
CM002236.1	664215	664365	+	S	tcu-3	4.84587
CM002236.1	696613	696763	+	U	NCU10006	3.33485
CM002236.1	700839	700989	-	S	NCU10006	2.15718
CM002236.1	701368	701518	-	S	NCU10006	3.16475
CM002236.1	701709	701859	-	SS	NCU10006	3.85928
CM002236.1	702066	702216	+	SS	NCU10006	2.74029
CM002236.1	702249	702399	-	S	NCU10006	3.44524
CM002236.1	703291	703441	+	UU	NCU10006	4.54663
CM002236.1	703790	703940	+	SS	NCU10006	5.30101
CM002236.1	704119	704269	-	SS	NCU10006	5.6309
CM002236.1	705744	705894	+	S	NCU10006	3.75947
CM002236.1	706400	706550	-	S	NCU10006	1.39343
CM002236.1	707206	707356	-	SU	acu-9	4.51215
CM002236.1	707528	707678	+	SS	acu-9	2.98786
CM002236.1	708100	708250	+	SS	acu-9	3.04626
CM002236.1	708746	708896	-	S	acu-9	2.8262
CM002236.1	713074	713224	-	S	acu-9	1.30085
CM002236.1	714175	714325	+	U	acu-9	3.72296
CM002236.1	715633	715783	+	U	acu-9	2.4416
CM002236.1	719090	719240	-	S	tca-14	5.54476
CM002236.1	725969	726119	-	US	NCU09065	3.2032
CM002236.1	726234	726384	+	SU	NCU09065	3.07959
CM002236.1	730400	730550	-	SS	NCU09065	4.78995
CM002236.1	730840	730990	+	SS	NCU09065	2.76468
CM002236.1	731185	731335	-	SS	NCU09065	5.18962
CM002236.1	731573	731723	-	SS	NCU09065	4.19532
CM002236.1	731974	732124	+	SS	NCU09065	5.21286
CM002236.1	732177	732327	-	SS	NCU09065	4.52578
CM002236.1	733147	733297	+	SS	NCU09065	3.71764
CM002236.1	733609	733759	-	SS	NCU09066	2.65699
CM002236.1	734499	734649	+	SS	NCU09066	6.20819
CM002236.1	737252	737402	-	SU	NCU09066	6.02637
CM002236.1	737644	737794	+	SU	NCU09066	5.72675
CM002236.1	738242	738392	-	SS	NCU09066	5.22283
CM002236.1	738589	738739	+	SS	NCU09066	4.52268
CM002236.1	738850	739000	-	SU	NCU09066	4.63048
CM002236.1	739808	739958	+	SS	NCU09066	4.95816
CM002236.1	739867	740017	-	SS	NCU09066	6.25381
CM002236.1	740506	740656	+	SS	NCU09066	4.49436
CM002236.1	740822	740972	-	SU	NCU09066	4.95502
CM002236.1	742188	742338	+	SU	nit-2	5.29571
CM002236.1	742262	742412	-	SS	nit-2	5.00767
CM002236.1	750009	750159	-	SS	NCU09069	5.24105
CM002236.1	750420	750570	+	SS	NCU09069	3.76167
CM002236.1	751125	751275	+	SS	NCU09069	4.95292
CM002236.1	751485	751635	+	S	NCU09070	1.99014
CM002236.1	752441	752591	-	SU	NCU09070	2.94657
CM002236.1	753110	753260	+	S	dbf2	4.83381
CM002236.1	753424	753574	+	SS	dbf2	1.51874
CM002236.1	756868	757018	+	SS	NCU09072	2.80336
CM002236.1	760203	760353	+	U	NCU09072	5.02405
CM002236.1	763634	763784	+	U	NCU09073	3.29152
CM002236.1	766979	767129	-	SS	NCU09075	3.28354
CM002236.1	770180	770330	-	SS	NCU09076	2.88526
CM002236.1	770687	770837	+	SS	NCU09077	3.89263
CM002236.1	777891	778041	-	SS	NCU09079	5.29397
CM002236.1	778626	778776	+	SS	NCU09079	7.20265
CM002236.1	779296	779446	-	SS	NCU09079	2.11336
CM002236.1	779601	779751	-	SS	NCU09079	4.53881
CM002236.1	781193	781343	-	SS	NCU09079	6.56407
CM002236.1	782182	782332	+	SU	NCU09079	7.62911
CM002236.1	782635	782785	+	SS	NCU09079	6.28124
CM002236.1	782849	782999	-	SS	NCU09079	5.24151
CM002236.1	784388	784538	+	SS	NCU09079	5.80066
CM002236.1	784859	785009	-	SU	NCU09079	6.35974
CM002236.1	787388	787538	-	SU	NCU09080	6.65092
CM002236.1	788528	788678	+	UU	NCU09080	4.96379
CM002236.1	802213	802363	-	SS	NCU09084	7.26763
CM002236.1	802662	802812	+	SS	NCU09084	8.60205
CM002236.1	803103	803253	-	SS	NCU09084	6.5635
CM002236.1	803430	803580	-	SS	NCU09084	7.48514
CM002236.1	804793	804943	-	SS	NCU09084	6.15361
CM002236.1	805963	806113	+	SS	NCU14002	6.7886
CM002236.1	806440	806590	-	SS	NCU14002	3.41705
CM002236.1	806958	807108	+	SS	NCU14002	4.58657
CM002236.1	807364	807514	-	SS	NCU14002	3.05075
CM002236.1	808329	808479	+	SS	NCU09085	2.88722
CM002236.1	812073	812223	-	SS	NCU16318	3.37335
CM002236.1	812472	812622	+	SS	NCU16318	3.39311
CM002236.1	812746	812896	-	SS	NCU16318	6.75534
CM002236.1	813265	813415	+	SS	NCU16318	3.07313
CM002236.1	813784	813934	+	SS	NCU16318	4.7005
CM002236.1	820862	821012	-	S	NCU09088	4.76129
CM002236.1	821226	821376	-	SS	NCU09088	5.78308
CM002236.1	821645	821795	+	SS	NCU09089	0.950389
CM002236.1	826116	826266	-	SS	NCU09090	2.86685
CM002236.1	828915	829065	-	SS	NCU09091	3.02428
CM002236.1	829215	829365	+	SS	NCU09092	3.85523
CM002236.1	837698	837848	-	US	NCU09094	3.48316
CM002236.1	837934	838084	+	SU	NCU09095	4.79726
CM002236.1	840138	840288	-	UU	NCU09096	5.08199
CM002236.1	841070	841220	+	S	NCU09096	4.16409
CM002236.1	842186	842336	-	SS	NCU09096	3.27915
CM002236.1	842633	842783	+	US	NCU09097	5.15214
CM002236.1	843160	843310	-	US	NCU09097	4.10472
CM002236.1	843461	843611	+	SS	NCU09097	3.57731
CM002236.1	849556	849706	-	S	NCU09098	4.14621
CM002236.1	850239	850389	+	SS	NCU09098	4.30925
CM002236.1	855050	855200	-	SU	NCU09100	2.63941
CM002236.1	855399	855549	+	SU	NCU09101	4.24124
CM002236.1	855568	855718	-	US	NCU09101	5.03228
CM002236.1	855875	856025	+	SS	NCU09101	4.27029
CM002236.1	872194	872344	-	S	NCU09104	3.48944
CM002236.1	924829	924979	+	U	NCU16320	2.18202
CM002236.1	925401	925551	+	SU	NCU16320	2.93123
CM002236.1	930455	930605	-	S	NCU02187	3.39386
CM002236.1	931168	931318	+	SU	NCU02187	8.16305
CM002236.1	932158	932308	+	SS	NCU02187	4.06086
CM002236.1	937007	937157	-	U	NCU14003	4.76075
CM002236.1	938458	938608	+	S	chit-1	6.16749
CM002236.1	938806	938956	+	S	chit-1	1.55935
CM002236.1	939422	939572	+	S	chit-1	1.51418
CM002236.1	944745	944895	-	U	NCU02183	3.42279
CM002236.1	945404	945554	-	US	NCU02183	5.05235
CM002236.1	946149	946299	-	SS	NCU02183	3.13999
CM002236.1	946387	946537	+	SS	NCU02183	3.65163
CM002236.1	946828	946978	-	SS	NCU02183	3.9877
CM002236.1	947167	947317	+	SS	NCU02183	5.37783
CM002236.1	948020	948170	+	SS	NCU02183	4.17098
CM002236.1	948280	948430	-	SS	NCU02183	1.63982
CM002236.1	948839	948989	+	SS	NCU02183	2.79286
CM002236.1	949319	949469	-	SU	NCU02183	4.65827
CM002236.1	950428	950578	+	U	NCU02183	6.8283
CM002236.1	950903	951053	-	UU	NCU02183	3.10209
CM002236.1	955053	955203	-	SS	NCU02181	1.90124
CM002236.1	955567	955717	+	SS	NCU02181	2.48013
CM002236.1	959859	960009	-	SS	NCU14004	7.18999
CM002236.1	960550	960700	+	SS	NCU14004	6.53914
CM002236.1	961251	961401	+	SS	NCU14004	2.93659
CM002236.1	962083	962233	-	SS	NCU14004	5.2572
CM002236.1	962400	962550	+	SS	NCU14004	2.80671
CM002236.1	978898	979048	+	SS	NCU02176	3.29665
CM002236.1	981083	981233	-	S	NCU15008	0.623771
CM002236.1	981548	981698	-	SS	NCU16323	4.89016
CM002236.1	981828	981978	+	SS	NCU16323	4.75256
CM002236.1	982258	982408	+	SS	NCU16323	4.56832
CM002236.1	982661	982811	-	SU	NCU16323	6.49535
CM002236.1	983743	983893	-	SS	NCU02175	6.98921
CM002236.1	984220	984370	+	SS	NCU02175	2.01702
CM002236.1	988095	988245	+	S	NCU15009	2.51793
CM002236.1	989068	989218	-	SS	NCU16325	2.46404
CM002236.1	989660	989810	-	SS	NCU16325	3.39504
CM002236.1	989851	990001	+	SS	NCU16325	4.46078
CM002236.1	990761	990911	-	SU	NCU02174	3.49629
CM002236.1	991373	991523	-	US	NCU02174	5.4425
CM002236.1	991605	991755	+	SU	NCU02174	4.71971
CM002236.1	992048	992198	+	SS	NCU02174	3.99143
CM002236.1	995765	995915	-	UU	NCU02173	4.40528
CM002236.1	996234	996384	+	SU	NCU02173	4.7519
CM002236.1	1002318	1002468	-	U	NCU15010	1.21186
CM002236.1	1006811	1006961	-	SU	NCU02172	4.82676
CM002236.1	1008238	1008388	+	SU	NCU02171	4.02596
CM002236.1	1008806	1008956	-	SU	NCU02171	3.53286
CM002236.1	1009074	1009224	+	UU	NCU02171	4.28392
CM002236.1	1009491	1009641	-	UU	NCU02171	3.41684
CM002236.1	1009803	1009953	+	UU	NCU02171	5.37527
CM002236.1	1010767	1010917	-	SU	NCU02171	3.48316
CM002236.1	1011098	1011248	+	UU	NCU02171	3.26962
CM002236.1	1018629	1018779	-	S	NCU02169	5.44691
CM002236.1	1019616	1019766	+	S	NCU02168	2.13509
CM002236.1	1022925	1023075	-	SS	krev-1	3.0543
CM002236.1	1023624	1023774	+	SS	krev-1	3.02507
CM002236.1	1024385	1024535	-	SS	krev-1	2.02542
CM002236.1	1025038	1025188	+	SS	krev-1	3.9592
CM002236.1	1026173	1026323	+	SU	krev-1	4.64044
CM002236.1	1030486	1030636	-	SU	NCU16327	4.29555
CM002236.1	1030924	1031074	+	SS	NCU16327	8.2457
CM002236.1	1031462	1031612	-	SS	NCU16327	2.97659
CM002236.1	1037922	1038072	-	SS	NCU02164	4.45219
CM002236.1	1038486	1038636	+	SU	NCU02164	2.79296
CM002236.1	1042437	1042587	+	SU	NCU02162	1.12523
CM002236.1	1046214	1046364	-	SU	cen-T	3.87286
CM002236.1	1047218	1047368	-	UU	cen-T	3.07866
CM002236.1	1048002	1048152	-	US	rac-1	2.89724
CM002236.1	1048357	1048507	+	SU	rac-1	2.70959
CM002236.1	1052589	1052739	-	SS	NCU02159	4.72239
CM002236.1	1056782	1056932	+	SS	NCU02157	4.69141
CM002236.1	1061563	1061713	-	SS	NCU02155	4.49686
CM002236.1	1061862	1062012	+	SS	NCU16328	1.47102
CM002236.1	1063020	1063170	-	SS	NCU16329	4.91063
CM002236.1	1063471	1063621	+	SS	NCU16329	1.74608
CM002236.1	1066897	1067047	-	SU	NCU02153	2.54221
CM002236.1	1067224	1067374	+	SS	NCU02153	2.8262
CM002236.1	1070852	1071002	-	S	NCU02152	1.41803
CM002236.1	1071204	1071354	-	SS	NCU02152	1.98074
CM002236.1	1071643	1071793	+	SS	NCU02152	1.60668
CM002236.1	1074272	1074422	-	SS	NCU02151	3.1539
CM002236.1	1074712	1074862	+	SS	NCU02151	0.942645
CM002236.1	1076851	1077001	-	SS	NCU02150	2.36324
CM002236.1	1076952	1077102	+	SS	NCU02150	2.17454
CM002236.1	1077342	1077492	-	SS	NCU02150	2.55366
CM002236.1	1077666	1077816	+	SS	NCU02150	3.45507
CM002236.1	1078549	1078699	-	SU	cyt-1	1.99136
CM002236.1	1079398	1079548	+	S	NCU02148	2.941
CM002236.1	1083274	1083424	-	SU	NCU16330	3.87319
CM002236.1	1083774	1083924	+	SS	NCU02147	4.82401
CM002236.1	1083793	1083943	-	SS	NCU02147	4.8007
CM002236.1	1091296	1091446	-	U	NCU02145	3.92643
CM002236.1	1092785	1092935	-	U	NCU10687	6.7114
CM002236.1	1094063	1094213	-	UU	NCU10687	3.29278
CM002236.1	1094372	1094522	+	SU	NCU10687	3.15643
CM002236.1	1094767	1094917	+	S	NCU10687	5.50057
CM002236.1	1099754	1099904	-	U	NCU02144	2.65778
CM002236.1	1100166	1100316	-	U	NCU02144	4.51905
CM002236.1	1101621	1101771	-	SS	NCU02144	6.38619
CM002236.1	1101868	1102018	+	SU	NCU02144	5.57724
CM002236.1	1104551	1104701	-	UU	NCU02143	2.96547
CM002236.1	1106900	1107050	+	SS	NCU02142	1.06241
CM002236.1	1109499	1109649	+	US	NCU02142	2.9542
CM002236.1	1113691	1113841	-	U	NCU02139	2.98908
CM002236.1	1119668	1119818	-	SS	NCU02139	4.26449
CM002236.1	1120017	1120167	+	SS	NCU02139	2.2497
CM002236.1	1120550	1120700	+	SS	NCU02139	2.13773
CM002236.1	1121049	1121199	+	SS	NCU02139	4.11106
CM002236.1	1122951	1123101	-	SU	NCU02138	2.97274
CM002236.1	1124500	1124650	+	SS	NCU02137	2.27195
CM002236.1	1128878	1129028	-	SS	NCU02136	5.08738
CM002236.1	1129310	1129460	+	SS	NCU02136	4.77765
CM002236.1	1130190	1130340	+	SS	NCU02136	4.02774
CM002236.1	1133822	1133972	-	SU	NCU02134	4.6643
CM002236.1	1136281	1136431	-	SS	sod-1	1.11975
CM002236.1	1136618	1136768	+	US	sod-1	4.28392
CM002236.1	1137988	1138138	+	SU	NCU02132	4.84606
CM002236.1	1139008	1139158	-	SS	NCU02132	5.94101
CM002236.1	1139573	1139723	+	SU	rgf3	4.30137
CM002236.1	1150022	1150172	-	SU	NCU02130	6.31108
CM002236.1	1150499	1150649	+	SU	NCU02130	3.80824
CM002236.1	1150799	1150949	+	SU	NCU02130	3.03065
CM002236.1	1151391	1151541	+	SS	NCU02130	4.1291
CM002236.1	1151808	1151958	+	SS	NCU02130	3.59924
CM002236.1	1158596	1158746	-	S	NCU02127	1.75242
CM002236.1	1165159	1165309	-	US	NCU02124	2.67225
CM002236.1	1165497	1165647	+	SU	NCU02124	5.72792
CM002236.1	1166826	1166976	+	S	NCU15011	2.69945
CM002236.1	1169147	1169297	-	SU	NCU02123	6.47047
CM002236.1	1169800	1169950	+	S	NCU02122	5.12244
CM002236.1	1175800	1175950	-	S	NCU02121	3.91008
CM002236.1	1176684	1176834	-	UU	NCU02121	3.70377
CM002236.1	1177681	1177831	+	SU	NCU10232	2.99337
CM002236.1	1181478	1181628	-	SU	NCU10232	2.65778
CM002236.1	1181836	1181986	-	U	NCU10232	3.59585
CM002236.1	1186477	1186627	+	S	NCU02120	2.67225
CM002236.1	1187029	1187179	+	SS	NCU02120	2.73187
CM002236.1	1187757	1187907	+	SS	NCU02120	1.92667
CM002236.1	1196766	1196916	-	SS	NCU02119	4.09691
CM002236.1	1197123	1197273	-	SU	NCU02119	3.88536
CM002236.1	1197678	1197828	+	SU	NCU02118	2.07751
CM002236.1	1199557	1199707	-	SU	NCU02117	4.8515
CM002236.1	1199927	1200077	+	SU	NCU02117	5.11153
CM002236.1	1200410	1200560	+	SS	NCU02117	1.96387
CM002236.1	1203024	1203174	-	SS	NCU02115	3.9047
CM002236.1	1203177	1203327	+	SS	NCU02115	3.19296
CM002236.1	1211985	1212135	-	U	NCU02115	3.73552
CM002236.1	1213982	1214132	+	UU	NCU02115	3.67016
CM002236.1	1215137	1215287	+	SS	NCU02115	3.12997
CM002236.1	1217491	1217641	-	SS	NCU02115	6.49689
CM002236.1	1217818	1217968	+	SS	NCU02114	3.4806
CM002236.1	1218438	1218588	-	SU	NCU02114	6.21325
CM002236.1	1218773	1218923	+	US	NCU02114	2.50177
CM002236.1	1218848	1218998	-	SU	NCU02114	5.13372
CM002236.1	1229378	1229528	-	UU	NCU02114	3.48964
CM002236.1	1230401	1230551	+	SU	NCU02114	3.55616
CM002236.1	1230654	1230804	+	SS	NCU02114	2.92606
CM002236.1	1230729	1230879	-	SS	NCU02114	3.59665
CM002236.1	1231095	1231245	+	SS	NCU02114	2.64012
CM002236.1	1231386	1231536	-	SS	NCU02114	3.42392
CM002236.1	1231677	1231827	-	SS	NCU02114	4.71616
CM002236.1	1232108	1232258	+	SS	NCU02114	2.15639
CM002236.1	1239402	1239552	-	S	NCU02113	0.699178
CM002236.1	1239749	1239899	-	SS	NCU02113	3.3252
CM002236.1	1240152	1240302	+	SS	NCU02112	3.53085
CM002236.1	1251192	1251342	-	S	NCU02111	2.05842
CM002236.1	1251769	1251919	+	SU	NCU02111	2.79092
CM002236.1	1252030	1252180	-	SS	NCU02111	4.70044
CM002236.1	1252358	1252508	+	SS	NCU02111	4.49311
CM002236.1	1253178	1253328	-	S	nox-1	1.78967
CM002236.1	1253896	1254046	+	SU	nox-1	4.1622
CM002236.1	1254478	1254628	+	S	nox-1	3.68561
CM002236.1	1257149	1257299	-	SU	NCU02109	4.35705
CM002236.1	1257722	1257872	+	SS	NCU02109	3.18629
CM002236.1	1260779	1260929	-	S	NCU02108	3.91112
CM002236.1	1261173	1261323	-	SU	NCU02108	3.77504
CM002236.1	1264417	1264567	+	SS	NCU02106	4.50561
CM002236.1	1267735	1267885	-	SS	NCU02105	4.30518
CM002236.1	1268083	1268233	+	SS	NCU02104	2.37825
CM002236.1	1270052	1270202	-	SS	NCU02103	3.42817
CM002236.1	1270157	1270307	+	US	NCU02103	4.15395
CM002236.1	1270340	1270490	-	SU	NCU02103	6.92391
CM002236.1	1270891	1271041	+	SU	NCU02103	1.51252
CM002236.1	1277715	1277865	+	S	NCU11212	1.21906
CM002236.1	1278571	1278721	-	SU	NCU11212	2.57413
CM002236.1	1279346	1279496	+	SU	NCU11211	4.3638
CM002236.1	1279531	1279681	-	SS	NCU11211	5.32208
CM002236.1	1280229	1280379	+	SS	NCU11211	5.13139
CM002236.1	1281678	1281828	-	SS	NCU11211	6.05044
CM002236.1	1281901	1282051	+	SS	NCU11211	4.5492
CM002236.1	1282260	1282410	-	SU	NCU16333	5.28993
CM002236.1	1288027	1288177	+	SU	NCU02100	2.58496
CM002236.1	1291791	1291941	-	S	NCU11041	2.05831
CM002236.1	1292199	1292349	-	SS	NCU11041	4.24046
CM002236.1	1292460	1292610	+	SS	NCU11041	3.13935
CM002236.1	1292665	1292815	-	SS	NCU11041	4.5041
CM002236.1	1293089	1293239	-	SS	NCU11041	2.71772
CM002236.1	1293443	1293593	-	SS	NCU02099	6.8529
CM002236.1	1293760	1293910	+	SS	NCU02099	7.03654
CM002236.1	1294260	1294410	-	SS	NCU02099	4.29918
CM002236.1	1294475	1294625	+	SS	NCU02099	1.31929
CM002236.1	1296673	1296823	-	SS	NCU02098	5.87543
CM002236.1	1296763	1296913	+	SS	NCU02098	2.46812
CM002236.1	1300356	1300506	-	U	NCU02097	4.71118
CM002236.1	1301751	1301901	+	SS	NCU02097	2.39028
CM002236.1	1301810	1301960	-	SS	NCU02097	3.78998
CM002236.1	1302690	1302840	+	SU	NCU02096	2.98786
CM002236.1	1303060	1303210	-	SS	NCU02096	4.58916
CM002236.1	1303204	1303354	+	SS	NCU02096	3.93134
CM002236.1	1303775	1303925	+	SS	NCU02096	1.9831
CM002236.1	1304358	1304508	+	SS	NCU02096	3.25897
CM002236.1	1309537	1309687	-	SS	NCU02095	5.47473
CM002236.1	1310052	1310202	+	SS	NCU02095	1.03649
CM002236.1	1310597	1310747	-	SS	NCU14005	5.37829
CM002236.1	1311062	1311212	+	SS	NCU14005	2.2694
CM002236.1	1311105	1311255	-	SS	NCU14005	4.64863
CM002236.1	1311942	1312092	+	US	vad-2	3.07866
CM002236.1	1312425	1312575	+	SU	vad-2	4.29391
CM002236.1	1312689	1312839	-	SS	vad-2	5.3778
CM002236.1	1325114	1325264	-	U	NCU02092	4.78993
CM002236.1	1325573	1325723	-	SU	NCU02092	5.57756
CM002236.1	1327997	1328147	+	U	NCU02092	2.97659
CM002236.1	1328599	1328749	+	UU	NCU02092	4.88967
CM002236.1	1328967	1329117	+	SU	NCU02092	2.97659
CM002236.1	1329467	1329617	+	U	NCU02092	3.0163
CM002236.1	1331378	1331528	+	S	NCU02092	4.3766
CM002236.1	1335260	1335410	-	UU	NCU02092	2.4416
CM002236.1	1353267	1353417	-	US	gh47-7	4.07123
CM002236.1	1353510	1353660	+	SU	gh47-7	2.36843
CM002236.1	1360078	1360228	-	S	NCU02090	1.46677
CM002236.1	1360523	1360673	-	SS	NCU02090	5.86631
CM002236.1	1360851	1361001	+	US	NCU02090	2.92882
CM002236.1	1361478	1361628	+	SS	NCU02090	5.52888
CM002236.1	1361808	1361958	+	SU	NCU16334	2.76292
CM002236.1	1362788	1362938	+	SS	NCU16334	4.67305
CM002236.1	1363145	1363295	-	SS	NCU16334	5.01382
CM002236.1	1363251	1363401	+	SS	NCU16334	4.36261
CM002236.1	1368568	1368718	-	SS	NCU02089	3.67392
CM002236.1	1368962	1369112	+	SS	NCU02089	3.88536
CM002236.1	1376659	1376809	+	U	NCU15012	2.75935
CM002236.1	1379202	1379352	-	UU	NCU15012	4.09845
CM002236.1	1385240	1385390	-	S	NCU02086	3.39442
CM002236.1	1385710	1385860	-	S	NCU02086	3.94259
CM002236.1	1387635	1387785	+	S	NCU10903	2.49489
CM002236.1	1388154	1388304	-	SU	NCU10903	2.86434
CM002236.1	1390501	1390651	-	U	NCU10903	4.51488
CM002236.1	1391513	1391663	+	U	NCU10903	4.95047
CM002236.1	1392361	1392511	-	U	NCU02085	3.7666
CM002236.1	1393454	1393604	+	S	NCU02085	3.97833
CM002236.1	1395714	1395864	-	SS	NCU02085	2.11424
CM002236.1	1396061	1396211	+	SU	NCU02084	2.89399
CM002236.1	1407256	1407406	-	S	NCU02083	1.64024
CM002236.1	1407742	1407892	-	S	NCU02083	2.3325
CM002236.1	1408065	1408215	-	SU	NCU02083	4.12448
CM002236.1	1408611	1408761	+	SU	NCU02082	2.78036
CM002236.1	1416807	1416957	-	UU	NCU14006	4.9774
CM002236.1	1416999	1417149	+	UU	NCU14006	3.38876
CM002236.1	1418322	1418472	+	U	NCU14006	3.15704
CM002236.1	1420778	1420928	-	UU	NCU14006	5.58109
CM002236.1	1423751	1423901	-	S	NCU14006	2.8262
CM002236.1	1424601	1424751	-	U	NCU14006	3.37727
CM002236.1	1424990	1425140	-	U	NCU14006	3.41684
CM002236.1	1427356	1427506	+	SU	NCU02081	2.04947
CM002236.1	1431180	1431330	+	SU	NCU02080	2.74141
CM002236.1	1431725	1431875	+	SS	NCU02080	1.25529
CM002236.1	1435129	1435279	-	UU	NCU02080	3.73552
CM002236.1	1435443	1435593	+	UU	NCU02080	3.10936
CM002236.1	1437492	1437642	-	US	NCU02079	4.1791
CM002236.1	1437721	1437871	+	SU	NCU02079	3.30528
CM002236.1	1439364	1439514	-	SS	NCU02079	3.34921
CM002236.1	1449381	1449531	-	SS	NCU02076	1.74167
CM002236.1	1449974	1450124	-	SU	NCU02076	5.61608
CM002236.1	1450857	1451007	+	SU	hsp70-2	3.62929
CM002236.1	1451414	1451564	+	S	hsp70-2	2.44046
CM002236.1	1454386	1454536	-	SS	NCU02074	7.12227
CM002236.1	1454873	1455023	+	SS	NCU02074	1.62107
CM002236.1	1460159	1460309	-	SU	NCU02073	3.82328
CM002236.1	1460880	1461030	+	UU	NCU02073	4.59271
CM002236.1	1461616	1461766	-	S	NCU02071	2.60666
CM002236.1	1466876	1467026	-	SU	pex2	3.75947
CM002236.1	1467457	1467607	+	SU	NCU16336	2.78022
CM002236.1	1469821	1469971	-	SS	nup-9	2.655
CM002236.1	1470198	1470348	+	SS	nup-9	3.82803
CM002236.1	1481088	1481238	+	UU	NCU02068	4.6223
CM002236.1	1481600	1481750	+	SU	mdm12	2.56819
CM002236.1	1484596	1484746	-	SS	NCU11209	2.06367
CM002236.1	1484936	1485086	+	SS	NCU02066	2.68898
CM002236.1	1491694	1491844	-	S	NCU02065	1.88002
CM002236.1	1493147	1493297	-	S	NCU02064	2.27899
CM002236.1	1493786	1493936	+	SU	NCU02063	3.92731
CM002236.1	1501977	1502127	-	SS	NCU02061	4.65456
CM002236.1	1502404	1502554	+	SS	NCU02061	4.04345
CM002236.1	1504276	1504426	-	SS	NCU02060	2.88972
CM002236.1	1504721	1504871	-	SU	NCU02060	2.98786
CM002236.1	1505010	1505160	-	UU	NCU02060	4.19461
CM002236.1	1506176	1506326	+	S	NCU02059	4.43306
CM002236.1	1515397	1515547	-	S	NCU02057	2.2738
CM002236.1	1516552	1516702	-	SS	NCU02057	3.40739
CM002236.1	1516890	1517040	-	SS	NCU02057	3.81757
CM002236.1	1517163	1517313	+	SS	NCU02057	2.52983
CM002236.1	1517645	1517795	-	SS	NCU02057	3.61386
CM002236.1	1518168	1518318	-	SU	NCU02056	4.77158
CM002236.1	1518385	1518535	+	US	NCU02056	5.93666
CM002236.1	1519746	1519896	+	S	NCU02056	2.83968
CM002236.1	1522014	1522164	-	US	NCU02055	3.24945
CM002236.1	1522575	1522725	+	SU	NCU02055	2.36716
CM002236.1	1526386	1526536	-	SS	NCU02054	2.34387
CM002236.1	1526767	1526917	+	SS	mus-42	2.09617
CM002236.1	1538760	1538910	-	S	NCU02052	4.56777
CM002236.1	1541176	1541326	+	SS	NCU10806	1.14549
CM002236.1	1541930	1542080	-	SU	NCU10806	3.95385
CM002236.1	1543066	1543216	-	US	NCU02051	3.163
CM002236.1	1543352	1543502	+	SU	NCU02051	4.33872
CM002236.1	1555839	1555989	-	SS	NCU02049	4.68743
CM002236.1	1556570	1556720	+	US	NCU02049	3.201
CM002236.1	1556748	1556898	-	SU	NCU02049	4.73907
CM002236.1	1557197	1557347	+	UU	NCU02049	3.42728
CM002236.1	1557457	1557607	+	U	NCU02049	6.23285
CM002236.1	1558909	1559059	-	S	NCU02048	3.04659
CM002236.1	1559396	1559546	-	SS	NCU02048	3.61446
CM002236.1	1559863	1560013	+	SS	NCU02048	2.51793
CM002236.1	1567858	1568008	-	US	NCU02046	2.54376
CM002236.1	1568229	1568379	+	SU	NCU02046	2.52564
CM002236.1	1568975	1569125	-	S	NCU02046	2.8648
CM002236.1	1569321	1569471	-	SU	NCU02046	3.84543
CM002236.1	1569710	1569860	+	US	NCU02046	4.83903
CM002236.1	1570581	1570731	+	S	NCU02046	3.99611
CM002236.1	1575334	1575484	-	SS	NCU02044	0.68355
CM002236.1	1576337	1576487	-	SS	NCU02044	2.24255
CM002236.1	1577239	1577389	+	SS	NCU02043	2.2568
CM002236.1	1579477	1579627	-	S	NCU15014	3.99045
CM002236.1	1582564	1582714	-	SS	NCU02042	3.50369
CM002236.1	1583613	1583763	-	UU	NCU02042	6.4096
CM002236.1	1584682	1584832	-	UU	acw-11	3.69669
CM002236.1	1584983	1585133	-	UU	acw-11	3.26962
CM002236.1	1585932	1586082	+	SU	acw-11	4.80759
CM002236.1	1590455	1590605	-	S	NCU02039	6.17439
CM002236.1	1591037	1591187	+	SU	NCU02039	4.78299
CM002236.1	1595073	1595223	+	U	NCU02038	1.13636
CM002236.1	1599192	1599342	-	U	NCU15015	2.79307
CM002236.1	1607610	1607760	-	SS	NCU02036	5.40316
CM002236.1	1607868	1608018	+	SS	NCU02036	8.30296
CM002236.1	1610511	1610661	-	SU	NCU02035	7.48024
CM002236.1	1617539	1617689	-	S	NCU02033	1.65677
CM002236.1	1618066	1618216	+	US	NCU02033	1.8655
CM002236.1	1618743	1618893	+	U	NCU02033	3.24945
CM002236.1	1631903	1632053	-	SS	NCU02028	2.32364
CM002236.1	1632380	1632530	+	SS	NCU02027	2.42978
CM002236.1	1633666	1633816	-	SU	NCU02026	4.72998
CM002236.1	1634161	1634311	+	SU	NCU02026	4.04058
CM002236.1	1634556	1634706	+	S	NCU02026	3.91969
CM002236.1	1639504	1639654	-	SS	NCU02025	2.97466
CM002236.1	1640017	1640167	+	SS	NCU02024	2.44691
CM002236.1	1650239	1650389	+	U	NCU02021	3.68093
CM002236.1	1655039	1655189	-	S	NCU02020	3.09617
CM002236.1	1655603	1655753	-	SU	NCU02020	3.40434
CM002236.1	1657690	1657840	+	SU	NCU02019	5.13036
CM002236.1	1660510	1660660	+	SU	NCU02018	2.21607
CM002236.1	1661715	1661865	-	S	ada-2	0.604556
CM002236.1	1663035	1663185	+	SU	ada-2	2.45965
CM002236.1	1667336	1667486	-	US	NCU02015	6.07852
CM002236.1	1667917	1668067	+	SS	NCU02015	3.67901
CM002236.1	1674860	1675010	-	SS	NCU02013	1.36653
CM002236.1	1675258	1675408	+	SS	NCU02013	5.5116
CM002236.1	1679232	1679382	-	SU	NCU02012	3.10209
CM002236.1	1683723	1683873	-	SS	NCU02011	2.29382
CM002236.1	1684505	1684655	+	US	NCU02011	2.56619
CM002236.1	1685318	1685468	+	S	NCU02011	5.12789
CM002236.1	1688599	1688749	-	SS	leu-4	4.1153
CM002236.1	1689716	1689866	+	SS	leu-4	6.35138
CM002236.1	1690356	1690506	+	SS	leu-4	7.88656
CM002236.1	1694135	1694285	-	SS	FreB	5.86895
CM002236.1	1694966	1695116	+	SS	FreB	4.34857
CM002236.1	1695706	1695856	+	SS	NCU02008	3.65599
CM002236.1	1697743	1697893	+	SS	NCU02007	3.97339
CM002236.1	1699166	1699316	+	SS	NCU02006	2.76578
CM002236.1	1702529	1702679	-	SS	NCU02005	4.60759
CM002236.1	1702763	1702913	+	SS	NCU02005	3.86668
CM002236.1	1704264	1704414	-	S	NCU02005	2.31723
CM002236.1	1705309	1705459	+	SU	NCU02005	4.92175
CM002236.1	1706286	1706436	+	SS	NCU02004	1.55704
CM002236.1	1709077	1709227	-	UU	tef-1	7.67645
CM002236.1	1709494	1709644	-	UU	tef-1	6.64192
CM002236.1	1710520	1710670	-	SU	tef-1	5.98837
CM002236.1	1711197	1711347	-	US	tef-1	6.78599
CM002236.1	1711578	1711728	+	SS	tef-1	2.3035
CM002236.1	1718780	1718930	-	SS	NCU02002	2.86381
CM002236.1	1718940	1719090	+	SU	NCU02001	4.09039
CM002236.1	1721327	1721477	-	SS	NCU02000	2.80994
CM002236.1	1721700	1721850	+	SS	NCU01999	2.85592
CM002236.1	1728249	1728399	-	SU	NCU01998	2.94081
CM002236.1	1729345	1729495	-	UU	NCU01998	3.54151
CM002236.1	1733136	1733286	-	S	NCU01997	1.62922
CM002236.1	1733926	1734076	-	UU	NCU01997	3.2032
CM002236.1	1735421	1735571	+	SU	NCU14007	2.60666
CM002236.1	1736294	1736444	-	SU	NCU14007	3.88264
CM002236.1	1736819	1736969	+	SU	NCU01996	3.56716
CM002236.1	1737181	1737331	+	S	NCU01996	2.72862
CM002236.1	1745621	1745771	-	UU	NCU01994	3.8597
CM002236.1	1745856	1746006	+	UU	NCU01994	2.88989
CM002236.1	1746278	1746428	-	US	NCU01994	3.16993
CM002236.1	1746653	1746803	+	SU	NCU01994	4.72262
CM002236.1	1751251	1751401	-	SS	NCU01993	2.88244
CM002236.1	1751461	1751611	+	SS	NCU01993	2.8302
CM002236.1	1755269	1755419	-	S	NCU01992	2.3384
CM002236.1	1759031	1759181	-	SU	NCU01991	4.85285
CM002236.1	1759239	1759389	+	US	NCU01991	4.06674
CM002236.1	1759997	1760147	-	US	NCU01990	4.82896
CM002236.1	1760395	1760545	+	SU	NCU01990	4.85233
CM002236.1	1763276	1763426	-	SS	NCU01989	3.09388
CM002236.1	1763407	1763557	+	SU	NCU01989	2.17454
CM002236.1	1773636	1773786	-	SU	cys-11	3.84956
CM002236.1	1774306	1774456	+	SU	cys-11	6.63173
CM002236.1	1774734	1774884	-	US	cys-11	4.80577
CM002236.1	1775077	1775227	+	SS	cys-11	5.47008
CM002236.1	1779078	1779228	+	SU	NCU01984	4.09114
CM002236.1	1779640	1779790	+	S	NCU01984	3.01824
CM002236.1	1784920	1785070	-	SS	NCU01983	4.1159
CM002236.1	1785289	1785439	+	SS	NCU01982	2.90436
CM002236.1	1788582	1788732	-	S	NCU01981	1.37328
CM002236.1	1789235	1789385	+	S	NCU01980	5.37261
CM002236.1	1789828	1789978	+	SS	NCU01980	6.30981
CM002236.1	1802315	1802465	-	SS	NCU01977	4.84862
CM002236.1	1803238	1803388	+	S	NCU14008	5.96724
CM002236.1	1808991	1809141	-	SS	cia30	2.21346
CM002236.1	1809474	1809624	+	SU	cia30	1.42808
CM002236.1	1812928	1813078	-	SU	NCU01974	5.54306
CM002236.1	1813169	1813319	+	US	NCU01974	4.19461
CM002236.1	1813492	1813642	-	US	set-8	2.07544
CM002236.1	1813926	1814076	+	SU	set-8	2.9642
CM002236.1	1821038	1821188	-	S	NCU01972	2.43664
CM002236.1	1821473	1821623	-	UU	NCU01972	5.14241
CM002236.1	1823610	1823760	+	S	NCU01971	2.1722
CM002236.1	1825799	1825949	+	UU	NCU01970	5.4552
CM002236.1	1826164	1826314	+	UU	NCU01970	4.00311
CM002236.1	1827699	1827849	-	US	NCU01970	4.58861
CM002236.1	1829593	1829743	-	S	NCU01969	4.42059
CM002236.1	1830422	1830572	+	UU	NCU01969	3.00122
CM002236.1	1830769	1830919	-	UU	NCU01969	3.48964
CM002236.1	1831118	1831268	+	SU	NCU01968	3.96584
CM002236.1	1831670	1831820	-	SS	NCU01968	1.81684
CM002236.1	1832197	1832347	+	S	NCU01968	3.73964
CM002236.1	1835448	1835598	+	SU	NCU01967	3.43953
CM002236.1	1838386	1838536	-	SS	NCU01966	2.11681
CM002236.1	1838669	1838819	+	SS	NCU01966	3.91148
CM002236.1	1842522	1842672	-	SS	cyt-20	3.27163
CM002236.1	1843128	1843278	+	SS	NCU01964	7.30575
CM002236.1	1843472	1843622	+	SS	NCU01964	5.08165
CM002236.1	1844225	1844375	+	S	NCU01964	2.0526
CM002236.1	1847992	1848142	+	S	eat-6	4.56463
CM002236.1	1852533	1852683	-	SS	eat-5	4.11237
CM002236.1	1852987	1853137	+	SS	NCU01961	5.22196
CM002236.1	1861978	1862128	-	S	NCU14009	4.20223
CM002236.1	1862932	1863082	+	S	NCU14009	2.54735
CM002236.1	1863976	1864126	-	SU	NCU14009	1.84586
CM002236.1	1865059	1865209	-	UU	NCU01957	4.57717
CM002236.1	1865324	1865474	+	SU	NCU01957	6.75347
CM002236.1	1865788	1865938	+	SU	NCU01957	5.70577
CM002236.1	1872615	1872765	-	SU	eat-2	2.97893
CM002236.1	1873451	1873601	+	SU	NCU01955	4.64591
CM002236.1	1875259	1875409	+	SS	NCU15016	3.14296
CM002236.1	1877237	1877387	-	SU	NCU01954	1.13135
CM002236.1	1885976	1886126	-	SU	eat-3	6.52771
CM002236.1	1887160	1887310	+	UU	eat-3	4.34322
CM002236.1	1895451	1895601	+	SU	NCU01950	4.48784
CM002236.1	1898180	1898330	-	SS	un-16	4.77732
CM002236.1	1898410	1898560	+	SS	NCU01948	0.984225
CM002236.1	1900673	1900823	+	S	NCU01947	2.05478
CM002236.1	1905981	1906131	-	SS	NCU01945	4.33775
CM002236.1	1906412	1906562	+	SU	NCU01945	1.40357
CM002236.1	1908789	1908939	-	SU	NCU01945	5.16475
CM002236.1	1909144	1909294	-	SU	NCU01945	5.22283
CM002236.1	1909628	1909778	+	SU	NCU01944	3.83157
CM002236.1	1909948	1910098	+	S	NCU01944	3.37167
CM002236.1	1912837	1912987	-	SU	NCU01944	2.97757
CM002236.1	1913391	1913541	+	UU	NCU01944	3.03532
CM002236.1	1913878	1914028	+	UU	NCU01944	3.80824
CM002236.1	1914600	1914750	+	UU	NCU01944	3.31694
CM002236.1	1915730	1915880	-	UU	NCU01943	3.15704
CM002236.1	1916090	1916240	+	UU	NCU01943	2.4967
CM002236.1	1921514	1921664	-	US	NCU01942	5.342
CM002236.1	1921875	1922025	+	SU	NCU01942	5.62618
CM002236.1	1922343	1922493	-	S	NCU01942	4.25385
CM002236.1	1922807	1922957	-	SS	NCU01942	4.6957
CM002236.1	1923921	1924071	-	SS	NCU01942	4.66813
CM002236.1	1924081	1924231	+	SU	NCU01942	5.22894
CM002236.1	1924861	1925011	+	SS	NCU01942	4.87614
CM002236.1	1925042	1925192	-	SS	NCU01942	3.00373
CM002236.1	1925253	1925403	+	SS	NCU01942	6.28491
CM002236.1	1926365	1926515	-	SS	NCU01942	4.99095
CM002236.1	1926820	1926970	+	SS	NCU01942	4.23884
CM002236.1	1927475	1927625	-	SS	NCU01942	4.21251
CM002236.1	1927985	1928135	-	SU	NCU01942	4.65285
CM002236.1	1928785	1928935	-	UU	ptk-2	3.03729
CM002236.1	1929162	1929312	+	SU	ptk-2	6.38711
CM002236.1	1930301	1930451	-	SS	ptk-2	3.39959
CM002236.1	1930610	1930760	+	US	ptk-2	5.16813
CM002236.1	1931406	1931556	-	US	ptk-2	4.5601
CM002236.1	1931906	1932056	+	SU	ptk-2	3.5393
CM002236.1	1933164	1933314	+	SS	ptk-2	1.65578
CM002236.1	1936647	1936797	-	SS	ptk-2	2.65851
CM002236.1	1937091	1937241	-	SU	ptk-2	5.36387
CM002236.1	1937542	1937692	+	SS	ptk-2	6.27098
CM002236.1	1937710	1937860	-	US	ptk-2	3.55247
CM002236.1	1938882	1939032	-	SS	NCU01939	4.7854
CM002236.1	1939397	1939547	+	SS	NCU01939	2.23631
CM002236.1	1943842	1943992	-	SS	NCU01939	1.0921
CM002236.1	1944229	1944379	+	US	NCU01939	4.47966
CM002236.1	1944722	1944872	-	U	NCU01939	4.19516
CM002236.1	1947642	1947792	+	SU	NCU14010	5.74727
CM002236.1	1948119	1948269	+	S	NCU14010	1.90769
CM002236.1	1952158	1952308	-	SU	NCU01938	3.46613
CM002236.1	1952665	1952815	+	SU	NCU01938	3.36606
CM002236.1	1952824	1952974	-	US	NCU01938	6.37226
CM002236.1	1953481	1953631	+	SS	NCU01938	5.67406
CM002236.1	1953693	1953843	-	SS	NCU01938	2.4278
CM002236.1	1954167	1954317	+	SS	NCU01938	6.92656
CM002236.1	1954772	1954922	-	SS	NCU01938	4.42428
CM002236.1	1955187	1955337	+	SS	NCU01938	2.53867
CM002236.1	1958151	1958301	-	SU	polh	3.73423
CM002236.1	1958495	1958645	+	SS	NCU16343	3.94713
CM002236.1	1958940	1959090	+	S	NCU16343	3.66942
CM002236.1	1959462	1959612	+	S	NCU16343	2.00957
CM002236.1	1961832	1961982	-	SU	NCU01935	5.19928
CM002236.1	1962138	1962288	+	US	NCU01935	3.67243
CM002236.1	1965293	1965443	-	UU	NCU14011	2.54376
CM002236.1	1965526	1965676	+	UU	NCU14011	4.38102
CM002236.1	1969256	1969406	-	SU	NCU14011	2.18274
CM002236.1	1969695	1969845	-	SU	NCU14011	4.06885
CM002236.1	1970296	1970446	+	S	NCU14011	3.36606
CM002236.1	1974405	1974555	-	S	set-3	1.12607
CM002236.1	1976174	1976324	+	US	set-3	3.05832
CM002236.1	1980365	1980515	-	SS	NCU01931	1.82
CM002236.1	1980517	1980667	+	SS	NCU01931	1.97435
CM002236.1	1981790	1981940	-	S	NCU01931	2.28597
CM002236.1	1982588	1982738	-	US	NCU01930	2.62998
CM002236.1	1987616	1987766	-	S	NCU01929	4.15169
CM002236.1	1988171	1988321	+	SU	NCU01928	3.27421
CM002236.1	1991095	1991245	+	SU	NCU01927	1.33202
CM002236.1	1995138	1995288	-	SS	NCU14012	4.13996
CM002236.1	1995509	1995659	+	SS	NCU14012	3.35845
CM002236.1	1996004	1996154	-	S	NCU14012	3.08438
CM002236.1	1996408	1996558	-	SS	NCU14012	3.90938
CM002236.1	1997193	1997343	+	SS	NCU01926	3.92526
CM002236.1	2000746	2000896	-	S	NCU01926	2.41717
CM002236.1	2008026	2008176	-	UU	NCU01924	5.35446
CM002236.1	2008323	2008473	-	UU	NCU01924	4.49637
CM002236.1	2008883	2009033	+	SU	NCU01924	6.45644
CM002236.1	2009882	2010032	+	SS	NCU01923	4.2294
CM002236.1	2011347	2011497	+	SU	NCU01923	4.05722
CM002236.1	2012692	2012842	+	SS	NCU01923	5.82095
CM002236.1	2014202	2014352	-	SS	NCU01923	8.73607
CM002236.1	2014788	2014938	+	SS	NCU01923	3.82206
CM002236.1	2016277	2016427	+	SU	NCU01923	4.22596
CM002236.1	2016911	2017061	+	SS	NCU01923	4.17894
CM002236.1	2017631	2017781	+	S	NCU01922	5.6815
CM002236.1	2018570	2018720	-	SU	NCU01922	6.66121
CM002236.1	2020236	2020386	+	UU	NCU01922	4.7519
CM002236.1	2020428	2020578	-	UU	NCU01922	3.82136
CM002236.1	2020652	2020802	+	SU	NCU01922	5.39472
CM002236.1	2021568	2021718	+	SS	NCU01922	4.09691
CM002236.1	2021807	2021957	-	US	NCU01922	5.03754
CM002236.1	2022063	2022213	+	SU	NCU01922	5.69243
CM002236.1	2022392	2022542	-	SS	NCU01922	4.42105
CM002236.1	2022781	2022931	+	SS	NCU01922	4.54315
CM002236.1	2024792	2024942	-	S	NCU15017	2.18241
CM002236.1	2027264	2027414	+	U	NCU11201	4.35708
CM002236.1	2030425	2030575	-	S	NCU11200	3.07959
CM002236.1	2031114	2031264	-	S	NCU11200	3.12997
CM002236.1	2032026	2032176	+	SU	NCU01920	3.74282
CM002236.1	2035566	2035716	-	SS	NCU01919	2.74883
CM002236.1	2036052	2036202	+	SS	NCU01918	1.58875
CM002236.1	2042672	2042822	+	SU	NCU01916	5.2644
CM002236.1	2046610	2046760	-	S	NCU01914	1.29072
CM002236.1	2049288	2049438	-	SU	NCU01913	2.65195
CM002236.1	2050101	2050251	-	US	NCU01912	3.39751
CM002236.1	2050504	2050654	+	SU	NCU01912	5.40534
CM002236.1	2055591	2055741	-	SU	NCU01911	6.04636
CM002236.1	2056021	2056171	-	SU	NCU01911	4.4063
CM002236.1	2056629	2056779	-	UU	NCU01911	8.00432
CM002236.1	2056942	2057092	+	SU	NCU01911	7.06225
CM002236.1	2057569	2057719	+	SS	NCU01911	3.79417
CM002236.1	2068066	2068216	+	SS	NCU01910	5.13943
CM002236.1	2068581	2068731	-	SU	NCU01910	3.08674
CM002236.1	2069003	2069153	+	US	NCU01910	2.93204
CM002236.1	2069491	2069641	-	US	NCU01910	3.03065
CM002236.1	2069756	2069906	+	SS	NCU01910	0.487589
CM002236.1	2073523	2073673	-	SS	NCU01908	2.74523
CM002236.1	2074403	2074553	-	U	NCU01908	3.61369
CM002236.1	2075081	2075231	+	SU	NCU01907	3.10491
CM002236.1	2076907	2077057	-	SU	NCU01906	4.11291
CM002236.1	2077866	2078016	+	S	NCU01906	1.36127
CM002236.1	2081428	2081578	-	S	NCU01905	2.77535
CM002236.1	2082179	2082329	+	SU	NCU01904	3.36606
CM002236.1	2082491	2082641	+	S	NCU01904	3.30417
CM002236.1	2086318	2086468	-	SS	NCU16347	5.48169
CM002236.1	2086908	2087058	-	SU	NCU16347	4.52341
CM002236.1	2087407	2087557	+	SU	NCU16347	7.42384
CM002236.1	2088793	2088943	+	SS	NCU01902	4.24793
CM002236.1	2088883	2089033	-	SS	NCU01902	5.8877
CM002236.1	2089369	2089519	+	SS	NCU01901	4.26259
CM002236.1	2089684	2089834	-	SS	NCU01901	3.87603
CM002236.1	2090078	2090228	+	SS	NCU01901	5.36726
CM002236.1	2090428	2090578	+	S	NCU01901	3.19098
CM002236.1	2100737	2100887	-	SS	NCU16348	5.76148
CM002236.1	2101103	2101253	+	SS	NCU01898	6.98974
CM002236.1	2102107	2102257	+	SS	NCU01898	2.61148
CM002236.1	2104083	2104233	-	SS	NCU01898	5.45655
CM002236.1	2104188	2104338	+	SS	NCU01898	6.17844
CM002236.1	2105479	2105629	+	SS	NCU01897	7.09567
CM002236.1	2112549	2112699	+	SS	NCU01896	3.48601
CM002236.1	2112584	2112734	-	SS	NCU01896	5.11135
CM002236.1	2112990	2113140	+	SU	NCU01896	2.59145
CM002236.1	2113143	2113293	-	SU	NCU01896	4.05486
CM002236.1	2114053	2114203	+	SS	rrg-1	2.30192
CM002236.1	2114925	2115075	-	SS	rrg-1	3.20342
CM002236.1	2115378	2115528	+	SS	rrg-1	1.47243
CM002236.1	2118685	2118835	-	SS	NCU01894	4.46538
CM002236.1	2119039	2119189	+	SS	NCU01894	1.65657
CM002236.1	2123363	2123513	-	S	NCU01893	2.65194
CM002236.1	2124009	2124159	+	S	NCU01893	3.7763
CM002236.1	2124738	2124888	-	SS	NCU01893	2.71344
CM002236.1	2125577	2125727	-	SS	NCU01893	2.76919
CM002236.1	2125706	2125856	+	SS	NCU01893	2.87266
CM002236.1	2126015	2126165	-	SS	NCU01893	3.57816
CM002236.1	2126458	2126608	-	SU	NCU01893	5.14494
CM002236.1	2126806	2126956	+	US	NCU01893	5.44771
CM002236.1	2127530	2127680	-	U	NCU01893	4.04876
CM002236.1	2128739	2128889	+	SU	NCU01891	4.1235
CM002236.1	2129885	2130035	-	SS	NCU01891	2.40281
CM002236.1	2130365	2130515	+	US	NCU01891	6.32658
CM002236.1	2135535	2135685	+	SU	NCU01889	4.60038
CM002236.1	2141865	2142015	+	SS	NCU01888	4.46538
CM002236.1	2146131	2146281	-	SU	NCU01886	1.46891
CM002236.1	2146407	2146557	+	US	NCU01886	3.98834
CM002236.1	2146895	2147045	-	UU	NCU01886	6.00205
CM002236.1	2147076	2147226	+	SU	NCU01886	4.8802
CM002236.1	2147630	2147780	+	S	NCU01886	4.76224
CM002236.1	2151262	2151412	-	SS	NCU10570	3.88536
CM002236.1	2151698	2151848	-	SS	NCU10570	2.58218
CM002236.1	2151938	2152088	+	SS	NCU10570	3.0982
CM002236.1	2155824	2155974	-	SS	NCU01884	5.85364
CM002236.1	2156166	2156316	+	SU	NCU01883	5.41516
CM002236.1	2156288	2156438	-	US	NCU01883	4.12302
CM002236.1	2156495	2156645	+	SS	NCU01883	2.04052
CM002236.1	2159199	2159349	-	SS	NCU01883	4.74106
CM002236.1	2162351	2162501	-	S	NCU01882	2.03072
CM002236.1	2163698	2163848	+	UU	NCU01882	2.84419
CM002236.1	2164533	2164683	+	UU	NCU01882	2.75062
CM002236.1	2164889	2165039	-	US	NCU16349	4.75669
CM002236.1	2165209	2165359	+	SU	NCU16349	3.26821
CM002236.1	2166034	2166184	-	SU	NCU16349	5.45566
CM002236.1	2170412	2170562	-	SS	NCU01881	2.30501
CM002236.1	2170956	2171106	+	SS	NCU01881	2.70669
CM002236.1	2171255	2171405	-	SU	NCU01881	3.51282
CM002236.1	2171744	2171894	+	SU	NCU01881	3.34898
CM002236.1	2175863	2176013	-	SU	NCU01879	4.04019
CM002236.1	2176882	2177032	+	SU	NCU01878	5.12807
CM002236.1	2187090	2187240	-	S	NCU01874	2.45422
CM002236.1	2187578	2187728	-	S	NCU01874	3.48316
CM002236.1	2189114	2189264	+	SU	NCU16350	4.27979
CM002236.1	2193833	2193983	-	SS	NCU01873	2.57578
CM002236.1	2194252	2194402	-	S	NCU01873	1.60191
CM002236.1	2194840	2194990	-	US	NCU01871	4.00311
CM002236.1	2195195	2195345	+	SU	NCU01871	5.58566
CM002236.1	2195520	2195670	+	S	NCU01871	3.39718
CM002236.1	2195915	2196065	-	SS	NCU01872	3.34482
CM002236.1	2196511	2196661	+	SS	NCU01872	2.54661
CM002236.1	2203308	2203458	+	SU	NCU01869	2.27436
CM002236.1	2206029	2206179	-	SU	NCU01868	6.10041
CM002236.1	2206196	2206346	+	US	NCU01868	3.33498
CM002236.1	2211799	2211949	-	US	NCU01865	3.73552
CM002236.1	2212099	2212249	+	SU	NCU01865	3.43364
CM002236.1	2214825	2214975	-	SS	NCU14014	4.2046
CM002236.1	2215465	2215615	+	S	NCU14014	3.88759
CM002236.1	2216509	2216659	-	UU	NCU15018	6.11562
CM002236.1	2216905	2217055	+	UU	NCU15018	4.4063
CM002236.1	2217246	2217396	-	UU	NCU15018	4.12302
CM002236.1	2217835	2217985	-	UU	NCU15018	6.21587
CM002236.1	2219132	2219282	-	UU	NCU16352	4.59515
CM002236.1	2219440	2219590	+	UU	NCU16352	6.67005
CM002236.1	2220425	2220575	-	SS	NCU16352	4.2859
CM002236.1	2220845	2220995	+	SU	NCU16352	2.9971
CM002236.1	2222645	2222795	-	SS	NCU01863	6.44246
CM002236.1	2223889	2224039	+	SS	NCU01862	4.42148
CM002236.1	2234864	2235014	-	SS	nuo20.9	1.02791
CM002236.1	2235179	2235329	+	SS	NCU01858	2.19949
CM002236.1	2236903	2237053	+	SS	NCU01857	1.87192
CM002236.1	2242680	2242830	-	S	NCU01856	3.72196
CM002236.1	2243948	2244098	-	SS	NCU01856	2.63096
CM002236.1	2244596	2244746	-	SS	NCU01856	6.05024
CM002236.1	2244913	2245063	+	SS	NCU01856	4.23989
CM002236.1	2245869	2246019	+	US	NCU01856	5.83787
CM002236.1	2246417	2246567	+	UU	NCU16353	4.97381
CM002236.1	2248148	2248298	-	SU	NCU16353	6.58395
CM002236.1	2248674	2248824	+	SU	NCU16353	5.01704
CM002236.1	2250279	2250429	-	SS	NCU01855	3.67677
CM002236.1	2251402	2251552	+	SS	NCU01854	3.15891
CM002236.1	2253236	2253386	+	SS	NCU01854	3.08094
CM002236.1	2253796	2253946	+	S	NCU01853	3.95492
CM002236.1	2263560	2263710	+	S	pex16	2.65436
CM002236.1	2271276	2271426	+	U	NCU15019	4.9352
CM002236.1	2272911	2273061	-	S	NCU15019	5.95232
CM002236.1	2342904	2343054	+	U	NCU09971	4.04816
CM002236.1	2344219	2344369	+	SU	NCU09971	2.8137
CM002236.1	2346321	2346471	+	S	NCU09970	1.98443
CM002236.1	2348332	2348482	-	S	NCU15020	1.75981
CM002236.1	2350403	2350553	-	SU	NCU09972	4.65281
CM002236.1	2350879	2351029	+	SU	NCU09973	3.50822
CM002236.1	2355081	2355231	-	SS	NCU09974	3.20763
CM002236.1	2355251	2355401	+	SS	NCU09974	2.4416
CM002236.1	2355669	2355819	+	SS	NCU09975	3.02405
CM002236.1	2356033	2356183	+	SS	NCU09975	2.52609
CM002236.1	2363391	2363541	-	UU	NCU09977	2.84419
CM002236.1	2367445	2367595	+	U	NCU15021	3.48938
CM002236.1	2367932	2368082	-	U	NCU15021	3.42728
CM002236.1	2368546	2368696	+	SU	NCU09980	5.49112
CM002236.1	2381460	2381610	-	S	NCU09982	2.46878
CM002236.1	2408900	2409050	-	S	NCU02464	1.67103
CM002236.1	2409680	2409830	-	UU	NCU02466	4.76075
CM002236.1	2410006	2410156	+	UU	NCU02466	6.09107
CM002236.1	2410349	2410499	+	S	NCU02465	4.75434
CM002236.1	2411127	2411277	+	SS	NCU02465	2.15903
CM002236.1	2414720	2414870	-	SU	NCU02467	3.19273
CM002236.1	2415238	2415388	+	UU	NCU02467	4.02237
CM002236.1	2415847	2415997	-	UU	NCU02468	3.163
CM002236.1	2416546	2416696	+	S	NCU02468	1.93106
CM002236.1	2419688	2419838	-	S	NCU02470	1.75891
CM002236.1	2422347	2422497	-	S	NCU02470	5.29593
CM002236.1	2423873	2424023	+	UU	NCU02470	3.31694
CM002236.1	2430251	2430401	-	SS	nuo20.8	2.90033
CM002236.1	2430596	2430746	+	SS	NCU02473	4.08218
CM002236.1	2433414	2433564	-	S	tom5	1.27113
CM002236.1	2434697	2434847	+	SS	NCU02475	4.09975
CM002236.1	2441134	2441284	+	SS	NCU02477	3.60636
CM002236.1	2443430	2443580	-	U	NCU15022	2.72524
CM002236.1	2451594	2451744	-	S	NCU02478	7.82978
CM002236.1	2452335	2452485	+	S	NCU02478	5.42944
CM002236.1	2453310	2453460	-	SU	NCU02478	5.35992
CM002236.1	2453619	2453769	+	US	NCU02478	4.60351
CM002236.1	2454159	2454309	+	SU	NCU02478	6.47709
CM002236.1	2458006	2458156	-	SU	NCU02479	3.0227
CM002236.1	2459346	2459496	+	S	NCU02480	3.03964
CM002236.1	2463225	2463375	-	SU	NCU02481	5.141
CM002236.1	2464541	2464691	+	S	tca-2	2.52564
CM002236.1	2471722	2471872	-	SS	NCU02483	5.53025
CM002236.1	2471994	2472144	+	SS	NCU02483	2.70645
CM002236.1	2472741	2472891	+	SS	NCU02483	3.37733
CM002236.1	2473633	2473783	-	SU	NCU02483	3.50771
CM002236.1	2473885	2474035	+	US	NCU02483	2.30232
CM002236.1	2474537	2474687	+	S	NCU02485	2.87266
CM002236.1	2477322	2477472	-	U	NCU02485	2.85124
CM002236.1	2491113	2491263	-	UU	NCU10933	4.2294
CM002236.1	2491459	2491609	+	SU	NCU10933	3.43079
CM002236.1	2496536	2496686	+	SU	NCU02490	1.67839
CM002236.1	2498439	2498589	+	S	NCU15023	3.03905
CM002236.1	2500202	2500352	-	SS	NCU02491	4.75849
CM002236.1	2500800	2500950	+	SS	NCU02491	6.74895
CM002236.1	2501616	2501766	+	SS	NCU02492	2.00504
CM002236.1	2503832	2503982	+	S	NCU02493	1.65989
CM002236.1	2513786	2513936	-	S	NCU02494	3.24558
CM002236.1	2516288	2516438	-	S	NCU02495	1.83583
CM002236.1	2520061	2520211	-	S	NCU02496	2.65029
CM002236.1	2520566	2520716	-	S	NCU02496	3.3504
CM002236.1	2521449	2521599	+	U	NCU02496	2.74007
CM002236.1	2522087	2522237	-	UU	NCU02497	3.24945
CM002236.1	2522571	2522721	+	SU	NCU02497	2.15216
CM002236.1	2529717	2529867	-	SU	NCU02498	5.02405
CM002236.1	2530207	2530357	+	SU	NCU02499	3.05832
CM002236.1	2534778	2534928	-	S	ccg-4	4.35705
CM002236.1	2536201	2536351	+	SS	NCU02502	1.50002
CM002236.1	2536698	2536848	-	SS	NCU02502	2.89801
CM002236.1	2536716	2536866	+	SS	NCU02502	1.94731
CM002236.1	2539239	2539389	-	S	NCU15024	2.27297
CM002236.1	2543255	2543405	-	SS	NCU02504	4.27322
CM002236.1	2543585	2543735	+	SS	NCU02504	2.26205
CM002236.1	2550366	2550516	-	S	suc	0.890577
CM002236.1	2550824	2550974	-	SU	suc	5.38239
CM002236.1	2551420	2551570	+	SU	suc	5.67243
CM002236.1	2552414	2552564	-	US	suc	5.52547
CM002236.1	2553527	2553677	-	SU	NCU02507	5.95503
CM002236.1	2555674	2555824	-	S	NCU02507	2.61174
CM002236.1	2557199	2557349	-	SS	NCU02508	3.81136
CM002236.1	2557508	2557658	+	SS	NCU02509	2.87786
CM002236.1	2565404	2565554	-	SS	NCU02510	5.67281
CM002236.1	2565679	2565829	+	SS	NCU02511	2.15906
CM002236.1	2566055	2566205	+	SS	NCU02511	0.739378
CM002236.1	2571604	2571754	-	S	NCU02512	2.99406
CM002236.1	2572922	2573072	-	SU	NCU02512	4.02027
CM002236.1	2573883	2574033	+	SU	NCU02512	5.53009
CM002236.1	2574348	2574498	+	UU	NCU02512	2.62998
CM002236.1	2575001	2575151	+	UU	NCU02512	2.49272
CM002236.1	2579310	2579460	-	SS	NCU02513	5.18791
CM002236.1	2579489	2579639	+	SS	NCU02513	3.77019
CM002236.1	2582625	2582775	-	SS	atp-1	2.2349
CM002236.1	2582914	2583064	+	US	atp-1	2.89269
CM002236.1	2583435	2583585	+	UU	atp-1	3.35269
CM002236.1	2584102	2584252	-	US	NCU02515	4.63285
CM002236.1	2584382	2584532	+	SS	NCU16361	4.3919
CM002236.1	2591507	2591657	-	SS	NCU02517	2.48747
CM002236.1	2591873	2592023	-	SS	NCU02517	5.38003
CM002236.1	2591883	2592033	+	SS	NCU02517	2.78537
CM002236.1	2592274	2592424	+	SS	NCU02517	3.7991
CM002236.1	2592735	2592885	+	S	NCU11237	3.73887
CM002236.1	2597952	2598102	+	SU	NCU02520	1.45706
CM002236.1	2599950	2600100	-	SS	NCU02520	2.83849
CM002236.1	2600285	2600435	+	US	NCU02520	5.12835
CM002236.1	2602337	2602487	+	S	NCU02521	3.03065
CM002236.1	2602719	2602869	+	S	NCU02521	4.31843
CM002236.1	2606513	2606663	+	SU	NCU02522	3.90795
CM002236.1	2608716	2608866	-	SS	NCU02523	4.57773
CM002236.1	2608964	2609114	+	SS	NCU02523	1.28371
CM002236.1	2612002	2612152	-	US	NCU02524	2.54457
CM002236.1	2612380	2612530	+	SU	NCU02524	5.21205
CM002236.1	2612873	2613023	-	S	NCU02524	3.44524
CM002236.1	2613700	2613850	-	SU	NCU02524	6.01873
CM002236.1	2614325	2614475	+	SU	NCU02524	5.18241
CM002236.1	2615394	2615544	+	SS	NCU02524	1.79066
CM002236.1	2620793	2620943	-	SS	NCU02525	3.84036
CM002236.1	2620970	2621120	+	SS	NCU02525	4.43596
CM002236.1	2627551	2627701	-	SS	NCU02526	2.80904
CM002236.1	2628616	2628766	-	UU	NCU02526	6.38232
CM002236.1	2628981	2629131	+	UU	NCU02526	6.15785
CM002236.1	2637749	2637899	-	SU	NCU02528	3.22175
CM002236.1	2637974	2638124	+	SS	NCU02529	3.201
CM002236.1	2639947	2640097	-	S	NCU02530	2.14659
CM002236.1	2643948	2644098	-	SS	NCU02531	6.14018
CM002236.1	2644297	2644447	+	SU	NCU02532	2.45926
CM002236.1	2647972	2648122	-	SU	NCU02533	3.51403
CM002236.1	2648219	2648369	+	US	NCU02533	4.47748
CM002236.1	2648497	2648647	-	US	nuo49	3.03532
CM002236.1	2648854	2649004	+	SU	nuo49	3.55961
CM002236.1	2656235	2656385	-	SS	NCU02536	3.19998
CM002236.1	2656555	2656705	+	SS	NCU16364	3.57816
CM002236.1	2656868	2657018	+	S	NCU16364	2.68508
CM002236.1	2657613	2657763	-	SS	pod-6	2.29059
CM002236.1	2657919	2658069	+	SS	pod-6	2.89491
CM002236.1	2658338	2658488	+	SS	pod-6	3.04077
CM002236.1	2662087	2662237	-	SS	NCU11234	3.03065
CM002236.1	2662286	2662436	+	SS	NCU11234	3.08651
CM002236.1	2665036	2665186	-	SS	NCU02538	1.61691
CM002236.1	2665449	2665599	+	SS	NCU02539	3.6632
CM002236.1	2671098	2671248	-	SS	NCU02540	3.45096
CM002236.1	2673435	2673585	-	S	NCU02541	6.56367
CM002236.1	2674915	2675065	+	SS	emp-1	4.35216
CM002236.1	2675811	2675961	-	SS	emp-1	5.90796
CM002236.1	2680233	2680383	-	US	NCU02543	6.70092
CM002236.1	2680689	2680839	+	SU	NCU02544	4.2758
CM002236.1	2680693	2680843	-	US	NCU02544	3.26506
CM002236.1	2681067	2681217	+	SS	NCU02544	1.4873
CM002236.1	2686269	2686419	-	SS	NCU02545	3.07132
CM002236.1	2690270	2690420	-	SS	NCU02547	4.65936
CM002236.1	2690939	2691089	+	SS	NCU02547	1.92474
CM002236.1	2691949	2692099	+	SS	NCU02547	5.85869
CM002236.1	2693678	2693828	-	SU	NCU02548	1.82507
CM002236.1	2694127	2694277	+	SS	NCU02548	6.07031
CM002236.1	2696559	2696709	-	SU	pep	3.41914
CM002236.1	2697064	2697214	+	SU	NCU02550	5.13656
CM002236.1	2697539	2697689	+	SS	NCU02550	3.27162
CM002236.1	2702016	2702166	-	SU	NCU15025	3.23386
CM002236.1	2702964	2703114	-	UU	NCU16366	4.4063
CM002236.1	2703678	2703828	+	SU	NCU02552	5.52706
CM002236.1	2704484	2704634	+	S	NCU02552	3.20175
CM002236.1	2708299	2708449	-	SS	NCU02553	3.54462
CM002236.1	2708695	2708845	+	SS	NCU02554	3.79049
CM002236.1	2716222	2716372	-	S	arp-4	3.25199
CM002236.1	2717846	2717996	-	S	NCU16367	2.65169
CM002236.1	2719982	2720132	-	SS	NCU16368	1.36946
CM002236.1	2720285	2720435	+	US	NCU16368	3.6653
CM002236.1	2720795	2720945	-	U	hat-2	4.34322
CM002236.1	2721461	2721611	+	SU	hat-2	1.08456
CM002236.1	2727979	2728129	-	SU	NCU02558	5.67745
CM002236.1	2728596	2728746	+	UU	NCU02558	5.55612
CM002236.1	2729001	2729151	+	UU	NCU02558	7.48485
CM002236.1	2729665	2729815	-	U	NCU02558	5.75397
CM002236.1	2730443	2730593	+	UU	NCU02558	4.11473
CM002236.1	2730480	2730630	-	UU	NCU02558	4.94505
CM002236.1	2730777	2730927	-	UU	NCU02558	5.60393
CM002236.1	2731191	2731341	+	SU	NCU02558	4.98885
CM002236.1	2735456	2735606	-	SS	NCU02559	3.28772
CM002236.1	2735699	2735849	+	SS	NCU02560	3.86001
CM002236.1	2737247	2737397	-	SS	NCU02561	0.495158
CM002236.1	2737910	2738060	+	S	NCU02561	2.13338
CM002236.1	2743352	2743502	-	U	NCU02563	1.86736
CM002236.1	2744028	2744178	+	SU	NCU02563	2.70081
CM002236.1	2747575	2747725	-	SS	cys-12	3.23572
CM002236.1	2748126	2748276	+	SS	NCU02565	3.98282
CM002236.1	2754198	2754348	+	SS	NCU02567	2.97659
CM002236.1	2754737	2754887	+	SS	NCU02566	1.27342
CM002236.1	2755058	2755208	+	SS	NCU02566	0.782873
CM002236.1	2758898	2759048	-	S	NCU02568	2.71197
CM002236.1	2759618	2759768	+	SS	NCU10788	2.1437
CM002236.1	2760530	2760680	-	S	NCU10788	4.59402
CM002236.1	2763936	2764086	-	SU	NCU10789	4.62927
CM002236.1	2764408	2764558	+	SS	NCU02570	4.07697
CM002236.1	2767894	2768044	-	S	NCU02571	4.35941
CM002236.1	2768565	2768715	+	SS	NCU02572	3.54134
CM002236.1	2776783	2776933	-	SS	NCU02574	3.85979
CM002236.1	2776873	2777023	+	SS	NCU02574	7.30707
CM002236.1	2777739	2777889	+	SS	NCU02573	5.93904
CM002236.1	2778072	2778222	+	SS	NCU02573	6.18901
CM002236.1	2779050	2779200	+	UU	NCU02575	4.92688
CM002236.1	2781095	2781245	-	SU	NCU02576	5.02476
CM002236.1	2781597	2781747	+	SU	NCU02576	4.20401
CM002236.1	2781933	2782083	+	SS	NCU02576	1.3768
CM002236.1	2782415	2782565	+	SS	NCU02576	1.90624
CM002236.1	2788453	2788603	-	S	NCU02577	2.21697
CM002236.1	2794304	2794454	-	S	NCU02578	1.79445
CM002236.1	2794620	2794770	-	SU	NCU02578	4.24452
CM002236.1	2794899	2795049	+	SS	NCU02578	5.16475
CM002236.1	2795211	2795361	+	SU	NCU02578	3.54828
CM002236.1	2797136	2797286	-	U	NCU02579	3.10936
CM002236.1	2798627	2798777	+	S	NCU02580	1.75814
CM002236.1	2804136	2804286	-	U	sor-4	3.04659
CM002236.1	2804897	2805047	+	S	sor-4	3.17103
CM002236.1	2808951	2809101	+	SS	gla-2	2.38286
CM002236.1	2820858	2821008	-	SS	NCU02585	4.22042
CM002236.1	2821138	2821288	+	SS	NCU02585	3.38976
CM002236.1	2827654	2827804	-	SS	NCU02588	3.468
CM002236.1	2828087	2828237	+	SS	NCU02588	1.93787
CM002236.1	2829504	2829654	-	S	NCU02588	0.846756
CM002236.1	2836625	2836775	-	SU	NCU02590	5.38534
CM002236.1	2837148	2837298	+	US	NCU02590	3.96993
CM002236.1	2837606	2837756	+	SU	NCU02590	5.37527
CM002236.1	2840336	2840486	-	SS	NCU02591	3.70982
CM002236.1	2840740	2840890	+	US	NCU02591	5.98455
CM002236.1	2841338	2841488	+	UU	NCU02592	3.5179
CM002236.1	2841585	2841735	-	SU	NCU02592	8.10751
CM002236.1	2842006	2842156	+	SU	NCU02592	4.91756
CM002236.1	2842429	2842579	+	S	NCU02592	2.44418
CM002236.1	2846590	2846740	+	U	NCU15026	4.12231
CM002236.1	2855756	2855906	-	SU	NCU02595	1.74674
CM002236.1	2856266	2856416	+	UU	NCU02595	3.41684
CM002236.1	2856553	2856703	-	UU	NCU02596	3.79805
CM002236.1	2856893	2857043	-	US	NCU02596	3.49442
CM002236.1	2857168	2857318	+	SU	NCU02596	2.30103
CM002236.1	2862208	2862358	-	SU	NCU02598	4.54528
CM002236.1	2862906	2863056	+	UU	NCU02598	2.35332
CM002236.1	2863535	2863685	+	UU	NCU02599	3.10936
CM002236.1	2863763	2863913	-	US	NCU02599	7.07313
CM002236.1	2864402	2864552	+	SS	NCU02599	1.15957
CM002236.1	2870369	2870519	-	SS	NCU02601	4.05588
CM002236.1	2870826	2870976	+	SU	NCU02602	1.27571
CM002236.1	2873501	2873651	-	SS	NCU02603	4.06325
CM002236.1	2873754	2873904	+	SS	NCU02603	3.78536
CM002236.1	2877196	2877346	-	SS	NCU02604	4.33787
CM002236.1	2878307	2878457	-	SS	NCU02605	1.85636
CM002236.1	2878778	2878928	+	SS	NCU02605	5.41603
CM002236.1	2879582	2879732	-	SS	NCU02605	8.26929
CM002236.1	2879826	2879976	+	SS	NCU02605	4.22691
CM002236.1	2880697	2880847	-	SU	NCU02606	4.53405
CM002236.1	2880908	2881058	+	US	NCU02606	4.54663
CM002236.1	2882411	2882561	+	S	NCU02606	4.13879
CM002236.1	2888006	2888156	-	SS	NCU02607	0.72655
CM002236.1	2888349	2888499	+	SS	NCU02608	3.88338
CM002236.1	2888745	2888895	+	S	NCU02608	2.11721
CM002236.1	2892093	2892243	+	UU	NCU02608	4.14755
CM002236.1	2892504	2892654	+	UU	NCU02608	3.05832
CM002236.1	2892901	2893051	+	UU	NCU02608	3.07866
CM002236.1	2893603	2893753	+	SU	NCU02609	4.32751
CM002236.1	2895407	2895557	-	SS	NCU02609	5.83055
CM002236.1	2896051	2896201	+	US	NCU02609	3.79402
CM002236.1	2896390	2896540	-	SU	NCU02609	5.05242
CM002236.1	2896790	2896940	+	US	NCU02609	5.42403
CM002236.1	2896812	2896962	-	SU	NCU02609	8.1894
CM002236.1	2898065	2898215	+	SU	NCU02609	3.22173
CM002236.1	2898379	2898529	+	S	NCU02609	3.52481
CM002236.1	2904734	2904884	-	S	NCU02610	3.87131
CM002236.1	2905107	2905257	-	SU	NCU02610	2.71379
CM002236.1	2907350	2907500	+	S	NCU02611	1.8112
CM002236.1	2914388	2914538	-	U	NCU02613	2.98908
CM002236.1	2915679	2915829	-	UU	NCU02613	3.70044
CM002236.1	2915950	2916100	+	UU	NCU02613	6.02768
CM002236.1	2916461	2916611	+	U	NCU02613	2.93432
CM002236.1	2917119	2917269	+	S	NCU02613	1.57352
CM002236.1	2921332	2921482	-	SU	NCU02614	2.34274
CM002236.1	2924092	2924242	+	SS	NCU02615	4.38679
CM002236.1	2925121	2925271	-	SS	NCU02615	2.67733
CM002236.1	2925495	2925645	+	SS	NCU02615	3.28029
CM002236.1	2928283	2928433	-	SS	NCU02616	2.26578
CM002236.1	2928718	2928868	+	SS	NCU02617	3.95816
CM002236.1	2932209	2932359	-	SS	pex13	7.12107
CM002236.1	2932479	2932629	+	SS	pex13	2.04024
CM002236.1	2932855	2933005	+	SS	pex13	0.704918
CM002236.1	2939047	2939197	-	SU	NCU02619	3.8958
CM002236.1	2940178	2940328	+	S	pod-4	1.86512
CM002236.1	2946364	2946514	-	S	NCU02621	3.73813
CM002236.1	2947163	2947313	+	UU	NCU02621	4.57717
CM002236.1	2948335	2948485	-	UU	NCU02621	6.14782
CM002236.1	2948688	2948838	+	SU	NCU02621	2.70669
CM002236.1	2950342	2950492	-	US	NCU02622	5.77033
CM002236.1	2951974	2952124	+	SS	NCU02622	4.17489
CM002236.1	2953168	2953318	-	SS	NCU02623	6.3766
CM002236.1	2953599	2953749	-	SU	NCU02623	6.72984
CM002236.1	2954329	2954479	+	SS	NCU02623	2.86541
CM002236.1	2959239	2959389	-	SU	NCU02624	2.22675
CM002236.1	2959926	2960076	+	UU	NCU02624	3.75519
CM002236.1	2959980	2960130	-	UU	NCU02624	5.29295
CM002236.1	2960188	2960338	+	SU	NCU02624	4.38888
CM002236.1	2964063	2964213	+	SS	NCU02625	1.08273
CM002236.1	2964085	2964235	-	SS	NCU02625	4.59453
CM002236.1	2964378	2964528	-	SU	NCU02625	5.12965
CM002236.1	2964983	2965133	+	UU	NCU02625	3.56682
CM002236.1	2965306	2965456	+	UU	NCU02625	5.71264
CM002236.1	2966002	2966152	-	U	NCU02625	3.78226
CM002236.1	2971701	2971851	-	S	NCU02626	3.4368
CM002236.1	2973965	2974115	+	UU	NCU02626	4.17073
CM002236.1	2977253	2977403	-	SS	NCU02627	2.06893
CM002236.1	2977549	2977699	-	S	NCU02627	3.51711
CM002236.1	2978776	2978926	-	SU	NCU02627	3.56009
CM002236.1	2979291	2979441	+	S	NCU02628	5.21459
CM002236.1	2980309	2980459	+	US	NCU02628	3.27608
CM002236.1	2980934	2981084	+	SU	NCU02628	3.73308
CM002236.1	2988548	2988698	-	SS	ad-5	4.14567
CM002236.1	2989377	2989527	+	SS	ad-5	6.28896
CM002236.1	2990084	2990234	+	SS	ad-5	3.93901
CM002236.1	2992834	2992984	-	SS	hsp78	5.15042
CM002236.1	2995591	2995741	-	S	NCU02632	6.60366
CM002236.1	2996692	2996842	+	SS	NCU02632	3.76373
CM002236.1	3002657	3002807	-	SS	NCU02633	3.20544
CM002236.1	3004903	3005053	-	SU	NCU02634	2.83474
CM002236.1	3005726	3005876	+	SS	NCU02635	0.861353
CM002236.1	3009288	3009438	-	SS	pex4	3.56924
CM002236.1	3013901	3014051	-	S	NCU02637	2.08704
CM002236.1	3014522	3014672	+	UU	NCU02637	7.90506
CM002236.1	3015439	3015589	-	UU	NCU02638	6.07032
CM002236.1	3017449	3017599	-	S	NCU02638	4.99457
CM002236.1	3019088	3019238	+	S	NCU14015	4.10847
CM002236.1	3021049	3021199	+	SS	NCU14015	2.04807
CM002236.1	3023829	3023979	-	SS	arg-1	5.58097
CM002236.1	3024210	3024360	+	SS	NCU02640	3.63314
CM002236.1	3025625	3025775	+	SS	NCU02641	3.228
CM002236.1	3031593	3031743	-	SS	NCU02641	6.50843
CM002236.1	3032197	3032347	+	SS	NCU14016	4.53696
CM002236.1	3032897	3033047	-	SU	NCU14016	4.75641
CM002236.1	3033218	3033368	+	US	NCU14016	5.78652
CM002236.1	3033446	3033596	-	UU	NCU14016	5.29652
CM002236.1	3033874	3034024	+	SU	NCU14016	7.98284
CM002236.1	3034347	3034497	-	SS	NCU14016	4.04694
CM002236.1	3034746	3034896	-	SS	NCU14016	4.60398
CM002236.1	3035308	3035458	-	UU	NCU14016	4.37261
CM002236.1	3035614	3035764	-	SU	NCU14016	4.92829
CM002236.1	3036960	3037110	+	SS	NCU14016	6.16137
CM002236.1	3037931	3038081	-	SS	NCU14016	5.1195
CM002236.1	3039509	3039659	-	SS	NCU14016	4.52356
CM002236.1	3039969	3040119	+	SS	NCU02643	6.28787
CM002236.1	3040282	3040432	+	SS	NCU02643	5.27721
CM002236.1	3040759	3040909	+	SS	NCU02643	2.48883
CM002236.1	3041812	3041962	-	SS	NCU02643	5.06362
CM002236.1	3042569	3042719	-	SS	NCU02643	4.92121
CM002236.1	3043286	3043436	-	SS	NCU02644	2.35663
CM002236.1	3044404	3044554	+	SS	NCU02644	3.48279
CM002236.1	3053101	3053251	-	S	NCU10076	4.0314
CM002236.1	3054034	3054184	-	SU	NCU10075	4.47748
CM002236.1	3054322	3054472	+	UU	NCU10075	3.48964
CM002236.1	3054757	3054907	+	UU	NCU10075	3.88433
CM002236.1	3055659	3055809	-	US	NCU10075	4.19461
CM002236.1	3055852	3056002	+	SU	NCU10075	6.4383
CM002236.1	3056314	3056464	-	SU	NCU10075	3.93385
CM002236.1	3056708	3056858	+	US	NCU10075	5.30322
CM002236.1	3060805	3060955	-	SS	NCU02648	1.25017
CM002236.1	3061111	3061261	+	SS	NCU02648	2.55283
CM002236.1	3061869	3062019	-	S	NCU02648	3.9489
CM002236.1	3065475	3065625	+	S	rpn-5	3.63277
CM002236.1	3067998	3068148	+	SS	NCU02651	6.28842
CM002236.1	3085274	3085424	+	S	NCU02655	3.60288
CM002236.1	3089767	3089917	+	US	NCU02656	3.29278
CM002236.1	3090350	3090500	+	SU	NCU02656	2.76292
CM002236.1	3091549	3091699	+	SS	NCU02656	2.36038
CM002236.1	3094215	3094365	-	SS	eth-1	4.14965
CM002236.1	3094616	3094766	+	US	eth-1	4.04876
CM002236.1	3095257	3095407	+	SU	NCU02658	1.15928
CM002236.1	3098240	3098390	+	US	NCU02659	3.23109
CM002236.1	3100189	3100339	-	SS	NCU02660	1.48032
CM002236.1	3100506	3100656	+	SS	NCU02660	2.21554
CM002236.1	3101082	3101232	+	SU	NCU02661	2.36185
CM002236.1	3103908	3104058	-	UU	NCU02661	3.98834
CM002236.1	3107894	3108044	+	S	NCU16370	3.34389
CM002236.1	3110345	3110495	-	US	NCU02663	4.64674
CM002236.1	3110515	3110665	+	SU	NCU02663	3.88536
CM002236.1	3113799	3113949	-	SS	NCU02664	5.21626
CM002236.1	3114056	3114206	+	SS	NCU02664	5.03575
CM002236.1	3114919	3115069	+	SS	NCU02664	4.85234
CM002236.1	3115095	3115245	-	S	NCU02664	2.27237
CM002236.1	3115840	3115990	+	SS	NCU02664	3.83736
CM002236.1	3116561	3116711	-	SS	NCU02664	2.03733
CM002236.1	3117015	3117165	+	SS	NCU02664	3.44805
CM002236.1	3117360	3117510	-	SS	NCU02664	3.50381
CM002236.1	3117717	3117867	+	SS	NCU02664	1.8265
CM002236.1	3124778	3124928	-	SU	NCU02665	5.46142
CM002236.1	3128961	3129111	-	SS	NCU02666	4.64155
CM002236.1	3129433	3129583	+	SS	NCU16371	5.24925
CM002236.1	3129588	3129738	-	SS	NCU16371	6.0024
CM002236.1	3129955	3130105	+	SS	NCU16371	7.00817
CM002236.1	3131199	3131349	-	SS	NCU16371	7.51053
CM002236.1	3132373	3132523	-	SS	NCU02668	8.14317
CM002236.1	3132556	3132706	+	SS	NCU02668	6.07376
CM002236.1	3133459	3133609	+	SS	NCU02668	6.45352
CM002236.1	3136616	3136766	+	SS	NCU02669	3.46303
CM002236.1	3148755	3148905	-	SU	msn-1	6.34303
CM002236.1	3149574	3149724	+	S	msn-1	3.29152
CM002236.1	3150950	3151100	+	SU	NCU02672	6.01108
CM002236.1	3151972	3152122	+	SS	NCU02672	5.88005
CM002236.1	3154036	3154186	-	SS	NCU02673	2.64875
CM002236.1	3155346	3155496	-	US	NCU16372	3.80247
CM002236.1	3155709	3155859	+	SU	NCU16372	7.43383
CM002236.1	3155879	3156029	-	SS	NCU16372	3.59904
CM002236.1	3156913	3157063	-	SU	NCU16372	3.93614
CM002236.1	3157201	3157351	-	SU	NCU16372	3.78226
CM002236.1	3159492	3159642	-	U	NCU16372	5.00405
CM002236.1	3160243	3160393	+	U	NCU16372	5.5743
CM002236.1	3161491	3161641	-	UU	NCU02674	4.49055
CM002236.1	3161701	3161851	+	UU	NCU02674	3.41863
CM002236.1	3165429	3165579	-	SS	NCU02674	1.92295
CM002236.1	3168561	3168711	-	SS	NCU02676	2.45219
CM002236.1	3169220	3169370	+	SS	NCU02676	2.73413
CM002236.1	3169450	3169600	-	SU	NCU02676	1.94985
CM002236.1	3170396	3170546	-	US	arg-3	3.44524
CM002236.1	3170574	3170724	+	SS	arg-3	5.06315
CM002236.1	3176435	3176585	+	SS	NCU02679	3.64286
CM002236.1	3179461	3179611	-	U	NCU15027	2.61716
CM002236.1	3182109	3182259	-	SS	NCU02680	4.33897
CM002236.1	3182597	3182747	+	SS	NCU02681	1.63929
CM002236.1	3189013	3189163	-	SS	NCU02683	3.30338
CM002236.1	3189321	3189471	+	SS	NCU02683	3.55247
CM002236.1	3193591	3193741	-	SS	crf4-3	3.72762
CM002236.1	3201456	3201606	-	SS	NCU02685	2.55457
CM002236.1	3201772	3201922	+	SS	NCU02686	4.09678
CM002236.1	3205556	3205706	-	SU	NCU02687	3.57054
CM002236.1	3206070	3206220	+	UU	NCU02687	4.42828
CM002236.1	3206732	3206882	+	S	NCU02688	1.94593
CM002236.1	3207050	3207200	+	S	NCU02688	1.98506
CM002236.1	3214492	3214642	-	S	amyc	2.04978
CM002236.1	3215942	3216092	-	US	amyc	4.60398
CM002236.1	3216441	3216591	+	SS	amyc	3.19273
CM002236.1	3218775	3218925	-	SU	NCU02690	1.52226
CM002236.1	3219055	3219205	+	SS	NCU02690	2.81153
CM002236.1	3221236	3221386	-	S	NCU02691	3.87323
CM002236.1	3222585	3222735	-	UU	NCU02692	4.68069
CM002236.1	3222875	3223025	+	UU	NCU02692	4.316
CM002236.1	3226578	3226728	-	S	NCU02693	3.44953
CM002236.1	3227462	3227612	+	S	NCU02694	4.62743
CM002236.1	3231331	3231481	-	S	NCU02695	2.58459
CM002236.1	3232236	3232386	+	S	NCU02696	2.21803
CM002236.1	3238316	3238466	-	SU	NCU02697	5.44263
CM002236.1	3238437	3238587	+	US	NCU02698	3.2032
CM002236.1	3239066	3239216	+	SU	NCU02699	1.68012
CM002236.1	3239606	3239756	+	S	NCU02699	2.54822
CM002236.1	3249196	3249346	-	SS	NCU02701	3.22848
CM002236.1	3249661	3249811	-	SS	NCU02701	4.49311
CM002236.1	3249951	3250101	+	SS	NCU02701	5.37754
CM002236.1	3250296	3250446	-	SS	NCU02701	4.31773
CM002236.1	3250711	3250861	-	SS	NCU02701	6.23381
CM002236.1	3251796	3251946	-	SS	NCU02701	4.04646
CM002236.1	3252577	3252727	-	UU	NCU02702	6.6669
CM002236.1	3254155	3254305	-	S	NCU02702	4.84587
CM002236.1	3254901	3255051	+	S	NCU02702	4.85791
CM002236.1	3258272	3258422	-	SU	NCU02703	5.36073
CM002236.1	3262212	3262362	-	U	NCU02704	2.93432
CM002236.1	3262791	3262941	+	SU	NCU02705	3.33199
CM002236.1	3267674	3267824	-	SS	NCU02707	4.16386
CM002236.1	3267873	3268023	+	SS	NCU10498	5.57019
CM002236.1	3280956	3281106	-	S	NCU02711	1.86512
CM002236.1	3281991	3282141	+	S	NCU02712	2.40138
CM002236.1	3286482	3286632	-	S	csp-1	2.10657
CM002236.1	3287366	3287516	-	UU	csp-1	4.23955
CM002236.1	3288502	3288652	+	U	csp-1	2.67225
CM002236.1	3289110	3289260	+	US	csp-1	3.60288
CM002236.1	3290003	3290153	-	UU	csp-1	4.15395
CM002236.1	3290672	3290822	-	UU	csp-1	3.10456
CM002236.1	3291405	3291555	+	UU	csp-1	3.45549
CM002236.1	3292019	3292169	-	US	csp-1	4.00817
CM002236.1	3292503	3292653	+	SU	csp-1	4.54413
CM002236.1	3292872	3293022	-	S	csp-1	4.29601
CM002236.1	3294188	3294338	+	S	NCU02716	4.66813
CM002236.1	3295001	3295151	-	SU	NCU02716	3.84543
CM002236.1	3295441	3295591	-	S	NCU02716	3.163
CM002236.1	3295813	3295963	-	U	NCU02716	3.42728
CM002236.1	3296555	3296705	+	UU	NCU02716	3.65163
CM002236.1	3297127	3297277	+	UU	NCU02716	3.69792
CM002236.1	3300806	3300956	-	SS	NCU02716	4.72904
CM002236.1	3301223	3301373	+	SS	NCU02717	3.14359
CM002236.1	3307210	3307360	-	SS	NCU02718	1.03333
CM002236.1	3307566	3307716	-	SS	NCU02718	3.78753
CM002236.1	3307628	3307778	+	SS	NCU02718	4.86257
CM002236.1	3308043	3308193	+	SS	NCU02718	5.77729
CM002236.1	3308545	3308695	+	SS	NCU02718	6.56784
CM002236.1	3310264	3310414	-	SS	NCU02719	2.46955
CM002236.1	3315496	3315646	-	S	NCU02720	0.835178
CM002236.1	3316324	3316474	+	U	NCU02720	2.60666
CM002236.1	3324213	3324363	-	SS	NCU02723	1.8729
CM002236.1	3325449	3325599	-	SS	NCU02723	3.24117
CM002236.1	3325743	3325893	-	S	NCU02723	5.81645
CM002236.1	3326480	3326630	+	SU	NCU14018	5.05242
CM002236.1	3327219	3327369	-	SS	NCU14018	5.30705
CM002236.1	3327817	3327967	+	SS	NCU14018	5.49461
CM002236.1	3328379	3328529	-	SS	NCU02724	4.39995
CM002236.1	3329059	3329209	+	SS	NCU02724	4.98061
CM002236.1	3329279	3329429	-	SS	NCU02724	1.48407
CM002236.1	3329769	3329919	+	SS	NCU02724	2.46718
CM002236.1	3337080	3337230	-	S	NCU02725	3.58832
CM002236.1	3338151	3338301	+	S	NCU02726	3.08279
CM002236.1	3342150	3342300	-	SS	NCU02727	4.36316
CM002236.1	3345545	3345695	-	SS	NCU02728	2.90328
CM002236.1	3345909	3346059	+	SS	NCU02729	3.54988
CM002236.1	3348110	3348260	-	SU	NCU02729	4.48607
CM002236.1	3348771	3348921	+	UU	NCU02730	4.65821
CM002236.1	3348777	3348927	-	UU	NCU02730	6.05333
CM002236.1	3349370	3349520	-	UU	NCU02730	3.07132
CM002236.1	3350256	3350406	-	UU	NCU02730	3.72792
CM002236.1	3350527	3350677	+	SU	NCU02730	5.29652
CM002236.1	3350927	3351077	+	S	NCU02730	3.21807
CM002236.1	3354158	3354308	+	SU	NCU02731	2.21198
CM002236.1	3356065	3356215	-	SS	NCU02731	4.5412
CM002236.1	3356808	3356958	-	SU	NCU02732	7.92966
CM002236.1	3357596	3357746	+	SU	NCU02732	6.13116
CM002236.1	3358005	3358155	+	SS	NCU02732	4.92626
CM002236.1	3358545	3358695	+	SS	NCU02732	1.76403
CM002236.1	3362283	3362433	-	SS	NCU02733	1.43998
CM002236.1	3362687	3362837	-	SS	NCU02734	4.50345
CM002236.1	3362899	3363049	+	SS	NCU02734	4.89219
CM002236.1	3363070	3363220	-	SS	NCU02734	5.31934
CM002236.1	3364205	3364355	+	SS	NCU02734	4.12786
CM002236.1	3367629	3367779	-	UU	NCU02735	5.46241
CM002236.1	3367889	3368039	+	SU	NCU02735	4.49428
CM002236.1	3368476	3368626	-	SS	NCU02735	5.92811
CM002236.1	3368674	3368824	+	SS	NCU02736	5.87498
CM002236.1	3369067	3369217	-	SS	NCU02736	4.14406
CM002236.1	3370405	3370555	+	SS	NCU02736	1.8753
CM002236.1	3373863	3374013	-	SU	NCU02737	4.20554
CM002236.1	3374520	3374670	-	US	pef-1	4.08553
CM002236.1	3374903	3375053	+	SU	pef-1	5.80285
CM002236.1	3377999	3378149	-	UU	pef-1	6.67739
CM002236.1	3378945	3379095	-	SS	NCU02739	5.61238
CM002236.1	3379259	3379409	+	SS	NCU02739	6.92703
CM002236.1	3379691	3379841	-	SS	NCU02739	3.68167
CM002236.1	3380365	3380515	-	SU	NCU02739	3.98699
CM002236.1	3381409	3381559	+	SU	NCU02739	7.35718
CM002236.1	3382064	3382214	-	SS	NCU02739	4.56874
CM002236.1	3382254	3382404	+	SS	NCU02739	2.7855
CM002236.1	3389538	3389688	-	S	mei-3	3.99114
CM002236.1	3390602	3390752	+	S	mei-3	3.10715
CM002236.1	3391987	3392137	-	SS	NCU02742	3.48964
CM002236.1	3392245	3392395	+	SU	NCU02742	3.79112
CM002236.1	3398594	3398744	-	SU	NCU02743	3.71508
CM002236.1	3399404	3399554	+	SU	NCU02744	1.35412
CM002236.1	3403800	3403950	-	SU	NCU02745	4.71469
CM002236.1	3407970	3408120	+	SS	NCU16374	3.15954
CM002236.1	3413871	3414021	-	SU	NCU02747	1.56039
CM002236.1	3414121	3414271	+	US	NCU02747	4.0698
CM002236.1	3415062	3415212	+	SU	NCU02747	1.58621
CM002236.1	3417012	3417162	-	SS	NCU02748	6.1952
CM002236.1	3419851	3420001	-	SU	NCU02749	1.02396
CM002236.1	3425345	3425495	-	SS	NCU02750	4.24513
CM002236.1	3426560	3426710	-	SS	NCU02750	2.94757
CM002236.1	3427508	3427658	+	SS	NCU02750	6.92782
CM002236.1	3427540	3427690	-	SS	NCU02750	3.02951
CM002236.1	3427789	3427939	+	SS	NCU02750	4.13161
CM002236.1	3428349	3428499	-	SS	NCU02750	5.11738
CM002236.1	3428714	3428864	+	SS	NCU02750	5.53187
CM002236.1	3428947	3429097	-	SS	NCU02750	3.94406
CM002236.1	3429805	3429955	-	SS	mus-59	5.09348
CM002236.1	3430074	3430224	+	SS	mus-59	5.16688
CM002236.1	3431404	3431554	-	SU	mus-59	5.63755
CM002236.1	3432059	3432209	+	S	mus-59	2.73511
CM002236.1	3441841	3441991	-	SU	NCU02752	2.31095
CM002236.1	3442457	3442607	+	US	NCU02752	4.15957
CM002236.1	3443047	3443197	+	SU	NCU02752	3.5179
CM002236.1	3445245	3445395	-	SS	NCU02753	2.90196
CM002236.1	3445641	3445791	+	SS	NCU11228	2.98801
CM002236.1	3449986	3450136	+	S	ckb-2	2.43779
CM002236.1	3454108	3454258	-	S	NCU02755	4.21637
CM002236.1	3455211	3455361	+	UU	NCU02755	4.39882
CM002236.1	3457601	3457751	-	S	NCU02757	3.17382
CM002236.1	3458244	3458394	+	SU	NCU02757	3.00045
CM002236.1	3458768	3458918	+	SS	NCU02758	1.01255
CM002236.1	3464955	3465105	-	SS	NCU02759	3.57593
CM002236.1	3465302	3465452	-	SU	NCU02759	3.35998
CM002236.1	3465323	3465473	+	US	NCU02759	2.74007
CM002236.1	3465802	3465952	+	SU	NCU02759	3.88655
CM002236.1	3467251	3467401	-	SS	NCU02761	2.43589
CM002236.1	3467791	3467941	-	SU	NCU02761	5.41074
CM002236.1	3468212	3468362	+	SU	NCU02761	2.23415
CM002236.1	3476377	3476527	-	S	smco-1	5.91188
CM002236.1	3495813	3495963	+	S	NCU09388	4.29284
CM002236.1	3505408	3505558	-	SS	NCU09386	2.32098
CM002236.1	3505756	3505906	+	SS	NCU09386	2.76797
CM002236.1	3507871	3508021	-	SS	NCU09384	6.11112
CM002236.1	3508273	3508423	+	SS	NCU09384	1.41814
CM002236.1	3508942	3509092	-	SS	NCU09384	4.51013
CM002236.1	3509138	3509288	+	SS	NCU09384	3.25524
CM002236.1	3512452	3512602	-	SU	NCU09383	7.3683
CM002236.1	3512749	3512899	+	US	NCU09383	3.24945
CM002236.1	3513279	3513429	+	SU	NCU09382	1.87975
CM002236.1	3515606	3515756	-	SS	NCU09381	2.59195
CM002236.1	3515942	3516092	+	SS	NCU09380	3.49428
CM002236.1	3522170	3522320	-	SU	NCU09378	1.08608
CM002236.1	3526457	3526607	-	SU	rgb-1	2.64201
CM002236.1	3526975	3527125	+	SU	rgb-1	6.91499
CM002236.1	3527272	3527422	-	US	NCU09376	2.9542
CM002236.1	3527571	3527721	+	SS	NCU09376	3.57539
CM002236.1	3530085	3530235	+	S	NCU09375	2.78968
CM002236.1	3536275	3536425	-	SU	NCU09374	3.47667
CM002236.1	3536787	3536937	+	US	NCU09374	5.24303
CM002236.1	3537056	3537206	-	US	NCU09374	4.7447
CM002236.1	3537265	3537415	+	SU	NCU09374	4.8687
CM002236.1	3542904	3543054	-	SU	NCU09371	5.75876
CM002236.1	3543764	3543914	-	US	NCU09371	3.67328
CM002236.1	3544032	3544182	+	SU	NCU09371	3.50453
CM002236.1	3549065	3549215	-	SS	NCU09370	2.64639
CM002236.1	3549798	3549948	-	S	NCU09370	3.22653
CM002236.1	3550808	3550958	+	SU	NCU09370	3.75074
CM002236.1	3551627	3551777	-	SU	NCU09370	4.02877
CM002236.1	3551900	3552050	+	SU	NCU09370	5.85364
CM002236.1	3552506	3552656	-	SU	NCU09370	3.72296
CM002236.1	3552775	3552925	+	UU	NCU09370	2.58256
CM002236.1	3553022	3553172	-	U	NCU09370	6.12608
CM002236.1	3566047	3566197	+	S	NCU09368	5.7282
CM002236.1	3575960	3576110	-	S	stt4	3.78049
CM002236.1	3577130	3577280	+	S	pcb-6	1.1541
CM002236.1	3579247	3579397	-	S	NCU16376	6.63736
CM002236.1	3580541	3580691	+	SU	NCU16376	6.58542
CM002236.1	3582139	3582289	+	S	NCU09365	3.37741
CM002236.1	3585812	3585962	-	SU	hsp30	4.97207
CM002236.1	3586934	3587084	+	S	hsp30	5.03942
CM002236.1	3589095	3589245	-	SS	NCU10352	2.54017
CM002236.1	3589399	3589549	+	SS	NCU09363	4.451
CM002236.1	3595484	3595634	-	S	NCU09362	4.13378
CM002236.1	3638053	3638203	+	SU	NCU09360	3.04173
CM002236.1	3638515	3638665	+	SS	NCU09360	3.93901
CM002236.1	3640965	3641115	-	S	NCU09360	4.9145
CM002236.1	3664432	3664582	+	S	NCU09999	1.64139
CM002236.1	3670776	3670926	-	SS	NCU09998	3.60669
CM002236.1	3671112	3671262	-	SS	NCU09996	3.67243
CM002236.1	3671688	3671838	+	S	NCU09996	1.97991
CM002236.1	3673552	3673702	-	S	NCU09995	3.34898
CM002236.1	3673990	3674140	-	S	NCU09995	5.54931
CM002236.1	3674767	3674917	+	SU	NCU09995	1.62874
CM002236.1	3677458	3677608	-	US	NCU09994	4.80335
CM002236.1	3677724	3677874	+	SS	NCU09994	3.10373
CM002236.1	3679957	3680107	-	S	NCU09994	1.4257
CM002236.1	3708905	3709055	+	S	NCU10058	5.16284
CM002236.1	3711965	3712115	-	SS	NCU16377	2.75848
CM002236.1	3712391	3712541	+	SS	NCU10059	6.0323
CM002236.1	3714256	3714406	-	S	NCU10059	1.57918
CM002236.1	3730259	3730409	+	S	NCU08578	3.46877
CM002236.1	3734570	3734720	-	SU	NCU08579	3.32008
CM002236.1	3930053	3930203	-	U	NCU09892	3.05832
CM002236.1	3974586	3974736	-	S	NCU09892	3.843
CM002236.1	3986869	3987019	+	S	NCU09894	1.66947
CM002236.1	3990554	3990704	-	SS	NCU09895	2.65778
CM002236.1	3990793	3990943	+	SU	NCU09895	3.45006
CM002236.1	3991148	3991298	+	SS	NCU09895	2.9364
CM002236.1	3992670	3992820	-	SS	NCU09896	3.85523
CM002236.1	3992980	3993130	+	SS	NCU09896	1.60848
CM002236.1	3995773	3995923	-	SS	vma-5	2.98672
CM002236.1	3996377	3996527	-	US	NCU09898	4.19456
CM002236.1	3996624	3996774	+	SU	NCU09898	3.53029
CM002236.1	4004266	4004416	-	SS	NCU09899	3.20935
CM002236.1	4004647	4004797	-	S	NCU09899	5.31377
CM002236.1	4005254	4005404	+	UU	NCU09899	3.33485
CM002236.1	4007218	4007368	+	S	NCU09900	2.31172
CM002236.1	4009151	4009301	-	S	NCU09900	2.85164
CM002236.1	4009539	4009689	-	S	NCU09900	3.80976
CM002236.1	4043034	4043184	-	S	NCU10073	2.43275
CM002236.1	4096699	4096849	-	S	NCU09802	0.583781
CM002236.1	4098754	4098904	+	S	NCU09803	3.14971
CM002236.1	4100439	4100589	+	SS	NCU09804	5.0434
CM002236.1	4100672	4100822	-	SS	NCU09804	3.76137
CM002236.1	4100819	4100969	+	SS	NCU09804	4.692
CM002236.1	4109860	4110010	-	SS	NCU09806	0.879215
CM002236.1	4111288	4111438	+	SS	NCU09806	3.29363
CM002236.1	4116563	4116713	-	S	NCU09807	2.67225
CM002236.1	4116828	4116978	-	SS	NCU09807	3.16993
CM002236.1	4120791	4120941	-	SS	NCU09808	3.09138
CM002236.1	4122620	4122770	-	SS	NCU09810	5.42095
CM002236.1	4127866	4128016	+	SS	NCU09811	2.60334
CM002236.1	4127888	4128038	-	SS	NCU09811	2.93327
CM002236.1	4128436	4128586	-	SS	NCU09811	4.39834
CM002236.1	4128852	4129002	-	SS	NCU09811	4.01459
CM002236.1	4129224	4129374	+	SS	NCU09811	4.60351
CM002236.1	4130134	4130284	-	SU	NCU09812	5.03034
CM002236.1	4130678	4130828	+	SU	NCU09812	3.44524
CM002236.1	4131163	4131313	-	SS	NCU09812	3.09448
CM002236.1	4131380	4131530	+	SS	NCU09812	3.2306
CM002236.1	4137022	4137172	+	SU	NCU16378	4.67963
CM002236.1	4137805	4137955	-	SS	NCU09814	7.7645
CM002236.1	4138089	4138239	+	SS	NCU09814	5.18751
CM002236.1	4147390	4147540	-	SS	cyt-26	3.7161
CM002236.1	4149731	4149881	-	SU	aro-7	4.13332
CM002236.1	4150505	4150655	+	S	aro-7	3.67243
CM002236.1	4151031	4151181	+	SU	aro-7	3.38296
CM002236.1	4152544	4152694	+	SS	NCU09819	0.48777
CM002236.1	4162126	4162276	-	SS	NCU09821	3.35003
CM002236.1	4166947	4167097	+	S	NCU09821	1.99211
CM002236.1	4169742	4169892	-	S	NCU09821	5.87322
CM002236.1	4195946	4196096	-	US	NCU09333	7.52045
CM002236.1	4196405	4196555	+	SU	NCU09333	4.65935
CM002236.1	4196906	4197056	-	SS	NCU09333	2.08019
CM002236.1	4197193	4197343	-	SS	NCU09333	2.82505
CM002236.1	4197634	4197784	+	SS	NCU09333	2.564
CM002236.1	4198068	4198218	-	SS	NCU16380	3.14722
CM002236.1	4198217	4198367	+	SS	NCU16380	1.2814
CM002236.1	4201675	4201825	+	SU	NCU14019	3.83689
CM002236.1	4205913	4206063	-	S	NCU09332	2.55117
CM002236.1	4212595	4212745	-	S	NCU09329	3.44197
CM002236.1	4214417	4214567	+	SU	NCU09329	5.11894
CM002236.1	4214837	4214987	+	SU	NCU09328	4.85636
CM002236.1	4222387	4222537	-	SU	cyt-4	4.08588
CM002236.1	4222841	4222991	-	SU	cyt-4	4.99844
CM002236.1	4223540	4223690	-	UU	cyt-4	2.56619
CM002236.1	4224758	4224908	-	US	NCU16381	2.88989
CM002236.1	4225426	4225576	+	S	NCU09326	3.99979
CM002236.1	4233960	4234110	-	SS	NCU09325	3.23634
CM002236.1	4234694	4234844	+	SS	NCU09325	3.5633
CM002236.1	4235051	4235201	-	SU	NCU09325	4.2976
CM002236.1	4235375	4235525	+	SS	NCU09325	3.92643
CM002236.1	4235705	4235855	+	SU	NCU09325	4.35881
CM002236.1	4236150	4236300	+	SS	NCU09325	4.15493
CM002236.1	4241363	4241513	-	SS	chs-4	3.73546
CM002236.1	4241809	4241959	+	SS	chs-4	3.54033
CM002236.1	4242116	4242266	-	SS	chs-4	6.45603
CM002236.1	4242825	4242975	+	SS	NCU09323	5.44066
CM002236.1	4243026	4243176	-	SU	NCU09323	5.01433
CM002236.1	4243707	4243857	+	SU	NCU09323	6.88846
CM002236.1	4244164	4244314	-	SS	NCU09323	4.52426
CM002236.1	4245156	4245306	-	SU	NCU16382	5.88008
CM002236.1	4246076	4246226	+	SS	NCU16382	5.74135
CM002236.1	4246112	4246262	-	SS	NCU16382	6.81721
CM002236.1	4246656	4246806	-	SU	NCU09322	5.17698
CM002236.1	4247416	4247566	+	S	NCU09322	6.26908
CM002236.1	4247983	4248133	+	SS	NCU09322	1.27548
CM002236.1	4252325	4252475	-	SS	NCU09321	3.25462
CM002236.1	4254686	4254836	-	S	NCU09321	2.95809
CM002236.1	4255097	4255247	-	S	NCU09321	3.58085
CM002236.1	4256292	4256442	+	S	his-2	3.3069
CM002236.1	4261260	4261410	-	SS	NCU09319	1.90024
CM002236.1	4261652	4261802	+	SS	NCU09319	5.15001
CM002236.1	4262027	4262177	-	SS	NCU09319	2.61553
CM002236.1	4265718	4265868	-	SS	NCU09318	5.34729
CM002236.1	4266086	4266236	+	SU	NCU09317	3.31476
CM002236.1	4269250	4269400	-	SU	NCU09316	5.02405
CM002236.1	4269636	4269786	+	SU	NCU09316	7.028
CM002236.1	4271013	4271163	-	UU	NCU09316	6.52404
CM002236.1	4271570	4271720	-	US	NCU09316	7.45611
CM002236.1	4272474	4272624	+	S	NCU09316	4.31016
CM002236.1	4276103	4276253	-	SU	nuc-1	4.26317
CM002236.1	4276538	4276688	-	SU	nuc-1	4.18995
CM002236.1	4277072	4277222	+	UU	nuc-1	5.10315
CM002236.1	4277116	4277266	-	UU	nuc-1	4.91639
CM002236.1	4277916	4278066	-	US	nuc-1	2.94292
CM002236.1	4278159	4278309	+	SU	nuc-1	4.11929
CM002236.1	4287283	4287433	-	SS	NCU09313	2.10751
CM002236.1	4287866	4288016	+	SS	NCU09312	2.78751
CM002236.1	4289781	4289931	+	SS	met-10	3.3634
CM002236.1	4292111	4292261	-	SU	met-10	4.61624
CM002236.1	4293021	4293171	+	U	met-10	1.9622
CM002236.1	4293841	4293991	-	UU	met-10	3.5214
CM002236.1	4295760	4295910	+	UU	NCU09310	5.05615
CM002236.1	4297925	4298075	+	SS	NCU09310	3.07506
CM002236.1	4298306	4298456	-	SS	NCU09310	3.32957
CM002236.1	4299079	4299229	-	SS	NCU09310	3.33495
CM002236.1	4299536	4299686	+	SS	NCU09310	5.56428
CM002236.1	4299747	4299897	-	SS	NCU09310	2.5624
CM002236.1	4300048	4300198	-	SU	NCU09310	5.36471
CM002236.1	4300249	4300399	+	SS	NCU09310	4.81203
CM002236.1	4300979	4301129	+	SS	NCU09310	2.48145
CM002236.1	4304631	4304781	+	SS	pcb-5	0.642885
CM002236.1	4308506	4308656	-	SS	NCU09308	3.18538
CM002236.1	4308711	4308861	+	SS	NCU09308	1.90769
CM002236.1	4312773	4312923	-	S	NCU09307	4.2185
CM002236.1	4313348	4313498	+	UU	NCU09307	6.66053
CM002236.1	4313946	4314096	-	U	NCU09307	3.03532
CM002236.1	4334737	4334887	-	SS	NCU10069	2.79644
CM002236.1	4335286	4335436	+	US	NCU10069	4.51549
CM002236.1	4355215	4355365	+	U	NCU03055	5.58109
CM002236.1	4356713	4356863	-	UU	NCU03055	4.15395
CM002236.1	4357388	4357538	+	SU	NCU03055	5.58312
CM002236.1	4357750	4357900	+	SU	NCU03055	1.73192
CM002236.1	4358153	4358303	+	SS	NCU03055	0.788027
CM002236.1	4366548	4366698	-	SU	NCU03057	3.94944
CM002236.1	4366778	4366928	+	SS	NCU03057	3.78226
CM002236.1	4371492	4371642	-	SU	NCU03058	5.05996
CM002236.1	4372582	4372732	+	SU	nst-3	4.2294
CM002236.1	4377554	4377704	-	U	nst-3	2.49489
CM002236.1	4384420	4384570	+	SS	crf6-1	3.14722
CM002236.1	4385267	4385417	-	SS	crf6-1	5.19406
CM002236.1	4385433	4385583	+	SS	NCU03061	5.33557
CM002236.1	4386101	4386251	+	US	NCU03061	3.28354
CM002236.1	4386131	4386281	-	SU	NCU03061	6.58587
CM002236.1	4386827	4386977	+	SS	NCU03061	3.60596
CM002236.1	4395642	4395792	+	SS	NCU03063	3.79437
CM002236.1	4402732	4402882	-	SS	NCU03064	5.69337
CM002236.1	4403706	4403856	+	SU	NCU03064	4.84688
CM002236.1	4404116	4404266	+	SS	NCU03064	7.58897
CM002236.1	4404700	4404850	-	SS	NCU03064	7.17699
CM002236.1	4404707	4404857	+	SS	NCU03064	7.73164
CM002236.1	4405349	4405499	-	SS	NCU03064	6.81661
CM002236.1	4406028	4406178	+	SS	NCU03064	6.08733
CM002236.1	4406188	4406338	-	SS	NCU03064	5.28126
CM002236.1	4407007	4407157	+	SS	NCU03064	7.23008
CM002236.1	4407610	4407760	-	SU	NCU03065	5.28552
CM002236.1	4408127	4408277	+	SU	NCU03065	4.54365
CM002236.1	4408392	4408542	-	SS	NCU03065	4.11642
CM002236.1	4408696	4408846	+	SS	NCU03065	3.85284
CM002236.1	4411042	4411192	-	US	NCU03065	4.23412
CM002236.1	4416596	4416746	-	SU	NCU03066	3.16497
CM002236.1	4419514	4419664	-	SS	NCU03067	4.17836
CM002236.1	4422728	4422878	-	UU	pdx-3	4.48243
CM002236.1	4423246	4423396	+	U	pdx-3	4.85657
CM002236.1	4424510	4424660	-	SS	pdx-3	3.06863
CM002236.1	4425707	4425857	+	SS	pdx-3	1.16993
CM002236.1	4426068	4426218	-	SU	pdx-3	4.44478
CM002236.1	4426380	4426530	+	SS	pdx-3	5.75993
CM002236.1	4427336	4427486	-	SS	pdx-3	4.87834
CM002236.1	4427749	4427899	+	SU	NCU03070	5.42403
CM002236.1	4429316	4429466	+	SS	NCU03070	4.40528
CM002236.1	4429793	4429943	-	SS	NCU03070	4.44476
CM002236.1	4430193	4430343	-	SS	NCU03070	4.48586
CM002236.1	4431060	4431210	-	SS	NCU03070	5.81759
CM002236.1	4431856	4432006	-	S	NCU03070	5.12692
CM002236.1	4432686	4432836	+	UU	NCU03070	4.40075
CM002236.1	4433358	4433508	+	S	NCU03070	4.09112
CM002236.1	4433790	4433940	+	S	NCU03070	5.50647
CM002236.1	4434559	4434709	-	SU	NCU03070	6.05956
CM002236.1	4434923	4435073	+	SU	NCU03070	4.64674
CM002236.1	4435626	4435776	+	S	NCU03070	2.64578
CM002236.1	4435966	4436116	+	S	NCU03070	2.08231
CM002236.1	4447499	4447649	-	S	os-4	4.15195
CM002236.1	4448017	4448167	-	SU	os-4	5.31182
CM002236.1	4448441	4448591	+	UU	os-4	3.20235
CM002236.1	4448817	4448967	-	UU	os-4	4.6298
CM002236.1	4449056	4449206	+	UU	NCU03072	3.35269
CM002236.1	4449370	4449520	-	US	NCU03072	4.34322
CM002236.1	4449805	4449955	+	SU	NCU03072	3.80305
CM002236.1	4455465	4455615	-	S	NCU03073	2.11264
CM002236.1	4458546	4458696	-	SU	NCU03074	3.88538
CM002236.1	4458872	4459022	+	SS	NCU03074	4.92157
CM002236.1	4459520	4459670	-	S	NCU03074	4.04816
CM002236.1	4459811	4459961	-	U	NCU03074	6.27098
CM002236.1	4460491	4460641	+	SU	NCU03074	3.16003
CM002236.1	4461802	4461952	-	S	NCU03076	4.54993
CM002236.1	4462866	4463016	-	SU	NCU03076	4.32922
CM002236.1	4463816	4463966	+	SS	NCU03076	2.4361
CM002236.1	4466716	4466866	+	SU	NCU03077	4.38216
CM002236.1	4469799	4469949	+	S	NCU03078	1.71926
CM002236.1	4471384	4471534	-	S	NCU15028	2.44335
CM002236.1	4471854	4472004	-	SU	NCU15028	4.65561
CM002236.1	4472061	4472211	+	SS	NCU15028	4.17475
CM002236.1	4472479	4472629	+	SS	NCU15028	3.03532
CM002236.1	4472509	4472659	-	SS	NCU15028	5.07999
CM002236.1	4476301	4476451	-	SS	NCU03079	3.16177
CM002236.1	4476931	4477081	-	SS	NCU03079	4.98101
CM002236.1	4477318	4477468	+	SS	NCU03079	3.69792
CM002236.1	4477778	4477928	+	SU	NCU03079	4.82396
CM002236.1	4479645	4479795	-	SS	NCU03080	4.15484
CM002236.1	4479901	4480051	+	SS	NCU03081	2.81805
CM002236.1	4486577	4486727	-	S	NCU16384	4.4479
CM002236.1	4487417	4487567	+	UU	NCU16384	4.46728
CM002236.1	4490441	4490591	-	SU	NCU03083	2.26824
CM002236.1	4490787	4490937	+	SS	NCU03083	5.84685
CM002236.1	4491440	4491590	+	SU	NCU03084	2.37977
CM002236.1	4491534	4491684	-	US	NCU03084	3.05832
CM002236.1	4491790	4491940	+	SU	NCU03084	1.83914
CM002236.1	4495994	4496144	+	S	NCU03086	2.46336
CM002236.1	4497542	4497692	-	SS	NCU16385	3.81745
CM002236.1	4498004	4498154	+	SS	NCU03087	3.03429
CM002236.1	4500273	4500423	-	SU	NCU03087	3.38876
CM002236.1	4508048	4508198	-	SS	NCU03088	1.63617
CM002236.1	4508736	4508886	-	SS	NCU03088	4.59564
CM002236.1	4509050	4509200	+	SS	NCU03089	5.74831
CM002236.1	4514799	4514949	-	SS	NCU16386	3.54144
CM002236.1	4515343	4515493	-	SS	NCU03091	3.9247
CM002236.1	4515702	4515852	+	SS	NCU03091	2.57787
CM002236.1	4520741	4520891	-	SS	NCU03092	3.72345
CM002236.1	4521192	4521342	+	SS	nuo12.3	2.97702
CM002236.1	4522325	4522475	+	SS	NCU03094	3.4549
CM002236.1	4526069	4526219	-	SU	NCU03095	2.38412
CM002236.1	4526772	4526922	+	S	NCU03096	2.98786
CM002236.1	4530979	4531129	-	S	NCU03097	2.25441
CM002236.1	4544562	4544712	+	UU	NCU03098	3.48601
CM002236.1	4545098	4545248	+	SU	NCU03098	6.94654
CM002236.1	4550468	4550618	-	SS	NCU03099	3.10559
CM002236.1	4551599	4551749	-	SS	NCU03099	3.42955
CM002236.1	4551944	4552094	+	SS	NCU03099	6.14493
CM002236.1	4552278	4552428	-	SU	ppm-2	6.3342
CM002236.1	4552541	4552691	+	US	ppm-2	5.67853
CM002236.1	4552624	4552774	-	SU	ppm-2	5.03034
CM002236.1	4553134	4553284	-	US	ppm-2	3.60513
CM002236.1	4553401	4553551	+	SS	ppm-2	1.59912
CM002236.1	4562692	4562842	-	SS	NCU03102	2.22292
CM002236.1	4563234	4563384	+	SU	NCU03103	4.68531
CM002236.1	4581320	4581470	-	SS	NCU03105	2.85838
CM002236.1	4581738	4581888	+	SS	NCU03106	2.96368
CM002236.1	4586764	4586914	-	SS	NCU03107	4.21602
CM002236.1	4587026	4587176	+	SS	NCU03107	4.78648
CM002236.1	4587080	4587230	-	SS	NCU03107	6.50824
CM002236.1	4587523	4587673	+	SS	NCU03107	5.81356
CM002236.1	4587669	4587819	-	SS	NCU03108	4.87018
CM002236.1	4588321	4588471	+	SS	NCU03108	3.64759
CM002236.1	4597147	4597297	-	SS	NCU03110	3.08506
CM002236.1	4597182	4597332	+	SS	NCU03110	3.28029
CM002236.1	4597539	4597689	+	SS	NCU03110	0.60921
CM002236.1	4599070	4599220	-	SS	NCU03111	1.54897
CM002236.1	4601026	4601176	-	SS	NCU03112	3.07032
CM002236.1	4601289	4601439	+	SS	NCU03112	5.28616
CM002236.1	4601648	4601798	+	SS	NCU03112	4.10712
CM002236.1	4605499	4605649	-	US	NCU03114	5.43598
CM002236.1	4606010	4606160	+	SS	NCU03114	0.664641
CM002236.1	4608829	4608979	-	US	spa2	4.79382
CM002236.1	4609161	4609311	+	SU	spa2	4.26605
CM002236.1	4609761	4609911	+	S	spa2	3.11437
CM002236.1	4620783	4620933	-	SS	NCU03116	4.04349
CM002236.1	4621251	4621401	-	SS	NCU03116	7.42266
CM002236.1	4621796	4621946	+	SS	NCU03117	5.60603
CM002236.1	4622515	4622665	+	S	NCU03117	1.69554
CM002236.1	4627104	4627254	-	SU	NCU03120	3.28269
CM002236.1	4627773	4627923	+	SS	NCU03120	4.8786
CM002236.1	4637457	4637607	-	SS	NCU03122	1.90212
CM002236.1	4637744	4637894	+	SS	NCU03123	2.28481
CM002236.1	4644886	4645036	-	SS	cka	4.57639
CM002236.1	4645107	4645257	+	SS	cka	4.93915
CM002236.1	4647021	4647171	+	US	cka	5.36873
CM002236.1	4650596	4650746	-	SS	NCU03125	2.14795
CM002236.1	4650938	4651088	-	SS	NCU03125	3.41405
CM002236.1	4651328	4651478	-	SS	NCU03125	4.5746
CM002236.1	4652036	4652186	+	S	NCU03125	7.00819
CM002236.1	4652869	4653019	-	S	NCU03125	5.93479
CM002236.1	4653747	4653897	+	SU	NCU03126	5.82704
CM002236.1	4654457	4654607	-	SS	NCU03126	5.47097
CM002236.1	4654930	4655080	+	SU	NCU03126	0.868592
CM002236.1	4660421	4660571	-	SS	NCU03127	5.30359
CM002236.1	4664011	4664161	+	SS	NCU03129	2.21875
CM002236.1	4665672	4665822	-	SS	NCU03130	3.23792
CM002236.1	4666052	4666202	+	SS	NCU03130	2.32387
CM002236.1	4668722	4668872	-	SS	FAD	4.42339
CM002236.1	4671327	4671477	-	U	NCU03132	4.94009
CM002236.1	4672164	4672314	+	S	NCU03132	5.92552
CM002236.1	4676090	4676240	-	SU	NCU03133	1.69006
CM002236.1	4681282	4681432	-	SS	NCU03135	3.69709
CM002236.1	4685853	4686003	-	S	NCU03136	3.8398
CM002236.1	4686408	4686558	+	SS	NCU03136	4.2178
CM002236.1	4687219	4687369	+	SS	NCU03136	2.89801
CM002236.1	4687231	4687381	-	SS	NCU03136	4.78905
CM002236.1	4687847	4687997	-	SU	NCU03137	4.75434
CM002236.1	4688437	4688587	+	UU	NCU03137	4.59515
CM002236.1	4688750	4688900	-	US	NCU03137	3.88655
CM002236.1	4689009	4689159	+	SU	NCU03137	3.17268
CM002236.1	4689321	4689471	+	SS	NCU03137	3.21814
CM002236.1	4694056	4694206	-	SU	NCU03138	5.50535
CM002236.1	4694815	4694965	+	S	his-3	3.58054
CM002236.1	4698553	4698703	-	S	lpl	4.62497
CM002236.1	4699708	4699858	-	UU	lpl	4.5601
CM002236.1	4700067	4700217	-	UU	lpl	4.91307
CM002236.1	4700826	4700976	+	S	NCU03140	2.20438
CM002236.1	4708084	4708234	-	SU	NCU03142	1.95945
CM002236.1	4708828	4708978	+	SU	NCU03142	4.32751
CM002236.1	4718266	4718416	-	S	NCU03145	2.11424
CM002236.1	4718880	4719030	-	US	NCU03145	5.17792
CM002236.1	4719150	4719300	+	SU	NCU03145	2.85746
CM002236.1	4721737	4721887	-	SS	NCU03146	4.21444
CM002236.1	4724517	4724667	+	S	NCU03147	7.17951
CM002236.1	4726047	4726197	-	SS	NCU03148	4.89189
CM002236.1	4726313	4726463	+	SU	NCU03148	2.06937
CM002236.1	4729887	4730037	-	SS	NCU03149	5.39863
CM002236.1	4730150	4730300	+	SU	NCU03150	2.55202
CM002236.1	4732666	4732816	-	SS	NCU03151	1.71617
CM002236.1	4733164	4733314	+	SS	NCU03151	4.45321
CM002236.1	4733604	4733754	+	SS	NCU03152	2.88067
CM002236.1	4738323	4738473	-	U	NCU03153	4.81621
CM002236.1	4740095	4740245	-	UU	NCU03153	3.39959
CM002236.1	4740895	4741045	+	U	NCU03153	2.75651
CM002236.1	4742776	4742926	-	SU	NCU03154	3.78226
CM002236.1	4743120	4743270	+	UU	NCU03154	2.43664
[truncated: 14,486 more rows]

## Sheet: csRNA-seq TSSes in ATAC-seq pea
Chromosome	Start	End	Strand	Stability	GeneID	log2 Fold-Change
CM002240.1	5496637	5496771	+	SS	NCU04284	10.0677
CM002240.1	3197610	3197760	+	SS	NCU14072	9.70642
CM002236.1	9018685	9018715	-	SS	NCU02817	8.85653
CM002236.1	4839636	4839786	-	SS	NCU10621	8.81779
CM002239.1	5659682	5659832	-	SS	NCU05237	8.75903
CM002241.1	1997966	1998005	+	SS	NCU03877	8.73623
CM002236.1	2014343	2014352	-	SS	NCU01923	8.73607
CM002240.1	4704179	4704226	+	SS	NCU01450	8.66551
CM002236.1	6079084	6079162	+	SS	NCU07396	8.59152
CM002242.1	3908250	3908266	-	SS	cpc-2	8.5836
CM002240.1	451670	451820	+	SS	NCU07745	8.55617
CM002240.1	4802137	4802287	+	SS	NCU17019	8.55507
CM002240.1	2389122	2389174	-	SS	NCU03780	8.37819
CM002240.1	668130	668280	-	SS	gel-3	8.37748
CM002236.1	1607868	1607901	+	SS	NCU02036	8.30296
CM002240.1	3198368	3198518	+	SS	NCU14072	8.29834
CM002236.1	1030924	1030959	+	SS	NCU16327	8.2457
CM002236.1	5458765	5458789	-	SS	NCU09136	8.19723
CM002236.1	7778782	7778932	+	SS	NCU14036	8.17677
CM002236.1	3132373	3132523	-	SS	NCU02668	8.14317
CM002241.1	2470211	2470262	-	SS	NCU04020	8.13982
CM002238.1	1142674	1142809	+	SS	NCU07862	8.11757
CM002238.1	1901029	1901179	+	SS	NCU06204	8.10361
CM002237.1	2623996	2624146	+	SS	NCU01728	8.09969
CM002241.1	2167356	2167428	+	SS	ada-5	8.06776
CM002236.1	7109314	7109356	+	SS	NCU00804	8.04842
CM002236.1	5720785	5720935	+	SS	NCU08334	8.02955
CM002236.1	7779120	7779270	+	SS	NCU16448	8.01779
CM002240.1	2274759	2274909	+	SS	NCU16967	7.96076
CM002240.1	5590484	5590634	+	SS	NCU04315	7.91292
CM002238.1	2913361	2913415	-	SS	NCU00178	7.88751
CM002239.1	1995109	1995259	-	SS	mus-8	7.8754
CM002239.1	5660396	5660546	+	SS	NCU05237	7.87498
CM002240.1	1465705	1465800	+	SS	NCU04619	7.86934
CM002241.1	1242468	1242618	-	SS	NCU05637	7.84601
CM002237.1	1642380	1642530	+	SS	NCU05452	7.83197
CM002237.1	1534196	1534346	-	SS	NCU05401	7.81043
CM002238.1	1900607	1900757	-	SS	NCU06204	7.78728
CM002236.1	7777308	7777458	+	SS	NCU14036	7.74661
CM002237.1	2223677	2223827	+	SS	NCU01835	7.74387
CM002240.1	4702519	4702669	-	SS	NCU01450	7.73673
CM002236.1	4404707	4404857	+	SS	NCU03064	7.73164
CM002240.1	4889518	4889668	-	SS	NCU04112	7.71903
CM002237.1	1632575	1632725	+	SS	NCU14131	7.67146
CM002240.1	6247193	6247319	-	SS	nit-10	7.65447
CM002237.1	2226356	2226506	-	SS	NCU01835	7.63711
CM002240.1	3884062	3884212	+	SS	NCU01392	7.62245
CM002241.1	3162304	3162358	-	SS	NCU12126	7.62057
CM002237.1	2605705	2605730	+	SS	NCU01734	7.60322
CM002237.1	3237418	3237568	-	SS	NCU01509	7.60207
CM002240.1	6298842	6298898	-	SS	rib-4	7.60071
CM002236.1	4404116	4404266	+	SS	NCU03064	7.58897
CM002239.1	4526089	4526140	-	SS	NCU07283	7.58744
CM002242.1	2112021	2112171	+	SS	NCU02459	7.5871
CM002241.1	3619273	3619423	-	SS	NCU05132	7.58115
CM002239.1	5367427	5367577	-	SS	NCU05315	7.57232
CM002236.1	6092633	6092783	-	SS	NCU07393	7.5648
CM002240.1	1911937	1912071	-	SS	NCU03637	7.55523
CM002237.1	1640822	1640881	+	SS	NCU05448	7.55337
CM002239.1	4064872	4065022	-	SS	NCU08695	7.53952
CM002237.1	1630164	1630314	-	SS	NCU14131	7.53404
CM002240.1	5918189	5918232	-	SS	NCU09841	7.5307
CM002240.1	4524269	4524419	+	SS	NCU09537	7.51658
CM002236.1	3131199	3131349	-	SS	NCU16371	7.51053
CM002236.1	6204638	6204788	-	SS	gfa1	7.51001
CM002236.1	6728483	6728633	+	SS	NCU15045	7.50915
CM002239.1	2940562	2940603	-	SS	NCU06316	7.50496
CM002239.1	5493237	5493387	+	SS	NCU05278	7.4778
CM002236.1	7611235	7611313	+	SS	NCU00673	7.47453
CM002241.1	2047048	2047198	-	SS	CreD	7.46832
CM002241.1	316317	316467	+	SS	NCU09968	7.46215
CM002236.1	4840412	4840562	+	SS	NCU10621	7.46119
CM002240.1	4700260	4700410	-	SS	NCU01451	7.45409
CM002238.1	4021782	4021912	+	SS	NCU00485	7.4464
CM002241.1	247047	247197	+	SS	cax	7.43675
CM002239.1	2827250	2827283	-	SS	NCU06346	7.43668
CM002236.1	4621251	4621401	-	SS	NCU03116	7.42266
CM002237.1	1519117	1519267	-	SS	NCU05395	7.40712
CM002236.1	5872622	5872638	-	SS	NCU14026	7.38269
CM002240.1	4026989	4027139	+	SS	NCU01425	7.36265
CM002241.1	1475958	1476108	+	SS	NCU05571	7.31479
CM002236.1	8979953	8980103	-	SS	NCU02828	7.31176
CM002236.1	5413290	5413440	+	SS	NCU09121	7.30968
CM002236.1	2776873	2777023	+	SS	NCU02574	7.30707
CM002241.1	324026	324172	-	SS	NCU07061	7.30217
CM002240.1	5760057	5760207	-	SS	NCU08937	7.2878
CM002239.1	2530827	2530977	-	SS	NCU08288	7.28438
CM002240.1	3639696	3639719	-	SS	NCU16997	7.28304
CM002236.1	6044802	6044926	-	SS	msh1	7.28285
CM002241.1	1684170	1684320	-	SS	NCU05507	7.27046
CM002241.1	3241327	3241401	+	SS	NCU05974	7.26757
CM002240.1	3285094	3285135	-	SS	NCU01221	7.26551
CM002238.1	4122289	4122419	-	SS	NCU08979	7.25702
CM002236.1	6647146	6647296	-	SS	NCU00941	7.25329
CM002238.1	2619823	2619873	+	SS	NCU00099	7.23893
CM002236.1	4407007	4407157	+	SS	NCU03064	7.23008
CM002237.1	1630780	1630930	+	SS	NCU14131	7.22903
CM002238.1	3988750	3988813	+	SS	NCU00476	7.20983
CM002237.1	598690	598840	-	SS	NCU03467	7.206
CM002236.1	778626	778655	+	SS	NCU09079	7.20265
CM002241.1	774344	774494	-	SS	NCU04774	7.19574
CM002236.1	4404700	4404850	-	SS	NCU03064	7.17699
CM002236.1	7612369	7612440	-	SS	NCU00671	7.17688
CM002238.1	1165778	1165928	-	SS	NCU07867	7.16164
CM002240.1	5759921	5760071	+	SS	NCU08937	7.15848
CM002240.1	5501109	5501193	-	SS	NCU17032	7.15592
CM002236.1	7553453	7553603	+	SS	NCU00687	7.14752
CM002236.1	9024501	9024651	-	SS	os-1	7.14019
CM002236.1	8608100	8608250	+	SS	NCU02950	7.1339
CM002239.1	4500262	4500412	-	SS	NCU16857	7.12772
CM002236.1	1454440	1454536	-	SS	NCU02074	7.12227
CM002236.1	2932209	2932359	-	SS	pex13	7.12107
CM002236.1	7768111	7768261	-	SS	emp-3	7.1193
CM002241.1	1554651	1554801	+	SS	NCU05547	7.11581
CM002236.1	8211274	8211424	+	SS	NCU00500	7.09659
CM002236.1	2105479	2105629	+	SS	NCU01897	7.09567
CM002241.1	1752527	1752567	-	SS	NCU05488	7.09041
CM002240.1	873491	873571	+	SS	NCU09676	7.08405
CM002236.1	8216953	8217103	+	SS	ada-1	7.08342
CM002237.1	1658675	1658824	+	SS	cya-4	7.08046
CM002239.1	3680192	3680342	+	SS	chs-5	7.0794
CM002238.1	3340131	3340216	-	SS	NCU00292	7.07727
CM002239.1	4602345	4602495	+	SS	NCU07257	7.06971
CM002236.1	9023694	9023844	-	SS	os-1	7.06805
CM002237.1	2019497	2019504	+	SS	NCU06763	7.05222
CM002239.1	2307825	2307854	+	SS	NCU07668	7.04848
CM002237.1	3250404	3250481	+	SS	NCU01503	7.04426
CM002236.1	1293760	1293910	+	SS	NCU02099	7.03654
CM002241.1	317641	317791	-	SS	NCU09968	7.03543
CM002236.1	7748437	7748587	-	SS	NCU00633	7.03126
CM002237.1	599898	599929	-	SS	NCU03467	7.02988
CM002241.1	2271429	2271579	+	SS	vvd	7.02008
CM002240.1	1984699	1984849	-	SS	NCU03654	7.01466
CM002236.1	166946	167096	-	SS	NCU08069	7.01195
CM002236.1	3129955	3130105	+	SS	NCU16371	7.00817
CM002239.1	4504203	4504353	+	SS	NCU16857	7.0026
CM002240.1	4840497	4840549	+	SS	NCU04103	7.00124
CM002236.1	6814634	6814784	+	SS	NCU00903	6.99816
CM002242.1	2606772	2606922	+	SS	NCU02408	6.99685
CM002236.1	983857	983893	-	SS	NCU02175	6.98921
CM002236.1	983743	983755	-	SS	NCU02175	6.98921
CM002237.1	2224447	2224597	+	SS	NCU01835	6.97346
CM002241.1	1963844	1963909	-	SS	NCU03870	6.96968
CM002241.1	2700471	2700514	+	SS	NCU04087	6.96841
CM002236.1	9467037	9467187	-	SS	NCU09233	6.96429
CM002237.1	3091261	3091335	+	SS	NCU16567	6.95928
CM002239.1	4476839	4476854	+	SS	NCU07299	6.95066
CM002237.1	2107109	2107196	-	SS	NCU06735	6.94371
CM002236.1	3427508	3427658	+	SS	NCU02750	6.92782
CM002236.1	3379259	3379378	+	SS	NCU02739	6.92703
CM002236.1	1954167	1954317	+	SS	NCU01938	6.92656
CM002237.1	2323326	2323337	+	SS	NCU10309	6.91693
CM002238.1	659387	659537	-	SS	NCU05726	6.91541
CM002239.1	2274914	2275064	+	SS	NCU07676	6.91204
CM002240.1	3724945	3725095	+	SS	asl-1	6.91089
CM002237.1	3249660	3249810	-	SS	NCU01504	6.90524
CM002236.1	7941727	7941733	+	SS	NCU00580	6.89522
CM002236.1	7941873	7941877	+	SS	NCU00580	6.89522
CM002237.1	1518081	1518231	-	SS	NCU05394	6.88886
CM002241.1	2147296	2147446	-	SS	NCU03922	6.87333
CM002240.1	4972870	4973020	+	SS	fkr-2	6.87188
CM002242.1	625115	625265	+	SS	NCU06874	6.86945
CM002241.1	3122846	3122996	-	SS	NCU06003	6.8655
CM002238.1	5218599	5218624	+	SS	stk-52	6.8604
CM002237.1	3095234	3095384	+	SS	NCU01555	6.85375
CM002236.1	1293443	1293593	-	SS	NCU02099	6.8529
CM002236.1	7632912	7633062	-	SS	vma-11	6.85211
CM002240.1	46341	46491	-	SS	NCU08875	6.8415
CM002239.1	4621149	4621214	-	SS	gel-4	6.84033
CM002239.1	4498304	4498454	-	SS	NCU07293	6.83944
CM002240.1	4723539	4723582	+	SS	NCU01443	6.83669
CM002241.1	2203328	2203409	-	SS	NCU03946	6.83534
CM002236.1	6584036	6584130	+	SS	acw-2	6.83001
CM002238.1	1425014	1425164	+	SS	NCU06443	6.8299
CM002236.1	7623467	7623577	+	SS	NCU00669	6.82087
CM002241.1	2563861	2564011	+	SS	cpc-1	6.81944
CM002236.1	4246112	4246113	-	SS	NCU16382	6.81721
CM002236.1	4405349	4405499	-	SS	NCU03064	6.81661
CM002237.1	1626274	1626424	-	SS	NCU05437	6.81609
CM002240.1	4201202	4201352	-	SS	NCU11338	6.80331
CM002242.1	3783893	3784043	-	SS	NCU05775	6.80093
CM002238.1	3989135	3989224	-	SS	NCU00477	6.80014
CM002236.1	805963	806113	+	SS	NCU14002	6.7886
CM002236.1	9397654	9397804	+	SS	NCU09253	6.78285
CM002237.1	1585436	1585442	-	SS	aro-3	6.77176
CM002238.1	1974514	1974664	+	SS	NCU06228	6.7707
CM002236.1	5715616	5715766	+	SS	NCU11324	6.76811
CM002236.1	602676	602747	+	SS	NCU07445	6.76698
CM002242.1	725357	725391	-	SS	NCU06906	6.7561
CM002236.1	8154125	8154275	-	SS	NCU00516	6.75372
CM002236.1	2500800	2500950	+	SS	NCU02491	6.74895
CM002236.1	5556273	5556423	-	SS	NCU08378	6.74895
CM002238.1	3894699	3894849	-	SS	NCU16685	6.74389
CM002240.1	2742739	2742785	-	SS	NCU01041	6.7396
CM002236.1	9397397	9397517	-	SS	NCU09253	6.72785
CM002238.1	1621939	1622089	-	SS	NCU16638	6.72392
CM002236.1	7108963	7109113	-	SS	NCU00804	6.71558
CM002238.1	2273758	2273908	-	SS	NCU00010	6.71143
CM002241.1	607792	607942	-	SS	NCU14167	6.70463
CM002239.1	5452405	5452448	-	SS	NCU05288	6.70324
CM002241.1	2418284	2418434	-	SS	ck-1b	6.70043
CM002236.1	7775951	7776101	+	SS	NCU00627	6.69599
CM002240.1	3565357	3565507	-	SS	NCU01297	6.68883
CM002236.1	7146827	7146936	+	SS	NCU10894	6.68862
CM002242.1	3013983	3014133	+	SS	NCU02297	6.68011
CM002240.1	839683	839833	-	SS	NCU09687	6.67639
CM002240.1	4887352	4887502	+	SS	NCU04112	6.66782
CM002238.1	1655698	1655731	+	SS	NCU06503	6.66756
CM002241.1	1508064	1508214	-	SS	NCU15380	6.66038
CM002236.1	7778452	7778602	-	SS	NCU14036	6.64999
CM002240.1	2057605	2057647	-	SS	NCU03684	6.63811
CM002241.1	3135197	3135225	+	SS	NCU05999	6.63551
CM002240.1	5182755	5182905	+	SS	NCU04201	6.63311
CM002239.1	5555456	5555606	-	SS	NCU05261	6.61958
CM002239.1	1547587	1547737	+	SS	NCU06532	6.61853
CM002239.1	5488087	5488095	-	SS	NCU05279	6.60629
CM002236.1	9001638	9001788	-	SS	NCU02819	6.59478
CM002237.1	1517361	1517426	-	SS	NCU05394	6.58528
CM002238.1	5158656	5158806	+	SS	NCU16714	6.58335
CM002236.1	6093313	6093447	+	SS	adv-1	6.57417
CM002236.1	6708447	6708464	-	SS	NCU00925	6.57417
CM002238.1	3214869	3214905	+	SS	NCU00264	6.56825
CM002236.1	3308545	3308605	+	SS	NCU02718	6.56784
CM002242.1	1467904	1467978	-	SS	NCU04550	6.56764
CM002236.1	781193	781343	-	SS	NCU09079	6.56407
CM002242.1	3713557	3713644	-	SS	NCU05753	6.55931
CM002241.1	2419266	2419416	+	SS	ck-1b	6.55428
CM002240.1	2056905	2057055	+	SS	NCU03682	6.55393
CM002236.1	6719376	6719412	-	SS	NCU00922	6.54972
CM002239.1	5493662	5493812	+	SS	NCU05277	6.54742
CM002236.1	8154554	8154704	-	SS	NCU00516	6.54179
CM002236.1	960550	960700	+	SS	NCU14004	6.53914
CM002238.1	3673266	3673416	+	SS	alkB	6.53683
CM002236.1	9000939	9001089	+	SS	NCU02819	6.53376
CM002236.1	8628344	8628380	+	SS	tim50	6.53233
CM002239.1	4502625	4502775	+	SS	NCU16857	6.5294
CM002238.1	2367089	2367239	+	SS	NCU11012	6.52842
CM002240.1	3955682	3955731	-	SS	csn-3	6.5261
CM002240.1	2938348	2938498	-	SS	NCU01107	6.52586
CM002239.1	1116545	1116695	+	SS	fi	6.51833
CM002236.1	3031651	3031743	-	SS	NCU02641	6.50843
CM002236.1	4587080	4587230	-	SS	NCU03107	6.50824
CM002238.1	5272092	5272203	+	SS	NCU16718	6.50822
CM002242.1	3102860	3103010	+	SS	for	6.50732
CM002236.1	8143762	8143784	+	SS	NCU00520	6.5054
CM002236.1	1217491	1217641	-	SS	NCU02115	6.49689
CM002241.1	169073	169098	-	SS	NCU07101	6.49264
CM002237.1	2820025	2820175	+	SS	NCU01647	6.48179
CM002241.1	608940	609042	-	SS	NCU14167	6.48154
CM002236.1	6205234	6205294	-	SS	gfa1	6.46942
CM002236.1	8965983	8966133	-	SS	ham-10	6.45719
CM002236.1	4242257	4242266	-	SS	chs-4	6.45603
CM002236.1	3133459	3133559	+	SS	NCU02668	6.45352
CM002241.1	3617642	3617651	-	SS	NCU05133	6.44267
CM002236.1	2222645	2222795	-	SS	NCU01863	6.44246
CM002240.1	4748907	4749057	+	SS	naf-1	6.44105
CM002239.1	2548724	2548781	-	SS	NCU08283	6.43787
CM002240.1	4217582	4217624	-	SS	NCU06674	6.43468
CM002236.1	6540598	6540748	-	SS	NCU00971	6.42781
CM002240.1	4274422	4274503	+	SS	NCU14079	6.42299
CM002242.1	2520193	2520343	-	SS	NCU02429	6.41477
CM002238.1	2503589	2503631	+	SS	NCU00069	6.40889
CM002236.1	6459086	6459236	-	SS	NCU00994	6.40552
CM002240.1	2259275	2259308	+	SS	NCU03740	6.40025
CM002240.1	5761625	5761775	+	SS	NCU08937	6.40006
CM002238.1	1658867	1659017	+	SS	NCU06503	6.39865
CM002240.1	1782775	1782830	+	SS	kal-1	6.39303
CM002236.1	1101715	1101771	-	SS	NCU02144	6.38619
CM002240.1	4826553	4826657	+	SS	NCU04100	6.38616
CM002239.1	1301657	1301757	+	SS	NCU07935	6.3846
CM002238.1	3065429	3065579	+	SS	NCU00223	6.38405
CM002236.1	8617992	8618054	-	SS	NCU02945	6.38189
CM002242.1	1390700	1390737	+	SS	NCU09711	6.37972
CM002238.1	1113563	1113615	+	SS	NCU07854	6.37673
CM002239.1	2273971	2274005	-	SS	NCU07676	6.37548
CM002242.1	2001802	2001952	+	SS	NCU06042	6.37248
CM002238.1	1913020	1913170	+	SS	NCU06207	6.36426
CM002238.1	3382863	3382925	+	SS	NCU00307	6.36422
CM002238.1	1090220	1090370	-	SS	NCU14107	6.35957
CM002239.1	3531648	3531798	-	SS	NCU04388	6.35405
CM002236.1	6007003	6007119	+	SS	NCU07415	6.3492
CM002238.1	3714862	3714996	+	SS	NCU16683	6.34703
CM002236.1	9034871	9035015	+	SS	prd-4	6.34171
CM002239.1	4621864	4622014	-	SS	gel-4	6.33978
CM002240.1	2080018	2080168	-	SS	NCU14068	6.33553
CM002239.1	4910057	4910095	+	SS	NCU07013	6.3342
CM002239.1	4601830	4601980	-	SS	NCU07257	6.33369
CM002241.1	248319	248469	+	SS	cax	6.33133
CM002237.1	1518847	1518997	+	SS	NCU05395	6.32289
CM002238.1	1127201	1127224	+	SS	NCU07857	6.32084
CM002236.1	7778687	7778837	-	SS	NCU14036	6.32082
CM002236.1	5195	5345	+	SS	NCU09901	6.31816
CM002237.1	2228026	2228176	-	SS	NCU01835	6.3135
CM002239.1	4500923	4501073	+	SS	NCU16857	6.30308
CM002236.1	6723450	6723600	-	SS	NCU14031	6.30163
CM002238.1	3723759	3723909	+	SS	NCU00399	6.29612
CM002236.1	7155670	7155706	+	SS	NCU00792	6.28942
CM002236.1	2989377	2989527	+	SS	ad-5	6.28896
CM002236.1	3067998	3068148	+	SS	NCU02651	6.28842
CM002236.1	3039969	3039972	+	SS	NCU02643	6.28787
CM002236.1	3040087	3040119	+	SS	NCU02643	6.28787
CM002241.1	493114	493264	+	SS	NCU14164	6.28304
CM002236.1	782635	782785	+	SS	NCU09079	6.28124
CM002241.1	585735	585885	+	SS	NCU14166	6.27854
CM002236.1	6721888	6722038	+	SS	NCU14031	6.27708
CM002240.1	2160117	2160267	+	SS	NCU14069	6.276
CM002241.1	1685444	1685498	-	SS	NCU05507	6.27337
CM002239.1	4744687	4744837	-	SS	NCU06977	6.27306
CM002236.1	1937542	1937692	+	SS	ptk-2	6.27098
CM002240.1	4398332	4398339	+	SS	gln-1	6.27025
CM002240.1	671438	671588	-	SS	gel-3	6.26717
CM002238.1	1106536	1106668	+	SS	NCU07851	6.26513
CM002242.1	2620732	2620821	+	SS	NCU02404	6.26302
CM002240.1	2272700	2272850	-	SS	NCU16967	6.26302
CM002239.1	5469367	5469517	+	SS	NCU05284	6.26273
CM002242.1	3582422	3582572	-	SS	NCU08159	6.26228
CM002236.1	4895937	4895970	-	SS	stk-10	6.25892
CM002236.1	739867	740017	-	SS	NCU09066	6.25381
CM002241.1	1129494	1129644	+	SS	ad-8	6.24984
CM002241.1	2081281	2081431	-	SS	stk-4	6.2486
CM002241.1	247490	247640	+	SS	cax	6.24823
CM002238.1	3310937	3311017	-	SS	NCU00284	6.24712
CM002240.1	1369770	1369920	+	SS	NCU04639	6.24534
CM002240.1	5714927	5715020	-	SS	NCU08923	6.24115
CM002236.1	8305023	8305093	-	SS	NCU11241	6.23786
CM002236.1	3250745	3250861	-	SS	NCU02701	6.23381
CM002240.1	4215658	4215736	+	SS	NCU06674	6.22607
CM002241.1	2025223	2025373	+	SS	NCU03881	6.22134
CM002239.1	3681155	3681305	+	SS	NCU04351	6.21905
CM002242.1	3862571	3862599	+	SS	NCU17275	6.2151
CM002237.1	2222902	2223052	+	SS	NCU01835	6.21393
CM002237.1	3094823	3094954	-	SS	NCU01555	6.21
CM002237.1	1511267	1511299	+	SS	NCU16534	6.20891
CM002236.1	734499	734649	+	SS	NCU09066	6.20819
CM002238.1	1927807	1927892	-	SS	NCU06213	6.20801
CM002238.1	4249520	4249670	-	SS	NCU09017	6.20658
CM002237.1	2349063	2349213	+	SS	NCU01810	6.20627
CM002240.1	2313232	2313296	+	SS	NCU03755	6.20441
CM002240.1	3883742	3883892	-	SS	NCU01392	6.20377
CM002236.1	3417151	3417162	-	SS	NCU02748	6.1952
CM002240.1	300437	300587	-	SS	ccg-14	6.19354
CM002236.1	2778072	2778222	+	SS	NCU02573	6.18901
CM002236.1	9572932	9573031	-	SS	NCU08604	6.18898
CM002238.1	2305816	2305966	-	SS	NCU00018	6.18852
CM002240.1	3156058	3156208	+	SS	acd-3	6.18447
CM002236.1	615575	615595	-	SS	NCU07442	6.18233
CM002236.1	5679515	5679636	-	SS	un-1	6.18227
CM002238.1	3787805	3787812	-	SS	NCU00420	6.18174
CM002236.1	2104188	2104338	+	SS	NCU01898	6.17844
CM002236.1	6659951	6660101	+	SS	dcc-1	6.17826
CM002239.1	2548130	2548280	+	SS	NCU08283	6.17657
CM002239.1	5367723	5367873	+	SS	NCU05315	6.17299
CM002237.1	3090584	3090734	+	SS	NCU16567	6.16533
CM002236.1	3036960	3037110	+	SS	NCU14016	6.16137
CM002240.1	5086407	5086557	-	SS	act	6.15851
CM002240.1	410217	410306	+	SS	NCU07754	6.15478
CM002240.1	4527685	4527693	-	SS	NCU09539	6.15367
CM002236.1	804793	804943	-	SS	NCU09084	6.15361
CM002241.1	317023	317173	-	SS	NCU09968	6.15129
CM002240.1	1784295	1784382	+	SS	kal-1	6.15019
CM002236.1	6752309	6752459	+	SS	NCU00915	6.1463
CM002236.1	4551944	4551973	+	SS	NCU03099	6.14493
CM002238.1	421050	421140	+	SS	acw-3	6.14186
CM002236.1	2644078	2644098	-	SS	NCU02531	6.14018
CM002239.1	3145507	3145518	-	SS	NCU04506	6.13944
CM002237.1	1630735	1630885	-	SS	NCU14131	6.13096
CM002242.1	3631405	3631491	+	SS	NCU10080	6.1218
CM002236.1	6108050	6108093	-	SS	NCU07390	6.11659
CM002242.1	686168	686204	+	SS	NCU06893	6.11556
CM002240.1	5759390	5759540	+	SS	ccg-15	6.11418
CM002239.1	5470348	5470498	+	SS	NCU05284	6.11308
CM002236.1	5154654	5154804	+	SS	NCU03274	6.1063
CM002238.1	3373004	3373058	-	SS	NCU00303	6.10541
CM002236.1	5452147	5452186	-	SS	acw-7	6.10414
CM002238.1	3724178	3724209	+	SS	NCU00399	6.10386
CM002236.1	6153894	6153993	+	SS	NCU07379	6.10287
CM002237.1	1647851	1647911	+	SS	NCU05453	6.10168
CM002240.1	2158968	2159118	-	SS	NCU14069	6.10103
CM002240.1	5838796	5838946	+	SS	NCU08961	6.10094
CM002237.1	4176875	4177025	-	SS	nmt-1	6.09976
CM002240.1	1983945	1984056	-	SS	NCU03654	6.09489
CM002238.1	2780256	2780406	-	SS	NCU00143	6.09051
CM002238.1	3328302	3328452	+	SS	NCU00290	6.08954
CM002236.1	4406028	4406178	+	SS	NCU03064	6.08733
CM002242.1	1464652	1464693	+	SS	crp-5	6.07606
CM002238.1	1657386	1657536	+	SS	NCU06503	6.07577
CM002241.1	2563632	2563782	-	SS	cpc-1	6.07467
CM002236.1	3132556	3132706	+	SS	NCU02668	6.07376
CM002236.1	2694127	2694177	+	SS	NCU02548	6.07031
CM002239.1	5581953	5582103	+	SS	NCU05257	6.06579
CM002237.1	2227728	2227878	+	SS	NCU01835	6.0581
CM002239.1	780850	781000	+	SS	NCU04931	6.05743
CM002236.1	5155052	5155202	+	SS	NCU03275	6.05658
CM002240.1	2902219	2902369	+	SS	NCU01097	6.05654
CM002236.1	5244274	5244373	+	SS	nfh-1	6.05419
CM002240.1	3886107	3886224	+	SS	NCU14078	6.05359
CM002238.1	255204	255255	-	SS	NCU09174	6.05267
CM002236.1	2244596	2244746	-	SS	NCU01856	6.05024
CM002236.1	7747697	7747821	-	SS	NCU00634	6.04948
CM002239.1	3681452	3681602	-	SS	NCU04351	6.04851
CM002241.1	823387	823537	-	SS	NCU04789	6.04635
CM002238.1	4139740	4139826	+	SS	NCU08987	6.04418
CM002241.1	2418943	2419093	-	SS	ck-1b	6.04226
CM002238.1	649037	649187	+	SS	NCU14106	6.03337
CM002236.1	172177	172211	-	SS	NCU08070	6.03185
CM002240.1	1564355	1564418	-	SS	NCU04597	6.02905
CM002240.1	2241279	2241429	-	SS	NCU03732	6.02172
CM002236.1	5191653	5191727	-	SS	NCU03290	6.01923
CM002236.1	9019213	9019259	-	SS	NCU02817	6.01516
CM002239.1	5697215	5697272	+	SS	NCU15643	6.01315
CM002240.1	6247912	6247916	-	SS	nit-10	6.01146
CM002236.1	5167172	5167241	-	SS	NCU03280	6.01108
CM002239.1	3116313	3116381	-	SS	NCU04515	6.00735
CM002237.1	2923270	2923420	-	SS	NCU01631	6.0038
CM002240.1	1549849	1549868	+	SS	NCU14062	6.00322
CM002236.1	4840622	4840772	-	SS	NCU10621	6.00286
CM002236.1	3129588	3129738	-	SS	NCU16371	6.0024
CM002238.1	44652	44802	+	SS	NCU09514	6.00175
CM002239.1	5048741	5048810	-	SS	NCU08844	5.99977
CM002242.1	2766114	2766264	-	SS	wc-1	5.99901
CM002237.1	3154686	3154836	+	SS	NCU15834	5.99615
CM002240.1	3646793	3646943	+	SS	NCU01319	5.99378
CM002241.1	2720348	2720498	+	SS	NCU04092	5.99339
CM002236.1	9383569	9383678	-	SS	cdc5	5.99328
CM002238.1	3375179	3375217	+	SS	NCU00305	5.99025
CM002237.1	2226953	2227103	+	SS	NCU01835	5.98837
CM002238.1	498131	498157	+	SS	NCU05685	5.98774
CM002238.1	498262	498281	+	SS	NCU05685	5.98774
CM002236.1	6647721	6647829	+	SS	NCU00941	5.98309
CM002242.1	2765426	2765576	-	SS	wc-1	5.98243
CM002240.1	2076777	2076927	+	SS	tah-3	5.98142
CM002238.1	2478762	2478912	-	SS	NCU00064	5.98065
CM002239.1	1370104	1370254	-	SS	pgk	5.97804
CM002238.1	5179352	5179502	+	SS	NCU14128	5.97513
CM002237.1	2718063	2718130	+	SS	NCU01686	5.97313
CM002236.1	5115381	5115531	-	SS	NCU03261	5.96761
CM002239.1	1374108	1374258	+	SS	NCU07913	5.96754
CM002239.1	3529872	3530022	-	SS	set-4	5.96754
CM002236.1	6588075	6588225	+	SS	NCU00955	5.96722
CM002242.1	3043286	3043315	-	SS	nox-2	5.9622
CM002241.1	1896979	1897037	+	SS	NCU03855	5.95999
CM002238.1	4176417	4176567	+	SS	NCU08998	5.9579
CM002242.1	1296072	1296135	-	SS	NCU15835	5.9495
CM002236.1	7307577	7307637	-	SS	NCU00754	5.94605
CM002239.1	2941217	2941295	-	SS	NCU06316	5.94596
CM002238.1	420148	420298	+	SS	acw-3	5.94517
CM002238.1	3627257	3627300	-	SS	NCU00375	5.9431
CM002236.1	1139008	1139158	-	SS	NCU02132	5.94101
CM002236.1	2777739	2777889	+	SS	NCU02573	5.93904
CM002240.1	302456	302606	-	SS	ccg-14	5.93391
CM002241.1	593473	593592	-	SS	NCU04732	5.93228
CM002237.1	3238844	3238896	+	SS	NCU01509	5.9297
CM002238.1	3742557	3742707	+	SS	NCU00404	5.92898
CM002236.1	5557175	5557325	+	SS	NCU08378	5.92562
CM002240.1	3796660	3796703	-	SS	NCU01369	5.92443
CM002242.1	2862672	2862822	-	SS	NCU02338	5.92405
CM002236.1	7562847	7562997	-	SS	ck-1a	5.92234
CM002236.1	9338679	9338742	-	SS	ran	5.91243
CM002240.1	4994822	4994972	-	SS	NCU04145	5.91014
CM002240.1	2355083	2355147	-	SS	NCU03768	5.90417
CM002242.1	178603	178753	+	SS	asf-1	5.90149
CM002238.1	1497234	1497384	-	SS	NCU06464	5.89986
CM002241.1	1618571	1618721	+	SS	lys-5	5.89897
CM002237.1	3192925	3193020	+	SS	hda-1	5.89893
CM002236.1	6069889	6069946	+	SS	stk-9	5.89088
CM002236.1	9404945	9405095	-	SS	NCU09252	5.88938
CM002238.1	5155844	5155875	+	SS	NCU16713	5.8878
CM002236.1	2088999	2089033	-	SS	NCU01902	5.8877
CM002236.1	3151972	3152122	+	SS	NCU02672	5.88005
CM002239.1	3846746	3846803	+	SS	NCU07996	5.87963
CM002236.1	8307830	8307875	-	SS	NCU03045	5.87861
CM002238.1	3063668	3063818	-	SS	NCU00222	5.87726
CM002236.1	1296673	1296740	-	SS	NCU02098	5.87543
CM002240.1	5838419	5838423	+	SS	NCU08961	5.87302
CM002240.1	5838562	5838569	+	SS	NCU08961	5.87302
CM002236.1	4773282	4773372	+	SS	NCU03167	5.873
CM002236.1	7961267	7961322	-	SS	NCU00574	5.86897
CM002236.1	1694215	1694285	-	SS	FreB	5.86895
CM002241.1	2558951	2559013	-	SS	NCU04049	5.86795
CM002236.1	1360523	1360558	-	SS	NCU02090	5.86631
CM002241.1	247775	247925	-	SS	cax	5.86615
CM002241.1	3172780	3172930	+	SS	NCU05989	5.8644
CM002240.1	5782267	5782344	-	SS	NCU08943	5.86286
CM002238.1	4897922	4898034	-	SS	NCU08564	5.85734
CM002240.1	2273672	2273822	-	SS	NCU16967	5.85604
CM002238.1	4404811	4404961	-	SS	NCU07550	5.85599
CM002236.1	2155971	2155974	-	SS	NCU01884	5.85364
CM002240.1	1841092	1841242	-	SS	chs-1	5.85337
CM002239.1	4545176	4545326	-	SS	acw-8	5.85318
CM002240.1	2158480	2158630	+	SS	NCU14069	5.85306
CM002240.1	1919849	1919999	-	SS	gh3-1	5.85171
CM002236.1	5105536	5105686	+	SS	NCU03258	5.84941
CM002238.1	43549	43596	-	SS	NCU09514	5.84687
CM002236.1	4490787	4490806	+	SS	NCU03083	5.84685
CM002239.1	1634478	1634628	-	SS	rdi-1	5.84607
CM002240.1	2154061	2154211	-	SS	NCU11260	5.84135
CM002241.1	2167399	2167428	-	SS	ada-5	5.83966
CM002241.1	3617004	3617154	-	SS	NCU05133	5.83966
CM002236.1	7747922	7748072	+	SS	NCU00634	5.83929
CM002239.1	4503389	4503539	-	SS	NCU16857	5.83874
CM002239.1	4514665	4514815	+	SS	NCU07287	5.8378
CM002236.1	7441814	7441964	+	SS	NCU10793	5.837
CM002241.1	2418345	2418495	+	SS	ck-1b	5.83699
CM002238.1	3690521	3690619	-	SS	NCU14120	5.83471
CM002241.1	2655771	2655863	+	SS	nuo30.4	5.83365
CM002236.1	2895407	2895557	-	SS	NCU02609	5.83055
CM002239.1	3679031	3679181	+	SS	chs-5	5.83014
CM002237.1	1628424	1628574	+	SS	NCU05437	5.82432
CM002236.1	7923299	7923449	-	SS	al-2	5.82421
CM002238.1	971787	971839	-	SS	ncw-3	5.8239
CM002238.1	5178853	5179003	+	SS	NCU08777	5.82362
CM002242.1	3604869	3605019	-	SS	NCU14146	5.82185
CM002236.1	9398912	9398972	+	SS	NCU09253	5.82023
CM002241.1	2563102	2563252	-	SS	cpc-1	5.82012
CM002241.1	823826	823976	+	SS	NCU04790	5.81904
CM002236.1	4431060	4431210	-	SS	NCU03070	5.81759
CM002236.1	4587523	4587673	+	SS	NCU03107	5.81356
CM002236.1	6729307	6729457	-	SS	NCU15045	5.81303
CM002240.1	217194	217344	-	SS	NCU07808	5.81121
CM002236.1	173047	173197	-	SS	NCU08070	5.80809
CM002238.1	1973526	1973676	-	SS	NCU06228	5.80532
CM002240.1	3084207	3084357	-	SS	NCU01158	5.80372
CM002238.1	2964667	2964817	+	SS	NCU00197	5.80265
CM002240.1	4215254	4215404	-	SS	NCU06674	5.80105
CM002238.1	636688	636716	+	SS	NCU05722	5.80081
CM002236.1	9161963	9162113	-	SS	NCU10282	5.80076
CM002236.1	784388	784538	+	SS	NCU09079	5.80066
CM002241.1	797227	797377	+	SS	NCU04783	5.79815
CM002239.1	5592505	5592655	+	SS	NCU05253	5.79815
CM002241.1	1534997	1535048	-	SS	un-25	5.79635
CM002242.1	3605198	3605348	-	SS	NCU14146	5.79599
CM002241.1	884005	884019	+	SS	NCU04805	5.79008
CM002236.1	5443509	5443544	+	SS	NCU09131	5.78896
CM002237.1	2606621	2606771	-	SS	ve-1	5.78863
CM002236.1	4812020	4812116	+	SS	NCU03176	5.7877
CM002240.1	6207963	6208113	-	SS	hcp-1	5.78521
CM002236.1	821337	821376	-	SS	NCU09088	5.78308
CM002240.1	2007245	2007395	-	SS	NCU03661	5.78174
CM002236.1	3308043	3308193	+	SS	NCU02718	5.77729
CM002236.1	6204627	6204777	+	SS	gfa1	5.77651
CM002239.1	2276473	2276623	+	SS	NCU07676	5.77409
CM002239.1	2547693	2547843	-	SS	NCU08283	5.76895
CM002237.1	945055	945158	+	SS	NCU03368	5.76316
CM002239.1	2147125	2147275	+	SS	NCU16776	5.76307
CM002240.1	2275239	2275389	-	SS	NCU16967	5.76169
CM002236.1	2100880	2100887	-	SS	NCU16348	5.76148
CM002236.1	4426380	4426404	+	SS	pdx-3	5.75993
CM002239.1	3679768	3679918	-	SS	chs-5	5.7593
CM002236.1	5555653	5555803	-	SS	NCU08378	5.75923
CM002238.1	3235997	3236147	-	SS	set-2	5.75256
CM002240.1	4019595	4019745	+	SS	NCU01422	5.74857
CM002236.1	4509050	4509200	+	SS	NCU03089	5.74831
CM002240.1	4070432	4070582	+	SS	pex24	5.74683
CM002238.1	3152697	3152780	+	SS	NCU00243	5.74654
CM002238.1	3309566	3309716	-	SS	NCU00284	5.74492
CM002240.1	2212229	2212379	-	SS	NCU14070	5.74205
CM002236.1	4246076	4246113	+	SS	NCU16382	5.74135
CM002236.1	8210735	8210885	+	SS	NCU00500	5.74131
CM002239.1	4418078	4418084	+	SS	NCU07310	5.74085
CM002238.1	3570924	3571074	+	SS	NCU00357	5.74048
CM002240.1	5567148	5567183	+	SS	NCU04305	5.73897
CM002239.1	2548724	2548757	+	SS	NCU08283	5.73671
CM002240.1	6205681	6205831	-	SS	NCU07222	5.73552
CM002240.1	2081634	2081784	-	SS	NCU14068	5.73509
CM002237.1	2605426	2605576	-	SS	NCU01734	5.73324
CM002240.1	3640448	3640508	+	SS	NCU01317	5.72798
CM002237.1	3941150	3941222	-	SS	NCU08403	5.72691
CM002239.1	1185990	1186062	-	SS	stk-57	5.72205
CM002239.1	2882082	2882232	-	SS	NCU06333	5.71803
CM002240.1	2001645	2001675	-	SS	prk-3	5.71291
CM002240.1	1570664	1570737	+	SS	NCU04594	5.70757
CM002239.1	5581517	5581532	-	SS	NCU05257	5.70733
CM002237.1	3249165	3249315	+	SS	NCU01504	5.70688
CM002236.1	8373180	8373330	-	SS	NCU03034	5.70398
CM002238.1	5199480	5199630	+	SS	NCU08772	5.70175
CM002242.1	3348070	3348220	-	SS	stk-14	5.70063
CM002238.1	3638907	3638909	+	SS	NCU00377	5.69349
CM002236.1	4402732	4402882	-	SS	NCU03064	5.69337
CM002236.1	5351400	5351550	+	SS	NCU14023	5.68506
CM002239.1	1123458	1123608	+	SS	fi	5.68485
CM002239.1	4527140	4527290	-	SS	NCU07282	5.6825
CM002238.1	3674814	3674964	+	SS	NCU00388	5.67837
CM002237.1	599914	599929	+	SS	NCU03467	5.67457
CM002240.1	1253872	1254022	+	SS	NCU04669	5.67434
CM002236.1	1953481	1953631	+	SS	NCU01938	5.67406
CM002236.1	2565404	2565554	-	SS	NCU02510	5.67281
CM002239.1	2831393	2831400	-	SS	NCU06345	5.67008
CM002241.1	2719824	2719974	-	SS	NCU04091	5.66754
CM002239.1	3898189	3898339	-	SS	NCU08007	5.66738
CM002239.1	4139473	4139555	+	SS	NCU08677	5.66466
CM002241.1	1475673	1475723	-	SS	NCU05571	5.6644
CM002240.1	3732641	3732665	+	SS	NCU01348	5.66403
CM002237.1	2213249	2213358	-	SS	NCU01837	5.66403
CM002236.1	7500080	7500230	+	SS	NCU00700	5.66356
CM002238.1	3629624	3629774	+	SS	NCU00375	5.66215
CM002240.1	874501	874651	-	SS	NCU09674	5.6598
CM002236.1	6720328	6720478	-	SS	NCU00922	5.6592
CM002240.1	5184270	5184348	-	SS	NCU04201	5.65589
CM002242.1	3339545	3339655	+	SS	NCU02204	5.65516
CM002239.1	2531455	2531605	+	SS	NCU08288	5.65475
CM002240.1	5025655	5025805	+	SS	nmr	5.65256
CM002240.1	1969082	1969232	+	SS	NCU03651	5.65244
CM002237.1	3155321	3155471	+	SS	NCU15834	5.65198
CM002237.1	1667093	1667161	-	SS	NCU05459	5.64997
CM002240.1	5847995	5848047	-	SS	NCU08964	5.64811
CM002240.1	5250852	5251002	-	SS	tre-2	5.64673
CM002239.1	5435828	5435976	+	SS	NCU05294	5.64669
CM002238.1	1498062	1498212	-	SS	NCU06465	5.64669
CM002239.1	1323219	1323307	+	SS	NCU07929	5.64563
CM002236.1	8482681	8482831	-	SS	NCU02995	5.64563
CM002236.1	7543388	7543475	+	SS	NCU00689	5.64047
CM002236.1	6119321	6119444	-	SS	NCU07388	5.63956
CM002237.1	3134195	3134345	-	SS	NCU14140	5.63444
CM002238.1	1882760	1882910	-	SS	NCU06201	5.63355
CM002236.1	9002299	9002449	-	SS	NCU02819	5.63282
CM002236.1	704220	704269	-	SS	NCU10006	5.6309
CM002241.1	3147454	3147523	+	SS	NCU11215	5.62285
CM002241.1	71513	71663	-	SS	NCU07122	5.62146
CM002239.1	5189251	5189401	-	SS	NCU08806	5.61982
CM002240.1	4610681	4610831	-	SS	NCU01476	5.61949
CM002239.1	5675296	5675310	-	SS	NCU05232	5.61861
CM002240.1	2826869	2826942	+	SS	NCU01070	5.61675
CM002241.1	767568	767718	+	SS	NCU04773	5.61525
CM002236.1	3378945	3379095	-	SS	NCU02739	5.61238
CM002240.1	2273298	2273448	+	SS	NCU16967	5.60671
CM002242.1	89422	89572	+	SS	NCU15358	5.60635
CM002236.1	4621796	4621798	+	SS	NCU03117	5.60603
CM002237.1	2883215	2883365	-	SS	NCU16562	5.60503
CM002240.1	4188343	4188352	-	SS	inl	5.60024
CM002238.1	627781	627795	+	SS	NCU05720	5.59984
CM002238.1	3715270	3715289	-	SS	NCU16683	5.59959
CM002239.1	4382329	4382400	+	SS	NCU07319	5.5981
CM002239.1	1234312	1234462	+	SS	NCU07954	5.5981
CM002238.1	3307818	3307960	-	SS	NCU00283	5.59709
CM002241.1	955473	955621	-	SS	NCU04826	5.59541
CM002238.1	2074569	2074719	-	SS	NCU06253	5.59541
CM002238.1	4032567	4032624	+	SS	NCU00488	5.58989
CM002241.1	608659	608805	+	SS	NCU14167	5.58768
CM002242.1	2663566	2663716	-	SS	NCU02390	5.58618
CM002238.1	1913454	1913604	-	SS	NCU06207	5.58369
CM002240.1	4812532	4812682	+	SS	prk-9	5.58251
CM002240.1	2212608	2212707	+	SS	NCU14070	5.57388
CM002239.1	2958680	2958693	+	SS	NCU06310	5.56992
CM002242.1	131151	131301	+	SS	NCU09270	5.56863
CM002240.1	4324758	4324908	+	SS	NCU06699	5.56702
CM002241.1	588571	588721	+	SS	sah-2	5.5649
CM002236.1	4299536	4299585	+	SS	NCU09310	5.56428
CM002241.1	1617846	1617996	+	SS	lys-5	5.56263
CM002239.1	1320657	1320698	+	SS	cys-18	5.56224
CM002238.1	3951149	3951299	+	SS	NCU00462	5.56224
CM002236.1	4826971	4827121	-	SS	NCU14021	5.56088
CM002240.1	4133272	4133422	+	SS	NCU06652	5.56085
CM002238.1	2775608	2775758	+	SS	NCU00144	5.55887
CM002236.1	5871092	5871242	+	SS	NCU14026	5.5585
CM002239.1	2881522	2881540	+	SS	NCU06333	5.55729
CM002241.1	2550807	2550925	-	SS	NCU04046	5.5559
CM002240.1	5121619	5121678	+	SS	NCU04182	5.55297
CM002238.1	1113871	1114021	-	SS	NCU07854	5.54612
CM002239.1	3343886	3344036	-	SS	NCU04444	5.54511
CM002238.1	1899844	1899994	-	SS	NCU06204	5.53981
CM002236.1	7559864	7559936	-	SS	ck-1a	5.53573
CM002236.1	3428714	3428864	+	SS	NCU02750	5.53187
CM002236.1	2471834	2471872	-	SS	NCU02483	5.53025
CM002236.1	1361478	1361628	+	SS	NCU02090	5.52888
CM002236.1	9584098	9584248	+	SS	NCU08607	5.52706
CM002239.1	1873599	1873624	+	SS	tom20	5.52596
CM002239.1	3632406	3632502	-	SS	NCU04364	5.52148
CM002236.1	5657976	5657983	+	SS	cys-9	5.52138
CM002239.1	4118595	4118745	+	SS	rho-2	5.51923
CM002239.1	1369721	1369871	-	SS	pgk	5.5189
CM002239.1	2887856	2887895	+	SS	NCU06331	5.51347
CM002236.1	5288126	5288190	-	SS	NCU03316	5.51307
CM002237.1	3091006	3091156	-	SS	NCU16567	5.51302
CM002241.1	2069906	2070032	-	SS	NCU17107	5.51226
CM002239.1	4497914	4498064	+	SS	NCU07293	5.512
CM002238.1	2273965	2274115	+	SS	NCU00010	5.5116
CM002236.1	1675258	1675260	+	SS	NCU02013	5.5116
CM002236.1	626390	626540	+	SS	NCU07438	5.51025
CM002242.1	2657595	2657745	+	SS	mak-2	5.50898
CM002237.1	2454220	2454291	-	SS	NCU01783	5.50409
CM002239.1	1117985	1118135	-	SS	fi	5.49934
CM002237.1	2420475	2420625	-	SS	NCU16557	5.49704
CM002239.1	4119020	4119170	-	SS	NCU16834	5.49665
CM002238.1	3223978	3224128	+	SS	NCU16673	5.49432
CM002238.1	661367	661517	-	SS	NCU05726	5.49409
CM002236.1	7307881	7308031	+	SS	NCU00754	5.49368
CM002242.1	1984044	1984185	-	SS	NCU06047	5.4904
CM002239.1	4525878	4525995	-	SS	NCU07283	5.48818
CM002240.1	390554	390567	-	SS	NCU07761	5.48742
CM002240.1	4022808	4022868	-	SS	NCU01424	5.48727
CM002239.1	5473331	5473347	-	SS	NCU14105	5.48717
CM002238.1	659767	659917	+	SS	NCU05726	5.48555
CM002239.1	5470637	5470787	-	SS	NCU05284	5.48376
CM002239.1	4064226	4064376	+	SS	NCU08695	5.47873
CM002238.1	1105754	1105904	+	SS	nor-1	5.47802
CM002239.1	4856897	4856968	-	SS	NCU07003	5.47479
CM002239.1	2091774	2091790	+	SS	NCU07720	5.47365
CM002239.1	2091897	2091924	+	SS	NCU07720	5.47365
CM002236.1	4654457	4654607	-	SS	NCU03126	5.47097
CM002236.1	5351780	5351930	+	SS	NCU14023	5.4703
CM002236.1	6724603	6724753	-	SS	NCU14031	5.46958
CM002240.1	1785159	1785169	+	SS	kal-1	5.46872
CM002236.1	9405210	9405360	+	SS	NCU09252	5.46691
CM002241.1	930613	930694	+	SS	NCU04817	5.46637
CM002239.1	1493014	1493075	-	SS	NCU06515	5.46406
CM002239.1	4497531	4497681	+	SS	NCU07293	5.46347
CM002236.1	6964282	6964405	-	SS	NCU00849	5.46282
CM002236.1	5729277	5729330	+	SS	hex-1	5.46241
CM002236.1	9218585	9218671	+	SS	NCU02780	5.4576
CM002236.1	2104096	2104233	-	SS	NCU01898	5.45655
CM002242.1	739482	739632	-	SS	wsc-1	5.4548
CM002240.1	300098	300248	-	SS	ccg-14	5.45475
CM002238.1	4350327	4350393	+	SS	NCU07562	5.45392
CM002239.1	3455077	3455121	-	SS	NCU04413	5.45334
CM002238.1	2010771	2010882	-	SS	NCU06237	5.44771
CM002240.1	1967204	1967292	-	SS	NCU03651	5.4454
CM002236.1	7553131	7553281	-	SS	NCU00687	5.4446
CM002242.1	1507581	1507630	-	SS	NCU04541	5.44394
CM002239.1	1870481	1870540	+	SS	pph-1	5.44315
CM002239.1	77105	77167	-	SS	NCU09654	5.44199
CM002236.1	4242825	4242975	+	SS	NCU09323	5.44066
CM002238.1	1193138	1193288	-	SS	prk-2	5.43954
CM002238.1	3381824	3381974	-	SS	NCU00307	5.43728
CM002240.1	1465715	1465800	-	SS	NCU04619	5.43684
CM002237.1	3257678	3257685	+	SS	NCU01500	5.43628
CM002242.1	3043478	3043628	+	SS	nox-2	5.43534
CM002236.1	6026208	6026358	-	SS	NCU07411	5.43509
CM002238.1	4395410	4395560	+	SS	NCU07553	5.43507
CM002240.1	1282061	1282211	+	SS	NCU14060	5.43478
CM002238.1	2340889	2340937	-	SS	NCU00026	5.43456
CM002240.1	3796016	3796072	-	SS	pcb-4	5.434
CM002239.1	2274359	2274509	+	SS	NCU07676	5.43365
CM002240.1	100591	100741	+	SS	NCU08859	5.43311
CM002240.1	3857515	3857639	+	SS	NCU01385	5.43169
CM002236.1	8910698	8910848	-	SS	NCU02853	5.42719
CM002238.1	972589	972739	+	SS	ncw-3	5.42662
CM002239.1	1331090	1331121	+	SS	NCU07925	5.42197
CM002236.1	4122734	4122770	-	SS	NCU09810	5.42095
CM002242.1	851207	851357	+	SS	NCU06944	5.41933
CM002237.1	1946828	1946978	-	SS	NCU06783	5.41697
CM002236.1	2878778	2878809	+	SS	NCU02605	5.41603
CM002241.1	2021002	2021116	-	SS	NCU03880	5.41382
CM002236.1	5870524	5870674	-	SS	NCU14026	5.4136
CM002237.1	2241598	2241609	-	SS	NCU01834	5.40722
CM002237.1	1058127	1058277	+	SS	NCU03336	5.4067
CM002240.1	3282172	3282322	-	SS	NCU16988	5.40643
CM002241.1	3145211	3145361	+	SS	ubi	5.40318
CM002236.1	1607717	1607760	-	SS	NCU02036	5.40316
CM002241.1	4093554	4093704	+	SS	NCU05010	5.39994
CM002236.1	4730009	4730037	-	SS	NCU03149	5.39863
CM002236.1	6677360	6677510	+	SS	NCU00934	5.39579
CM002239.1	2147120	2147270	-	SS	NCU16776	5.39498
CM002240.1	3881546	3881696	+	SS	NCU01391	5.3943
CM002236.1	9060015	9060165	+	SS	nfh-2	5.39398
CM002239.1	1620809	1620959	-	SS	NCU06556	5.39337
CM002240.1	4158467	4158617	+	SS	NCU06660	5.39322
CM002238.1	2099769	2099887	+	SS	NCU06259	5.39127
CM002241.1	1354849	1354935	-	SS	NCU05606	5.38912
CM002240.1	5129922	5130072	-	SS	prk-1	5.38832
CM002239.1	4859410	4859560	+	SS	NCU07003	5.38415
CM002236.1	6729112	6729262	+	SS	NCU15045	5.38389
CM002242.1	3602695	3602714	-	SS	NCU08166	5.3837
CM002238.1	2301384	2301430	+	SS	NCU00017	5.38295
CM002236.1	4831133	4831283	+	SS	NCU03184	5.38182
CM002236.1	2591873	2592023	-	SS	NCU02517	5.38003
CM002239.1	19456	19575	-	SS	NCU09637	5.37925
CM002236.1	1312689	1312839	-	SS	vad-2	5.3778
CM002239.1	1216186	1216336	+	SS	NCU07962	5.37773
CM002242.1	2983446	2983596	-	SS	NCU02308	5.37754
CM002242.1	3015068	3015218	+	SS	aln-1	5.37566
CM002239.1	1245320	1245470	+	SS	NCU07949	5.3754
CM002239.1	4503759	4503909	+	SS	NCU16857	5.37539
CM002240.1	1279295	1279445	+	SS	NCU14060	5.37192
CM002239.1	5471127	5471277	+	SS	NCU05284	5.37027
CM002236.1	5171073	5171223	+	SS	NCU03282	5.37017
CM002239.1	4499953	4500103	-	SS	NCU16857	5.36996
CM002240.1	3346586	3346736	-	SS	NCU01243	5.36821
CM002236.1	2090078	2090228	+	SS	NCU01901	5.36726
CM002239.1	3978595	3978603	+	SS	NCU08036	5.36518
CM002236.1	6077152	6077250	-	SS	NCU07398	5.36463
CM002241.1	3144594	3144744	-	SS	ubi	5.36442
CM002239.1	2200399	2200478	+	SS	NCU07695	5.36442
CM002240.1	3243201	3243333	+	SS	NCU01208	5.35998
CM002240.1	3390785	3390819	-	SS	NCU16991	5.35988
CM002240.1	1272037	1272089	+	SS	NCU04665	5.35864
CM002240.1	2327014	2327071	-	SS	NCU03759	5.35665
CM002239.1	4601808	4601958	+	SS	NCU07257	5.35481
CM002242.1	2566706	2566730	-	SS	NCU02416	5.34808
CM002242.1	2621889	2622039	-	SS	NCU17232	5.34808
CM002237.1	3725525	3725589	-	SS	bli-4	5.34796
CM002240.1	4130269	4130419	+	SS	NCU06651	5.34614
CM002237.1	2341934	2342029	+	SS	NCU01813	5.34384
CM002238.1	3998911	3999061	-	SS	acon-2	5.33977
CM002238.1	3215768	3215832	+	SS	NCU00264	5.33882
CM002238.1	3382539	3382689	-	SS	NCU00307	5.33653
CM002240.1	3383770	3383794	-	SS	NCU01254	5.33309
CM002240.1	3383904	3383920	-	SS	NCU01254	5.33309
CM002236.1	9467378	9467463	+	SS	NCU09233	5.32922
CM002237.1	3084996	3085123	-	SS	NCU01560	5.329
CM002236.1	4828639	4828789	+	SS	NCU14021	5.32853
CM002239.1	4064011	4064161	-	SS	NCU08695	5.32534
CM002238.1	2964065	2964135	+	SS	NCU00196	5.3252
CM002237.1	2223632	2223782	-	SS	NCU01835	5.3243
CM002238.1	660096	660246	+	SS	NCU05726	5.32383
CM002239.1	4486754	4486904	-	SS	cot-1	5.32309
CM002236.1	3363070	3363079	-	SS	NCU02734	5.31934
CM002240.1	4610345	4610495	+	SS	NCU01476	5.31795
CM002242.1	2907175	2907244	-	SS	NCU02326	5.3174
CM002239.1	4140349	4140499	-	SS	NCU08676	5.31639
CM002236.1	7958208	7958358	-	SS	NCU00575	5.3158
CM002241.1	1685988	1686058	+	SS	NCU05507	5.31188
CM002236.1	8208712	8208862	-	SS	NCU00500	5.30818
CM002236.1	3327257	3327369	-	SS	NCU14018	5.30705
CM002241.1	1393958	1394108	+	SS	NCU05592	5.30499
CM002237.1	2882497	2882506	-	SS	NCU16562	5.30497
CM002237.1	325939	326089	-	SS	cys-3	5.30452
CM002236.1	4660535	4660571	-	SS	NCU03127	5.30359
CM002239.1	2773567	2773703	+	SS	NCU06365	5.30101
CM002242.1	1296286	1296386	+	SS	NCU15835	5.3
CM002241.1	2702309	2702459	+	SS	NCU04088	5.29826
CM002241.1	3757059	3757147	+	SS	NCU05095	5.29685
CM002238.1	2361466	2361526	-	SS	NCU00037	5.29671
CM002241.1	608301	608354	+	SS	NCU14167	5.29649
CM002241.1	3088896	3088931	-	SS	NCU17123	5.29494
CM002236.1	777991	778041	-	SS	NCU09079	5.29397
CM002240.1	1353153	1353303	+	SS	NCU04645	5.29121
CM002240.1	3854542	3854627	+	SS	NCU01385	5.28993
CM002240.1	1352717	1352737	-	SS	NCU04645	5.28543
CM002239.1	5493339	5493489	-	SS	NCU05277	5.2847
CM002237.1	2773018	2773168	-	SS	NCU01660	5.28456
CM002236.1	4770738	4770888	-	SS	NCU03164	5.28456
CM002240.1	231596	231737	+	SS	NCU07804	5.28336
CM002239.1	2308597	2308747	-	SS	NCU07668	5.28235
CM002236.1	4406188	4406338	-	SS	NCU03064	5.28126
CM002237.1	3132782	3132932	-	SS	ff-1	5.27837
CM002236.1	3040282	3040284	+	SS	NCU02643	5.27721
CM002237.1	3795122	3795272	+	SS	NCU08720	5.27675
CM002236.1	5145550	5145700	-	SS	NCU03273	5.27431
CM002240.1	2921185	2921216	+	SS	oxa-1	5.27314
CM002241.1	317365	317515	-	SS	NCU09968	5.27175
CM002237.1	3178957	3179107	-	SS	NCU01529	5.26822
CM002240.1	3797461	3797611	-	SS	NCU01369	5.26821
CM002239.1	1310416	1310566	-	SS	NCU07933	5.2638
CM002237.1	3116044	3116048	-	SS	NCU01549	5.25981
CM002239.1	2936257	2936360	+	SS	NCU06317	5.25855
CM002236.1	962083	962233	-	SS	NCU14004	5.2572
CM002240.1	5470019	5470169	+	SS	NCU04276	5.25683
CM002236.1	7416030	7416060	+	SS	NCU16442	5.25652
CM002236.1	3129433	3129583	+	SS	NCU16371	5.24925
CM002239.1	1654023	1654173	-	SS	NCU15630	5.24676
CM002238.1	4702836	4702968	+	SS	NCU08228	5.24652
CM002239.1	4544289	4544439	-	SS	acw-8	5.24571
CM002236.1	782849	782999	-	SS	NCU09079	5.24151
CM002242.1	779074	779085	-	SS	NCU06923	5.24044
CM002240.1	4781836	4781857	+	SS	NCU01428	5.23986
CM002236.1	8151086	8151236	+	SS	NCU00517	5.23829
CM002236.1	6046627	6046777	+	SS	NCU07406	5.23698
CM002240.1	4588011	4588161	+	SS	NCU17016	5.23435
CM002239.1	2691763	2691766	-	SS	NCU06385	5.23408
CM002238.1	5181263	5181413	+	SS	NCU14128	5.23236
CM002237.1	1639218	1639368	-	SS	NCU05448	5.22951
CM002236.1	4827812	4827962	-	SS	NCU14021	5.22912
CM002239.1	2824606	2824683	-	SS	NCU06347	5.22894
CM002240.1	4812946	4812990	+	SS	prk-9	5.22831
CM002240.1	4802880	4803030	-	SS	NCU17019	5.2269
CM002240.1	5085356	5085442	-	SS	NCU17024	5.22643
CM002236.1	5892268	5892418	-	SS	NCU09219	5.22531
CM002236.1	6078769	6078888	-	SS	NCU07398	5.2245
CM002236.1	4930768	4930824	+	SS	NCU03215	5.22358
CM002242.1	3139833	3139870	+	SS	NCU02263	5.22297
CM002236.1	738242	738392	-	SS	NCU09066	5.22283
CM002236.1	1852987	1852988	+	SS	NCU01961	5.22196
CM002241.1	2273801	2273951	-	SS	NCU03968	5.22107
CM002241.1	978562	978712	-	SS	NCU04830	5.22091
CM002237.1	3207324	3207383	-	SS	NCU01520	5.22058
CM002238.1	3651819	3651865	-	SS	NCU11180	5.21964
CM002236.1	3113801	3113949	-	SS	NCU02664	5.21626
CM002236.1	5145392	5145537	+	SS	NCU03273	5.21337
CM002236.1	731974	732124	+	SS	NCU09065	5.21286
CM002239.1	5706327	5706385	+	SS	NCU05220	5.21065
CM002239.1	1124388	1124538	+	SS	fi	5.2086
CM002240.1	3860518	3860668	-	SS	NCU01385	5.19478
CM002241.1	2574734	2574884	-	SS	NCU04052	5.19412
CM002236.1	731185	731335	-	SS	NCU09065	5.18962
CM002236.1	8967093	8967243	-	SS	NCU02830	5.18943
CM002238.1	3323543	3323604	-	SS	tah-1	5.18655
CM002236.1	7930038	7930188	-	SS	cry	5.183
CM002241.1	2395133	2395283	-	SS	ff-7	5.1806
CM002242.1	2862480	2862630	+	SS	NCU02338	5.17973
CM002239.1	5428254	5428329	-	SS	NCU05296	5.17896
CM002236.1	6203033	6203046	-	SS	gfa1	5.17733
CM002241.1	1417525	1417640	-	SS	NCU05588	5.17462
CM002240.1	3689783	3689824	+	SS	NCU01333	5.17462
CM002236.1	5578637	5578723	-	SS	NCU08376	5.17239
CM002238.1	496829	496979	+	SS	NCU05685	5.16884
CM002236.1	3430074	3430080	+	SS	mus-59	5.16688
CM002236.1	6721023	6721173	+	SS	NCU00922	5.16315
CM002237.1	204948	205098	-	SS	NCU03567	5.16211
CM002240.1	4609892	4610042	+	SS	NCU01476	5.16186
CM002241.1	2395614	2395764	-	SS	ff-7	5.16014
CM002238.1	4904143	4904157	-	SS	NCU08561	5.16014
CM002236.1	602309	602459	-	SS	NCU07445	5.15968
CM002238.1	3046399	3046415	+	SS	NCU00219	5.15604
CM002241.1	507836	507865	-	SS	NCU17067	5.15485
CM002241.1	3176420	3176424	+	SS	NCU05988	5.15276
CM002237.1	441810	441868	-	SS	NCU03507	5.15029
CM002238.1	3958772	3958819	+	SS	NCU00464	5.1501
CM002236.1	4261652	4261802	+	SS	NCU09319	5.15001
CM002240.1	3561125	3561142	-	SS	arg-4	5.14854
CM002241.1	3209448	3209516	-	SS	NCU05979	5.14805
CM002239.1	2810634	2810663	+	SS	NCU06353	5.14631
CM002241.1	2544176	2544282	-	SS	NCU04043	5.14274
CM002239.1	2278237	2278292	-	SS	NCU07675	5.14166
CM002236.1	2068066	2068134	+	SS	NCU01910	5.13943
CM002242.1	3384202	3384352	-	SS	NCU02194	5.13606
CM002239.1	4498395	4498545	+	SS	NCU07293	5.1331
CM002240.1	668441	668591	+	SS	gel-3	5.13088
CM002240.1	2393559	2393571	+	SS	NCU03782	5.12878
CM002241.1	801587	801737	+	SS	NCU04784	5.12692
CM002241.1	2416966	2417116	-	SS	ck-1b	5.12692
CM002240.1	3154740	3154890	-	SS	NCU01180	5.12609
CM002236.1	7145066	7145141	-	SS	NCU00794	5.123
CM002240.1	5931339	5931372	+	SS	NCU09846	5.12145
CM002237.1	938235	938385	-	SS	NCU03370	5.12144
CM002236.1	3038045	3038081	-	SS	NCU14016	5.1195
CM002237.1	2888077	2888227	+	SS	NCU01633	5.1195
CM002242.1	3263228	3263242	-	SS	NCU02229	5.11936
CM002241.1	540251	540374	+	SS	nit-6	5.11879
CM002239.1	5491903	5492053	-	SS	NCU05278	5.11811
CM002240.1	873212	873263	-	SS	NCU09676	5.11773
CM002236.1	3428450	3428499	-	SS	NCU02750	5.11738
CM002240.1	4312299	4312364	-	SS	NCU06696	5.1167
CM002242.1	983155	983305	+	SS	NCU09566	5.11505
CM002237.1	2624609	2624759	+	SS	NCU01728	5.11452
CM002238.1	634432	634582	-	SS	NCU05721	5.11377
CM002236.1	2112584	2112605	-	SS	NCU01896	5.11135
CM002237.1	1433452	1433602	+	SS	NCU05370	5.10741
CM002240.1	1566964	1567114	-	SS	NCU10618	5.10692
CM002236.1	6093944	6094094	+	SS	adv-1	5.10137
CM002238.1	2171497	2171647	-	SS	NCU15228	5.10091
CM002240.1	1466079	1466130	+	SS	NCU04619	5.09752
CM002236.1	6843044	6843150	+	SS	NCU00895	5.09537
CM002238.1	2964634	2964784	-	SS	NCU00196	5.09403
CM002236.1	3429805	3429955	-	SS	mus-59	5.09348
CM002236.1	9404003	9404051	+	SS	NCU09252	5.09117
CM002237.1	3179335	3179485	-	SS	gpd-1	5.08768
CM002237.1	358297	358390	-	SS	NCU03527	5.0871
CM002240.1	874730	874841	+	SS	NCU09674	5.08699
CM002240.1	4889315	4889465	+	SS	NCU04112	5.08646
CM002241.1	2554844	2554933	-	SS	NCU04048	5.0847
CM002236.1	7962114	7962264	-	SS	NCU00574	5.08433
CM002239.1	2981200	2981339	+	SS	NCU06304	5.08354
CM002238.1	1780754	1780904	+	SS	stk-5	5.08183
CM002236.1	1843472	1843622	+	SS	NCU01964	5.08165
CM002236.1	9626610	9626664	-	SS	NCU08620	5.08153
CM002242.1	58439	58531	-	SS	NCU17155	5.08073
CM002237.1	2341679	2341776	-	SS	NCU01813	5.07809
CM002236.1	6048150	6048300	+	SS	NCU07405	5.0776
CM002238.1	46081	46231	+	SS	NCU09514	5.07589
CM002242.1	2629803	2629910	+	SS	NCU02401	5.07293
CM002238.1	499331	499481	+	SS	NCU05685	5.07283
CM002240.1	1919130	1919280	+	SS	NCU03640	5.06929
CM002236.1	4937763	4937913	-	SS	NCU03218	5.06867
CM002239.1	4782916	4782959	-	SS	NCU06985	5.06492
CM002238.1	1913676	1913706	+	SS	NCU06207	5.06487
CM002236.1	3041812	3041962	-	SS	NCU02643	5.06362
CM002238.1	3206344	3206494	+	SS	NCU00261	5.06084
CM002238.1	3064733	3064883	+	SS	NCU00223	5.06084
CM002238.1	4196678	4196725	+	SS	NCU09006	5.06084
CM002241.1	3123608	3123617	+	SS	NCU06003	5.0607
CM002237.1	3763691	3763738	+	SS	NCU08711	5.06043
CM002242.1	2739232	2739379	-	SS	NCU02364	5.06009
CM002238.1	5177403	5177553	-	SS	NCU08777	5.05657
CM002236.1	7817391	7817421	+	SS	NCU00619	5.05453
CM002238.1	1623345	1623349	-	SS	NCU16638	5.05242
CM002240.1	3155593	3155743	-	SS	NCU01180	5.04958
CM002241.1	2325011	2325099	+	SS	NCU03981	5.049
CM002236.1	7519727	7519770	+	SS	NCU00696	5.04529
CM002241.1	983605	983755	+	SS	NCU14172	5.045
CM002238.1	3789787	3789891	-	SS	NCU00420	5.04464
CM002236.1	4100514	4100589	+	SS	NCU09804	5.0434
CM002241.1	1393559	1393652	-	SS	tob55	5.04275
CM002240.1	4320244	4320394	+	SS	gnn	5.0404
CM002242.1	739996	740146	+	SS	wsc-1	5.03859
CM002237.1	4129260	4129396	+	SS	NCU09335	5.03837
CM002240.1	4888293	4888443	-	SS	NCU04112	5.03739
CM002240.1	3483467	3483486	+	SS	NCU01274	5.03575
CM002236.1	3114056	3114206	+	SS	NCU02664	5.03575
CM002240.1	3735124	3735274	+	SS	NCU01349	5.03318
CM002236.1	5242687	5242837	-	SS	nfh-1	5.03016
CM002241.1	2273596	2273746	+	SS	NCU03968	5.02523
CM002241.1	588288	588438	-	SS	sah-2	5.02435
CM002236.1	8213087	8213237	-	SS	NCU00500	5.02299
CM002240.1	5085960	5086110	+	SS	NCU17024	5.02299
CM002236.1	4827907	4828057	+	SS	NCU14021	5.02185
CM002239.1	4763785	4763935	+	SS	NCU16867	5.02013
CM002236.1	8602400	8602460	+	SS	lys-7	5.01815
CM002237.1	2214595	2214745	-	SS	NCU01837	5.016
CM002241.1	1046756	1046906	-	SS	NCU04847	5.01487
CM002236.1	7760998	7761148	+	SS	NCU00630	5.01382
CM002236.1	1363251	1363295	-	SS	NCU16334	5.01382
CM002242.1	2001995	2002145	-	SS	NCU06042	5.01029
CM002241.1	2416468	2416618	-	SS	NCU04006	5.0093
CM002238.1	3690816	3690866	+	SS	NCU00391	5.0085
CM002236.1	742262	742412	-	SS	nit-2	5.00767
CM002240.1	5443204	5443354	+	SS	NCU04270	5.00703
CM002238.1	1424682	1424832	+	SS	NCU06443	5.00458
CM002241.1	499243	499393	-	SS	NCU14164	5.00409
CM002238.1	4508401	4508448	+	SS	NCU11367	5.0023
CM002238.1	3714514	3714549	-	SS	NCU16683	5.00172
CM002238.1	3788356	3788506	-	SS	NCU00420	5.0014
CM002236.1	6274388	6274427	-	SS	NCU07352	4.99877
CM002237.1	2605099	2605249	-	SS	NCU01734	4.99708
CM002240.1	1331520	1331616	-	SS	NCU04652	4.99702
CM002238.1	4149091	4149151	-	SS	NCU08990	4.99628
CM002240.1	3884424	3884574	+	SS	NCU14078	4.99566
CM002237.1	2473733	2473813	-	SS	NCU01777	4.99053
CM002236.1	5273180	5273258	+	SS	NCU03311	4.98992
CM002242.1	4008765	4008818	+	SS	NCU05838	4.98861
CM002239.1	1970204	1970205	+	SS	fld	4.98853
CM002241.1	1685665	1685815	+	SS	NCU05507	4.98712
CM002237.1	2870325	2870399	-	SS	NCU01638	4.98712
CM002236.1	7776795	7776945	-	SS	NCU14036	4.98527
CM002238.1	3629077	3629190	+	SS	NCU00375	4.98502
CM002242.1	549799	549893	+	SS	NCU14158	4.98419
CM002237.1	2820432	2820582	-	SS	NCU01646	4.98237
CM002240.1	5773003	5773077	-	SS	qcr7	4.98221
CM002236.1	3329059	3329172	+	SS	NCU02724	4.98061
CM002236.1	6092930	6093080	+	SS	NCU07393	4.97869
CM002236.1	8309063	8309083	-	SS	NCU03045	4.97819
CM002241.1	2049626	2049776	+	SS	CreD	4.97602
CM002238.1	3739790	3739889	-	SS	NCU00403	4.97381
CM002236.1	6949399	6949488	+	SS	NCU15050	4.9724
CM002236.1	9044096	9044246	+	SS	ham-8	4.97207
CM002238.1	3417787	3417937	+	SS	NCU16677	4.97067
CM002242.1	3631398	3631491	-	SS	NCU10080	4.96977
CM002239.1	5659395	5659545	+	SS	NCU05237	4.96856
CM002240.1	3236329	3236429	-	SS	vma-1	4.96394
CM002238.1	4669442	4669592	+	SS	NCU08218	4.96337
CM002240.1	4551610	4551648	-	SS	NCU09547	4.96317
CM002241.1	3296295	3296445	+	SS	NCU17127	4.95901
CM002236.1	739808	739958	+	SS	NCU09066	4.95816
CM002239.1	77208	77283	+	SS	NCU09654	4.95745
CM002242.1	3616354	3616357	-	SS	NCU08169	4.95602
CM002240.1	5025629	5025779	-	SS	nmr	4.95602
CM002237.1	2862934	2863084	+	SS	rpn-4	4.95525
CM002239.1	3807122	3807189	-	SS	NCU07985	4.95366
CM002239.1	3671936	3671974	-	SS	NCU11050	4.9517
CM002240.1	4713614	4713638	-	SS	NCU01446	4.95005
CM002236.1	8602171	8602178	-	SS	lys-7	4.949
CM002241.1	2051182	2051332	+	SS	NCU03888	4.94847
CM002240.1	5276392	5276425	-	SS	NCU04225	4.94515
CM002240.1	5085655	5085805	-	SS	NCU17024	4.94286
CM002239.1	5170645	5170795	+	SS	NCU14103	4.94224
CM002240.1	3475832	3475893	+	SS	spe-1	4.94113
CM002236.1	5146077	5146178	-	SS	NCU03273	4.94053
CM002242.1	2001531	2001681	-	SS	NCU06042	4.93552
CM002238.1	3673015	3673082	-	SS	alkB	4.93382
CM002240.1	3717775	3717862	+	SS	NCU01344	4.92688
CM002239.1	5164861	5164866	-	SS	bdp-1	4.92196
CM002241.1	2117559	2117608	+	SS	NCU03909	4.92175
CM002236.1	4458872	4459022	+	SS	NCU03074	4.92157
CM002236.1	3042569	3042719	-	SS	NCU02643	4.92121
CM002237.1	1420632	1420782	-	SS	NCU05360	4.91906
CM002237.1	2824418	2824568	+	SS	NCU01645	4.91733
CM002236.1	8210055	8210205	-	SS	NCU00500	4.91693
CM002241.1	2615017	2615100	+	SS	NCU04059	4.9145
CM002238.1	5042924	5042938	-	SS	NCU08527	4.91402
CM002240.1	3640037	3640086	+	SS	NCU01317	4.91126
CM002236.1	117435	117510	-	SS	NCU08055	4.91126
CM002240.1	3733109	3733259	+	SS	NCU16998	4.91114
CM002236.1	1063150	1063170	-	SS	NCU16329	4.91063
CM002239.1	3722031	3722181	-	SS	NCU04341	4.90881
CM002240.1	219412	219562	-	SS	fba	4.90837
CM002239.1	2178604	2178754	-	SS	cot-3	4.90722
CM002240.1	2426786	2426834	-	SS	NCU03791	4.90678
CM002236.1	9083409	9083443	-	SS	NCU02799	4.902
CM002239.1	144877	144905	+	SS	NCU07582	4.90178
CM002236.1	6948880	6949030	-	SS	NCU00854	4.90035
CM002236.1	5558099	5558249	+	SS	NCU08378	4.89919
CM002241.1	3292805	3292955	-	SS	NCU17127	4.89376
CM002236.1	3362899	3363049	+	SS	NCU02734	4.89219
CM002236.1	7562283	7562433	-	SS	ck-1a	4.89189
CM002236.1	4726143	4726197	-	SS	NCU03148	4.89189
CM002240.1	166676	166786	-	SS	NCU08847	4.89153
CM002236.1	981674	981698	-	SS	NCU16323	4.89016
CM002239.1	2455757	2455866	-	SS	mlh-1	4.88885
CM002240.1	4263458	4263608	+	SS	NCU06684	4.88393
CM002241.1	2273033	2273183	+	SS	vvd	4.88097
CM002240.1	1885443	1885455	+	SS	NCU03624	4.88067
CM002238.1	207973	208123	+	SS	NCU09161	4.87992
CM002236.1	5250688	5250838	+	SS	NCU10506	4.87969
CM002240.1	1253011	1253027	+	SS	NCU04670	4.87893
CM002239.1	1234826	1234908	-	SS	aod-1	4.87749
CM002236.1	167429	167579	+	SS	NCU08069	4.87692
CM002239.1	5661548	5661698	+	SS	NCU05237	4.87103
CM002236.1	4587669	4587693	-	SS	NCU03108	4.87018
CM002240.1	3932662	3932812	-	SS	tob38	4.86961
CM002242.1	3028735	3028796	-	SS	NCU02294	4.86607
CM002237.1	2240117	2240267	-	SS	NCU01834	4.86548
CM002236.1	6720146	6720164	+	SS	NCU00922	4.86548
CM002236.1	6720273	6720296	+	SS	NCU00922	4.86548
CM002237.1	2773024	2773174	+	SS	NCU01660	4.86492
CM002236.1	3307628	3307778	+	SS	NCU02718	4.86257
CM002239.1	5175218	5175227	+	SS	NCU14103	4.86042
CM002239.1	4504565	4504715	+	SS	NCU16857	4.86022
CM002237.1	1828302	1828382	-	SS	NCU06834	4.85899
CM002240.1	5382682	5382782	-	SS	NCU04255	4.85701
CM002240.1	1361482	1361499	+	SS	NCU04642	4.85455
CM002237.1	3795485	3795504	+	SS	NCU08720	4.85414
CM002236.1	3114919	3115004	+	SS	NCU02664	4.85234
CM002236.1	1802462	1802465	-	SS	NCU01977	4.84862
CM002239.1	3421750	3421762	-	SS	anx14	4.84854
CM002240.1	5130306	5130456	+	SS	prk-1	4.8485
CM002236.1	6584814	6584859	+	SS	acw-2	4.84514
CM002239.1	4930850	4930877	+	SS	csn-6	4.83903
CM002240.1	5130686	5130705	-	SS	prk-1	4.83857
CM002239.1	3680414	3680564	-	SS	chs-5	4.83723
CM002239.1	3267999	3268012	+	SS	NCU04465	4.83698
CM002236.1	563208	563358	-	SS	NCU07457	4.83643
CM002236.1	6156638	6156788	-	SS	stk-12	4.83414
CM002239.1	2438295	2438445	-	SS	NCU08315	4.8325
CM002241.1	2416458	2416608	+	SS	NCU04006	4.82896
CM002240.1	2056832	2056889	-	SS	NCU03682	4.82823
CM002238.1	3251932	3251935	-	SS	cul-4	4.82436
CM002236.1	4955250	4955393	-	SS	NCU03222	4.82251
CM002238.1	3046085	3046235	-	SS	NCU00219	4.82171
CM002242.1	3339216	3339268	-	SS	NCU02204	4.82169
CM002241.1	2319204	2319354	-	SS	bio-1	4.82169
CM002237.1	2633795	2633945	+	SS	NCU01722	4.82169
CM002237.1	3182389	3182539	-	SS	gpd-1	4.81877
CM002242.1	2986627	2986777	+	SS	NCU02307	4.81818
CM002240.1	2999970	2999982	-	SS	NCU01140	4.81623
CM002239.1	4431754	4431804	+	SS	cel-2	4.81609
CM002238.1	1124190	1124340	-	SS	NCU07855	4.8155
CM002236.1	4300249	4300399	+	SS	NCU09310	4.81203
CM002238.1	3663345	3663495	+	SS	NCU00384	4.81011
CM002239.1	1654619	1654680	+	SS	NCU15630	4.80891
CM002241.1	607857	608007	+	SS	NCU14167	4.8066
CM002240.1	362862	363012	+	SS	NCU15074	4.80532
CM002240.1	5365315	5365465	+	SS	chs-3	4.8018
CM002240.1	6282212	6282260	+	SS	NCU07192	4.8006
CM002238.1	48678	48828	+	SS	NCU09514	4.79282
CM002239.1	3683186	3683336	+	SS	NCU04350	4.7922
CM002240.1	2572964	2573114	-	SS	NCU03837	4.79207
CM002241.1	586123	586273	-	SS	NCU14166	4.7908
CM002236.1	730534	730550	-	SS	NCU09065	4.78995
CM002241.1	2025877	2026027	+	SS	NCU03881	4.78648
CM002236.1	4587026	4587176	+	SS	NCU03107	4.78648
CM002241.1	3653111	3653197	-	SS	NCU05130	4.7857
CM002236.1	5883846	5883906	-	SS	NCU09217	4.78555
CM002242.1	738030	738180	-	SS	wsc-1	4.78441
CM002241.1	2241255	2241368	-	SS	NCU03956	4.78393
CM002241.1	3134922	3135005	-	SS	NCU05999	4.7832
CM002238.1	5099887	5099964	-	SS	NCU08795	4.77866
CM002242.1	3844661	3844811	-	SS	NCU05791	4.77851
CM002237.1	4373481	4373525	+	SS	NCU09467	4.77851
CM002241.1	3158725	3158875	+	SS	NCU12125	4.7761
CM002240.1	2905466	2905616	+	SS	NCU01096	4.77508
CM002242.1	130778	130928	-	SS	NCU09270	4.7731
CM002242.1	3472999	3473149	-	SS	NCU08132	4.77196
CM002239.1	3462534	3462684	+	SS	NCU04409	4.77174
CM002239.1	1769013	1769088	-	SS	NCU06602	4.771
CM002241.1	3616654	3616804	-	SS	NCU05133	4.76998
CM002239.1	2147470	2147620	+	SS	NCU16776	4.76809
CM002239.1	3144748	3144803	-	SS	NCU04507	4.76671
CM002236.1	624799	624949	-	SS	mus-38	4.76621
CM002240.1	4683373	4683523	+	SS	NCU01456	4.76609
CM002239.1	5188750	5188900	-	SS	NCU08806	4.76609
CM002237.1	2949151	2949211	+	SS	NCU01615	4.76497
CM002239.1	4694676	4694715	-	SS	NCU06968	4.76426
CM002236.1	4827559	4827709	+	SS	NCU14021	4.76252
CM002239.1	5633070	5633220	-	SS	NCU05243	4.76227
CM002236.1	4833224	4833326	+	SS	NCU03184	4.76208
CM002238.1	1658842	1658992	-	SS	NCU06503	4.76055
CM002237.1	607444	607472	+	SS	NCU03466	4.75972
CM002238.1	5179827	5179977	-	SS	NCU14128	4.75881
CM002236.1	2500294	2500352	-	SS	NCU02491	4.75849
CM002238.1	44187	44337	-	SS	NCU09514	4.75818
CM002236.1	8956702	8956744	-	SS	NCU02834	4.75367
CM002236.1	981828	981978	+	SS	NCU16323	4.75256
CM002238.1	4698918	4698973	+	SS	NCU08227	4.7519
CM002240.1	4431105	4431255	-	SS	NCU06732	4.74897
CM002237.1	665806	665956	+	SS	NCU16512	4.7488
CM002239.1	4109701	4109763	+	SS	NCU08685	4.74609
CM002241.1	2167066	2167216	-	SS	NCU03929	4.74451
CM002236.1	8212275	8212425	-	SS	NCU00500	4.74398
CM002240.1	1324468	1324618	-	SS	NCU04653	4.74188
CM002242.1	1795494	1795577	-	SS	NCU06101	4.74061
CM002238.1	3779483	3779525	+	SS	NCU00416	4.7403
CM002238.1	1913367	1913517	+	SS	NCU06207	4.73878
CM002236.1	6070063	6070145	-	SS	stk-9	4.73634
CM002241.1	1835344	1835358	+	SS	NCU09870	4.7302
CM002240.1	5442022	5442172	+	SS	NCU04270	4.7302
CM002241.1	984477	984568	-	SS	NCU14172	4.73017
CM002236.1	4773909	4773976	-	SS	NCU03168	4.73017
CM002242.1	1452283	1452433	-	SS	NCU10865	4.72998
CM002236.1	3300893	3300956	-	SS	NCU02716	4.72904
CM002236.1	8155719	8155869	-	SS	NCU00515	4.72901
CM002241.1	1221858	1221899	+	SS	gpit-1	4.72713
CM002242.1	1918289	1918439	-	SS	cdc24	4.72533
CM002240.1	4992675	4992825	-	SS	NCU04146	4.72135
CM002238.1	3570561	3570603	-	SS	NCU00357	4.72009
CM002236.1	4828525	4828675	-	SS	NCU14021	4.71895
CM002236.1	1231677	1231827	-	SS	NCU02114	4.71616
CM002236.1	538915	539065	+	SS	NCU07465	4.71387
CM002241.1	1681398	1681548	+	SS	NCU05508	4.71358
CM002240.1	4027519	4027622	-	SS	NCU01426	4.71118
CM002237.1	1864971	1865059	+	SS	NCU06817	4.71118
CM002238.1	2770732	2770774	+	SS	NCU00142	4.71115
CM002239.1	4504226	4504376	-	SS	NCU16857	4.71
CM002239.1	4922948	4923098	-	SS	hda-4	4.70855
CM002240.1	4925940	4925980	+	SS	NCU04125	4.70536
CM002242.1	2981324	2981396	-	SS	NCU02309	4.70235
CM002239.1	4744933	4745083	+	SS	NCU06977	4.70191
CM002238.1	657182	657320	-	SS	NCU05726	4.7017
CM002236.1	1252111	1252180	-	SS	NCU02111	4.70044
CM002239.1	2689260	2689343	-	SS	NCU06386	4.69976
CM002239.1	4602939	4603089	-	SS	NCU07257	4.69827
CM002240.1	2474031	2474081	-	SS	cyh-2	4.69779
CM002236.1	6039366	6039371	-	SS	NCU07409	4.6976
CM002242.1	754297	754376	-	SS	NCU06914	4.69674
CM002236.1	4100819	4100969	+	SS	NCU09804	4.692
CM002236.1	9001216	9001366	-	SS	NCU02819	4.69144
CM002236.1	1056782	1056823	+	SS	NCU02157	4.69141
CM002239.1	1308162	1308312	+	SS	NCU16754	4.68985
CM002241.1	743655	743717	+	SS	NCU04767	4.68771
CM002236.1	1555871	1555989	-	SS	NCU02049	4.68743
CM002242.1	2718206	2718275	-	SS	rpn-9	4.68672
CM002236.1	8049482	8049632	-	SS	NCU00549	4.68531
CM002237.1	2922494	2922644	+	SS	NCU01631	4.68216
CM002237.1	673094	673107	-	SS	NCU03452	4.68025
CM002241.1	3144267	3144417	-	SS	ubi	4.68005
CM002239.1	1307521	1307671	-	SS	NCU16754	4.68005
CM002240.1	4713791	4713827	+	SS	NCU01445	4.6777
CM002237.1	3133508	3133658	+	SS	ff-1	4.67639
CM002239.1	4498964	4499114	-	SS	NCU07293	4.67597
CM002236.1	7457871	7457931	-	SS	NCU16443	4.6733
CM002239.1	2645920	2646037	+	SS	NCU06398	4.67305
CM002241.1	1377704	1377854	-	SS	asd-1	4.66909
CM002236.1	1923921	1924071	-	SS	NCU01942	4.66813
CM002239.1	2555448	2555501	-	SS	NCU08282	4.66671
CM002240.1	2467241	2467391	-	SS	NCU03804	4.66607
CM002237.1	3880766	3880825	+	SS	NCU08749	4.66534
CM002238.1	4443142	4443292	-	SS	NCU07540	4.66144
CM002237.1	1638563	1638617	-	SS	NCU05448	4.66075
CM002237.1	1457459	1457570	+	SS	NCU05377	4.66042
CM002239.1	4160983	4161003	-	SS	NCU08669	4.65817
CM002240.1	3567982	3568132	+	SS	NCU14076	4.65727
CM002241.1	71998	72148	+	SS	NCU07122	4.65421
CM002240.1	4485570	4485720	-	SS	NCU14082	4.65285
CM002237.1	4177645	4177787	+	SS	nmt-1	4.65047
CM002240.1	5468295	5468445	-	SS	NCU04276	4.64972
CM002236.1	7279896	7280046	+	SS	NCU00759	4.64903
CM002236.1	1311211	1311255	-	SS	NCU14005	4.64863
CM002237.1	3012626	3012702	-	SS	hsp60	4.64674
CM002236.1	9549388	9549538	+	SS	NCU08600	4.64618
CM002237.1	1631491	1631641	-	SS	NCU14131	4.64358
CM002236.1	5236538	5236588	+	SS	NCU03299	4.64257
CM002238.1	3716144	3716213	-	SS	NCU00397	4.64254
CM002236.1	3129072	3129111	-	SS	NCU02666	4.64155
CM002240.1	3785970	3786120	-	SS	NCU01366	4.64071
CM002236.1	5352276	5352348	+	SS	NCU14023	4.63959
CM002237.1	2775218	2775300	-	SS	NCU01659	4.63854
CM002241.1	2050320	2050470	+	SS	CreD	4.63074
CM002236.1	9620500	9620650	+	SS	NCU08618	4.62994
CM002240.1	5501374	5501524	-	SS	NCU17032	4.62743
CM002238.1	2389966	2390116	+	SS	NCU14113	4.62383
CM002240.1	2523954	2523960	-	SS	NCU03820	4.61814
CM002238.1	4223186	4223336	+	SS	NCU16688	4.61694
CM002240.1	3546736	3546886	+	SS	NCU01291	4.6152
CM002236.1	4830398	4830548	-	SS	NCU03184	4.61518
CM002242.1	2060168	2060202	-	SS	NCU06021	4.61328
CM002240.1	3390132	3390188	+	SS	NCU01255	4.61328
CM002236.1	9000636	9000786	-	SS	NCU02819	4.61071
CM002238.1	497812	497832	-	SS	NCU05685	4.61
CM002240.1	5271419	5271477	-	SS	NCU04224	4.60664
CM002238.1	3708526	3708559	+	SS	NCU00396	4.60549
CM002236.1	3034746	3034896	-	SS	NCU14016	4.60398
CM002238.1	3062304	3062380	+	SS	NCU00222	4.60386
CM002236.1	4839207	4839357	+	SS	NCU10621	4.6025
CM002240.1	5753517	5753518	+	SS	NCU08935	4.60134
CM002239.1	5175445	5175595	+	SS	cre-1	4.59788
CM002242.1	3277214	3277364	-	SS	rpn-3	4.59776
CM002238.1	3307092	3307143	+	SS	NCU00283	4.59635
CM002236.1	4508831	4508886	-	SS	NCU03088	4.59564
CM002242.1	1419184	1419228	-	SS	NCU09700	4.59515
CM002240.1	5477884	5477991	+	SS	stk-28	4.59284
CM002236.1	5813453	5813603	+	SS	NCU09202	4.5915
CM002236.1	1303060	1303102	-	SS	NCU02096	4.58916
CM002242.1	3116910	3116932	+	SS	NCU02269	4.589
CM002240.1	5590880	5590973	+	SS	NCU04315	4.58849
CM002240.1	1995728	1995815	+	SS	NCU03658	4.58714
CM002236.1	806958	807077	+	SS	NCU14002	4.58657
CM002240.1	1283172	1283178	-	SS	NCU04663	4.58633
CM002240.1	1283302	1283322	-	SS	NCU04663	4.58633
CM002241.1	2394539	2394689	+	SS	ff-7	4.58463
CM002238.1	994331	994356	+	SS	NCU07827	4.58215
CM002241.1	1351380	1351419	+	SS	NCU05607	4.5815
CM002240.1	3639498	3639648	+	SS	NCU16997	4.5789
CM002242.1	1512382	1512446	-	SS	fwd-1	4.57822
CM002236.1	2608716	2608866	-	SS	NCU02523	4.57773
CM002242.1	736782	736932	-	SS	wsc-1	4.57717
CM002236.1	4644886	4645036	-	SS	cka	4.57639
CM002242.1	1984316	1984428	+	SS	NCU06047	4.5757
CM002239.1	5702249	5702310	-	SS	NCU16896	4.57478
CM002236.1	4651328	4651478	-	SS	NCU03125	4.5746
CM002238.1	3467290	3467299	-	SS	NCU16678	4.57352
CM002238.1	3467421	3467440	-	SS	NCU16678	4.57352
CM002237.1	4176348	4176498	-	SS	NCU09344	4.57284
CM002242.1	3020019	3020169	+	SS	mss4	4.57055
CM002237.1	831084	831234	-	SS	rho-4	4.56874
CM002236.1	3382064	3382214	-	SS	NCU02739	4.56874
CM002236.1	982258	982408	+	SS	NCU16323	4.56832
CM002240.1	3849796	3849815	+	SS	NCU01383	4.56684
CM002240.1	4890413	4890563	+	SS	NCU04112	4.56617
CM002241.1	72448	72514	+	SS	NCU07122	4.56148
CM002237.1	3273818	3273968	-	SS	NCU01496	4.56106
CM002238.1	5179619	5179769	-	SS	NCU14128	4.56025
CM002242.1	1106595	1106742	+	SS	NCU08396	4.55632
CM002240.1	5024995	5025145	+	SS	nmr	4.55632
CM002240.1	4996626	4996674	+	SS	NCU04145	4.54747
CM002241.1	773801	773913	-	SS	NCU04774	4.54405
CM002238.1	2073694	2073844	+	SS	NCU06253	4.54305
CM002238.1	3966341	3966439	+	SS	csn-5	4.54042
CM002236.1	779601	779751	-	SS	NCU09079	4.53881
CM002242.1	3131304	3131454	-	SS	frq	4.53878
CM002237.1	3262660	3262805	+	SS	NCU01499	4.53868
CM002240.1	5503976	5504126	+	SS	NCU04287	4.53866
CM002236.1	7929632	7929782	-	SS	cry	4.53769
CM002239.1	3530257	3530407	+	SS	set-4	4.53765
CM002236.1	3032197	3032209	+	SS	NCU14016	4.53696
CM002238.1	3022137	3022209	-	SS	NCU00211	4.53655
CM002240.1	5084480	5084546	+	SS	NCU04172	4.5364
CM002239.1	2520036	2520063	-	SS	NCU08291	4.5364
CM002240.1	3724300	3724450	+	SS	asl-1	4.53634
CM002240.1	168059	168178	+	SS	NCU08847	4.53634
CM002236.1	5296387	5296470	-	SS	NCU03319	4.53634
CM002240.1	4888847	4888997	+	SS	NCU04112	4.53627
CM002241.1	2272510	2272660	-	SS	vvd	4.53582
CM002242.1	1770300	1770450	+	SS	NCU06110	4.53559
CM002239.1	1310778	1310928	+	SS	NCU07933	4.53512
CM002236.1	7958443	7958593	+	SS	NCU00575	4.53512
CM002241.1	2104231	2104381	-	SS	NCU03904	4.53047
CM002236.1	386725	386875	+	SS	NCU07503	4.53047
CM002236.1	7464800	7464846	+	SS	NCU00712	4.52975
CM002236.1	5267494	5267535	-	SS	NCU03307	4.52924
CM002242.1	86179	86290	-	SS	NCU09284	4.52838
CM002239.1	2091897	2091994	-	SS	NCU07720	4.52822
CM002236.1	5547734	5547884	-	SS	NCU08380	4.52822
CM002237.1	642319	642469	-	SS	NCU03460	4.52756
CM002236.1	4874950	4875100	-	SS	stk-11	4.52687
CM002240.1	2372969	2373016	-	SS	NCU03774	4.52682
CM002236.1	732177	732327	-	SS	NCU09065	4.52578
CM002240.1	3525442	3525479	-	SS	NCU01285	4.52531
CM002242.1	3071733	3071883	-	SS	NCU02282	4.52426
CM002240.1	6334165	6334253	+	SS	NCU10166	4.52426
CM002236.1	4244164	4244314	-	SS	NCU09323	4.52426
CM002237.1	4380608	4380690	-	SS	NCU09469	4.52356
CM002236.1	738589	738739	+	SS	NCU09066	4.52268
CM002242.1	3581541	3581691	+	SS	NCU08159	4.52091
CM002237.1	3238428	3238578	-	SS	NCU01509	4.51953
CM002239.1	3807980	3808051	-	SS	NCU07986	4.51894
CM002241.1	742765	742915	+	SS	NCU04767	4.51549
CM002238.1	3788331	3788481	+	SS	NCU00420	4.51549
CM002242.1	1627104	1627135	+	SS	NCU15326	4.51501
CM002239.1	4868665	4868813	+	SS	NCU07005	4.51462
CM002239.1	2240712	2240862	-	SS	NCU07685	4.5077
CM002238.1	1780141	1780291	-	SS	stk-5	4.5077
CM002236.1	7108022	7108172	+	SS	NCU00805	4.50593
CM002238.1	1113047	1113145	-	SS	NCU07853	4.50561
CM002240.1	2458419	2458569	-	SS	NCU03800	4.50526
CM002236.1	1292665	1292815	-	SS	NCU11041	4.5041
CM002236.1	3362785	3362837	-	SS	NCU02734	4.50345
CM002237.1	1913300	1913411	-	SS	NCU06795	4.50275
CM002240.1	6127591	6127741	-	SS	NCU07241	4.50241
CM002240.1	3227967	3227978	+	SS	NCU01205	4.50208
CM002238.1	5199079	5199150	-	SS	NCU08772	4.49714
CM002236.1	4919764	4919826	-	SS	NCU03212	4.49709
CM002236.1	1061708	1061713	-	SS	NCU02155	4.49686
CM002237.1	3237074	3237224	+	SS	NCU01509	4.49643
CM002236.1	740506	740656	+	SS	NCU09066	4.49436
CM002237.1	3097339	3097431	-	SS	NCU01555	4.49428
CM002236.1	1252358	1252508	+	SS	NCU02111	4.49311
CM002236.1	3249661	3249811	-	SS	NCU02701	4.49311
CM002237.1	2819546	2819625	+	SS	NCU01647	4.49296
CM002240.1	2080934	2081084	-	SS	NCU14068	4.49261
CM002240.1	2978815	2978874	-	SS	NCU01124	4.49199
CM002239.1	3345116	3345138	+	SS	NCU04443	4.48969
CM002240.1	1885098	1885156	-	SS	NCU03623	4.48817
CM002237.1	2181773	2181923	-	SS	NCU01846	4.48696
CM002236.1	4430312	4430343	-	SS	NCU03070	4.48586
CM002236.1	9246381	9246407	+	SS	NCU02773	4.48553
CM002240.1	1880169	1880182	-	SS	NCU03622	4.48457
CM002236.1	6203792	6203942	-	SS	gfa1	4.48243
CM002237.1	1625686	1625836	+	SS	NCU05437	4.48233
CM002241.1	1684645	1684795	+	SS	NCU05507	4.47988
CM002240.1	2513498	2513648	-	SS	NCU03818	4.47784
CM002240.1	2029999	2030149	+	SS	NCU03673	4.47753
CM002236.1	7573064	7573214	+	SS	pkac-2	4.4769
CM002236.1	6728111	6728261	-	SS	NCU15045	4.47536
CM002237.1	1967923	1967974	+	SS	NCU16549	4.47509
CM002240.1	1782452	1782602	-	SS	kal-1	4.47252
CM002240.1	5365273	5365306	-	SS	chs-3	4.46934
CM002236.1	6732287	6732295	+	SS	NCU00920	4.46771
CM002240.1	3383780	3383794	+	SS	NCU01254	4.46728
CM002240.1	3383904	3383930	+	SS	NCU01254	4.46728
CM002240.1	4801804	4801827	-	SS	NCU17019	4.46685
CM002236.1	2118795	2118835	-	SS	NCU01894	4.46538
CM002237.1	4401727	4401780	+	SS	NCU09476	4.46355
CM002239.1	3116715	3116865	+	SS	NCU04515	4.46191
CM002240.1	2368592	2368742	-	SS	NCU03773	4.46144
CM002238.1	4709266	4709416	-	SS	NCU08229	4.45885
CM002239.1	2274428	2274578	-	SS	NCU07676	4.45808
CM002241.1	3144846	3144996	-	SS	ubi	4.45665
CM002236.1	1037922	1038072	-	SS	NCU02164	4.45219
CM002241.1	989244	989354	-	SS	NCU04832	4.45188
CM002241.1	878772	878824	-	SS	pex11	4.45162
CM002236.1	3589399	3589432	+	SS	NCU09363	4.451
CM002237.1	727309	727376	+	SS	NCU03435	4.44791
CM002236.1	5880373	5880463	-	SS	NCU09215	4.44492
CM002240.1	1968674	1968824	+	SS	NCU03651	4.44478
CM002236.1	8209488	8209638	-	SS	NCU00500	4.44478
CM002236.1	4429894	4429943	-	SS	NCU03070	4.44476
CM002240.1	3638859	3639009	+	SS	NCU16997	4.44078
CM002236.1	5243391	5243541	-	SS	nfh-1	4.43611
CM002238.1	5181351	5181501	-	SS	NCU14128	4.43589
CM002242.1	1919430	1919474	+	SS	cdc24	4.43518
CM002239.1	1216517	1216528	+	SS	NCU07962	4.43204
CM002239.1	1216629	1216667	+	SS	NCU07962	4.43204
CM002240.1	3857872	3858022	-	SS	NCU01385	4.43125
CM002238.1	2479039	2479189	+	SS	NCU00064	4.43125
CM002239.1	5165099	5165200	+	SS	bdp-1	4.43042
CM002239.1	1995502	1995570	+	SS	mus-8	4.42992
CM002238.1	3323142	3323292	+	SS	tah-1	4.42873
CM002241.1	3611646	3611745	+	SS	NCU05134	4.42779
CM002236.1	1954772	1954922	-	SS	NCU01938	4.42428
CM002240.1	2155333	2155483	-	SS	NCU11260	4.42426
CM002240.1	2649635	2649757	+	SS	NCU01002	4.42331
CM002237.1	1434094	1434244	-	SS	NCU05370	4.42267
CM002239.1	3936941	3936989	+	SS	pms-1	4.42117
CM002236.1	2022392	2022542	-	SS	NCU01922	4.42105
CM002238.1	2524243	2524380	-	SS	NCU00074	4.41581
CM002238.1	4702624	4702674	-	SS	NCU08228	4.41466
CM002241.1	888739	888889	-	SS	NCU04806	4.41461
CM002240.1	4992880	4992932	+	SS	NCU04145	4.41324
CM002236.1	8788147	8788297	-	SS	NCU02890	4.40944
CM002236.1	562832	562839	-	SS	NCU07458	4.40691
CM002236.1	5449126	5449208	-	SS	tba-1	4.40615
CM002237.1	4204954	4205001	-	SS	NCU09351	4.40528
CM002240.1	874203	874353	+	SS	NCU09674	4.40414
CM002239.1	1307135	1307285	-	SS	NCU16754	4.40114
CM002236.1	3328379	3328529	-	SS	NCU02724	4.39995
CM002236.1	5918414	5918564	-	SS	NCU09228	4.3966
CM002237.1	2386830	2386980	+	SS	NCU16553	4.39557
CM002239.1	4868470	4868620	-	SS	NCU07005	4.39538
CM002236.1	2584382	2584415	+	SS	NCU16361	4.3919
CM002242.1	2511395	2511545	+	SS	NCU02431	4.38997
CM002240.1	3711693	3711695	+	SS	NCU01342	4.38979
CM002237.1	2214011	2214161	-	SS	NCU01837	4.38894
CM002240.1	550554	550704	+	SS	NCU14056	4.38888
CM002240.1	1840542	1840692	+	SS	chs-1	4.38886
CM002240.1	5501950	5502100	-	SS	NCU17032	4.38779
CM002240.1	838707	838776	-	SS	NCU09687	4.38679
CM002241.1	315270	315420	+	SS	NCU09968	4.38648
CM002237.1	2633794	2633944	-	SS	NCU01722	4.38487
CM002236.1	9399433	9399540	+	SS	NCU09253	4.38312
CM002240.1	6055703	6055853	+	SS	NCU14086	4.3826
CM002238.1	2409876	2409902	+	SS	NCU00048	4.37993
CM002240.1	3220448	3220598	+	SS	NCU01200	4.37947
CM002240.1	3104373	3104523	-	SS	mcb	4.37925
CM002238.1	4248918	4248980	-	SS	NCU09017	4.37903
CM002240.1	5767385	5767471	-	SS	NCU08939	4.37708
CM002236.1	5555487	5555512	-	SS	NCU08378	4.3766
CM002237.1	4362136	4362166	+	SS	leu-6	4.37392
CM002241.1	2046567	2046717	+	SS	CreD	4.37343
CM002239.1	3530785	3530935	-	SS	set-4	4.37261
CM002239.1	4697738	4697853	-	SS	NCU06969	4.3715
CM002242.1	1452736	1452847	+	SS	NCU10865	4.37088
CM002238.1	2338374	2338477	+	SS	NCU00025	4.36959
CM002236.1	5508425	5508441	-	SS	NCU08389	4.36857
CM002240.1	1370411	1370561	+	SS	NCU04639	4.36809
CM002240.1	1899818	1899879	-	SS	NCU03629	4.36729
CM002236.1	8564241	8564320	-	SS	NCU02963	4.36688
CM002238.1	3894998	3895148	+	SS	NCU16685	4.36625
CM002238.1	2301037	2301187	-	SS	NCU00017	4.3658
CM002236.1	1363251	1363401	+	SS	NCU16334	4.36261
CM002240.1	5113739	5113889	-	SS	sah-1	4.36128
CM002240.1	6401302	6401369	+	SS	his-6	4.36051
CM002241.1	1887751	1887901	-	SS	NCU03852	4.36022
CM002237.1	2072636	2072681	-	SS	NCU06746	4.36022
CM002239.1	3319191	3319341	+	SS	NCU10500	4.35881
CM002237.1	3512076	3512226	+	SS	hsf-2	4.35881
CM002239.1	1581219	1581369	+	SS	NCU06540	4.35705
CM002240.1	3116312	3116398	-	SS	nuo24	4.355
CM002236.1	6587902	6587941	-	SS	NCU00956	4.35419
CM002241.1	1232263	1232369	+	SS	NCU05640	4.35393
CM002242.1	2740982	2741012	-	SS	NCU02363	4.35128
CM002239.1	2066878	2066917	+	SS	NCU07730	4.34947
CM002236.1	1694966	1695116	+	SS	FreB	4.34857
CM002239.1	5057700	5057741	-	SS	NCU08842	4.34832
CM002237.1	3211078	3211184	-	SS	NCU11222	4.34744
CM002236.1	5126445	5126504	+	SS	NCU03265	4.34693
CM002240.1	3367302	3367452	-	SS	NCU01249	4.34322
CM002241.1	1048278	1048428	-	SS	NCU04847	4.33985
CM002236.1	3182176	3182259	-	SS	NCU02680	4.33897
CM002236.1	9764174	9764256	-	SS	NCU10028	4.33821
CM002239.1	1837959	1837966	-	SS	NCU06623	4.33767
CM002237.1	3551145	3551295	+	SS	tca-9	4.33699
CM002238.1	5180567	5180717	+	SS	NCU14128	4.33567
CM002240.1	2155183	2155333	+	SS	NCU11260	4.33553
CM002241.1	985022	985103	+	SS	NCU14172	4.33421
CM002236.1	8787195	8787263	-	SS	NCU02890	4.3342
CM002241.1	492297	492447	+	SS	NCU14164	4.33255
CM002240.1	2232328	2232414	-	SS	NCU03728	4.33232
CM002239.1	3975479	3975589	+	SS	NCU08034	4.33213
CM002238.1	3463611	3463656	-	SS	NCU00326	4.33193
CM002242.1	3349736	3349886	+	SS	stk-14	4.33158
CM002240.1	2211855	2212005	+	SS	NCU14070	4.32922
CM002242.1	444227	444377	+	SS	NCU17167	4.32775
CM002240.1	1918883	1918947	-	SS	NCU03640	4.32673
CM002240.1	1920346	1920496	+	SS	gh3-1	4.32612
CM002240.1	4972455	4972605	-	SS	fkr-2	4.32425
CM002238.1	2305460	2305610	+	SS	NCU00018	4.31955
CM002240.1	3510382	3510427	-	SS	NCU10673	4.31634
CM002236.1	8373600	8373750	+	SS	NCU03034	4.31425
CM002236.1	7317682	7317832	-	SS	NCU00751	4.3129
CM002238.1	2340641	2340760	+	SS	NCU00026	4.3126
CM002238.1	4898224	4898374	+	SS	scon-2	4.31221
CM002236.1	850239	850352	+	SS	NCU09098	4.30925
CM002236.1	7088567	7088717	-	SS	gh2-3	4.30775
CM002238.1	4157982	4158043	+	SS	NCU08993	4.30737
CM002242.1	2013272	2013366	-	SS	NCU06039	4.30259
CM002240.1	4261768	4261918	-	SS	NCU06683	4.30032
CM002238.1	2904618	2904768	-	SS	NCU00175	4.30032
CM002238.1	1105507	1105657	-	SS	nor-1	4.30008
CM002236.1	1294260	1294410	-	SS	NCU02099	4.29918
CM002241.1	2025617	2025767	-	SS	NCU03881	4.2971
CM002237.1	1367044	1367194	+	SS	NCU05340	4.29536
CM002240.1	1353424	1353574	-	SS	NCU04645	4.29446
CM002238.1	3312714	3312864	+	SS	NCU00285	4.29405
CM002238.1	3675279	3675429	-	SS	NCU00388	4.29125
CM002239.1	1524769	1524919	+	SS	NCU06524	4.29113
CM002238.1	3470303	3470381	+	SS	vad-1	4.29113
CM002239.1	229401	229551	-	SS	NCU10258	4.28999
CM002239.1	4526557	4526707	+	SS	NCU07282	4.28986
CM002236.1	7524611	7524761	-	SS	NCU00694	4.28971
CM002240.1	1271781	1271906	-	SS	NCU04665	4.28608
CM002237.1	3325432	3325475	-	SS	NCU01487	4.2859
CM002236.1	2220425	2220575	-	SS	NCU16352	4.2859
CM002236.1	6108403	6108535	+	SS	NCU07390	4.28439
CM002236.1	7930075	7930225	+	SS	cry	4.28293
CM002239.1	5688305	5688351	+	SS	NCU05226	4.28192
CM002241.1	511348	511498	-	SS	NCU17067	4.28103
CM002238.1	3468070	3468220	-	SS	NCU16678	4.28067
CM002236.1	9368987	9369035	+	SS	acw-4	4.28008
CM002241.1	2047435	2047585	+	SS	CreD	4.2762
CM002236.1	7445091	7445241	+	SS	NCU14034	4.27522
CM002236.1	2543320	2543405	-	SS	NCU02504	4.27322
CM002241.1	498120	498222	-	SS	NCU14164	4.27287
CM002242.1	3580852	3581002	+	SS	NCU08159	4.27187
CM002239.1	4597157	4597307	+	SS	NCU07258	4.27157
CM002236.1	855875	855949	+	SS	NCU09101	4.27029
CM002237.1	665312	665345	-	SS	NCU16512	4.26616
CM002240.1	6405362	6405449	+	SS	NCU07154	4.26364
CM002236.1	2089369	2089519	+	SS	NCU01901	4.26259
CM002239.1	5669511	5669605	-	SS	NCU05234	4.26228
CM002240.1	5443612	5443685	+	SS	NCU04270	4.26075
CM002239.1	3939611	3939761	+	SS	NCU08021	4.26061
CM002239.1	3672046	3672104	+	SS	NCU11050	4.26017
CM002237.1	1749072	1749086	+	SS	NCU06854	4.25907
CM002237.1	2419835	2419959	-	SS	NCU16557	4.25906
CM002240.1	4293343	4293493	-	SS	NCU06691	4.25611
CM002236.1	6063230	6063380	+	SS	NCU07400	4.25611
CM002241.1	3260680	3260830	-	SS	NCU05970	4.25315
CM002236.1	6658792	6658942	+	SS	dcc-1	4.2491
CM002236.1	8536224	8536343	+	SS	NCU02974	4.2491
CM002237.1	852060	852143	+	SS	NCU03398	4.24737
CM002238.1	3340349	3340499	+	SS	NCU00293	4.24694
CM002236.1	3425391	3425495	-	SS	NCU02750	4.24513
CM002237.1	831648	831695	+	SS	NCU03406	4.2445
CM002236.1	6079069	6079162	-	SS	NCU07396	4.24422
CM002241.1	315115	315265	-	SS	NCU09968	4.24184
CM002238.1	3951666	3951816	+	SS	NCU00462	4.24124
CM002236.1	1292326	1292349	-	SS	NCU11041	4.24046
CM002236.1	2244913	2245063	+	SS	NCU01856	4.23989
CM002240.1	1818896	1819046	-	SS	NCU03604	4.23884
CM002239.1	3937284	3937434	+	SS	pms-1	4.23884
CM002236.1	1926820	1926970	+	SS	NCU01942	4.23884
CM002236.1	7632322	7632472	-	SS	vma-11	4.23777
CM002237.1	3134484	3134514	+	SS	NCU14140	4.2374
CM002239.1	2548194	2548344	-	SS	NCU08283	4.23587
CM002237.1	4401480	4401516	-	SS	NCU09475	4.23499
CM002241.1	1217635	1217686	+	SS	NCU05646	4.23299
CM002241.1	393948	393953	+	SS	NCU04690	4.23121
CM002236.1	7658061	7658196	+	SS	NCU00659	4.23092
CM002236.1	6126483	6126574	-	SS	NCU07387	4.22969
CM002241.1	1631958	1632032	+	SS	NCU05521	4.2294
CM002236.1	2009882	2010032	+	SS	NCU01923	4.2294
CM002236.1	6844810	6844960	-	SS	NCU00894	4.2294
CM002239.1	2692017	2692075	+	SS	NCU06385	4.22775
CM002236.1	2879826	2879882	+	SS	NCU02605	4.22691
CM002242.1	2566504	2566565	+	SS	NCU02416	4.22646
CM002240.1	3276687	3276837	-	SS	hpth-1	4.2257
CM002236.1	7317900	7318050	+	SS	NCU00751	4.22398
CM002237.1	1446410	1446560	+	SS	NCU05373	4.22277
CM002236.1	2820926	2821008	-	SS	NCU02585	4.22042
CM002241.1	2175916	2175967	+	SS	NCU03936	4.21917
CM002236.1	4686408	4686558	+	SS	NCU03136	4.2178
CM002237.1	4373320	4373423	-	SS	NCU09467	4.21723
CM002239.1	5114265	5114278	+	SS	NCU08824	4.21602
CM002240.1	4140333	4140483	+	SS	NCU06655	4.21444
CM002239.1	5683766	5683916	+	SS	NCU05228	4.21444
CM002238.1	2355081	2355231	+	SS	NCU00033	4.21444
CM002236.1	4721829	4721887	-	SS	NCU03146	4.21444
CM002237.1	3331904	3332054	+	SS	NCU01486	4.21415
CM002237.1	2717652	2717802	-	SS	NCU01686	4.21296
CM002236.1	1927475	1927625	-	SS	NCU01942	4.21251
CM002240.1	4262555	4262705	-	SS	NCU06683	4.2124
CM002237.1	2819781	2819797	-	SS	NCU01647	4.2116
CM002238.1	3224144	3224294	-	SS	NCU16673	4.211
CM002242.1	4064773	4064815	-	SS	NCU05855	4.20673
CM002242.1	4064917	4064923	-	SS	NCU05855	4.20673
CM002241.1	510842	510992	+	SS	NCU17067	4.20568
CM002242.1	3383821	3383941	-	SS	NCU02194	4.20264
CM002238.1	2328605	2328660	+	SS	NCU00023	4.20054
CM002241.1	801987	802137	+	SS	NCU04784	4.19825
CM002240.1	3547239	3547389	+	SS	NCU01291	4.19825
CM002241.1	315653	315803	-	SS	NCU09968	4.19808
CM002238.1	212846	212996	+	SS	NCU09162	4.19792
CM002242.1	3019007	3019150	-	SS	mss4	4.19649
CM002236.1	731573	731723	-	SS	NCU09065	4.19532
CM002236.1	5449522	5449573	+	SS	tba-1	4.19516
CM002238.1	3953306	3953334	-	SS	NCU00463	4.19139
CM002238.1	3662043	3662193	+	SS	NCU00384	4.19044
CM002236.1	9047400	9047520	-	SS	NCU02810	4.19044
CM002240.1	1324408	1324558	+	SS	NCU04654	4.18995
CM002238.1	2685726	2685876	+	SS	NCU00120	4.18995
CM002241.1	3144585	3144735	+	SS	ubi	4.18978
CM002237.1	2459882	2460032	-	SS	NCU01782	4.18969
CM002241.1	3267613	3267651	+	SS	NCU10046	4.18951
CM002239.1	2072821	2072971	-	SS	sre	4.18921
CM002240.1	4683881	4683983	+	SS	NCU01456	4.18832
CM002239.1	748618	748670	-	SS	gcy-1	4.18697
CM002239.1	1942117	1942159	+	SS	NCU09744	4.18298
CM002239.1	4597737	4597887	-	SS	NCU07258	4.18235
CM002236.1	5732399	5732549	+	SS	NCU16405	4.17894
CM002236.1	2016911	2016927	+	SS	NCU01923	4.17894
CM002236.1	2017030	2017061	+	SS	NCU01923	4.17894
CM002240.1	5838562	5838590	-	SS	NCU08961	4.17752
CM002242.1	2649441	2649591	-	SS	ilv-5	4.17489
CM002236.1	2951974	2952028	+	SS	NCU02622	4.17489
CM002238.1	3404569	3404719	+	SS	NCU00311	4.17475
CM002238.1	3919878	3919956	+	SS	ty-1	4.17284
CM002241.1	1751006	1751156	-	SS	NCU05491	4.17198
CM002241.1	1541787	1541796	+	SS	NCU05551	4.17073
CM002238.1	4613785	4613828	+	SS	NCU08195	4.16707
CM002236.1	7405424	7405574	+	SS	csr-1	4.16704
CM002236.1	7631464	7631528	-	SS	rgf1	4.16347
CM002240.1	2717529	2717679	+	SS	NCU01032	4.16084
CM002240.1	1369334	1369429	-	SS	NCU04639	4.16021
CM002242.1	1792640	1792701	-	SS	NCU06103	4.1581
CM002236.1	7364563	7364572	-	SS	NCU00741	4.15772
CM002237.1	3853137	3853287	-	SS	NCU15282	4.15705
CM002238.1	206990	207140	-	SS	NCU09160	4.15692
CM002239.1	2653037	2653127	+	SS	NCU10897	4.1558
CM002241.1	609288	609438	+	SS	NCU14167	4.15356
CM002242.1	2658986	2659080	-	SS	NCU15307	4.15327
CM002240.1	1841304	1841359	+	SS	chs-1	4.15046
CM002236.1	4826091	4826241	-	SS	NCU14021	4.15012
CM002240.1	3932945	3933012	+	SS	tob38	4.14889
CM002236.1	6721309	6721459	-	SS	NCU00922	4.14782
CM002237.1	476629	476648	-	SS	NCU03498	4.14736
CM002236.1	3369153	3369217	-	SS	NCU02736	4.14406
CM002238.1	4508178	4508227	-	SS	NCU11367	4.14394
CM002241.1	3319582	3319607	-	SS	NCU05957	4.14363
CM002236.1	9058870	9058974	-	SS	NCU02807	4.14339
CM002238.1	3663400	3663550	-	SS	NCU00384	4.14327
CM002239.1	1228619	1228623	-	SS	NCU07956	4.1429
CM002236.1	5378650	5378656	+	SS	NCU09115	4.14254
CM002236.1	5378780	5378800	+	SS	NCU09115	4.14254
CM002236.1	178433	178583	+	SS	NCU08072	4.14254
CM002238.1	1887785	1887935	-	SS	stk-38	4.1411
CM002236.1	1995273	1995288	-	SS	NCU14012	4.13996
CM002238.1	5162903	5162948	+	SS	NCU11290	4.1396
CM002241.1	2398030	2398180	-	SS	ff-7	4.13864
CM002239.1	3135956	3136058	+	SS	NCU04511	4.13746
CM002237.1	3091496	3091565	-	SS	NCU16567	4.13533
CM002239.1	2572289	2572439	+	SS	NCU08276	4.13527
CM002238.1	2477984	2478134	-	SS	NCU00061	4.13352
CM002236.1	9597814	9597902	-	SS	NCU08610	4.13269
CM002236.1	3427789	3427939	+	SS	NCU02750	4.13161
CM002239.1	1306399	1306549	-	SS	NCU16754	4.13156
CM002237.1	442113	442263	+	SS	NCU03507	4.13096
CM002239.1	2087631	2087665	-	SS	rbg-40	4.13079
CM002236.1	7693653	7693803	+	SS	un-7	4.1301
CM002240.1	173377	173527	+	SS	NCU08847	4.1294
CM002236.1	1151391	1151475	+	SS	NCU02130	4.1291
CM002242.1	2623398	2623548	+	SS	NCU02403	4.1282
CM002236.1	113564	113711	+	SS	gh3-2	4.12404
CM002239.1	2276792	2276942	-	SS	NCU07676	4.12195
CM002240.1	5354999	5355149	+	SS	NCU04249	4.12123
CM002237.1	2092639	2092739	+	SS	NCU06738	4.12051
CM002241.1	406243	406285	+	SS	NCU17064	4.11959
CM002237.1	3238123	3238273	+	SS	NCU01509	4.11712
CM002236.1	1785035	1785070	-	SS	NCU01983	4.1159
CM002239.1	4928080	4928162	-	SS	csn-6	4.11284
CM002236.1	1852625	1852683	-	SS	eat-5	4.11237
CM002239.1	1313204	1313320	+	SS	NCU07932	4.11219
CM002236.1	5373205	5373355	-	SS	NCU16397	4.11219
CM002239.1	229877	230027	-	SS	NCU10258	4.11006
CM002236.1	5892677	5892714	+	SS	NCU09220	4.10999
CM002241.1	755133	755283	-	SS	NCU17074	4.10905
CM002239.1	714387	714461	+	SS	NCU04912	4.10751
CM002236.1	4829053	4829203	-	SS	NCU14021	4.10533
CM002238.1	5231121	5231166	-	SS	NCU08764	4.10197
CM002236.1	8084568	8084718	-	SS	NCU14041	4.10197
CM002240.1	2045159	2045174	+	SS	NCU03678	4.10195
CM002240.1	2045285	2045309	+	SS	NCU03678	4.10195
CM002239.1	5367356	5367506	+	SS	NCU05315	4.10145
CM002240.1	5277184	5277334	+	SS	NCU04225	4.10067
CM002236.1	2434697	2434716	+	SS	NCU02475	4.09975
CM002238.1	2802118	2802268	+	SS	bud4	4.09832
CM002236.1	5021125	5021275	+	SS	NCU03239	4.09832
CM002236.1	3201772	3201825	+	SS	NCU02686	4.09678
CM002238.1	2714495	2714645	-	SS	NCU00126	4.09381
CM002239.1	3565505	3565655	-	SS	cse-1	4.09268
CM002238.1	5177054	5177204	-	SS	NCU08777	4.09039
CM002238.1	1957271	1957368	-	SS	NCU06223	4.08995
CM002238.1	2820589	2820739	+	SS	NCU00155	4.08841
CM002236.1	5302470	5302620	-	SS	NCU03321	4.08642
CM002240.1	407504	407534	+	SS	tca-11	4.08592
CM002238.1	2643951	2643967	+	SS	NCU00107	4.08447
CM002238.1	2776602	2776752	-	SS	NCU00144	4.08394
CM002242.1	273670	273733	-	SS	nuo20.1	4.08393
CM002236.1	2430596	2430641	+	SS	NCU02473	4.08218
CM002240.1	1889543	1889617	-	SS	NCU03625	4.07802
CM002236.1	2764408	2764419	+	SS	NCU02570	4.07697
CM002241.1	3432340	3432383	+	SS	NCU05931	4.07523
CM002236.1	5380104	5380189	+	SS	NCU09115	4.07305
CM002238.1	4166876	4167026	+	SS	NCU08994	4.0698
CM002237.1	4422698	4422848	-	SS	NCU09482	4.0698
CM002242.1	3581695	3581845	-	SS	NCU08159	4.06902
CM002240.1	4158178	4158328	+	SS	NCU06660	4.06885
CM002242.1	3080655	3080742	-	SS	NCU02281	4.06823
CM002242.1	2622385	2622535	-	SS	NCU17232	4.06693
CM002240.1	1381199	1381325	-	SS	NCU04635	4.06686
CM002238.1	1193926	1194003	+	SS	prk-2	4.06517
CM002237.1	43288	43438	-	SS	NCU09616	4.06434
CM002236.1	9643746	9643833	+	SS	NCU08628	4.06434
CM002240.1	668820	668970	+	SS	gel-3	4.06385
CM002238.1	2839323	2839437	-	SS	NCU00158	4.06245
CM002239.1	1113867	1114017	-	SS	fi	4.062
CM002236.1	932158	932292	+	SS	NCU02187	4.06086
CM002236.1	6708678	6708784	+	SS	gpit-2	4.05648
CM002236.1	9047768	9047918	+	SS	NCU02810	4.05642
CM002237.1	2858481	2858631	-	SS	NCU16561	4.05601
CM002240.1	6340432	6340582	-	SS	NCU07177	4.05588
CM002236.1	2870369	2870519	-	SS	NCU02601	4.05588
CM002236.1	5114648	5114798	-	SS	NCU03261	4.0556
CM002239.1	2073325	2073427	+	SS	sre	4.0555
CM002240.1	2259139	2259152	-	SS	NCU16966	4.05295
CM002236.1	8806655	8806805	-	SS	stk-20	4.05189
CM002241.1	1554352	1554498	-	SS	NCU05547	4.05138
CM002240.1	625744	625785	+	SS	NCU08920	4.04816
CM002236.1	5143163	5143187	-	SS	NCU03270	4.04748
CM002236.1	602285	602435	+	SS	NCU07445	4.04694
CM002236.1	3034347	3034497	-	SS	NCU14016	4.04694
CM002239.1	2556794	2556802	+	SS	NCU08281	4.04673
CM002239.1	1312330	1312480	-	SS	NCU07932	4.04638
CM002236.1	4620783	4620933	-	SS	NCU03116	4.04349
CM002236.1	6159262	6159412	+	SS	stk-12	4.04273
CM002242.1	2765871	2766021	+	SS	wc-1	4.04133
CM002238.1	2176710	2176853	-	SS	NCU06277	4.04133
CM002237.1	3195260	3195317	-	SS	NCU01524	4.04133
CM002240.1	5467677	5467827	+	SS	NCU04276	4.04111
CM002239.1	4191930	4191962	-	SS	NCU08660	4.04024
CM002242.1	3349340	3349490	-	SS	stk-14	4.03973
CM002236.1	5884095	5884116	+	SS	NCU09218	4.03962
CM002241.1	246432	246527	-	SS	cax	4.03768
CM002236.1	6545592	6545664	-	SS	nuo17.8	4.03435
CM002237.1	830838	830988	+	SS	rho-4	4.03198
CM002237.1	2337994	2338059	+	SS	NCU01814	4.02955
CM002240.1	5836816	5836966	+	SS	NCU08961	4.02927
CM002240.1	5024618	5024768	-	SS	nmr	4.02835
CM002240.1	2634733	2634883	+	SS	NCU00998	4.02774
CM002239.1	2775704	2775854	-	SS	NCU06363	4.02774
CM002236.1	1130190	1130228	+	SS	NCU02136	4.02774
CM002236.1	5860521	5860654	-	SS	camk-4	4.02774
CM002237.1	3359221	3359248	+	SS	NCU10034	4.02727
CM002236.1	5459033	5459072	+	SS	NCU09136	4.02455
CM002237.1	2771959	2772022	-	SS	NCU01660	4.02106
CM002240.1	836930	836989	-	SS	NCU09688	4.01995
CM002240.1	2692365	2692426	-	SS	NCU01015	4.01789
CM002239.1	1367504	1367654	-	SS	NCU07915	4.01766
CM002242.1	2566273	2566388	-	SS	NCU02417	4.01636
CM002241.1	703131	703243	+	SS	NCU04760	4.01546
CM002240.1	3116753	3116903	+	SS	NCU01170	4.01419
CM002236.1	5229530	5229543	-	SS	NCU10810	4.01373
CM002241.1	791440	791472	+	SS	hat-6	4.0119
CM002237.1	3084652	3084746	-	SS	NCU01561	4.01102
CM002238.1	1016214	1016364	-	SS	NCU07833	4.00817
CM002236.1	4895315	4895465	+	SS	stk-10	4.00817
CM002239.1	3159083	3159233	+	SS	NCU04502	4.0018
CM002236.1	5374876	5375026	+	SS	NCU10852	3.99967
CM002236.1	5288351	5288410	+	SS	NCU03317	3.99927
CM002237.1	2197109	2197160	-	SS	NCU01842	3.99851
CM002241.1	1723155	1723247	+	SS	NCU14176	3.99821
CM002238.1	1894801	1894951	-	SS	NCU06203	3.99703
CM002242.1	2618818	2618968	+	SS	NCU02404	3.99685
CM002238.1	1780368	1780518	+	SS	stk-5	3.99647
CM002236.1	7487516	7487542	+	SS	NCU00706	3.99647
CM002242.1	2074952	2075102	-	SS	NCU11300	3.99639
CM002240.1	1751472	1751504	-	SS	NCU03591	3.99553
CM002237.1	2225623	2225773	-	SS	NCU01835	3.9949
CM002236.1	7319360	7319510	-	SS	NCU11095	3.99283
CM002240.1	1549423	1549573	-	SS	NCU14062	3.99208
CM002242.1	1850908	1851018	+	SS	NCU06090	3.99168
CM002238.1	3063210	3063360	-	SS	NCU00222	3.98927
CM002237.1	1084027	1084120	-	SS	NCU03330	3.98834
CM002241.1	930426	930427	-	SS	NCU04817	3.98606
CM002236.1	9149496	9149560	+	SS	NCU10282	3.98534
CM002240.1	5278799	5278949	+	SS	NCU04227	3.98282
CM002238.1	505242	505273	-	SS	NCU05686	3.98175
CM002236.1	7358335	7358485	+	SS	NCU00743	3.98175
CM002238.1	1472494	1472537	-	SS	NCU06457	3.98056
CM002240.1	2094292	2094442	+	SS	NCU03690	3.98012
CM002242.1	998658	998703	-	SS	NCU09561	3.97604
CM002240.1	6131613	6131712	+	SS	NCU07239	3.9752
CM002236.1	1697743	1697769	+	SS	NCU02007	3.97339
CM002240.1	873984	874134	-	SS	NCU09674	3.97152
CM002237.1	622413	622516	+	SS	NCU16511	3.96993
CM002239.1	1193220	1193370	+	SS	NCU14090	3.96803
CM002236.1	6771304	6771375	+	SS	NCU00912	3.96803
CM002238.1	3715711	3715861	-	SS	NCU00397	3.96463
CM002238.1	644013	644163	-	SS	NCU05723	3.96321
CM002240.1	5595252	5595330	-	SS	NCU04316	3.96208
CM002240.1	1254055	1254205	-	SS	NCU04669	3.96168
CM002238.1	207465	207615	-	SS	NCU09160	3.9616
CM002238.1	3907793	3907943	+	SS	NCU00451	3.96079
CM002238.1	496274	496424	+	SS	NCU05685	3.95972
CM002236.1	1025136	1025188	+	SS	krev-1	3.9592
CM002236.1	8377171	8377287	-	SS	NCU03033	3.9592
CM002236.1	2928718	2928833	+	SS	NCU02617	3.95816
CM002238.1	2962812	2962962	-	SS	NCU00196	3.95735
CM002236.1	5143454	5143604	-	SS	NCU03271	3.95711
CM002238.1	3742385	3742430	-	SS	NCU00404	3.95707
CM002241.1	1619364	1619514	+	SS	NCU05525	3.95259
CM002238.1	3907831	3907981	-	SS	NCU00451	3.94713
CM002236.1	1958495	1958645	+	SS	NCU16343	3.94713
CM002241.1	3617379	3617474	+	SS	NCU05133	3.94647
CM002238.1	1822920	1822926	+	SS	NCU16643	3.9459
CM002240.1	2093960	2094010	-	SS	NCU03690	3.94586
CM002240.1	4140902	4140961	+	SS	NCU06655	3.94534
CM002237.1	1653989	1654024	+	SS	NCU05454	3.94534
CM002237.1	1446216	1446281	-	SS	NCU05373	3.94437
CM002236.1	3428947	3429097	-	SS	NCU02750	3.94406
CM002239.1	3135613	3135763	-	SS	NCU04512	3.94205
CM002239.1	1558951	1559101	+	SS	NCU06534	3.94187
CM002237.1	3853355	3853505	+	SS	NCU15282	3.94187
CM002240.1	2158528	2158678	-	SS	NCU14069	3.94152
CM002239.1	3960372	3960418	+	SS	NCU08027	3.9401
CM002240.1	2193095	2193173	-	SS	NCU03718	3.93999
CM002239.1	4597567	4597717	+	SS	NCU07258	3.93969
CM002236.1	7775192	7775342	-	SS	NCU00627	3.93964
CM002242.1	2044103	2044216	+	SS	qa-1S	3.93938
CM002241.1	3145160	3145310	-	SS	ubi	3.93929
CM002236.1	3638515	3638533	+	SS	NCU09360	3.93901
CM002240.1	2044697	2044847	-	SS	NCU03678	3.93727
CM002238.1	2010953	2011012	+	SS	NCU06237	3.93676
CM002242.1	3358910	3358950	+	SS	NCU02201	3.93318
CM002239.1	1524856	1525006	-	SS	NCU06524	3.93318
CM002240.1	5461959	5461986	+	SS	NCU04274	3.93162
CM002237.1	1409369	1409519	-	SS	NCU05354	3.93161
CM002236.1	8927150	8927203	+	SS	NCU02846	3.93134
CM002236.1	1303243	1303354	+	SS	NCU02096	3.93134
CM002237.1	346985	347135	-	SS	acw-6	3.92681
CM002236.1	4235375	4235525	+	SS	NCU09325	3.92643
CM002236.1	4515413	4515493	-	SS	NCU03091	3.9247
CM002240.1	4140343	4140493	-	SS	NCU06655	3.92204
CM002236.1	4846972	4847122	+	SS	nim-1	3.92079
CM002239.1	4816607	4816611	-	SS	NCU06993	3.92047
CM002240.1	1281422	1281572	-	SS	NCU14060	3.92017
CM002239.1	2935864	2935928	-	SS	NCU06318	3.91684
CM002240.1	3103382	3103520	-	SS	NCU01165	3.91681
CM002238.1	2541300	2541318	+	SS	NCU00081	3.91672
CM002239.1	2106871	2106956	-	SS	NCU07715	3.91535
CM002240.1	4217747	4217821	+	SS	NCU06674	3.91371
CM002238.1	4036058	4036182	-	SS	NCU11185	3.91371
CM002240.1	5168257	5168336	+	SS	NCU04195	3.91371
CM002236.1	9404591	9404741	-	SS	NCU09252	3.9121
CM002241.1	1619136	1619286	-	SS	NCU05525	3.91172
CM002240.1	3358165	3358208	+	SS	NCU01246	3.91115
CM002240.1	1960411	1960496	+	SS	rad16	3.91112
CM002238.1	1761561	1761662	+	SS	NCU06173	3.91032
CM002236.1	7406333	7406378	-	SS	csr-1	3.91017
CM002242.1	3185528	3185678	-	SS	hat-5	3.90938
CM002236.1	1996408	1996558	-	SS	NCU14012	3.90938
CM002238.1	5178451	5178601	-	SS	NCU08777	3.90907
CM002238.1	3564266	3564332	-	SS	NCU00356	3.90845
CM002241.1	3261221	3261371	-	SS	NCU05970	3.90789
CM002237.1	4124866	4125016	-	SS	NCU14143	3.90772
CM002238.1	2541095	2541151	-	SS	NCU00080	3.90751
CM002236.1	7776337	7776487	-	SS	NCU00627	3.9071
CM002240.1	5468823	5468973	+	SS	NCU04276	3.90553
CM002237.1	1912070	1912141	-	SS	NCU06795	3.90474
CM002242.1	3347139	3347289	+	SS	stk-14	3.9047
CM002240.1	1282097	1282247	-	SS	NCU14060	3.90465
CM002238.1	2494935	2494945	-	SS	NCU00066	3.90465
CM002240.1	4741540	4741690	+	SS	NCU01440	3.90233
CM002237.1	3249519	3249669	+	SS	NCU01504	3.90199
CM002240.1	2275896	2276046	-	SS	NCU16967	3.90134
CM002239.1	2489582	2489662	+	SS	NCU08299	3.90134
CM002240.1	3097431	3097448	+	SS	NCU01164	3.89937
CM002240.1	5848160	5848223	+	SS	NCU08963	3.89918
CM002239.1	2531224	2531374	-	SS	NCU08288	3.89839
CM002241.1	2121578	2121604	-	SS	NCU03911	3.89544
CM002239.1	5171400	5171550	-	SS	NCU14103	3.89406
CM002240.1	2142366	2142407	+	SS	NCU03703	3.8905
CM002239.1	1308524	1308674	-	SS	NCU16755	3.89002
CM002238.1	541838	541894	+	SS	NCU11357	3.88841
CM002238.1	4292534	4292541	-	SS	NCU07577	3.88721
CM002241.1	1967090	1967182	-	SS	NCU03870	3.88669
CM002239.1	2752029	2752044	+	SS	NCU06373	3.88669
CM002239.1	5172010	5172160	-	SS	NCU14103	3.88664
CM002240.1	4608901	4609051	+	SS	NCU01477	3.8862
CM002239.1	2146519	2146669	-	SS	NCU16776	3.88582
CM002236.1	1368962	1369018	+	SS	NCU02089	3.88536
CM002238.1	2271886	2272029	-	SS	NCU00010	3.88512
CM002236.1	4846791	4846803	-	SS	NCU03186	3.88457
CM002242.1	3121492	3121587	-	SS	NCU02268	3.88433
CM002242.1	2021088	2021238	+	SS	NCU06034	3.88433
CM002238.1	2477517	2477667	-	SS	NCU00061	3.88417
CM002241.1	71470	71620	+	SS	NCU07122	3.88338
CM002236.1	2888349	2888499	+	SS	NCU02608	3.88338
CM002239.1	845716	845866	+	SS	NCU04951	3.88264
CM002238.1	4357782	4357791	-	SS	NCU16690	3.88204
CM002236.1	9088326	9088386	-	SS	NCU16489	3.88118
CM002237.1	617711	617749	+	SS	NCU03464	3.8803
CM002236.1	8194458	8194543	+	SS	NCU00505	3.87975
CM002238.1	1398967	1398968	+	SS	NCU06432	3.87782
CM002237.1	622349	622390	-	SS	NCU16511	3.87694
CM002239.1	1625682	1625685	-	SS	NCU06557	3.87625
CM002236.1	2089684	2089834	-	SS	NCU01901	3.87603
CM002236.1	5257077	5257205	-	SS	NCU03303	3.87565
CM002239.1	3613632	3613739	+	SS	NCU04368	3.87397
CM002240.1	4643247	4643303	+	SS	NCU01466	3.87325
CM002236.1	6861036	6861186	-	SS	NCU00889	3.87319
CM002237.1	1961742	1961778	+	SS	oxa-2	3.86731
CM002237.1	2240116	2240266	+	SS	NCU01834	3.86569
CM002236.1	6588461	6588611	+	SS	NCU00955	3.8644
CM002239.1	1838139	1838168	+	SS	NCU06624	3.86259
CM002240.1	3990915	3991065	-	SS	NCU01416	3.86135
CM002240.1	2230442	2230453	-	SS	NCU03728	3.86126
CM002239.1	3462657	3462807	-	SS	NCU04409	3.86014
CM002236.1	2776783	2776933	-	SS	NCU02574	3.85979
CM002240.1	5753330	5753351	-	SS	NCU08934	3.85867
CM002236.1	829215	829224	+	SS	NCU09092	3.85523
CM002236.1	3992759	3992820	-	SS	NCU09896	3.85523
CM002238.1	1900133	1900283	+	SS	NCU06204	3.85478
CM002239.1	3532790	3532890	-	SS	NCU04388	3.85342
CM002237.1	859838	859882	-	SS	NCU03396	3.85265
CM002236.1	7143222	7143293	+	SS	NCU00794	3.85117
CM002238.1	1981215	1981356	+	SS	stk-39	3.85061
CM002238.1	2975327	2975404	+	SS	tim9	3.84808
CM002236.1	5115113	5115197	+	SS	NCU03261	3.84789
CM002238.1	4350032	4350146	-	SS	NCU07563	3.8452
CM002242.1	2764869	2765019	-	SS	wc-1	3.84357
CM002242.1	1512697	1512847	-	SS	fwd-1	3.84337
CM002242.1	2596899	2596921	-	SS	NCU02411	3.84311
CM002242.1	1362256	1362343	+	SS	NCU09721	3.83971
CM002241.1	1045700	1045850	+	SS	NCU04847	3.83736
CM002236.1	3115840	3115969	+	SS	NCU02664	3.83736
CM002238.1	2503051	2503201	+	SS	NCU00069	3.83728
CM002242.1	1464424	1464429	-	SS	ubi::crp-6	3.83655
CM002239.1	1729111	1729153	-	SS	NCU06587	3.83486
CM002239.1	106918	106986	-	SS	NCU09663	3.83463
CM002241.1	607123	607273	+	SS	NCU14167	3.83387
CM002240.1	5253884	5253901	+	SS	tre-2	3.83351
CM002237.1	465113	465191	-	SS	NCU03501	3.83231
CM002236.1	6540891	6540949	+	SS	NCU00971	3.83034
CM002240.1	1336389	1336423	+	SS	NCU04650	3.82817
CM002241.1	2546590	2546655	-	SS	NCU04045	3.82816
CM002236.1	1470198	1470243	+	SS	nup-9	3.82803
CM002240.1	2482992	2482995	+	SS	NCU03811	3.82752
CM002239.1	844118	844268	+	SS	NCU04950	3.82546
CM002238.1	1778724	1778753	-	SS	camk-3	3.82506
CM002236.1	2014788	2014938	+	SS	NCU01923	3.82206
CM002236.1	9002141	9002291	+	SS	NCU02819	3.82167
CM002238.1	4185608	4185714	-	SS	NCU09001	3.82146
CM002236.1	7308352	7308502	+	SS	NCU00754	3.82117
CM002236.1	9619899	9619965	-	SS	NCU08617	3.82041
CM002242.1	3269108	3269188	+	SS	NCU02225	3.81982
CM002238.1	2984168	2984189	+	SS	trp-1	3.81874
CM002238.1	2984292	2984318	+	SS	trp-1	3.81874
CM002236.1	1516890	1517040	-	SS	NCU02057	3.81757
CM002236.1	4497613	4497692	-	SS	NCU16385	3.81745
CM002240.1	4134374	4134398	+	SS	NCU06653	3.81537
CM002241.1	1350974	1351105	-	SS	NCU05608	3.81448
[truncated: 7,824 more rows]

## Sheet: ATAC-seq Peaks that overlap wit
Chromosome	Start	End	PeakID	Score	Strand		pVal	qVal	Point-Source
CM002236.1	5508425	5508441	peak_1001	1000	.	1516.64	11.3379	-1	156
CM002236.1	5516201	5516265	peak_1002	1000	.	2724.56	17.3792	-1	139
CM002236.1	5521655	5521670	peak_1003	1000	.	691.65	7.82368	-1	130
CM002236.1	5546158	5546248	peak_1004	1000	.	5015.93	21.0359	-1	221
CM002236.1	5546798	5546896	peak_1005	1000	.	668.384	7.96064	-1	69
CM002236.1	5547734	5547884	peak_1006	1000	.	8165.58	22.8492	-1	870
CM002236.1	5552631	5552713	peak_1007	1000	.	5556.82	23.1396	-1	197
CM002236.1	5556273	5556423	peak_1008	1000	.	56127.7	39.2405	-1	2520
CM002236.1	52945	53082	peak_10	1000	.	4012.85	19.3543	-1	291
CM002236.1	5564103	5564253	peak_1010	1000	.	5248.62	22.2638	-1	270
CM002236.1	5573612	5573762	peak_1011	1000	.	27731	34.3901	-1	1643
CM002236.1	5578637	5578723	peak_1013	1000	.	1486.64	10.6272	-1	146
CM002236.1	5589019	5589090	peak_1015	1000	.	1833.69	13.3872	-1	207
CM002236.1	5599853	5599885	peak_1017	1000	.	411.213	6.6349	-1	66
CM002236.1	5612380	5612485	peak_1020	1000	.	2698.19	12.3482	-1	451
CM002236.1	608774	608924	peak_102	1000	.	23816	37.7723	-1	1208
CM002236.1	5615607	5615656	peak_1021	1000	.	716.993	8.32545	-1	126
CM002236.1	5621863	5621931	peak_1022	1000	.	499.115	7.41239	-1	135
CM002236.1	5624113	5624149	peak_1023	1000	.	628.793	7.64095	-1	110
CM002236.1	5629426	5629507	peak_1024	1000	.	3716.74	16.4878	-1	182
CM002236.1	5634180	5634200	peak_1025	1000	.	706.278	6.45206	-1	92
CM002236.1	5640741	5640891	peak_1026	1000	.	13127.7	37.8549	-1	611
CM002236.1	5648299	5648379	peak_1028	1000	.	1662.29	11.2051	-1	238
CM002236.1	5652604	5652657	peak_1029	1000	.	815.563	8.96191	-1	162
CM002236.1	5657976	5657983	peak_1030	1000	.	1697.27	12.913	-1	147
CM002236.1	615575	615595	peak_103	1000	.	610.73	7.96064	-1	116
CM002236.1	5668538	5668683	peak_1031	1000	.	14915.8	33.3238	-1	327
CM002236.1	5672601	5672751	peak_1032	1000	.	5193.89	18.4149	-1	232
CM002236.1	5673956	5674106	peak_1033	1000	.	2030.02	12.8697	-1	135
CM002236.1	5674981	5674985	peak_1034	1000	.	1257.08	9.32423	-1	203
CM002236.1	5679515	5679636	peak_1035	1000	.	4036.1	17.9392	-1	141
CM002236.1	5682207	5682245	peak_1036	1000	.	5580.71	22.5207	-1	186
CM002236.1	5687592	5687670	peak_1037	1000	.	1114.67	7.41239	-1	148
CM002236.1	5689147	5689297	peak_1038	1000	.	2912.24	13.6873	-1	864
CM002236.1	5696542	5696692	peak_1039	1000	.	14930.2	37.4406	-1	322
CM002236.1	5701965	5702110	peak_1040	1000	.	391.019	6.36068	-1	98
CM002236.1	618599	618676	peak_104	1000	.	9139.72	33.8299	-1	266
CM002236.1	5709623	5709773	peak_1041	1000	.	8022.39	27.3823	-1	403
CM002236.1	5715048	5715063	peak_1042	1000	.	4730.4	20.1633	-1	793
CM002236.1	5715616	5715766	peak_1043	1000	.	7345.63	24.4976	-1	336
CM002236.1	5720785	5720935	peak_1044	1000	.	4330.64	18.3754	-1	233
CM002236.1	5721862	5722012	peak_1045	1000	.	9557.09	18.5332	-1	791
CM002236.1	5729277	5729330	peak_1047	1000	.	3807.21	18.8866	-1	370
CM002236.1	5732399	5732549	peak_1048	1000	.	39260.7	31.0632	-1	831
CM002236.1	5787459	5787510	peak_1049	1000	.	3744.05	19.7796	-1	206
CM002236.1	624799	624949	peak_105	1000	.	5016.94	22.667	-1	303
CM002236.1	5800642	5800684	peak_1051	1000	.	787.542	6.95503	-1	118
CM002236.1	5804197	5804208	peak_1052	1000	.	747.76	8.32545	-1	72
CM002236.1	5809712	5809812	peak_1053	1000	.	6977.76	17.5397	-1	263
CM002236.1	5813453	5813603	peak_1054	1000	.	27878.6	37.3296	-1	848
CM002236.1	5822470	5822505	peak_1055	1000	.	1683.53	14.3678	-1	126
CM002236.1	5831155	5831206	peak_1056	1000	.	1083	8.371	-1	87
CM002236.1	5837614	5837686	peak_1057	1000	.	838.733	7.86934	-1	124
CM002236.1	5859417	5859491	peak_1059	1000	.	3785.81	18.2172	-1	259
CM002236.1	5860521	5860654	peak_1060	1000	.	4394.96	20.8096	-1	341
CM002236.1	626390	626540	peak_106	1000	.	6614.18	25.8908	-1	336
CM002236.1	5871092	5871242	peak_1062	1000	.	16158.3	25.1987	-1	951
CM002236.1	5872622	5872638	peak_1063	1000	.	537.641	7.2752	-1	97
CM002236.1	5880373	5880463	peak_1065	1000	.	3461.33	18.1379	-1	207
CM002236.1	5883846	5883906	peak_1066	1000	.	718.177	6.49776	-1	101
CM002236.1	5892268	5892418	peak_1067	1000	.	3611.79	18.6119	-1	194
CM002236.1	5899405	5899413	peak_1068	1000	.	925.224	8.68949	-1	131
CM002236.1	5902107	5902236	peak_1069	1000	.	847.569	8.73493	-1	100
CM002236.1	5902692	5902790	peak_1070	1000	.	1303.99	9.77549	-1	250
CM002236.1	632540	632609	peak_107	1000	.	5239.05	22.8492	-1	243
CM002236.1	5917977	5918064	peak_1071	1000	.	1226.94	9.73045	-1	124
CM002236.1	5918414	5918564	peak_1072	1000	.	4509.69	17.6999	-1	119
CM002236.1	5945646	5945796	peak_1074	1000	.	31077.4	45.3555	-1	1155
CM002236.1	5977208	5977269	peak_1076	1000	.	503.283	6.22368	-1	156
CM002236.1	5978113	5978263	peak_1077	1000	.	6873.01	17.3792	-1	361
CM002236.1	5984160	5984221	peak_1078	1000	.	2125.23	13.8154	-1	170
CM002236.1	5997995	5998145	peak_1080	1000	.	27386.8	45.0422	-1	788
CM002236.1	634264	634414	peak_108	1000	.	6231.08	24.2855	-1	178
CM002236.1	6001992	6002142	peak_1081	1000	.	5040.59	15.872	-1	368
CM002236.1	6007003	6007119	peak_1082	1000	.	1252.31	8.91655	-1	242
CM002236.1	6012426	6012526	peak_1083	1000	.	5185.54	22.7764	-1	220
CM002236.1	6022865	6022881	peak_1085	1000	.	6094.72	25.9595	-1	181
CM002236.1	6026208	6026358	peak_1087	600	.	228.06	4.01748	-1	58
CM002236.1	6026809	6026904	peak_1088	1000	.	1932.24	11.6469	-1	98
CM002236.1	6039366	6039371	peak_1090	1000	.	717.225	6.49776	-1	71
CM002236.1	6044802	6044926	peak_1091	1000	.	101093	55.6624	-1	2734
CM002236.1	6063230	6063380	peak_1093	1000	.	1420.6	6.77208	-1	424
CM002236.1	6064807	6064940	peak_1094	1000	.	14540.5	39.6415	-1	376
CM002236.1	6069889	6069946	peak_1095	1000	.	1139.16	11.6028	-1	158
CM002236.1	6070063	6070145	peak_1096	1000	.	1444.01	12.1298	-1	92
CM002236.1	6077152	6077250	peak_1097	1000	.	6430.56	22.74	-1	250
CM002236.1	6079084	6079162	peak_1099	1000	.	1682.91	11.7789	-1	244
CM002236.1	5195	5345	peak_1	1000	.	6328.89	22.2638	-1	276
CM002236.1	6081046	6081196	peak_1100	1000	.	16153.8	21.4856	-1	1353
CM002236.1	649106	649256	peak_110	1000	.	18243.3	30.6561	-1	1468
CM002236.1	6083328	6083335	peak_1102	884	.	358.718	4.68333	-1	248
CM002236.1	6092183	6092333	peak_1104	1000	.	1169.97	10.0453	-1	115
CM002236.1	6092633	6092783	peak_1105	1000	.	6285.62	16.078	-1	599
CM002236.1	6093944	6094094	peak_1106	1000	.	2299.99	12.086	-1	263
CM002236.1	6097684	6097740	peak_1107	1000	.	139256	64.2185	-1	3307
CM002236.1	6108050	6108093	peak_1108	1000	.	5160.04	22.0795	-1	137
CM002236.1	6108403	6108535	peak_1109	1000	.	3689.83	20.8851	-1	144
CM002236.1	54631	54718	peak_11	1000	.	358.81	6.17804	-1	79
CM002236.1	6108879	6108994	peak_1110	1000	.	9799.43	30.3407	-1	410
CM002236.1	651408	651558	peak_111	1000	.	27392.6	28.9632	-1	2453
CM002236.1	6110898	6111048	peak_1111	1000	.	31780.8	37.6067	-1	634
CM002236.1	6119321	6119444	peak_1112	1000	.	11790.8	22.8856	-1	507
CM002236.1	6126483	6126574	peak_1113	1000	.	5207.11	18.4149	-1	306
CM002236.1	6128188	6128190	peak_1114	1000	.	9337.77	28.1457	-1	483
CM002236.1	6134754	6134904	peak_1115	1000	.	4935.36	18.4149	-1	246
CM002236.1	6141880	6142030	peak_1116	1000	.	7702.2	24.5681	-1	583
CM002236.1	6153894	6153993	peak_1118	1000	.	10800.7	21.0359	-1	539
CM002236.1	6156638	6156788	peak_1120	1000	.	35959.9	37.3852	-1	1716
CM002236.1	662477	662626	peak_112	1000	.	2909.06	16.8947	-1	152
CM002236.1	6159262	6159412	peak_1121	1000	.	1973.78	10.5379	-1	202
CM002236.1	6169990	6170140	peak_1123	1000	.	4925.02	20.2779	-1	298
CM002236.1	6170911	6170948	peak_1124	1000	.	304.623	5.13304	-1	86
CM002236.1	6197102	6197202	peak_1126	1000	.	513.316	6.68062	-1	120
CM002236.1	6203033	6203046	peak_1127	1000	.	1448.06	8.91655	-1	137
CM002236.1	6204638	6204788	peak_1128	1000	.	3192.07	9.14321	-1	489
CM002236.1	6205234	6205294	peak_1129	1000	.	3293.04	16.4878	-1	146
CM002236.1	6210621	6210742	peak_1130	1000	.	3816.79	20.8474	-1	201
CM002236.1	664215	664277	peak_113	1000	.	5266.72	21.7834	-1	473
CM002236.1	6215473	6215623	peak_1131	1000	.	8401.37	22.3741	-1	564
CM002236.1	6216299	6216372	peak_1132	1000	.	2124.47	16.4878	-1	177
CM002236.1	6221627	6221680	peak_1136	1000	.	7581.13	24.1791	-1	442
CM002236.1	6227167	6227229	peak_1138	1000	.	339.384	5.08791	-1	86
CM002236.1	702066	702095	peak_114	1000	.	402.09	6.08678	-1	87
CM002236.1	6234534	6234684	peak_1141	1000	.	18836.5	29.4478	-1	477
CM002236.1	6245655	6245805	peak_1143	1000	.	925.473	9.05259	-1	96
CM002236.1	6247120	6247251	peak_1144	1000	.	13416.9	30.8444	-1	533
CM002236.1	6274388	6274427	peak_1148	1000	.	5578.42	24.9894	-1	255
CM002236.1	6282676	6282788	peak_1149	1000	.	2249.37	15.0409	-1	166
CM002236.1	702396	702399	peak_115	1000	.	16399.5	33.3238	-1	478
CM002236.1	6294435	6294507	peak_1153	1000	.	9724.66	22.1902	-1	513
CM002236.1	6330846	6330996	peak_1154	1000	.	1257.21	9.36944	-1	474
CM002236.1	6333431	6333491	peak_1155	1000	.	991.997	9.18849	-1	97
CM002236.1	6335836	6335916	peak_1156	1000	.	10230.6	25.129	-1	689
CM002236.1	6339454	6339535	peak_1157	1000	.	328.715	5.04281	-1	88
CM002236.1	6341258	6341262	peak_1158	1000	.	1451.2	11.2937	-1	142
CM002236.1	6345266	6345400	peak_1159	1000	.	4487.92	19.2766	-1	335
CM002236.1	6347324	6347451	peak_1162	1000	.	4713.66	21.2987	-1	242
CM002236.1	6355997	6356022	peak_1164	1000	.	2389.68	14.6632	-1	176
CM002236.1	6360219	6360273	peak_1166	1000	.	795.195	8.64403	-1	145
CM002236.1	6364905	6364924	peak_1167	1000	.	10448.3	34.5072	-1	219
CM002236.1	6457268	6457311	peak_1170	753	.	233.447	4.54921	-1	64
CM002236.1	704220	704269	peak_117	1000	.	204.954	4.28233	-1	165
CM002236.1	6459086	6459236	peak_1171	1000	.	12508.1	15.3748	-1	1409
CM002236.1	6466592	6466742	peak_1172	1000	.	499.93	6.58918	-1	72
CM002236.1	6474813	6474840	peak_1173	1000	.	1900.61	13.0427	-1	173
CM002236.1	6491880	6492030	peak_1177	1000	.	3492.22	13.8581	-1	649
CM002236.1	6497210	6497213	peak_1178	1000	.	1122.13	9.36944	-1	197
CM002236.1	705744	705760	peak_118	1000	.	15252.6	24.5329	-1	765
CM002236.1	6501273	6501423	peak_1181	1000	.	7904.1	22.7035	-1	359
CM002236.1	6506611	6506734	peak_1182	1000	.	8156.04	17.6599	-1	435
CM002236.1	6513172	6513251	peak_1183	1000	.	3750.82	19.1209	-1	161
CM002236.1	6535878	6535896	peak_1185	1000	.	1360.58	12.086	-1	76
CM002236.1	6540598	6540748	peak_1186	1000	.	4020.67	19.2377	-1	259
CM002236.1	6545592	6545664	peak_1187	1000	.	291.055	5.08791	-1	99
CM002236.1	6552326	6552375	peak_1188	1000	.	6678.17	23.7514	-1	218
CM002236.1	6555014	6555083	peak_1189	1000	.	1225.26	10.6272	-1	126
CM002236.1	6560767	6560917	peak_1190	1000	.	4254.55	16.9757	-1	266
CM002236.1	707528	707555	peak_119	1000	.	3914.94	14.7473	-1	199
CM002236.1	6571928	6572078	peak_1191	1000	.	32187.9	38.4025	-1	897
CM002236.1	6578708	6578858	peak_1193	1000	.	1844.54	12.479	-1	155
CM002236.1	6584036	6584130	peak_1194	1000	.	402.916	5.08791	-1	161
CM002236.1	6584814	6584859	peak_1195	1000	.	609.939	6.45206	-1	185
CM002236.1	6588075	6588225	peak_1196	1000	.	7215.08	19.0039	-1	506
CM002236.1	6591980	6591990	peak_1197	1000	.	1302.68	9.68539	-1	191
CM002236.1	6596680	6596699	peak_1199	1000	.	350.658	6.68062	-1	30
CM002236.1	6599885	6600035	peak_1200	1000	.	6627.74	21.7834	-1	577
CM002236.1	6621855	6622005	peak_1201	1000	.	3731.56	16.2012	-1	269
CM002236.1	6623878	6623954	peak_1202	1000	.	594.619	5.72235	-1	60
CM002236.1	6638290	6638366	peak_1204	1000	.	1155.12	10.3143	-1	140
CM002236.1	6647146	6647296	peak_1206	1000	.	38137.9	41.346	-1	1161
CM002236.1	6659951	6660101	peak_1207	1000	.	130976	54.1153	-1	1126
CM002236.1	6669612	6669762	peak_1208	1000	.	1423.46	9.05259	-1	158
CM002236.1	6674199	6674244	peak_1209	1000	.	14379.5	27.4491	-1	923
CM002236.1	714175	714180	peak_121	1000	.	1937.96	13.0858	-1	145
CM002236.1	6676748	6676898	peak_1211	1000	.	1046.93	7.18373	-1	399
CM002236.1	6677360	6677510	peak_1212	1000	.	1987.17	12.2172	-1	194
CM002236.1	6687886	6687952	peak_1213	1000	.	2319.89	14.7053	-1	162
CM002236.1	6694890	6695002	peak_1214	1000	.	16677.4	30.7189	-1	601
CM002236.1	6697859	6698009	peak_1215	1000	.	4820.37	19.5867	-1	238
CM002236.1	6708447	6708464	peak_1216	1000	.	1761.06	11.7789	-1	140
CM002236.1	6712445	6712595	peak_1217	1000	.	8715.77	24.4623	-1	676
CM002236.1	6719376	6719412	peak_1219	1000	.	26684.7	47.6167	-1	382
CM002236.1	6720146	6720164	peak_1220	1000	.	2487.28	12.4354	-1	384
CM002236.1	6728483	6728633	peak_1221	1000	.	144318	46.8964	-1	5031
CM002236.1	6732287	6732295	peak_1222	1000	.	641.47	7.36667	-1	115
CM002236.1	6740004	6740085	peak_1223	1000	.	7194.89	19.1794	-1	505
CM002236.1	6747911	6748000	peak_1225	1000	.	15791.2	26.9123	-1	324
CM002236.1	6752309	6752459	peak_1226	1000	.	16146.6	44.7757	-1	258
CM002236.1	6756887	6757006	peak_1227	1000	.	1915.48	13.7727	-1	166
CM002236.1	6758912	6759062	peak_1228	1000	.	12977.4	23.7514	-1	841
CM002236.1	6763864	6763890	peak_1229	1000	.	481.701	6.58918	-1	128
CM002236.1	6770235	6770385	peak_1230	1000	.	13446.6	25.9595	-1	862
CM002236.1	719090	719092	peak_123	1000	.	3328.24	17.4595	-1	184
CM002236.1	6771304	6771375	peak_1231	1000	.	7330.28	20.4304	-1	540
CM002236.1	6771746	6771896	peak_1232	1000	.	14086.2	31.7145	-1	824
CM002236.1	6773786	6773846	peak_1233	1000	.	3027.91	11.7789	-1	151
CM002236.1	6777085	6777120	peak_1235	1000	.	771.212	7.96064	-1	91
CM002236.1	6777744	6777894	peak_1236	1000	.	14261.2	29.7365	-1	654
CM002236.1	6782593	6782743	peak_1237	1000	.	38223.3	36.1217	-1	2396
CM002236.1	6786926	6786961	peak_1238	1000	.	11212.7	29.2222	-1	554
CM002236.1	6790962	6791028	peak_1239	1000	.	2629.63	13.6017	-1	152
CM002236.1	6791551	6791574	peak_1240	1000	.	2185.49	8.00628	-1	269
CM002236.1	719231	719240	peak_124	1000	.	8076.4	26.0281	-1	431
CM002236.1	6798997	6799037	peak_1242	1000	.	1331.52	9.279	-1	246
CM002236.1	6802900	6803050	peak_1245	1000	.	12332.9	23.93	-1	456
CM002236.1	6806988	6806999	peak_1246	1000	.	6404.1	21.7091	-1	594
CM002236.1	6814634	6814784	peak_1247	1000	.	8592.72	20.5444	-1	563
CM002236.1	6818691	6818695	peak_1248	1000	.	20060.3	28.8007	-1	1574
CM002236.1	6827821	6827971	peak_1250	1000	.	24723.9	43.9686	-1	1641
CM002236.1	734499	734649	peak_125	1000	.	86098.6	47.5705	-1	3344
CM002236.1	6835062	6835212	peak_1251	1000	.	16750.3	32.6919	-1	313
CM002236.1	6843044	6843150	peak_1252	1000	.	12907.6	30.0236	-1	615
CM002236.1	6844810	6844960	peak_1253	1000	.	2974.98	16.9757	-1	256
CM002236.1	6851857	6851900	peak_1254	1000	.	1003.28	10.5825	-1	154
CM002236.1	6852223	6852238	peak_1255	1000	.	5335.23	21.1111	-1	713
CM002236.1	6858172	6858221	peak_1256	1000	.	1921.16	13.9007	-1	161
CM002236.1	6861036	6861186	peak_1257	1000	.	727.706	7.41239	-1	178
CM002236.1	6877924	6878018	peak_1258	1000	.	1349.18	10.8499	-1	100
CM002236.1	6879245	6879261	peak_1259	1000	.	9794.87	24.3916	-1	783
CM002236.1	6885133	6885224	peak_1260	1000	.	5935.61	17.6199	-1	204
CM002236.1	739867	740017	peak_126	1000	.	102824	47.7551	-1	4922
CM002236.1	6887336	6887364	peak_1261	1000	.	2454.64	15.2915	-1	254
CM002236.1	6888967	6889117	peak_1262	1000	.	5965.03	19.8649	-1	559
CM002236.1	6892880	6892948	peak_1263	1000	.	569.202	5.90444	-1	154
CM002236.1	6915599	6915659	peak_1265	1000	.	6675.12	26.7434	-1	194
CM002236.1	6918609	6918622	peak_1266	1000	.	11589.7	36.2352	-1	267
CM002236.1	6927268	6927342	peak_1268	1000	.	1047.14	9.5501	-1	65
CM002236.1	6933180	6933235	peak_1269	1000	.	539.241	6.36068	-1	61
CM002236.1	750420	750570	peak_127	1000	.	5655.11	19.3543	-1	213
CM002236.1	6944864	6944948	peak_1271	1000	.	2167.69	13.4302	-1	144
CM002236.1	6947010	6947094	peak_1273	1000	.	885.131	9.91048	-1	98
CM002236.1	6949399	6949488	peak_1274	1000	.	2196.58	10.6718	-1	637
CM002236.1	6964282	6964405	peak_1276	1000	.	1314.75	8.64403	-1	189
CM002236.1	6967370	6967469	peak_1277	1000	.	7580.24	21.5602	-1	1110
CM002236.1	6970284	6970434	peak_1278	1000	.	10163.4	25.1871	-1	703
CM002236.1	7009888	7010038	peak_1280	1000	.	2853.98	13.3872	-1	542
CM002236.1	7022919	7023069	peak_1281	1000	.	6412.44	18.2568	-1	752
CM002236.1	7031772	7031827	peak_1283	1000	.	14916.7	28.1787	-1	596
CM002236.1	7036197	7036259	peak_1284	1000	.	1743.27	11.0277	-1	134
CM002236.1	7049217	7049324	peak_1286	1000	.	9031.67	27.7156	-1	374
CM002236.1	7060903	7061053	peak_1287	1000	.	22759.2	36.715	-1	1820
CM002236.1	7075789	7075903	peak_1288	1000	.	2916.37	16.6101	-1	178
CM002236.1	7081951	7081999	peak_1289	1000	.	18515.6	30.4671	-1	1835
CM002236.1	7088567	7088717	peak_1290	1000	.	7089	23.7514	-1	237
CM002236.1	753424	753457	peak_129	1000	.	291.251	4.86275	-1	72
CM002236.1	7100729	7100874	peak_1291	1000	.	5799.56	22.7035	-1	318
CM002236.1	7101763	7101828	peak_1292	1000	.	1035.81	9.82051	-1	71
CM002236.1	7109314	7109356	peak_1293	1000	.	96790.2	47.3158	-1	2059
CM002236.1	7113435	7113496	peak_1295	1000	.	456.449	5.26863	-1	168
CM002236.1	7117129	7117210	peak_1296	1000	.	746.135	7.59525	-1	127
CM002236.1	7124152	7124161	peak_1297	1000	.	4611.15	18.9257	-1	251
CM002236.1	7126137	7126179	peak_1298	1000	.	4394.36	14.1134	-1	280
CM002236.1	7135151	7135226	peak_1299	1000	.	714.554	6.54347	-1	144
CM002236.1	7143222	7143293	peak_1300	1000	.	1217.28	9.64032	-1	226
CM002236.1	770282	770330	peak_130	1000	.	6312.03	25.2683	-1	221
CM002236.1	7145066	7145141	peak_1301	1000	.	3976.42	13.4731	-1	982
CM002236.1	7146827	7146936	peak_1302	1000	.	4576.64	20.0101	-1	339
CM002236.1	7149361	7149416	peak_1305	1000	.	528.239	7.32094	-1	94
CM002236.1	7155670	7155706	peak_1307	1000	.	3045.87	15.541	-1	344
CM002236.1	7160749	7160755	peak_1308	1000	.	11467.3	15.7067	-1	1830
CM002236.1	7173304	7173367	peak_1309	1000	.	7105.52	26.0966	-1	270
CM002236.1	95394	95508	peak_13	1000	.	1402.99	10.3143	-1	168
CM002236.1	7189993	7190089	peak_1310	1000	.	19513.3	40.6443	-1	498
CM002236.1	7209444	7209450	peak_1316	1000	.	1949.71	11.1165	-1	67
CM002236.1	7217742	7217820	peak_1317	1000	.	14407.8	38.7284	-1	270
CM002236.1	7219897	7220047	peak_1318	1000	.	3620.43	16.3242	-1	308
CM002236.1	7227136	7227286	peak_1319	1000	.	2563.54	12.479	-1	148
CM002236.1	7230254	7230340	peak_1320	1000	.	2708.77	16.5286	-1	185
CM002236.1	778626	778655	peak_132	1000	.	13750.6	38.5385	-1	343
CM002236.1	7236877	7237013	peak_1321	1000	.	2103.29	13.6017	-1	162
CM002236.1	7248066	7248068	peak_1323	1000	.	468.196	6.77208	-1	120
CM002236.1	7253205	7253332	peak_1324	1000	.	2680.43	14.5789	-1	257
CM002236.1	7279896	7280046	peak_1326	1000	.	30149.4	33.5328	-1	2923
CM002236.1	7287472	7287622	peak_1327	1000	.	4251.08	15.3331	-1	431
CM002236.1	7290969	7291119	peak_1328	1000	.	9921.15	20.4684	-1	374
CM002236.1	7295960	7296110	peak_1329	1000	.	5123.41	21.1487	-1	344
CM002236.1	7297425	7297445	peak_1330	1000	.	4431.46	15.9133	-1	187
CM002236.1	779601	779751	peak_133	1000	.	16421.1	39.428	-1	524
CM002236.1	7302784	7302811	peak_1333	1000	.	312.428	5.31389	-1	36
CM002236.1	7307577	7307637	peak_1335	1000	.	6124.2	22.5207	-1	182
CM002236.1	7308654	7308724	peak_1336	1000	.	858.969	7.18373	-1	190
CM002236.1	7311646	7311770	peak_1337	1000	.	6163.61	22.1164	-1	195
CM002236.1	7317682	7317832	peak_1338	1000	.	6180.54	19.5093	-1	613
CM002236.1	7319360	7319510	peak_1339	1000	.	629.346	6.13241	-1	138
CM002236.1	7320842	7320866	peak_1340	1000	.	26380.1	47.0598	-1	1037
CM002236.1	781193	781343	peak_134	1000	.	47152	43.1747	-1	1326
CM002236.1	7322756	7322906	peak_1341	1000	.	35870.7	48.4192	-1	1454
CM002236.1	7327857	7328007	peak_1342	1000	.	69705.8	46.9898	-1	1646
CM002236.1	7332217	7332367	peak_1343	1000	.	28228.5	38.9176	-1	1300
CM002236.1	7347963	7348113	peak_1345	1000	.	14780	40.3296	-1	443
CM002236.1	7358335	7358485	peak_1346	1000	.	8479.36	16.2422	-1	779
CM002236.1	7358979	7359129	peak_1347	1000	.	1624.82	12.566	-1	162
CM002236.1	7364563	7364572	peak_1348	1000	.	319.376	5.31389	-1	135
CM002236.1	7374195	7374244	peak_1349	1000	.	3137.62	18.9257	-1	175
CM002236.1	7381371	7381380	peak_1350	1000	.	6633.52	22.227	-1	213
CM002236.1	784980	785009	peak_135	1000	.	15909.7	33.8299	-1	378
CM002236.1	7405324	7405350	peak_1353	1000	.	2318.55	13.9007	-1	163
CM002236.1	7406333	7406378	peak_1354	1000	.	2875.24	17.7398	-1	205
CM002236.1	7416030	7416060	peak_1355	1000	.	1281.66	11.2494	-1	162
CM002236.1	7420367	7420402	peak_1356	1000	.	1330.17	11.1608	-1	123
CM002236.1	7431843	7431862	peak_1357	1000	.	12413.9	20.9982	-1	145
CM002236.1	7441814	7441964	peak_1359	1000	.	2917.22	17.3389	-1	401
CM002236.1	7445091	7445241	peak_1360	1000	.	89995.4	53.3471	-1	649
CM002236.1	805963	806113	peak_136	1000	.	26765.3	30.1824	-1	1997
CM002236.1	7452288	7452326	peak_1361	1000	.	32984.4	36.1643	-1	454
CM002236.1	7457871	7457931	peak_1363	1000	.	3382.11	18.3754	-1	173
CM002236.1	7462591	7462668	peak_1364	1000	.	13401.7	23.7872	-1	550
CM002236.1	7464800	7464846	peak_1365	1000	.	6725.17	22.6304	-1	347
CM002236.1	7487317	7487385	peak_1368	1000	.	826.751	9.68539	-1	92
CM002236.1	7494378	7494528	peak_1369	1000	.	3438.17	18.0983	-1	220
CM002236.1	7500080	7500230	peak_1370	1000	.	8193.37	22.3006	-1	762
CM002236.1	806958	807077	peak_137	1000	.	8199.38	31.8376	-1	137
CM002236.1	7519727	7519770	peak_1371	1000	.	2875.76	16.4469	-1	176
CM002236.1	7524611	7524761	peak_1372	1000	.	33693.3	43.3494	-1	1622
CM002236.1	7538174	7538324	peak_1374	1000	.	3837.64	13.129	-1	267
CM002236.1	7539688	7539703	peak_1375	1000	.	4622.72	23.0671	-1	108
CM002236.1	7543388	7543475	peak_1376	1000	.	1800.94	13.1721	-1	192
CM002236.1	7553453	7553603	peak_1379	1000	.	3926.35	15.0828	-1	240
CM002236.1	807364	807514	peak_138	1000	.	21216.4	35.7512	-1	610
CM002236.1	7559864	7559936	peak_1383	1000	.	12187.1	31.2812	-1	441
CM002236.1	7562847	7562997	peak_1384	1000	.	29285.6	34.7117	-1	2399
CM002236.1	7570392	7570509	peak_1385	1000	.	2783.91	11.1608	-1	186
CM002236.1	7573064	7573214	peak_1387	1000	.	18936.5	32.8732	-1	298
CM002236.1	7582809	7582956	peak_1389	1000	.	1947.97	11.2494	-1	242
CM002236.1	7594573	7594587	peak_1390	1000	.	659.265	8.23431	-1	91
CM002236.1	7601645	7601698	peak_1391	1000	.	477.68	6.17804	-1	75
CM002236.1	7602583	7602663	peak_1393	1000	.	381.701	5.95	-1	66
CM002236.1	7611235	7611313	peak_1394	1000	.	44837.8	44.8	-1	1063
CM002236.1	7612369	7612440	peak_1395	1000	.	7130.17	25.6841	-1	458
CM002236.1	7623467	7623577	peak_1396	1000	.	1858.3	13.1721	-1	184
CM002236.1	7631464	7631528	peak_1397	1000	.	4828.57	18.1379	-1	148
CM002236.1	7632912	7633062	peak_1398	1000	.	8003.77	19.3155	-1	792
CM002236.1	7637838	7637844	peak_1399	1000	.	8585.58	18.4938	-1	181
CM002236.1	7639726	7639876	peak_1400	1000	.	4007.3	18.3754	-1	509
CM002236.1	821337	821376	peak_140	1000	.	2421.16	12.2172	-1	230
CM002236.1	7650530	7650615	peak_1403	1000	.	2173.33	14.2407	-1	222
CM002236.1	7658061	7658196	peak_1404	1000	.	7872.85	30.8757	-1	268
CM002236.1	7673257	7673340	peak_1405	1000	.	1627.3	13.0427	-1	179
CM002236.1	7678800	7678950	peak_1406	1000	.	6251.82	19.7796	-1	208
CM002236.1	7681333	7681403	peak_1407	1000	.	5678.26	16.8947	-1	127
CM002236.1	7693653	7693803	peak_1408	1000	.	15335	33.234	-1	770
CM002236.1	106213	106324	peak_14	1000	.	2477.78	14.7053	-1	147
CM002236.1	826247	826266	peak_141	1000	.	1233.16	9.41464	-1	73
CM002236.1	7723204	7723302	peak_1415	1000	.	1123.25	11.1608	-1	208
CM002236.1	7725858	7726008	peak_1416	1000	.	13402.1	28.2445	-1	548
CM002236.1	829215	829224	peak_142	1000	.	234.496	4.81783	-1	97
CM002236.1	7736886	7736980	peak_1421	1000	.	900.146	9.5501	-1	64
CM002236.1	7745828	7745867	peak_1422	1000	.	1152.59	10.7164	-1	96
CM002236.1	7748437	7748587	peak_1423	1000	.	11011	22.3373	-1	1181
CM002236.1	7760998	7761148	peak_1425	1000	.	1294.47	8.73493	-1	144
CM002236.1	7761660	7761810	peak_1426	1000	.	1550.41	10.8054	-1	207
CM002236.1	7762459	7762573	peak_1427	1000	.	238.502	4.72812	-1	86
CM002236.1	7768111	7768261	peak_1428	1000	.	42346.8	50.2343	-1	1109
CM002236.1	7778782	7778932	peak_1429	1000	.	73719.2	46.2378	-1	1115
CM002236.1	7793757	7793762	peak_1430	1000	.	721.707	6.77208	-1	117
CM002236.1	840138	840288	peak_143	1000	.	5041.59	15.6653	-1	628
CM002236.1	7795809	7795891	peak_1431	1000	.	383.194	5.35918	-1	115
CM002236.1	7803888	7804038	peak_1432	1000	.	5542.88	20.6961	-1	638
CM002236.1	7806595	7806663	peak_1433	1000	.	6440.4	22.4108	-1	352
CM002236.1	7807351	7807485	peak_1434	1000	.	322.503	4.63858	-1	92
CM002236.1	7817391	7817421	peak_1435	1000	.	3557.48	18.4149	-1	140
CM002236.1	7819624	7819652	peak_1436	1000	.	2658.39	14.8733	-1	150
CM002236.1	7826439	7826477	peak_1437	1000	.	898.167	9.14321	-1	93
CM002236.1	7842510	7842658	peak_1438	1000	.	3729.61	15.7067	-1	293
CM002236.1	7850202	7850352	peak_1440	1000	.	3511.24	16.1191	-1	163
CM002236.1	842279	842336	peak_144	1000	.	3459.81	16.406	-1	288
CM002236.1	7876323	7876368	peak_1445	1000	.	8890.4	30.6875	-1	233
CM002236.1	7876875	7877025	peak_1446	1000	.	2528.79	14.9153	-1	376
CM002236.1	7881695	7881701	peak_1447	1000	.	1034.6	9.95544	-1	85
CM002236.1	7884031	7884181	peak_1448	1000	.	14426.2	27.3823	-1	880
CM002236.1	7889991	7890141	peak_1450	1000	.	7683.35	22.7035	-1	271
CM002236.1	843461	843574	peak_145	1000	.	12349.7	36.1217	-1	363
CM002236.1	7890824	7890974	peak_1451	1000	.	7073.2	29.4478	-1	392
CM002236.1	7892219	7892369	peak_1452	1000	.	9355.69	22.7035	-1	526
CM002236.1	7893844	7893994	peak_1453	1000	.	2927.85	11.6469	-1	357
CM002236.1	7894827	7894977	peak_1454	1000	.	26644.3	60.1304	-1	324
CM002236.1	7900743	7900853	peak_1455	1000	.	2211.37	13.3872	-1	204
CM002236.1	7909792	7909891	peak_1457	1000	.	17569.6	34.77	-1	553
CM002236.1	7911945	7912095	peak_1458	1000	.	3380.86	14.9572	-1	571
CM002236.1	7913137	7913243	peak_1459	1000	.	12421	29.6724	-1	399
CM002236.1	7919494	7919496	peak_1460	1000	.	4451.68	21.5229	-1	355
CM002236.1	850239	850352	peak_146	1000	.	2891.13	17.2181	-1	179
CM002236.1	7923299	7923449	peak_1462	1000	.	44346.9	50.0133	-1	702
CM002236.1	7929632	7929782	peak_1463	1000	.	138935	56.4606	-1	4771
CM002236.1	7941727	7941733	peak_1464	1000	.	3951.7	22.4841	-1	177
CM002236.1	7941873	7941877	peak_1465	1000	.	2975.17	15.7067	-1	242
CM002236.1	7950837	7950987	peak_1466	1000	.	8767.52	20.5444	-1	689
CM002236.1	7958208	7958358	peak_1467	1000	.	34692.3	34.6825	-1	1044
CM002236.1	7961267	7961322	peak_1468	1000	.	48900.7	40.1188	-1	1799
CM002236.1	7970967	7971117	peak_1470	1000	.	5621.98	23.1758	-1	308
CM002236.1	855875	855949	peak_147	1000	.	6329.35	22.3741	-1	229
CM002236.1	7984563	7984713	peak_1471	1000	.	8053.68	22.4841	-1	192
CM002236.1	7988122	7988167	peak_1472	1000	.	535.064	6.17804	-1	202
CM002236.1	7993765	7993894	peak_1473	1000	.	594.924	7.50383	-1	98
CM002236.1	7998512	7998662	peak_1474	1000	.	4740.94	21.3361	-1	223
CM002236.1	8003245	8003368	peak_1475	1000	.	962.618	7.77801	-1	173
CM002236.1	8009818	8009895	peak_1476	1000	.	2742.08	14.3255	-1	398
CM002236.1	8012746	8012896	peak_1478	1000	.	11808.1	26.0624	-1	913
CM002236.1	8015211	8015267	peak_1479	1000	.	32424.8	37.1627	-1	1252
CM002236.1	8021796	8021946	peak_1480	1000	.	26843.3	42.6223	-1	1282
CM002236.1	872194	872344	peak_148	1000	.	510.859	5.72235	-1	190
CM002236.1	8025776	8025926	peak_1481	1000	.	12848.7	39.7479	-1	693
CM002236.1	8033504	8033654	peak_1482	1000	.	28798.5	47.4549	-1	656
CM002236.1	8042282	8042321	peak_1483	1000	.	15456	41.3976	-1	330
CM002236.1	8049482	8049632	peak_1484	1000	.	548.312	6.68062	-1	98
CM002236.1	8050491	8050589	peak_1485	1000	.	5023.34	24.427	-1	161
CM002236.1	8053138	8053288	peak_1486	1000	.	2216.95	12.5225	-1	434
CM002236.1	8059750	8059880	peak_1488	1000	.	792.684	8.46206	-1	92
CM002236.1	8074305	8074455	peak_1489	1000	.	43181.6	42.6727	-1	1680
CM002236.1	924829	924979	peak_149	1000	.	2572.72	11.8228	-1	345
CM002236.1	8084568	8084718	peak_1491	1000	.	9239.49	30.1189	-1	954
CM002236.1	8086578	8086728	peak_1492	1000	.	22922.3	36.0649	-1	894
CM002236.1	8095836	8095986	peak_1493	1000	.	8202.2	33.3537	-1	279
CM002236.1	8117474	8117494	peak_1495	1000	.	16897.2	33.6815	-1	232
CM002236.1	8140188	8140338	peak_1498	1000	.	19052.7	38.5113	-1	454
CM002236.1	8143762	8143784	peak_1499	1000	.	2787.05	16.3242	-1	98
CM002236.1	8145544	8145604	peak_1500	1000	.	822.426	7.36667	-1	151
CM002236.1	930583	930605	peak_150	1000	.	17717.4	44.7757	-1	299
CM002236.1	8151086	8151236	peak_1501	1000	.	1690.98	12.086	-1	175
CM002236.1	8154125	8154275	peak_1502	1000	.	37520.1	31.7453	-1	882
CM002236.1	8163418	8163437	peak_1503	1000	.	1904.17	11.7789	-1	187
CM002236.1	8164022	8164039	peak_1504	1000	.	272.798	5.63142	-1	71
CM002236.1	8169740	8169797	peak_1505	1000	.	1992.52	14.1983	-1	113
CM002236.1	107505	107655	peak_15	1000	.	2945.03	12.8697	-1	479
CM002236.1	932158	932292	peak_151	1000	.	1431.74	9.68539	-1	131
CM002236.1	8178573	8178723	peak_1511	1000	.	6781.63	30.1189	-1	225
CM002236.1	8180559	8180602	peak_1513	1000	.	2064.5	12.086	-1	235
CM002236.1	8185009	8185099	peak_1514	1000	.	4685.67	20.4684	-1	462
CM002236.1	8192517	8192582	peak_1516	1000	.	334.078	6.17804	-1	70
CM002236.1	8194458	8194543	peak_1517	1000	.	1978.32	13.1721	-1	130
CM002236.1	8211274	8211424	peak_1518	1000	.	189237	55.6222	-1	7858
CM002236.1	8222369	8222487	peak_1519	1000	.	1850.88	12.086	-1	285
CM002236.1	8222816	8222966	peak_1520	1000	.	7186.05	23.5362	-1	384
CM002236.1	8225928	8226078	peak_1521	1000	.	17408.4	25.4073	-1	1265
CM002236.1	8268249	8268389	peak_1522	1000	.	1444.48	11.5146	-1	250
CM002236.1	8271253	8271352	peak_1523	1000	.	6172.2	20.9606	-1	202
CM002236.1	8293198	8293348	peak_1525	1000	.	813.051	8.82577	-1	111
CM002236.1	8297708	8297858	peak_1526	1000	.	1475.61	10.0453	-1	342
CM002236.1	8305023	8305093	peak_1528	1000	.	2860.63	17.5798	-1	280
CM002236.1	8307830	8307875	peak_1529	1000	.	1648.11	12.8697	-1	147
CM002236.1	8309063	8309083	peak_1530	1000	.	3178.38	15.6653	-1	253
CM002236.1	949319	949469	peak_153	1000	.	22362.5	33.5328	-1	648
CM002236.1	8319824	8319862	peak_1532	1000	.	28053	45.2111	-1	881
CM002236.1	8321555	8321636	peak_1534	1000	.	745.289	7.82368	-1	65
CM002236.1	8324437	8324587	peak_1535	1000	.	12990.9	17.5397	-1	537
CM002236.1	8330004	8330154	peak_1538	1000	.	71821	43.1747	-1	777
CM002236.1	8335702	8335852	peak_1539	1000	.	27150.2	26.3017	-1	2532
CM002236.1	950903	951053	peak_154	1000	.	16182.1	38.8636	-1	1234
CM002236.1	8361396	8361439	peak_1541	1000	.	4879.91	19.3931	-1	264
CM002236.1	8365019	8365169	peak_1542	1000	.	7813.64	15.8307	-1	1225
CM002236.1	8371916	8372066	peak_1543	1000	.	20011	32.4492	-1	1341
CM002236.1	8375111	8375261	peak_1544	1000	.	8043.62	25.0243	-1	767
CM002236.1	8377171	8377287	peak_1545	1000	.	10519.3	24.8143	-1	680
CM002236.1	8387317	8387414	peak_1547	1000	.	2128.25	12.1298	-1	222
CM002236.1	8394732	8394755	peak_1548	1000	.	9460.68	28.3102	-1	266
CM002236.1	8396319	8396337	peak_1549	1000	.	3121.3	13.3872	-1	188
CM002236.1	8397442	8397592	peak_1550	1000	.	6813.2	21.2612	-1	398
CM002236.1	955567	955595	peak_155	1000	.	4909.93	25.8908	-1	263
CM002236.1	8398440	8398468	peak_1551	827	.	456.416	6.54347	-1	482
CM002236.1	8398643	8398726	peak_1552	1000	.	2322.99	15.0828	-1	235
CM002236.1	8400992	8401076	peak_1553	1000	.	1496.2	10.7164	-1	92
CM002236.1	8402743	8402796	peak_1554	1000	.	204.068	4.72812	-1	79
CM002236.1	8408321	8408471	peak_1556	1000	.	43229.5	51.5427	-1	1201
CM002236.1	8416623	8416695	peak_1557	1000	.	1975.41	11.5587	-1	143
CM002236.1	8437529	8437601	peak_1559	1000	.	358.017	5.31389	-1	76
CM002236.1	8439392	8439542	peak_1560	1000	.	12306.1	38.8096	-1	336
CM002236.1	960550	960700	peak_156	1000	.	2868.44	14.8314	-1	184
CM002236.1	8439979	8440129	peak_1561	1000	.	3592.36	15.5825	-1	380
CM002236.1	8455602	8455607	peak_1564	1000	.	2652.74	15.9545	-1	195
CM002236.1	8462190	8462256	peak_1565	1000	.	4008.2	15.4579	-1	184
CM002236.1	8464901	8464982	peak_1566	1000	.	352.918	7.00077	-1	53
CM002236.1	8482681	8482831	peak_1569	1000	.	1236.12	8.18873	-1	514
CM002236.1	8493036	8493186	peak_1570	1000	.	33552.5	43.6227	-1	1362
CM002236.1	961251	961319	peak_157	1000	.	1195.15	9.64032	-1	105
CM002236.1	8505401	8505405	peak_1572	1000	.	3724.9	15.4995	-1	408
CM002236.1	8510066	8510164	peak_1574	1000	.	1017.92	9.45981	-1	103
CM002236.1	8512430	8512465	peak_1575	1000	.	420.942	7.04651	-1	93
CM002236.1	8513423	8513451	peak_1576	1000	.	2971.3	11.2494	-1	113
CM002236.1	8515484	8515488	peak_1578	1000	.	4094.24	20.2398	-1	226
CM002236.1	8520729	8520879	peak_1580	1000	.	4455.12	23.2119	-1	335
CM002236.1	962083	962233	peak_158	1000	.	3519.33	13.8581	-1	569
CM002236.1	8528365	8528515	peak_1581	1000	.	7773.63	24.3386	-1	572
CM002236.1	8536224	8536343	peak_1582	1000	.	593.761	5.99558	-1	85
CM002236.1	8543970	8543971	peak_1583	1000	.	15144.3	35.9795	-1	191
CM002236.1	8544077	8544120	peak_1584	1000	.	3331.92	12.3918	-1	96
CM002236.1	8548714	8548720	peak_1585	1000	.	1421.34	11.3821	-1	125
CM002236.1	8564241	8564320	peak_1586	1000	.	579.205	7.32094	-1	107
CM002236.1	8573957	8574000	peak_1589	1000	.	5498.18	22.8856	-1	215
CM002236.1	8576267	8576289	peak_1590	1000	.	3689.47	20.6582	-1	228
CM002236.1	8578047	8578127	peak_1591	1000	.	1563.73	11.9984	-1	84
CM002236.1	8579018	8579111	peak_1592	1000	.	1950.29	9.32423	-1	515
CM002236.1	8584009	8584159	peak_1593	1000	.	5342.7	23.7872	-1	571
CM002236.1	8588193	8588343	peak_1594	1000	.	50818.8	44.6055	-1	2904
CM002236.1	8591902	8591913	peak_1595	1000	.	3292.25	12.8264	-1	216
CM002236.1	8593410	8593416	peak_1596	1000	.	3142.23	14.6211	-1	128
CM002236.1	8602400	8602460	peak_1598	1000	.	1577.17	11.0721	-1	204
CM002236.1	8603674	8603824	peak_1599	1000	.	3879.88	19.6639	-1	283
CM002236.1	8608100	8608250	peak_1600	1000	.	12697.9	30.9383	-1	545
CM002236.1	981674	981698	peak_160	1000	.	19929.7	29.0281	-1	1343
CM002236.1	8612381	8612431	peak_1601	1000	.	7052.17	25.9938	-1	189
CM002236.1	8613907	8613981	peak_1602	1000	.	3717.77	17.8994	-1	131
CM002236.1	8618786	8618936	peak_1603	1000	.	8888.9	23.1034	-1	1029
CM002236.1	8622680	8622814	peak_1604	1000	.	1110.21	11.5587	-1	98
CM002236.1	8628344	8628380	peak_1605	1000	.	1022.95	9.23376	-1	156
CM002236.1	8635417	8635549	peak_1607	1000	.	428.931	6.45206	-1	134
CM002236.1	8637954	8638004	peak_1608	1000	.	312.262	5.04281	-1	97
CM002236.1	8649171	8649243	peak_1610	1000	.	28008.8	42.1662	-1	580
CM002236.1	983857	983893	peak_161	1000	.	6922.59	27.4491	-1	209
CM002236.1	8655451	8655601	peak_1611	1000	.	5563.1	19.7796	-1	206
CM002236.1	8668892	8668965	peak_1613	1000	.	1375.53	9.86551	-1	149
CM002236.1	8680127	8680277	peak_1615	1000	.	2207.13	12.3046	-1	244
CM002236.1	8706106	8706129	peak_1618	1000	.	5353.36	22.227	-1	208
CM002236.1	990761	990911	peak_162	1000	.	491.45	5.17821	-1	333
CM002236.1	8718249	8718319	peak_1622	1000	.	1578.18	9.50497	-1	258
CM002236.1	8741279	8741369	peak_1623	1000	.	11868.8	29.9599	-1	464
CM002236.1	8754357	8754401	peak_1624	1000	.	6518.47	17.8596	-1	825
CM002236.1	8768966	8769116	peak_1626	1000	.	1795.96	14.1134	-1	234
CM002236.1	8774111	8774163	peak_1627	1000	.	4830.6	22.4841	-1	163
CM002236.1	8778461	8778522	peak_1630	1000	.	5231.9	24.427	-1	170
CM002236.1	996234	996271	peak_163	1000	.	3792.73	20.7718	-1	181
CM002236.1	8785876	8786026	peak_1631	1000	.	3305.84	12.6529	-1	469
CM002236.1	8788147	8788297	peak_1632	1000	.	43645.9	36.7431	-1	1794
CM002236.1	8797139	8797213	peak_1633	1000	.	209.154	4.77296	-1	118
CM002236.1	8801068	8801154	peak_1634	1000	.	396.853	5.67688	-1	69
CM002236.1	8806655	8806805	peak_1636	1000	.	38718.3	50.1681	-1	492
CM002236.1	8813056	8813199	peak_1638	1000	.	412.381	5.59507	-1	147
CM002236.1	8815058	8815208	peak_1639	1000	.	12186	23.5362	-1	824
CM002236.1	8818119	8818153	peak_1640	1000	.	2282.51	13.516	-1	180
CM002236.1	8819881	8820031	peak_1641	1000	.	3788.67	20.9982	-1	252
CM002236.1	8833055	8833205	peak_1642	1000	.	3641.48	18.9648	-1	452
CM002236.1	8839003	8839153	peak_1643	1000	.	2379.67	13.129	-1	176
CM002236.1	8840726	8840876	peak_1644	1000	.	1130.37	7.54954	-1	214
CM002236.1	8843677	8843827	peak_1645	1000	.	30787.8	38.8096	-1	1623
CM002236.1	8846212	8846362	peak_1646	1000	.	17998.8	32.5707	-1	765
CM002236.1	8903875	8903911	peak_1650	1000	.	424.497	5.90444	-1	99
CM002236.1	1006948	1006961	peak_165	1000	.	15409.3	29.9599	-1	1124
CM002236.1	8908306	8908355	peak_1651	1000	.	716.912	6.26934	-1	188
CM002236.1	8909152	8909302	peak_1652	1000	.	21337.4	45.9769	-1	672
CM002236.1	8910698	8910848	peak_1653	1000	.	13853.8	32.6919	-1	164
CM002236.1	8927150	8927203	peak_1654	1000	.	643.948	7.96064	-1	61
CM002236.1	8933744	8933798	peak_1655	1000	.	706.403	7.73233	-1	121
CM002236.1	8934983	8935089	peak_1656	1000	.	1516.36	13.129	-1	138
CM002236.1	8935644	8935787	peak_1657	1000	.	883.57	7.68664	-1	263
CM002236.1	8936201	8936260	peak_1658	1000	.	464.381	6.77208	-1	172
CM002236.1	1008806	1008956	peak_166	1000	.	7554.14	23.1396	-1	262
CM002236.1	8943955	8944105	peak_1661	1000	.	10228.6	31.032	-1	721
CM002236.1	8946772	8946884	peak_1662	1000	.	4709.62	23.0309	-1	202
CM002236.1	8953861	8953940	peak_1664	1000	.	5419.2	22.9946	-1	278
CM002236.1	8956702	8956744	peak_1665	1000	.	5622.75	25.8564	-1	258
CM002236.1	8965983	8966133	peak_1666	1000	.	28837.8	39.9866	-1	2023
CM002236.1	8968382	8968484	peak_1667	1000	.	6644.78	23.8943	-1	229
CM002236.1	8974278	8974366	peak_1668	1000	.	4098.26	18.4149	-1	415
CM002236.1	8979953	8980103	peak_1669	1000	.	11102.2	33.7706	-1	260
CM002236.1	8990194	8990344	peak_1670	1000	.	52592.7	52.5261	-1	2481
CM002236.1	1010830	1010917	peak_167	1000	.	2912.29	18.8866	-1	233
CM002236.1	9001638	9001788	peak_1671	1000	.	169598	57.4629	-1	1975
CM002236.1	9017397	9017547	peak_1674	1000	.	3981.23	19.9718	-1	226
CM002236.1	9018685	9018715	peak_1675	1000	.	678.348	6.72635	-1	102
CM002236.1	9021049	9021081	peak_1677	1000	.	4730.68	20.3161	-1	229
CM002236.1	9021750	9021811	peak_1678	1000	.	8828.38	31.2812	-1	257
CM002236.1	9024501	9024651	peak_1679	1000	.	26770.3	38.3752	-1	1397
CM002236.1	9034871	9035015	peak_1680	1000	.	4598.44	14.9572	-1	533
CM002236.1	9035847	9035936	peak_1681	1000	.	6127.49	24.2855	-1	234
CM002236.1	9039735	9039862	peak_1682	1000	.	908.331	8.46206	-1	208
CM002236.1	9040286	9040436	peak_1683	1000	.	10252.8	36.6025	-1	445
CM002236.1	9043659	9043768	peak_1684	1000	.	43690.5	40.4872	-1	1176
CM002236.1	9047400	9047520	peak_1685	1000	.	3115.46	16.3242	-1	191
CM002236.1	9053299	9053307	peak_1686	1000	.	20118.5	44.0917	-1	490
CM002236.1	9060015	9060165	peak_1687	1000	.	54584.6	52.0365	-1	2235
CM002236.1	9065969	9065971	peak_1688	1000	.	976.803	8.87116	-1	80
CM002236.1	9068942	9069092	peak_1689	1000	.	1196.7	6.77208	-1	277
CM002236.1	9073434	9073584	peak_1690	1000	.	14279.4	28.2445	-1	209
CM002236.1	9083409	9083443	peak_1691	1000	.	1215.97	12.086	-1	115
CM002236.1	9088326	9088386	peak_1692	1000	.	11258.7	23.6439	-1	706
CM002236.1	9089849	9089999	peak_1693	1000	.	385.244	6.72635	-1	240
CM002236.1	9090319	9090469	peak_1694	1000	.	12780.2	29.9917	-1	396
CM002236.1	9096613	9096763	peak_1695	1000	.	10720.5	25.6841	-1	665
CM002236.1	9108142	9108292	peak_1696	1000	.	3109.82	16.3242	-1	190
CM002236.1	9108413	9108486	peak_1697	1000	.	7449.59	19.8181	-1	955
CM002236.1	9117283	9117433	peak_1698	1000	.	4868.5	11.9107	-1	356
CM002236.1	9149496	9149560	peak_1699	1000	.	9554.59	27.1814	-1	267
CM002236.1	9161163	9161313	peak_1700	1000	.	10821.7	25.9595	-1	440
CM002236.1	1023624	1023774	peak_170	1000	.	13682.4	24.0725	-1	1605
CM002236.1	9161963	9162113	peak_1701	1000	.	16220	23.7514	-1	1440
CM002236.1	9183482	9183485	peak_1704	1000	.	14285.6	39.8276	-1	390
CM002236.1	9191516	9191533	peak_1706	1000	.	355.831	5.95	-1	102
CM002236.1	9195022	9195134	peak_1707	1000	.	1035.31	8.78036	-1	86
CM002236.1	9201666	9201745	peak_1709	1000	.	4121.36	18.8083	-1	292
CM002236.1	9204221	9204237	peak_1710	1000	.	1549.61	10.7164	-1	139
CM002236.1	1025136	1025188	peak_171	1000	.	4311.72	12.3482	-1	828
CM002236.1	9218585	9218671	peak_1712	1000	.	6572.9	26.7924	-1	226
CM002236.1	9221170	9221240	peak_1713	1000	.	2644.01	16.4469	-1	176
CM002236.1	9229392	9229422	peak_1714	1000	.	2967.25	16.6101	-1	179
CM002236.1	9237835	9237985	peak_1715	1000	.	28314.3	39.0524	-1	784
CM002236.1	9245694	9245754	peak_1716	1000	.	1029.34	9.00726	-1	180
CM002236.1	9246381	9246407	peak_1717	1000	.	1034.35	10.5379	-1	90
CM002236.1	9252133	9252188	peak_1718	1000	.	7761.95	27.2485	-1	270
CM002236.1	1030924	1030959	peak_172	1000	.	3123.32	16.4878	-1	129
CM002236.1	9271593	9271743	peak_1721	1000	.	11172.4	30.1189	-1	678
CM002236.1	9286468	9286618	peak_1723	1000	.	19486.4	41.732	-1	1458
CM002236.1	9338679	9338742	peak_1724	1000	.	515.012	7.22947	-1	59
CM002236.1	9348834	9348984	peak_1727	1000	.	38267	32.6919	-1	813
CM002236.1	9350138	9350288	peak_1728	1000	.	30055.4	47.0365	-1	730
CM002236.1	9358306	9358443	peak_1729	1000	.	1446.61	10.3591	-1	215
CM002236.1	1037922	1038072	peak_173	1000	.	4176.58	15.9957	-1	451
CM002236.1	9366514	9366518	peak_1732	1000	.	1406.85	9.59522	-1	96
CM002236.1	9367281	9367431	peak_1733	1000	.	4163.49	16.2012	-1	214
CM002236.1	9368987	9369035	peak_1736	1000	.	29059.7	45.0422	-1	969
CM002236.1	9383569	9383678	peak_1739	1000	.	3139	17.5798	-1	232
CM002236.1	9397654	9397804	peak_1741	1000	.	11382	25.1639	-1	785
CM002236.1	9399433	9399540	peak_1742	1000	.	1555.02	8.82577	-1	195
CM002236.1	9404003	9404051	peak_1744	1000	.	458.283	5.95	-1	115
CM002236.1	9404945	9405095	peak_1745	1000	.	4546.39	15.1246	-1	674
CM002236.1	9406687	9406736	peak_1747	1000	.	215.611	4.41553	-1	48
CM002236.1	9408241	9408319	peak_1748	1000	.	3134.54	14.4101	-1	269
CM002236.1	9413889	9414001	peak_1750	1000	.	1025.47	7.41239	-1	260
CM002236.1	9415526	9415676	peak_1751	1000	.	3342.81	15.9545	-1	301
CM002236.1	9421892	9421902	peak_1752	1000	.	302.322	5.40449	-1	93
CM002236.1	9422173	9422309	peak_1753	1000	.	1251.4	10.6272	-1	131
CM002236.1	9428818	9428854	peak_1754	1000	.	2714.35	10.8944	-1	476
CM002236.1	9437013	9437029	peak_1755	1000	.	21047	31.5601	-1	745
CM002236.1	9444293	9444364	peak_1756	1000	.	9754.98	31.1256	-1	239
CM002236.1	9444918	9444940	peak_1757	1000	.	278.8	5.81336	-1	24
CM002236.1	9450390	9450427	peak_1758	1000	.	326.745	5.49519	-1	63
CM002236.1	9457052	9457167	peak_1759	1000	.	9794.7	31.7145	-1	386
CM002236.1	9465246	9465388	peak_1760	1000	.	16347.9	28.8333	-1	610
CM002236.1	1048002	1048152	peak_176	1000	.	14966.9	31.8991	-1	557
CM002236.1	9467037	9467187	peak_1761	1000	.	4910.55	20.1251	-1	312
CM002236.1	9476379	9476529	peak_1762	1000	.	2197.47	9.59522	-1	718
CM002236.1	9481288	9481438	peak_1763	1000	.	5154.56	23.4284	-1	188
CM002236.1	9524503	9524600	peak_1764	1000	.	295.866	5.67688	-1	70
CM002236.1	9527088	9527238	peak_1767	1000	.	23224.9	31.0008	-1	737
CM002236.1	9545923	9545969	peak_1768	1000	.	22188.8	30.1824	-1	289
CM002236.1	9548220	9548311	peak_1769	1000	.	1326.38	11.5587	-1	127
CM002236.1	9549388	9549538	peak_1770	1000	.	5635.26	13.4302	-1	623
CM002236.1	1056782	1056823	peak_177	1000	.	264.917	5.22341	-1	40
CM002236.1	9559088	9559132	peak_1771	1000	.	224.087	4.28233	-1	77
CM002236.1	9572932	9573031	peak_1772	1000	.	8710.61	33.7409	-1	289
CM002236.1	9580264	9580396	peak_1773	1000	.	8831.96	23.4643	-1	223
CM002236.1	9584098	9584248	peak_1775	1000	.	7422.37	22.667	-1	655
CM002236.1	9586988	9587012	peak_1777	1000	.	629.07	8.78036	-1	86
CM002236.1	9597814	9597902	peak_1778	1000	.	36694.3	38.7013	-1	1556
CM002236.1	9600145	9600212	peak_1779	1000	.	992.068	10.1799	-1	73
CM002236.1	9606154	9606215	peak_1780	1000	.	225.653	4.99774	-1	61
CM002236.1	1061708	1061713	peak_178	1000	.	431.79	6.72635	-1	91
CM002236.1	9618913	9618938	peak_1781	1000	.	1713.18	10.1799	-1	115
CM002236.1	9619899	9619965	peak_1782	1000	.	2414.34	16.8947	-1	225
CM002236.1	9620500	9620650	peak_1783	1000	.	1449.55	9.09791	-1	93
CM002236.1	9626610	9626664	peak_1785	1000	.	12097.2	32.8128	-1	162
CM002236.1	9635823	9635913	peak_1787	1000	.	1439.2	10.0453	-1	205
CM002236.1	9643746	9643833	peak_1788	1000	.	607.438	7.82368	-1	119
CM002236.1	9675703	9675714	peak_1790	1000	.	6177.39	25.2683	-1	261
CM002236.1	1063150	1063170	peak_179	1000	.	1353.22	9.91048	-1	146
CM002236.1	9676604	9676651	peak_1791	1000	.	1820.59	13.2152	-1	177
CM002236.1	9677937	9678087	peak_1793	1000	.	22220.2	35.9225	-1	809
CM002236.1	9694299	9694359	peak_1794	1000	.	3452.21	17.2584	-1	169
CM002236.1	9704833	9704910	peak_1795	1000	.	4664.55	22.8492	-1	228
CM002236.1	9764174	9764256	peak_1797	1000	.	1632.83	11.1165	-1	191
CM002236.1	9767148	9767298	peak_1798	1000	.	1179.48	7.22947	-1	343
CM002237.1	18368	18418	peak_1799	1000	.	1088.6	9.05259	-1	173
CM002237.1	23622	23772	peak_1800	1000	.	3768.87	14.8733	-1	192
CM002236.1	1067224	1067261	peak_180	1000	.	1940.73	13.0858	-1	170
CM002237.1	24797	24947	peak_1801	1000	.	3315.32	17.3389	-1	339
CM002237.1	38861	39011	peak_1803	1000	.	1986.22	14.1983	-1	300
CM002237.1	43288	43438	peak_1805	1000	.	6507.85	23.6081	-1	401
CM002237.1	45479	45565	peak_1806	1000	.	17679.8	29.4478	-1	729
CM002237.1	59196	59346	peak_1807	1000	.	4852	22.4474	-1	229
CM002236.1	113564	113711	peak_18	1000	.	2546.59	15.7894	-1	204
CM002236.1	1071204	1071354	peak_181	1000	.	10103.7	33.234	-1	490
CM002237.1	88286	88436	peak_1811	1000	.	5251.31	24.4623	-1	252
CM002237.1	101607	101757	peak_1812	1000	.	3154.99	15.4995	-1	180
CM002237.1	103241	103252	peak_1813	1000	.	3178.41	16.5286	-1	382
CM002237.1	156459	156609	peak_1815	1000	.	10070.4	23.6081	-1	659
CM002237.1	174119	174186	peak_1817	1000	.	2325.67	13.4731	-1	365
CM002237.1	178997	179034	peak_1818	1000	.	5617.23	21.3361	-1	151
CM002237.1	193058	193208	peak_1819	1000	.	21718.7	35.8369	-1	869
CM002237.1	194833	194983	peak_1820	1000	.	2093.2	15.1663	-1	135
CM002236.1	1074361	1074422	peak_182	1000	.	2154.53	15.5825	-1	196
CM002237.1	197951	198101	peak_1821	1000	.	59116.9	61.1466	-1	1467
CM002237.1	202384	202472	peak_1822	1000	.	705.085	7.45811	-1	107
CM002237.1	204948	205098	peak_1824	1000	.	3860.13	18.8866	-1	220
CM002237.1	231358	231438	peak_1825	1000	.	7580.5	23.8229	-1	164
CM002237.1	233690	233732	peak_1826	1000	.	2287.46	14.1559	-1	145
CM002237.1	242478	242594	peak_1828	1000	.	4138.84	11.3821	-1	986
CM002237.1	255546	255619	peak_1829	1000	.	14756.1	33.2938	-1	419
CM002237.1	256988	257138	peak_1830	1000	.	2712.73	13.0427	-1	167
CM002236.1	1078661	1078699	peak_183	1000	.	528.013	6.95503	-1	132
CM002237.1	259279	259346	peak_1831	1000	.	271.659	4.77296	-1	96
CM002237.1	261768	261779	peak_1832	1000	.	2578.14	17.8994	-1	157
CM002237.1	264361	264511	peak_1833	1000	.	20559.1	41.1908	-1	471
CM002237.1	274672	274822	peak_1834	1000	.	11237.1	31.219	-1	443
CM002237.1	275380	275528	peak_1835	1000	.	1555.37	11.3821	-1	147
CM002237.1	278369	278418	peak_1836	1000	.	10660	30.1189	-1	319
CM002237.1	281592	281609	peak_1837	1000	.	7078.13	18.0983	-1	392
CM002237.1	283641	283767	peak_1838	1000	.	2756.71	16.8947	-1	294
CM002237.1	285543	285693	peak_1839	1000	.	17830.4	27.9476	-1	1176
CM002237.1	300801	300951	peak_1840	1000	.	4971.07	14.4946	-1	223
CM002237.1	305949	306099	peak_1841	1000	.	1197.37	10.4485	-1	128
CM002237.1	309186	309255	peak_1842	1000	.	831.156	6.49776	-1	224
CM002237.1	319817	319854	peak_1843	1000	.	371.425	6.17804	-1	98
CM002237.1	325341	325459	peak_1845	1000	.	3836.25	15.0828	-1	268
CM002237.1	325939	326089	peak_1846	1000	.	6147.78	29.1899	-1	366
CM002237.1	346985	347135	peak_1849	1000	.	54660.6	46.0244	-1	1875
CM002237.1	354873	354897	peak_1850	1000	.	968.413	9.82051	-1	113
CM002237.1	358297	358390	peak_1851	1000	.	1537.52	10.2247	-1	80
CM002237.1	363301	363346	peak_1852	1000	.	2665.58	12.3046	-1	234
CM002237.1	372979	373129	peak_1854	1000	.	12652.2	37.7999	-1	757
CM002237.1	375151	375301	peak_1855	1000	.	22252.8	33.0839	-1	190
CM002237.1	380142	380292	peak_1857	1000	.	3075.32	11.3379	-1	218
CM002237.1	382870	383020	peak_1859	1000	.	46687	36.4897	-1	931
CM002237.1	388962	389040	peak_1860	1000	.	3696.02	17.9392	-1	219
CM002237.1	409017	409040	peak_1864	1000	.	8119.39	24.9194	-1	210
CM002237.1	430452	430479	peak_1865	1000	.	394.333	6.54347	-1	79
CM002237.1	435550	435610	peak_1866	1000	.	9028.82	26.404	-1	337
CM002237.1	441810	441868	peak_1867	1000	.	3289.3	14.6632	-1	318
CM002237.1	453370	453520	peak_1869	1000	.	45694.9	52.1433	-1	708
CM002237.1	455215	455365	peak_1870	1000	.	6499.25	27.9807	-1	508
CM002236.1	1094372	1094522	peak_187	1000	.	3029.9	17.0162	-1	157
CM002237.1	458652	458707	peak_1871	1000	.	2026.97	13.4731	-1	195
CM002237.1	465113	465191	peak_1872	1000	.	1661.29	13.2582	-1	185
CM002237.1	476629	476648	peak_1874	1000	.	21427.1	33.6815	-1	338
CM002237.1	482405	482442	peak_1875	1000	.	338.02	6.6349	-1	69
CM002237.1	495720	495785	peak_1877	1000	.	8405.58	22.8128	-1	709
CM002237.1	498008	498057	peak_1878	1000	.	1561.88	13.2582	-1	194
CM002237.1	514264	514414	peak_1879	1000	.	10278.7	18.9257	-1	1445
CM002237.1	515690	515746	peak_1880	1000	.	5349.79	25.3726	-1	204
CM002236.1	1101715	1101771	peak_188	1000	.	301.694	4.86275	-1	88
CM002237.1	521862	522012	peak_1883	1000	.	27307.2	36.2069	-1	1560
CM002237.1	531657	531671	peak_1884	1000	.	1616.01	11.2494	-1	149
CM002237.1	552287	552312	peak_1885	1000	.	631.111	7.82368	-1	66
CM002237.1	579123	579176	peak_1886	1000	.	7692.39	30.404	-1	371
CM002237.1	598690	598840	peak_1887	1000	.	1444.01	11.2051	-1	259
CM002237.1	599898	599929	peak_1888	1000	.	2306.43	12.7397	-1	139
CM002237.1	603916	604066	peak_1892	1000	.	6565.58	20.3923	-1	509
CM002237.1	607444	607472	peak_1895	1000	.	258.72	5.81336	-1	46
CM002237.1	607661	607801	peak_1896	1000	.	36281.1	38.3752	-1	819
CM002237.1	609841	609973	peak_1897	1000	.	898.633	6.72635	-1	206
CM002237.1	617711	617749	peak_1898	1000	.	1556.17	11.1165	-1	152
CM002237.1	622413	622516	peak_1899	1000	.	389.697	6.26934	-1	88
CM002237.1	625694	625793	peak_1900	1000	.	2672.58	15.3748	-1	133
CM002237.1	626352	626502	peak_1901	1000	.	768.072	6.17804	-1	374
CM002237.1	632143	632223	peak_1904	1000	.	1203.37	10.6718	-1	86
CM002237.1	632643	632707	peak_1905	1000	.	200.991	4.68333	-1	57
CM002237.1	633182	633306	peak_1906	1000	.	1752.68	10.7609	-1	204
CM002237.1	642319	642469	peak_1909	1000	.	1665.26	11.6469	-1	176
CM002236.1	117435	117510	peak_19	1000	.	3452.56	18.9648	-1	222
CM002237.1	644807	644883	peak_1910	1000	.	658.071	8.14313	-1	91
CM002237.1	659575	659711	peak_1911	1000	.	456.928	6.26934	-1	142
CM002237.1	663122	663272	peak_1913	1000	.	30994.8	42.6727	-1	1591
CM002237.1	665806	665956	peak_1914	1000	.	18771.9	39.16	-1	1092
CM002237.1	670766	670776	peak_1915	1000	.	14998.9	33.6518	-1	394
CM002237.1	673094	673107	peak_1916	1000	.	5241.84	14.2407	-1	443
CM002237.1	675094	675143	peak_1917	1000	.	2643.28	11.7789	-1	406
CM002237.1	675450	675487	peak_1918	1000	.	600.244	7.09225	-1	61
CM002236.1	1109499	1109649	peak_192	1000	.	5486.43	22.4841	-1	528
CM002237.1	683914	683997	peak_1921	1000	.	1860.8	11.4263	-1	287
CM002237.1	697841	697898	peak_1923	1000	.	693.019	7.64095	-1	89
CM002237.1	711350	711405	peak_1924	1000	.	1096.54	8.50757	-1	154
CM002237.1	716138	716197	peak_1926	1000	.	2782.15	16.406	-1	198
CM002237.1	719456	719520	peak_1927	1000	.	2783.98	15.6239	-1	198
CM002237.1	727309	727376	peak_1928	1000	.	3666.89	18.3754	-1	212
CM002237.1	736633	736638	peak_1930	1000	.	3741.78	20.6961	-1	195
CM002237.1	739147	739177	peak_1934	1000	.	7856.64	19.895	-1	178
CM002237.1	747205	747268	peak_1936	1000	.	1440.54	10.8054	-1	159
CM002237.1	758972	759122	peak_1937	1000	.	1542.89	7.36667	-1	196
CM002237.1	759447	759506	peak_1938	1000	.	10221.6	23.5722	-1	668
CM002237.1	760714	760756	peak_1939	1000	.	599.89	7.00077	-1	88
CM002237.1	762061	762066	peak_1940	1000	.	858.21	7.50383	-1	211
CM002237.1	783904	784002	peak_1941	1000	.	12432.3	28.3431	-1	1028
CM002237.1	784828	784978	peak_1942	1000	.	3439.48	16.8947	-1	268
CM002237.1	788206	788280	peak_1943	1000	.	6111.72	17.0162	-1	411
CM002237.1	792775	792817	peak_1945	1000	.	2399.29	13.9433	-1	129
CM002237.1	805142	805162	peak_1947	1000	.	2726.43	15.3748	-1	125
CM002237.1	806887	807037	peak_1948	1000	.	5161.75	21.1862	-1	279
CM002237.1	820695	820716	peak_1949	1000	.	567.326	7.59525	-1	84
CM002237.1	831084	831234	peak_1950	1000	.	12729.3	26.0966	-1	299
CM002236.1	1113691	1113841	peak_195	1000	.	18794.6	31.9605	-1	1644
CM002237.1	834302	834452	peak_1951	1000	.	9949.43	23.9657	-1	255
CM002237.1	846407	846475	peak_1952	1000	.	4706.41	19.6832	-1	231
CM002237.1	847899	847940	peak_1953	1000	.	2860.33	15.9133	-1	163
CM002237.1	852060	852143	peak_1954	1000	.	527.566	7.45811	-1	91
CM002237.1	859838	859882	peak_1955	1000	.	3312.28	17.8994	-1	224
CM002237.1	863131	863230	peak_1956	1000	.	4346.97	21.2987	-1	132
CM002237.1	873619	873769	peak_1957	479	.	229.296	3.66812	-1	260
CM002237.1	883543	883629	peak_1958	1000	.	5599.84	22.1164	-1	505
CM002237.1	890061	890106	peak_1959	1000	.	645.628	7.22947	-1	132
CM002236.1	1120017	1120023	peak_196	1000	.	438.981	6.04118	-1	96
CM002237.1	904429	904579	peak_1961	1000	.	3990.95	19.2766	-1	193
CM002237.1	910190	910207	peak_1964	1000	.	790.018	7.82368	-1	190
CM002237.1	910803	910839	peak_1965	1000	.	1206.26	10.9389	-1	87
CM002237.1	913077	913090	peak_1966	1000	.	8020.43	16.6101	-1	1254
CM002237.1	921225	921269	peak_1967	1000	.	314.06	5.44983	-1	130
CM002237.1	938235	938385	peak_1969	1000	.	36672.4	40.4347	-1	1588
CM002237.1	945055	945158	peak_1971	1000	.	1652.96	9.32423	-1	279
CM002237.1	948751	948892	peak_1972	1000	.	688.485	6.6349	-1	140
CM002237.1	955881	955896	peak_1973	1000	.	524.427	6.36068	-1	132
CM002237.1	957807	957957	peak_1974	1000	.	17696.8	29.5442	-1	433
CM002237.1	968542	968571	peak_1975	1000	.	3538.34	18.6513	-1	196
CM002237.1	977037	977187	peak_1976	1000	.	14364.7	37.079	-1	788
CM002237.1	982547	982567	peak_1977	1000	.	2892.98	14.6211	-1	228
CM002237.1	986455	986591	peak_1978	1000	.	6394.88	27.1142	-1	246
CM002237.1	991289	991395	peak_1979	1000	.	5039.22	21.5229	-1	242
CM002237.1	994506	994535	peak_1980	1000	.	902.966	10.5825	-1	134
CM002236.1	1124500	1124650	peak_198	1000	.	23575.3	36.0933	-1	541
CM002237.1	1004220	1004286	peak_1984	1000	.	2684.41	17.5798	-1	149
CM002237.1	1016046	1016196	peak_1985	1000	.	488.496	6.31501	-1	122
CM002237.1	1033622	1033668	peak_1986	1000	.	1515.19	11.6028	-1	205
CM002237.1	1036645	1036786	peak_1987	1000	.	7765.49	29.9599	-1	350
CM002237.1	1044172	1044229	peak_1989	1000	.	7820.1	32.8732	-1	204
CM002237.1	1046432	1046453	peak_1990	1000	.	6083.07	21.7834	-1	221
CM002236.1	1130190	1130228	peak_199	1000	.	1468.79	11.4263	-1	216
CM002237.1	1047694	1047763	peak_1991	1000	.	6061.17	25.0942	-1	188
CM002237.1	1058127	1058277	peak_1992	1000	.	17843.5	40.9573	-1	414
CM002237.1	1060170	1060261	peak_1993	1000	.	1252.97	10.7164	-1	138
CM002237.1	1060694	1060707	peak_1994	1000	.	635.754	8.23431	-1	47
CM002237.1	1064769	1064919	peak_1995	1000	.	57271	49.1432	-1	274
CM002237.1	1077017	1077167	peak_1996	1000	.	3105.08	18.7691	-1	140
CM002237.1	1084027	1084120	peak_1997	1000	.	676.075	9.32423	-1	95
CM002237.1	1085102	1085155	peak_1998	1000	.	9538.26	36.6306	-1	347
CM002237.1	1367044	1367194	peak_2000	1000	.	40119.7	49.0307	-1	1432
CM002236.1	1133917	1133972	peak_200	1000	.	6660.99	27.1142	-1	314
CM002237.1	1371746	1371757	peak_2001	1000	.	855.208	7.32094	-1	151
CM002237.1	1381143	1381154	peak_2003	1000	.	238.334	4.54921	-1	111
CM002237.1	1381901	1382051	peak_2004	1000	.	6364.73	22.5207	-1	463
CM002237.1	1383942	1383953	peak_2005	1000	.	225.848	5.40449	-1	94
CM002237.1	1384710	1384860	peak_2006	1000	.	4111.61	11.6469	-1	707
CM002237.1	1391944	1392019	peak_2007	1000	.	6173.55	23.8943	-1	341
CM002237.1	1392760	1392871	peak_2008	1000	.	261.471	5.13304	-1	49
CM002237.1	1398725	1398742	peak_2009	1000	.	307.748	4.86275	-1	78
CM002236.1	119915	120065	peak_20	1000	.	11626.3	26.3017	-1	511
CM002236.1	1136281	1136431	peak_201	1000	.	5875.44	14.5368	-1	445
CM002237.1	1399795	1399932	peak_2011	1000	.	7092.59	26.54	-1	305
CM002237.1	1409369	1409519	peak_2013	1000	.	1871.7	12.4354	-1	248
CM002237.1	1420632	1420782	peak_2014	1000	.	7358.79	22.922	-1	359
CM002237.1	1422411	1422561	peak_2015	1000	.	5338.12	24.108	-1	424
CM002237.1	1429854	1430004	peak_2016	1000	.	29695	48.4875	-1	814
CM002237.1	1433452	1433602	peak_2017	1000	.	76723.2	51.4564	-1	559
CM002237.1	1446410	1446560	peak_2019	1000	.	6777.37	19.2377	-1	822
CM002236.1	1137988	1138138	peak_202	1000	.	6124.35	21.9317	-1	491
CM002237.1	1457459	1457570	peak_2022	1000	.	1519.75	10.8499	-1	221
CM002237.1	1475261	1475411	peak_2023	1000	.	2866.08	15.3748	-1	227
CM002237.1	1477917	1478067	peak_2024	1000	.	9878.09	21.8946	-1	693
CM002237.1	1482011	1482105	peak_2025	1000	.	10476.6	29.5121	-1	351
CM002237.1	1482780	1482787	peak_2026	1000	.	896.004	6.04118	-1	65
CM002237.1	1489081	1489104	peak_2027	1000	.	1535.83	12.4354	-1	197
CM002237.1	1489470	1489620	peak_2028	1000	.	2006.51	9.279	-1	108
CM002236.1	1139008	1139158	peak_203	1000	.	7957.74	24.5329	-1	237
CM002237.1	1511267	1511299	peak_2032	1000	.	1513.11	10.6272	-1	227
CM002237.1	1519117	1519267	peak_2034	1000	.	67826.1	55.0769	-1	2204
CM002237.1	1521752	1521897	peak_2035	1000	.	3095.79	13.2152	-1	417
CM002237.1	1523404	1523438	peak_2036	1000	.	3676.34	17.9392	-1	193
CM002237.1	1525075	1525143	peak_2037	1000	.	8774.14	21.3735	-1	727
CM002237.1	1534196	1534346	peak_2038	1000	.	29928.2	36.6025	-1	1908
CM002237.1	1551841	1551991	peak_2039	1000	.	9486.07	32.4492	-1	198
CM002237.1	1558925	1559021	peak_2040	1000	.	8054.93	23.8943	-1	825
CM002236.1	1151391	1151475	peak_204	1000	.	13515.6	30.7503	-1	550
CM002237.1	1562983	1563133	peak_2041	1000	.	588.407	6.77208	-1	162
CM002237.1	1577639	1577789	peak_2043	1000	.	18625.6	26.5739	-1	1885
CM002237.1	1585436	1585442	peak_2045	1000	.	540.624	6.22368	-1	128
CM002237.1	1593856	1593879	peak_2046	1000	.	24105.6	38.4841	-1	1633
CM002237.1	1606473	1606563	peak_2047	1000	.	14481.5	36.9673	-1	314
CM002237.1	1626274	1626424	peak_2048	1000	.	87342.8	48.5557	-1	1322
CM002237.1	1632575	1632725	peak_2050	1000	.	112400	65.2375	-1	1996
CM002237.1	1636729	1636812	peak_2051	1000	.	7541.54	22.0795	-1	653
CM002237.1	1640822	1640881	peak_2052	1000	.	23585.2	26.3699	-1	844
CM002237.1	1642380	1642530	peak_2053	1000	.	28368.1	29.4478	-1	1030
CM002237.1	1647851	1647911	peak_2054	1000	.	5163.39	23.1034	-1	211
CM002237.1	1653989	1654024	peak_2055	1000	.	866.658	8.23431	-1	96
CM002237.1	1658675	1658824	peak_2057	1000	.	6807.01	27.9145	-1	206
CM002237.1	1659495	1659550	peak_2058	1000	.	2517.9	18.2964	-1	130
CM002237.1	1667093	1667161	peak_2059	1000	.	1306.91	10.0004	-1	209
CM002237.1	1675743	1675809	peak_2060	1000	.	1946.71	14.071	-1	142
CM002236.1	1158627	1158746	peak_206	1000	.	2247.4	13.3872	-1	97
CM002237.1	1699358	1699508	peak_2061	1000	.	11155.4	36.2069	-1	279
CM002237.1	1741517	1741555	peak_2062	1000	.	3524.16	16.0369	-1	568
CM002237.1	1744501	1744552	peak_2063	1000	.	3959.12	20.2016	-1	148
CM002237.1	1749072	1749086	peak_2064	1000	.	1742.59	12.479	-1	196
CM002237.1	1749528	1749575	peak_2065	911	.	293.304	5.17821	-1	71
CM002237.1	1764116	1764206	peak_2069	1000	.	1668.21	9.95544	-1	124
CM002236.1	1165291	1165309	peak_207	1000	.	691.953	7.36667	-1	171
CM002237.1	1774092	1774190	peak_2071	1000	.	6771.34	25.2336	-1	234
CM002237.1	1774925	1775075	peak_2072	1000	.	4996.72	12.5225	-1	569
CM002237.1	1786528	1786569	peak_2074	1000	.	3288.8	19.4319	-1	150
CM002237.1	1791824	1791832	peak_2075	1000	.	8867.9	32.3579	-1	292
CM002237.1	1795048	1795198	peak_2076	1000	.	19552.8	31.9912	-1	527
CM002237.1	1798992	1799142	peak_2078	1000	.	42235.6	33.4731	-1	254
CM002237.1	1808283	1808433	peak_2079	1000	.	4628.51	19.9718	-1	247
CM002237.1	1809296	1809369	peak_2080	1000	.	4414.45	18.4938	-1	260
CM002236.1	1169800	1169950	peak_208	1000	.	9675.89	26.472	-1	591
CM002237.1	1810453	1810481	peak_2082	1000	.	4394.23	19.2766	-1	162
CM002237.1	1820392	1820542	peak_2083	1000	.	13025.9	21.1487	-1	658
CM002237.1	1822771	1822921	peak_2084	1000	.	26918.1	37.3852	-1	679
CM002237.1	1828302	1828382	peak_2085	1000	.	6511.22	24.4976	-1	186
CM002237.1	1834594	1834646	peak_2086	1000	.	3563.87	14.1134	-1	339
CM002237.1	1845214	1845285	peak_2089	1000	.	5152.49	26.3699	-1	141
CM002237.1	1845751	1845901	peak_2090	1000	.	251.153	5.17821	-1	138
CM002236.1	1175906	1175950	peak_209	1000	.	3341.09	16.6509	-1	307
CM002237.1	1846679	1846731	peak_2092	1000	.	1093.44	8.87116	-1	116
CM002237.1	1864562	1864623	peak_2093	1000	.	9075.56	24.3209	-1	760
CM002237.1	1864971	1865059	peak_2094	1000	.	930.415	9.50497	-1	103
CM002237.1	1868777	1868821	peak_2095	1000	.	7510.21	33.174	-1	351
CM002237.1	1893323	1893422	peak_2098	1000	.	5415.77	23.9657	-1	244
CM002237.1	1899066	1899124	peak_2099	1000	.	1205.74	7.59525	-1	389
CM002236.1	9214	9272	peak_2	1000	.	1924.72	11.8668	-1	149
CM002236.1	1177681	1177831	peak_210	1000	.	13181.4	24.427	-1	953
CM002237.1	1902227	1902248	peak_2101	1000	.	557.994	7.00077	-1	94
CM002237.1	1909108	1909192	peak_2103	1000	.	2242.12	12.8697	-1	161
CM002237.1	1911339	1911471	peak_2104	1000	.	6495	24.4623	-1	199
CM002237.1	1912070	1912141	peak_2105	1000	.	7914.52	29.5121	-1	352
CM002237.1	1913300	1913411	peak_2106	1000	.	7025.62	26.5739	-1	253
CM002237.1	1916259	1916324	peak_2107	1000	.	25794.1	38.5385	-1	1467
CM002236.1	121590	121634	peak_21	1000	.	263.871	5.44983	-1	64
CM002237.1	1930433	1930446	peak_2110	1000	.	4489.12	21.2237	-1	210
CM002236.1	1181836	1181986	peak_211	1000	.	5786.77	22.74	-1	278
CM002237.1	1941856	1941907	peak_2111	1000	.	6598.54	16.7729	-1	198
CM002237.1	1945903	1946053	peak_2113	1000	.	2996.17	17.6999	-1	157
CM002237.1	1946828	1946978	peak_2114	1000	.	3440.99	16.3242	-1	338
CM002237.1	1953830	1953843	peak_2115	1000	.	2956.17	17.5798	-1	220
CM002237.1	1961742	1961778	peak_2116	1000	.	2773.38	15.7067	-1	156
CM002237.1	1964905	1964985	peak_2117	1000	.	3077.11	16.6509	-1	179
CM002237.1	1967923	1967974	peak_2118	1000	.	465.537	6.6349	-1	78
CM002237.1	1976425	1976451	peak_2119	1000	.	2938.9	16.4469	-1	98
CM002237.1	1980544	1980553	peak_2120	1000	.	393.176	5.72235	-1	133
CM002236.1	1186477	1186627	peak_212	1000	.	1698.83	9.86551	-1	139
CM002237.1	1989005	1989085	peak_2122	1000	.	4004.49	17.979	-1	159
CM002237.1	2015166	2015234	peak_2123	1000	.	745.629	7.96064	-1	169
CM002237.1	2019497	2019504	peak_2124	1000	.	6309.71	25.9938	-1	226
CM002237.1	2024562	2024566	peak_2125	1000	.	4945.9	16.9757	-1	490
CM002237.1	2031410	2031560	peak_2126	1000	.	20988.4	40.4347	-1	847
CM002237.1	2032825	2032975	peak_2127	1000	.	1748.89	13.516	-1	127
CM002237.1	2041384	2041478	peak_2128	1000	.	8508.92	32.2054	-1	419
CM002237.1	2049579	2049640	peak_2129	1000	.	936.712	9.50497	-1	158
CM002237.1	2052296	2052446	peak_2130	1000	.	28671.2	33.6815	-1	583
CM002236.1	1187029	1187178	peak_213	1000	.	2904.74	17.0162	-1	171
CM002237.1	2067279	2067349	peak_2132	1000	.	706.662	8.73493	-1	124
CM002237.1	2070486	2070496	peak_2133	1000	.	290.107	5.22341	-1	98
CM002237.1	2072636	2072681	peak_2134	1000	.	1686.06	12.3918	-1	177
CM002237.1	2086655	2086688	peak_2138	1000	.	301.31	5.67688	-1	75
CM002237.1	2089686	2089836	peak_2139	1000	.	4820.73	20.6203	-1	220
CM002237.1	2092639	2092739	peak_2140	1000	.	1676.75	11.0721	-1	168
CM002236.1	1197242	1197273	peak_214	1000	.	2508.52	15.7067	-1	262
CM002237.1	2101667	2101678	peak_2141	1000	.	40873	51.0229	-1	1196
CM002237.1	2107109	2107196	peak_2142	1000	.	3518.24	17.8596	-1	116
CM002237.1	2171003	2171099	peak_2143	1000	.	712.204	8.73493	-1	139
CM002237.1	2173842	2173899	peak_2144	1000	.	6924.82	18.9257	-1	644
CM002237.1	2179077	2179227	peak_2145	1000	.	14425.1	33.174	-1	332
CM002237.1	2181773	2181923	peak_2146	1000	.	32377.9	39.2137	-1	587
CM002237.1	2188923	2188940	peak_2147	1000	.	34675	45.1146	-1	647
CM002237.1	2193995	2194069	peak_2148	1000	.	629.264	6.68062	-1	126
CM002237.1	2197109	2197160	peak_2149	1000	.	4030.07	22.7035	-1	264
CM002237.1	2203166	2203206	peak_2150	1000	.	875.328	8.91655	-1	173
CM002236.1	1213982	1214132	peak_215	1000	.	3758.46	18.7691	-1	144
CM002237.1	2210392	2210486	peak_2152	1000	.	5289.23	25.129	-1	223
CM002237.1	2213249	2213358	peak_2153	1000	.	40739.9	32.6313	-1	1598
CM002237.1	2217839	2217989	peak_2154	1000	.	11711.7	22.0426	-1	292
CM002237.1	2218964	2219080	peak_2155	1000	.	3788.24	17.0162	-1	206
CM002237.1	2223677	2223827	peak_2156	1000	.	86580.3	37.9374	-1	2121
CM002237.1	2226356	2226506	peak_2157	1000	.	132034	64.6697	-1	3988
CM002237.1	2239279	2239285	peak_2158	1000	.	10818.3	29.8323	-1	421
CM002237.1	2240117	2240267	peak_2159	815	.	309.684	5.95	-1	246
CM002237.1	2240723	2240786	peak_2160	1000	.	4558.07	21.5229	-1	261
CM002237.1	2241598	2241609	peak_2161	1000	.	11204.8	17.5798	-1	1840
CM002237.1	2257933	2257944	peak_2164	1000	.	31759.8	42.3694	-1	597
CM002237.1	2258918	2259044	peak_2165	1000	.	4426.12	20.9982	-1	258
CM002237.1	2267059	2267105	peak_2166	1000	.	530.104	7.68664	-1	99
CM002237.1	2272931	2273010	peak_2167	1000	.	6319.97	20.9229	-1	603
CM002237.1	2275729	2275879	peak_2168	1000	.	4520.37	13.4302	-1	796
CM002237.1	2281050	2281130	peak_2169	1000	.	4780.93	17.6199	-1	285
CM002237.1	2281746	2281896	peak_2170	1000	.	8978.83	30.0871	-1	574
CM002236.1	1217491	1217641	peak_217	1000	.	13217.5	20.1251	-1	678
CM002237.1	2292956	2293044	peak_2171	1000	.	5429.17	23.4643	-1	168
CM002237.1	2296709	2296801	peak_2173	1000	.	2137.54	13.0858	-1	198
CM002237.1	2303299	2303449	peak_2174	1000	.	4330.83	18.8083	-1	326
CM002237.1	2307683	2307833	peak_2177	1000	.	4275.35	16.9352	-1	587
CM002236.1	1230729	1230879	peak_218	1000	.	36717.7	40.9573	-1	577
CM002237.1	2323326	2323337	peak_2182	1000	.	3863.02	15.9545	-1	162
CM002237.1	2332867	2332964	peak_2184	1000	.	8201.67	27.4158	-1	322
CM002237.1	2333299	2333327	peak_2185	1000	.	1400.77	11.9545	-1	74
CM002237.1	2337994	2338059	peak_2186	1000	.	5237.02	19.9718	-1	433
CM002237.1	2338277	2338393	peak_2187	1000	.	593.192	6.77208	-1	96
CM002237.1	2339518	2339554	peak_2188	1000	.	7283.62	22.4108	-1	350
CM002237.1	2341934	2342029	peak_2189	1000	.	2375.42	14.8733	-1	144
CM002237.1	2347655	2347729	peak_2190	1000	.	247.205	4.06146	-1	62
CM002236.1	1231677	1231827	peak_219	1000	.	9423.92	31.0632	-1	466
CM002237.1	2349063	2349213	peak_2191	1000	.	1514.19	7.73233	-1	405
CM002237.1	2366365	2366371	peak_2193	1000	.	7897.26	15.6653	-1	891
CM002237.1	2368664	2368669	peak_2194	1000	.	2833.1	11.5146	-1	684
CM002237.1	2368774	2368814	peak_2195	1000	.	1618.48	13.2152	-1	91
CM002237.1	2386830	2386980	peak_2197	1000	.	25797.2	41.9367	-1	464
CM002237.1	2392564	2392621	peak_2198	1000	.	537.929	6.81781	-1	85
CM002237.1	2393609	2393659	peak_2199	1000	.	6016.34	24.1436	-1	253
CM002237.1	2403371	2403495	peak_2200	1000	.	12225.4	35.4644	-1	818
CM002236.1	1240152	1240295	peak_220	1000	.	6886.58	26.7095	-1	458
CM002237.1	2410238	2410388	peak_2201	705	.	266.388	4.1938	-1	355
CM002237.1	2411516	2411593	peak_2202	1000	.	470.436	5.81336	-1	94
CM002237.1	2412836	2412893	peak_2203	1000	.	341.741	6.26934	-1	125
CM002237.1	2416728	2416878	peak_2206	1000	.	4810.96	13.3013	-1	390
CM002237.1	2418121	2418271	peak_2207	1000	.	2683.69	11.4705	-1	435
CM002237.1	2420475	2420625	peak_2209	1000	.	10222.5	16.3242	-1	1116
CM002236.1	143810	143960	peak_22	1000	.	11260.6	37.5237	-1	344
CM002237.1	2422086	2422089	peak_2210	1000	.	5958.93	19.7796	-1	580
CM002236.1	1251192	1251342	peak_221	1000	.	15695.8	40.6966	-1	332
CM002237.1	2423584	2423620	peak_2211	1000	.	4525.77	17.6999	-1	173
CM002237.1	2427829	2427837	peak_2212	1000	.	439.945	5.90444	-1	165
CM002237.1	2431473	2431623	peak_2214	1000	.	19351.7	32.5403	-1	833
CM002237.1	2443210	2443254	peak_2215	1000	.	1748.35	12.4354	-1	180
CM002237.1	2443634	2443715	peak_2216	1000	.	1338	10.0902	-1	83
CM002237.1	2447533	2447592	peak_2217	1000	.	572.938	6.22368	-1	75
CM002237.1	2448137	2448223	peak_2218	1000	.	492.09	5.72235	-1	93
CM002237.1	2454220	2454291	peak_2219	1000	.	4726.04	20.1633	-1	327
CM002237.1	2459882	2460032	peak_2220	1000	.	16660.1	22.9946	-1	1379
CM002236.1	1252111	1252180	peak_222	1000	.	1297.7	9.68539	-1	158
CM002237.1	2462187	2462337	peak_2221	1000	.	8513.94	26.438	-1	239
CM002237.1	2473733	2473813	peak_2225	1000	.	3493.28	17.7398	-1	228
CM002237.1	2489364	2489514	peak_2226	1000	.	15475.6	30.1507	-1	390
CM002237.1	2491266	2491270	peak_2227	1000	.	4590.99	24.9544	-1	252
CM002237.1	2497428	2497477	peak_2228	1000	.	6828.79	18.8474	-1	439
CM002237.1	2505290	2505440	peak_2229	1000	.	16874.8	37.8274	-1	621
CM002237.1	2506778	2506928	peak_2230	1000	.	3676.64	16.3651	-1	203
CM002237.1	2509731	2509769	peak_2231	1000	.	673.251	8.05191	-1	133
CM002237.1	2510338	2510477	peak_2232	1000	.	5364.05	24.8143	-1	198
CM002237.1	2515904	2515997	peak_2233	1000	.	1958.27	14.6632	-1	131
CM002237.1	2519710	2519803	peak_2234	1000	.	322.335	5.13304	-1	136
CM002237.1	2521623	2521628	peak_2235	1000	.	587.147	6.13241	-1	144
CM002237.1	2538043	2538135	peak_2238	1000	.	4547.85	15.872	-1	559
CM002237.1	2538864	2538983	peak_2239	1000	.	38955.6	44.0179	-1	561
CM002237.1	2552329	2552398	peak_2240	1000	.	523.102	5.95	-1	88
CM002236.1	1257722	1257829	peak_224	1000	.	6372.02	26.54	-1	287
CM002237.1	2556347	2556392	peak_2241	1000	.	10602.2	28.1457	-1	715
CM002237.1	2562444	2562594	peak_2242	1000	.	12430.7	23.3923	-1	446
CM002237.1	2576656	2576658	peak_2245	1000	.	1782.61	11.1608	-1	159
CM002237.1	2578123	2578204	peak_2246	1000	.	6830.1	16.6916	-1	659
CM002237.1	2579891	2579989	peak_2247	1000	.	4245.85	15.3748	-1	608
CM002237.1	2580539	2580689	peak_2248	1000	.	3857.41	22.3741	-1	189
CM002237.1	2587449	2587570	peak_2250	1000	.	4580.81	21.2612	-1	215
CM002236.1	1261294	1261323	peak_225	1000	.	760.189	7.59525	-1	148
CM002237.1	2591105	2591132	peak_2251	1000	.	2059.78	11.1165	-1	341
CM002237.1	2592712	2592774	peak_2252	1000	.	6156.74	24.7441	-1	400
CM002237.1	2597953	2597965	peak_2253	1000	.	1415.67	8.91655	-1	227
CM002237.1	2605705	2605730	peak_2255	1000	.	4108.08	13.6873	-1	639
CM002237.1	2606621	2606771	peak_2256	1000	.	32079.9	38.7284	-1	1736
CM002237.1	2612517	2612593	peak_2257	1000	.	14116.5	31.1567	-1	329
CM002237.1	2614099	2614249	peak_2258	1000	.	5821.84	22.7035	-1	130
CM002237.1	2618935	2618948	peak_2259	1000	.	7556.42	30.4355	-1	467
CM002237.1	2619075	2619085	peak_2260	1000	.	1112.55	11.9107	-1	72
CM002236.1	1270052	1270202	peak_226	1000	.	12511.9	35.7798	-1	657
CM002237.1	2623996	2624146	peak_2261	1000	.	22251.7	40.1452	-1	382
CM002237.1	2625376	2625526	peak_2262	1000	.	2105.25	12.4354	-1	224
CM002237.1	2633795	2633945	peak_2263	1000	.	1239.66	8.59856	-1	81
CM002237.1	2634283	2634330	peak_2264	1000	.	6285.64	18.5332	-1	679
CM002237.1	2643296	2643359	peak_2265	1000	.	3754.1	16.4878	-1	264
CM002237.1	2647156	2647172	peak_2267	1000	.	543.777	6.54347	-1	67
CM002237.1	2654638	2654788	peak_2268	1000	.	9952.42	31.1256	-1	288
CM002237.1	2658237	2658387	peak_2269	1000	.	1328.35	9.82051	-1	152
CM002237.1	2662441	2662455	peak_2270	1000	.	5307.93	13.6017	-1	156
CM002236.1	1288027	1288092	peak_227	1000	.	1704.38	13.4302	-1	150
CM002237.1	2671051	2671201	peak_2271	1000	.	12923.4	26.1309	-1	779
CM002237.1	2671892	2671926	peak_2272	1000	.	1610.37	10.9389	-1	177
CM002237.1	2674281	2674431	peak_2273	1000	.	15720.6	25.6841	-1	288
CM002237.1	2684567	2684576	peak_2274	1000	.	1567.11	9.86551	-1	117
CM002237.1	2691197	2691201	peak_2276	1000	.	1713.43	13.9859	-1	198
CM002237.1	2691932	2691950	peak_2278	1000	.	261.036	5.40449	-1	45
CM002237.1	2695082	2695110	peak_2279	1000	.	1867.12	14.3678	-1	126
CM002237.1	2702975	2703092	peak_2280	1000	.	13278.2	34.478	-1	247
CM002236.1	1293760	1293910	peak_228	1000	.	53102.6	46.4974	-1	891
CM002237.1	2703970	2704024	peak_2281	1000	.	212.414	5.17821	-1	66
CM002237.1	2704278	2704376	peak_2282	1000	.	2237.91	13.3443	-1	129
CM002237.1	2718063	2718130	peak_2285	1000	.	4082.15	16.6509	-1	367
CM002237.1	2719028	2719178	peak_2286	849	.	319.148	4.63858	-1	325
CM002237.1	2721905	2722055	peak_2288	1000	.	10521	23.7872	-1	857
CM002237.1	2722648	2722653	peak_2289	1000	.	631.165	7.96064	-1	126
CM002237.1	2722969	2723008	peak_2290	1000	.	710.323	6.36068	-1	274
CM002236.1	1296673	1296740	peak_229	1000	.	451.81	6.36068	-1	157
CM002237.1	2725904	2725920	peak_2291	1000	.	46081.5	47.2925	-1	1442
CM002237.1	2744724	2744803	peak_2296	1000	.	3380.18	17.8197	-1	193
CM002237.1	2750367	2750416	peak_2297	1000	.	7484.49	28.9632	-1	363
CM002237.1	2758355	2758386	peak_2298	1000	.	9561.55	26.8448	-1	225
CM002237.1	2762866	2762909	peak_2299	1000	.	1247.55	10.1351	-1	144
CM002237.1	2766818	2766832	peak_2300	1000	.	992.415	8.78036	-1	172
CM002236.1	1300437	1300506	peak_230	1000	.	219.147	4.68333	-1	119
CM002237.1	2771959	2772022	peak_2301	1000	.	250.442	5.26863	-1	80
CM002237.1	2773018	2773168	peak_2302	1000	.	28921.6	30.5617	-1	1672
CM002237.1	2775218	2775300	peak_2303	1000	.	3098.24	17.1778	-1	184
CM002237.1	2789025	2789038	peak_2304	1000	.	433.233	5.99558	-1	139
CM002237.1	2797771	2797819	peak_2305	1000	.	206.912	4.72812	-1	90
CM002237.1	2810388	2810504	peak_2309	1000	.	718.187	7.64095	-1	66
CM002236.1	149561	149629	peak_23	1000	.	1020.7	10.2247	-1	116
CM002237.1	2814110	2814145	peak_2310	1000	.	1900.38	12.2609	-1	120
CM002236.1	1301810	1301824	peak_231	1000	.	268.745	5.13304	-1	118
CM002237.1	2819546	2819625	peak_2311	1000	.	1323.26	10.4932	-1	155
CM002237.1	2820025	2820175	peak_2312	1000	.	13625.9	26.811	-1	829
CM002237.1	2824418	2824568	peak_2313	1000	.	2864.76	10.0004	-1	146
CM002237.1	2830459	2830526	peak_2314	1000	.	9010.93	22.9946	-1	283
CM002237.1	2837264	2837282	peak_2316	1000	.	2674.21	11.4263	-1	345
CM002237.1	2847193	2847216	peak_2317	1000	.	954.043	10.1351	-1	88
CM002237.1	2848341	2848352	peak_2318	1000	.	2100.57	15.3748	-1	135
CM002236.1	1302690	1302721	peak_232	1000	.	9855.63	24.7089	-1	565
CM002237.1	2854667	2854764	peak_2321	1000	.	3005.12	17.6599	-1	219
CM002237.1	2855749	2855899	peak_2322	1000	.	2944.25	16.3242	-1	270
CM002237.1	2858481	2858631	peak_2323	1000	.	57631.9	56.4804	-1	2861
CM002237.1	2862934	2863084	peak_2325	1000	.	1568.13	11.5587	-1	281
CM002237.1	2870325	2870399	peak_2326	1000	.	1495.67	11.2494	-1	236
CM002237.1	2877309	2877369	peak_2328	1000	.	4941.83	19.4319	-1	425
CM002237.1	2883215	2883365	peak_2329	1000	.	45149.8	53.7428	-1	1476
CM002237.1	2888077	2888227	peak_2330	1000	.	98348.3	47.9161	-1	1117
CM002236.1	1303060	1303102	peak_233	1000	.	1072.27	8.73493	-1	136
CM002237.1	2892069	2892105	peak_2333	1000	.	2677.25	15.9133	-1	190
CM002237.1	2901647	2901797	peak_2335	1000	.	4753.91	15.6653	-1	574
CM002237.1	2921514	2921594	peak_2336	1000	.	3476.64	17.4193	-1	247
CM002237.1	2923270	2923420	peak_2337	1000	.	26652.3	28.7356	-1	1266
CM002237.1	2928035	2928172	peak_2338	1000	.	1963.8	8.87116	-1	423
CM002237.1	2929901	2929941	peak_2340	1000	.	1105.81	7.00077	-1	94
CM002236.1	1303243	1303354	peak_234	1000	.	284.467	5.13304	-1	58
CM002237.1	2940613	2940722	peak_2341	1000	.	435.264	6.22368	-1	111
CM002237.1	2941549	2941699	peak_2342	1000	.	10139.2	23.7156	-1	897
CM002237.1	2946676	2946680	peak_2343	1000	.	3463.77	13.4302	-1	499
CM002237.1	2949151	2949211	peak_2344	1000	.	963.951	9.95544	-1	116
CM002237.1	2966263	2966364	peak_2345	1000	.	837.033	7.77801	-1	158
CM002237.1	2972553	2972700	peak_2347	1000	.	579.185	5.13304	-1	132
CM002237.1	2979999	2980034	peak_2348	1000	.	286.214	5.04281	-1	90
CM002237.1	2982605	2982678	peak_2349	1000	.	15129.3	36.3485	-1	465
CM002237.1	2987866	2987930	peak_2350	1000	.	431.619	6.17804	-1	69
CM002237.1	2998903	2999017	peak_2351	1000	.	2647.64	15.872	-1	139
CM002237.1	3012326	3012332	peak_2352	1000	.	214.305	4.54921	-1	78
CM002237.1	3012626	3012702	peak_2353	1000	.	398.232	6.45206	-1	69
CM002237.1	3016856	3016920	peak_2355	1000	.	7764.95	24.4623	-1	319
CM002237.1	3026329	3026479	peak_2356	1000	.	26181.6	29.7365	-1	616
CM002237.1	3032698	3032761	peak_2358	1000	.	644.576	7.64095	-1	150
CM002237.1	3038381	3038420	peak_2359	1000	.	2136.83	14.4523	-1	126
CM002237.1	3050657	3050687	peak_2360	1000	.	760.992	9.09791	-1	99
CM002236.1	1311211	1311255	peak_236	1000	.	356.637	6.04118	-1	194
CM002237.1	3055409	3055458	peak_2361	1000	.	1981.96	11.5146	-1	108
CM002237.1	3076282	3076432	peak_2362	1000	.	4370.21	20.9606	-1	205
CM002237.1	3077394	3077417	peak_2363	1000	.	595.322	7.32094	-1	117
CM002237.1	3084996	3085123	peak_2364	1000	.	4279.98	16.7729	-1	300
CM002237.1	3091261	3091335	peak_2365	1000	.	83065.6	54.1359	-1	620
CM002237.1	3091496	3091565	peak_2366	1000	.	31443	41.8344	-1	530
CM002237.1	3095234	3095384	peak_2367	1000	.	3318.56	14.5789	-1	157
CM002237.1	3097339	3097431	peak_2368	1000	.	577.11	6.95503	-1	144
CM002237.1	3106953	3107072	peak_2369	1000	.	1862.9	13.129	-1	161
CM002237.1	3109650	3109658	peak_2370	1000	.	4830.02	21.1487	-1	158
CM002236.1	1312689	1312839	peak_237	1000	.	11651.9	19.7796	-1	1353
CM002237.1	3116044	3116048	peak_2371	1000	.	1007.48	9.14321	-1	122
CM002237.1	3122956	3123067	peak_2373	1000	.	29475.9	40.7227	-1	1356
CM002237.1	3132782	3132932	peak_2374	1000	.	4334.58	19.2377	-1	210
CM002237.1	3134195	3134345	peak_2375	1000	.	13872	26.6418	-1	946
CM002237.1	3140557	3140707	peak_2376	1000	.	422.644	5.26863	-1	166
CM002237.1	3141443	3141501	peak_2377	1000	.	451.528	6.49776	-1	146
CM002237.1	3146145	3146295	peak_2378	1000	.	6477.76	20.4304	-1	909
CM002237.1	3147279	3147374	peak_2379	1000	.	3861.56	21.9317	-1	113
CM002237.1	3154207	3154295	peak_2380	1000	.	3534.98	20.8096	-1	177
CM002237.1	3154686	3154836	peak_2381	1000	.	6162.49	21.1487	-1	512
CM002237.1	3155746	3155896	peak_2382	1000	.	9579.17	22.4108	-1	374
CM002237.1	3159000	3159086	peak_2383	1000	.	4781.01	23.8586	-1	238
CM002237.1	3159771	3159813	peak_2384	1000	.	765.622	9.57266	-1	113
CM002237.1	3178957	3179107	peak_2385	1000	.	41609.4	56.9541	-1	1635
CM002237.1	3182389	3182539	peak_2386	1000	.	34749.7	51.9295	-1	1811
CM002237.1	3188394	3188489	peak_2387	1000	.	900.395	8.82577	-1	160
CM002237.1	3192925	3193020	peak_2388	1000	.	2256.17	15.541	-1	149
CM002237.1	3195260	3195317	peak_2389	1000	.	1428.09	9.279	-1	172
CM002237.1	3197371	3197488	peak_2390	1000	.	10612.3	29.2545	-1	319
CM002237.1	3207324	3207383	peak_2391	1000	.	1354.36	12.086	-1	81
CM002237.1	3211078	3211184	peak_2392	1000	.	5990.71	26.9701	-1	247
CM002237.1	3213687	3213837	peak_2393	1000	.	12996	25.3379	-1	1084
CM002237.1	3219328	3219391	peak_2394	1000	.	8377.75	32.5707	-1	306
CM002237.1	3224458	3224487	peak_2395	1000	.	2841.99	14.9153	-1	276
CM002237.1	3233498	3233648	peak_2397	1000	.	6294.15	22.2638	-1	236
CM002237.1	3236132	3236179	peak_2398	1000	.	756.386	7.36667	-1	164
CM002237.1	3237418	3237568	peak_2399	1000	.	21583.4	38.9176	-1	977
CM002236.1	1327997	1328052	peak_240	1000	.	5159.48	17.4193	-1	1105
CM002237.1	3241154	3241223	peak_2401	1000	.	264.87	4.9527	-1	92
CM002237.1	3250404	3250481	peak_2403	1000	.	23481.7	31.1256	-1	781
CM002237.1	3257678	3257685	peak_2404	1000	.	558.206	7.59525	-1	92
CM002237.1	3262660	3262805	peak_2405	1000	.	1420.64	10.7164	-1	197
CM002237.1	3263306	3263361	peak_2406	1000	.	3672.23	17.6199	-1	262
CM002237.1	3270732	3270882	peak_2407	1000	.	47047.2	47.1297	-1	598
CM002237.1	3272931	3273081	peak_2408	1000	.	3570.94	15.0409	-1	419
CM002237.1	3273818	3273968	peak_2409	1000	.	3605.5	15.4164	-1	530
CM002236.1	155043	155058	peak_24	1000	.	4037.84	17.097	-1	210
CM002237.1	3275106	3275256	peak_2410	1000	.	19894	36.2919	-1	855
CM002236.1	1328599	1328645	peak_241	1000	.	935.644	8.55307	-1	200
CM002237.1	3276779	3276802	peak_2411	1000	.	577.127	6.30739	-1	59
CM002237.1	3296899	3296935	peak_2414	1000	.	10368.7	31.5292	-1	422
CM002237.1	3302109	3302194	peak_2415	1000	.	8301.5	24.8493	-1	736
CM002237.1	3321751	3321901	peak_2416	1000	.	2727.95	13.0427	-1	83
CM002237.1	3322358	3322418	peak_2417	1000	.	545.442	6.6349	-1	89
CM002237.1	3324207	3324278	peak_2418	1000	.	7988.25	29.3835	-1	309
CM002237.1	3325432	3325475	peak_2419	1000	.	295.264	4.5046	-1	163
CM002237.1	3331904	3332054	peak_2420	1000	.	16710.3	28.2774	-1	805
CM002236.1	1328967	1329064	peak_242	1000	.	1206.76	8.50757	-1	194
CM002237.1	3333302	3333415	peak_2421	1000	.	693.654	6.13241	-1	164
CM002237.1	3340079	3340111	peak_2422	1000	.	48218	47.5705	-1	2083
CM002237.1	3346529	3346679	peak_2423	1000	.	5727.99	21.2987	-1	483
CM002237.1	3350876	3350935	peak_2424	1000	.	4548.18	19.9334	-1	222
CM002237.1	3359221	3359248	peak_2428	1000	.	352.726	5.17821	-1	135
CM002237.1	3365471	3365550	peak_2429	1000	.	2548.7	17.1374	-1	130
CM002236.1	1329467	1329546	peak_243	1000	.	208.055	4.32667	-1	88
CM002237.1	3400269	3400338	peak_2433	1000	.	10152.3	33.5328	-1	285
CM002237.1	3404195	3404268	peak_2434	1000	.	6095.39	23.5362	-1	418
CM002237.1	3411103	3411180	peak_2435	1000	.	868.747	8.46206	-1	213
CM002237.1	3423220	3423245	peak_2437	1000	.	227.022	5.40449	-1	140
CM002237.1	3425287	3425364	peak_2439	1000	.	3625.53	13.0858	-1	445
CM002237.1	3429972	3430033	peak_2440	1000	.	526.942	7.09225	-1	124
CM002237.1	3452715	3452760	peak_2443	1000	.	2119.39	13.3872	-1	449
CM002237.1	3453907	3454024	peak_2445	1000	.	5292.6	20.3923	-1	274
CM002237.1	3461411	3461561	peak_2446	1000	.	9087.19	18.0983	-1	934
CM002237.1	3462922	3462999	peak_2447	1000	.	423.852	5.67688	-1	112
CM002237.1	3471512	3471566	peak_2448	1000	.	1495.3	10.4932	-1	105
CM002236.1	1331378	1331418	peak_245	1000	.	1028.93	6.81781	-1	288
CM002237.1	3503090	3503240	peak_2451	1000	.	15571.3	25.129	-1	172
CM002237.1	3505245	3505334	peak_2452	1000	.	1680.27	12.566	-1	173
CM002237.1	3509122	3509272	peak_2453	1000	.	23681.2	27.0133	-1	1018
CM002237.1	3512076	3512226	peak_2454	1000	.	463.116	5.40449	-1	70
CM002237.1	3512861	3513011	peak_2456	1000	.	12202.2	27.9476	-1	186
CM002237.1	3524016	3524130	peak_2457	1000	.	5028.19	22.7035	-1	184
CM002237.1	3524913	3525063	peak_2458	1000	.	3589.83	15.1246	-1	172
CM002237.1	3529613	3529763	peak_2459	1000	.	6195.35	18.8083	-1	241
CM002237.1	3531322	3531395	peak_2460	1000	.	1744.65	12.6022	-1	223
CM002237.1	3539561	3539609	peak_2461	1000	.	3459.02	20.2779	-1	177
CM002237.1	3541147	3541207	peak_2464	1000	.	472.7	6.49776	-1	70
CM002237.1	3551145	3551295	peak_2466	1000	.	4997.67	20.9229	-1	259
CM002237.1	3560960	3560997	peak_2467	1000	.	10787.1	37.3296	-1	333
CM002237.1	3565536	3565575	peak_2468	1000	.	747.883	8.32545	-1	146
CM002237.1	3567021	3567070	peak_2469	1000	.	2754.76	17.979	-1	221
CM002237.1	3568737	3568887	peak_2470	1000	.	21177.6	41.2684	-1	774
CM002236.1	1353358	1353417	peak_247	1000	.	2954.12	16.078	-1	118
CM002237.1	3587142	3587158	peak_2472	1000	.	5836.75	22.922	-1	268
CM002237.1	3589085	3589235	peak_2473	1000	.	5856.05	17.4193	-1	488
CM002237.1	3601903	3602015	peak_2477	1000	.	522.546	7.08463	-1	149
CM002237.1	3723877	3723887	peak_2479	1000	.	961.608	8.96191	-1	84
CM002237.1	3725525	3725589	peak_2480	1000	.	5468.4	22.1164	-1	481
CM002236.1	1360523	1360558	peak_248	1000	.	772.622	7.73233	-1	168
CM002237.1	3727368	3727396	peak_2481	1000	.	4151.51	17.6199	-1	539
CM002237.1	3743349	3743446	peak_2482	1000	.	2261.25	13.9433	-1	103
CM002237.1	3744469	3744470	peak_2483	1000	.	265.951	5.26863	-1	88
CM002237.1	3752753	3752814	peak_2484	1000	.	4239.83	18.1776	-1	245
CM002237.1	3763691	3763738	peak_2486	1000	.	60312.1	41.6036	-1	997
CM002237.1	3772867	3773017	peak_2487	1000	.	5184.28	19.3543	-1	177
CM002237.1	3773853	3773945	peak_2488	1000	.	385.386	5.44983	-1	169
CM002237.1	3788482	3788503	peak_2489	1000	.	1770.48	12.086	-1	142
CM002237.1	3795122	3795272	peak_2490	1000	.	34151.1	34.478	-1	1461
CM002236.1	1361478	1361628	peak_249	1000	.	8706.86	17.8197	-1	1005
CM002237.1	3805080	3805230	peak_2492	1000	.	4769.49	13.4302	-1	218
CM002237.1	3810148	3810215	peak_2493	1000	.	19637	42.1407	-1	638
CM002237.1	3810339	3810377	peak_2494	1000	.	26977.4	48.4192	-1	668
CM002237.1	3811904	3812054	peak_2495	1000	.	30334.4	55.1783	-1	563
CM002237.1	3819347	3819389	peak_2496	1000	.	269.367	5.95	-1	80
CM002237.1	3824245	3824305	peak_2497	1000	.	3232.42	15.4579	-1	298
CM002237.1	3844852	3845002	peak_2499	1000	.	39360.9	43.3992	-1	1267
CM002236.1	1363251	1363295	peak_250	1000	.	522.617	6.04118	-1	126
CM002237.1	3853137	3853287	peak_2502	1000	.	57794.4	48.7144	-1	2282
CM002237.1	3859195	3859270	peak_2503	1000	.	6437.79	25.5459	-1	197
CM002237.1	3863293	3863348	peak_2504	1000	.	1182.14	8.05191	-1	244
CM002237.1	3865317	3865467	peak_2505	1000	.	31571.1	38.7013	-1	2362
CM002237.1	3880766	3880825	peak_2508	1000	.	689.576	6.26934	-1	205
CM002237.1	3886145	3886163	peak_2509	1000	.	6407.87	24.3563	-1	247
CM002236.1	158119	158167	peak_25	1000	.	18164.2	39.4547	-1	811
CM002236.1	1368962	1369018	peak_251	1000	.	1184.44	9.32423	-1	138
CM002237.1	3941150	3941222	peak_2511	1000	.	3307.69	20.3542	-1	101
CM002237.1	3971653	3971716	peak_2513	1000	.	9244.33	27.3823	-1	236
CM002237.1	3989472	3989606	peak_2516	1000	.	13470.8	35.6653	-1	256
CM002237.1	3991183	3991191	peak_2517	1000	.	4412.42	24.5681	-1	165
CM002237.1	3999119	3999269	peak_2520	1000	.	7908.97	20.5824	-1	784
CM002236.1	1385723	1385860	peak_252	1000	.	4111.63	21.0359	-1	177
CM002237.1	4001304	4001358	peak_2521	1000	.	2980.67	14.9991	-1	274
CM002237.1	4002791	4002941	peak_2522	1000	.	6314.48	15.0409	-1	305
CM002237.1	4010436	4010586	peak_2523	1000	.	5389.38	26.1993	-1	171
CM002237.1	4010977	4011070	peak_2524	1000	.	2249.44	16.6305	-1	148
CM002237.1	4013563	4013713	peak_2526	1000	.	17784	34.8573	-1	368
CM002237.1	4019355	4019410	peak_2527	1000	.	2549.78	18.2964	-1	133
CM002237.1	4020191	4020226	peak_2528	1000	.	2548.8	13.3013	-1	188
CM002237.1	4044797	4044849	peak_2529	1000	.	2427.34	11.4705	-1	404
CM002236.1	1387635	1387785	peak_253	1000	.	17834	34.2432	-1	666
CM002237.1	4055972	4056060	peak_2531	1000	.	10769.6	24.4623	-1	639
CM002237.1	4056358	4056508	peak_2532	836	.	308.64	4.81783	-1	291
CM002237.1	4090027	4090044	peak_2534	1000	.	16969.2	27.282	-1	361
CM002237.1	4097172	4097322	peak_2535	1000	.	5840.64	13.3872	-1	154
CM002237.1	4124866	4125016	peak_2536	1000	.	214483	59.0966	-1	3814
CM002237.1	4137334	4137484	peak_2537	1000	.	8016.91	20.1251	-1	205
CM002237.1	4176875	4177025	peak_2542	1000	.	32700.3	47.0598	-1	1293
CM002237.1	4192507	4192527	peak_2544	1000	.	24113.5	33.8892	-1	550
CM002237.1	4204954	4205001	peak_2545	1000	.	3541.99	18.8474	-1	206
CM002237.1	4223528	4223568	peak_2548	1000	.	4966.38	22.5207	-1	180
CM002236.1	1390501	1390651	peak_255	1000	.	12992.6	28.9308	-1	1083
CM002237.1	4269178	4269328	peak_2552	1000	.	12426.3	31.8684	-1	468
CM002237.1	4282498	4282529	peak_2556	1000	.	11177.4	25.2683	-1	196
CM002237.1	4285901	4286051	peak_2557	1000	.	6164.74	23.7156	-1	344
CM002236.1	1392361	1392367	peak_256	1000	.	352.73	6.90929	-1	85
CM002237.1	4311052	4311202	peak_2561	1000	.	6515.83	20.6203	-1	344
CM002237.1	4322938	4323088	peak_2564	1000	.	1126.91	8.91655	-1	105
CM002237.1	4327667	4327672	peak_2565	1000	.	1017.53	9.279	-1	207
CM002237.1	4359831	4359935	peak_2567	1000	.	1467.27	10.4932	-1	189
CM002237.1	4362136	4362166	peak_2568	1000	.	4677.81	22.227	-1	214
CM002237.1	4373481	4373525	peak_2570	1000	.	505.479	6.40637	-1	115
CM002236.1	1392477	1392511	peak_257	1000	.	6785.81	18.5726	-1	359
CM002237.1	4377266	4377416	peak_2571	1000	.	11057.4	23.7514	-1	323
CM002237.1	4380608	4380690	peak_2572	1000	.	5132.75	21.0735	-1	195
CM002237.1	4401727	4401780	peak_2573	1000	.	2106.52	15.6239	-1	208
CM002237.1	4405602	4405636	peak_2574	1000	.	13418.6	39.8541	-1	1265
CM002237.1	4413105	4413135	peak_2575	1000	.	2159.98	14.4101	-1	197
CM002237.1	4422698	4422848	peak_2576	1000	.	1734.27	9.82051	-1	135
CM002237.1	4423379	4423529	peak_2577	1000	.	14631.5	25.3726	-1	1184
CM002237.1	4430504	4430545	peak_2578	1000	.	596.505	7.00077	-1	75
CM002236.1	1395859	1395864	peak_258	1000	.	352.041	6.08678	-1	197
CM002237.1	4456789	4456939	peak_2581	1000	.	11646.7	22.4841	-1	208
CM002238.1	19898	19923	peak_2584	1000	.	2079.56	14.3678	-1	139
CM002238.1	43051	43063	peak_2587	1000	.	713.185	6.31501	-1	313
CM002238.1	43549	43596	peak_2588	1000	.	3161.11	15.9957	-1	237
CM002238.1	44652	44802	peak_2589	1000	.	42443.9	34.4194	-1	4313
CM002238.1	52836	52848	peak_2591	1000	.	5850.56	21.2612	-1	203
CM002238.1	57323	57349	peak_2592	1000	.	1637.62	11.0721	-1	175
CM002238.1	78386	78536	peak_2593	1000	.	2044.96	12.6529	-1	457
CM002238.1	96163	96313	peak_2596	1000	.	7263.17	27.047	-1	424
CM002238.1	99391	99427	peak_2597	1000	.	3118.42	10.3591	-1	126
CM002238.1	107802	107923	peak_2598	1000	.	3332.4	16.4878	-1	350
CM002238.1	108343	108345	peak_2599	1000	.	3168.72	12.8697	-1	278
CM002238.1	114208	114290	peak_2600	1000	.	5745.84	22.3741	-1	255
CM002236.1	1407859	1407892	peak_260	1000	.	12650.8	32.6919	-1	571
CM002238.1	132537	132585	peak_2603	1000	.	17875.4	47.0598	-1	470
CM002238.1	150603	150753	peak_2604	1000	.	51078.1	41.7832	-1	813
CM002238.1	150990	151140	peak_2605	1000	.	37726.1	37.1627	-1	1716
CM002238.1	154111	154145	peak_2606	1000	.	3414.38	19.9334	-1	181
CM002238.1	155456	155500	peak_2608	1000	.	603.63	7.82368	-1	220
CM002238.1	169769	169775	peak_2609	1000	.	449.525	6.72635	-1	71
CM002238.1	170062	170177	peak_2610	1000	.	9211.69	30.7503	-1	297
CM002236.1	1416838	1416957	peak_261	1000	.	1318.02	11.1165	-1	131
CM002238.1	204543	204595	peak_2613	1000	.	2663.26	14.1134	-1	414
CM002238.1	207973	208123	peak_2614	1000	.	24726.4	35.0604	-1	1660
CM002238.1	209462	209475	peak_2615	1000	.	772.637	7.82368	-1	322
CM002238.1	212042	212120	peak_2616	1000	.	1664.42	12.8697	-1	136
CM002238.1	212563	212713	peak_2617	1000	.	5317.84	19.8181	-1	267
CM002238.1	238712	238862	peak_2620	1000	.	11943.6	25.5113	-1	333
CM002236.1	1418322	1418378	peak_262	1000	.	495.267	6.58918	-1	133
CM002238.1	252756	252906	peak_2621	1000	.	1196.84	10.9374	-1	131
CM002238.1	255204	255255	peak_2622	1000	.	20703.7	44.0917	-1	455
CM002238.1	256565	256613	peak_2623	1000	.	22289.2	34.6825	-1	254
CM002238.1	276822	276854	peak_2625	1000	.	20227.5	39.4547	-1	515
CM002238.1	291940	291991	peak_2626	1000	.	3514.59	20.6961	-1	154
CM002238.1	338151	338188	peak_2630	1000	.	392.1	5.35918	-1	116
CM002238.1	408812	408962	peak_2632	1000	.	68227.4	45.4995	-1	2833
CM002238.1	421050	421140	peak_2633	1000	.	46019.4	45.3555	-1	1069
CM002238.1	464349	464415	peak_2635	1000	.	6893.98	26.7095	-1	274
CM002238.1	470377	470407	peak_2637	1000	.	513.075	7.04651	-1	110
CM002238.1	486522	486585	peak_2638	1000	.	309.41	4.77296	-1	95
CM002238.1	494379	494380	peak_2643	1000	.	739.058	8.59856	-1	104
CM002238.1	495512	495662	peak_2644	1000	.	9907.87	20.7718	-1	173
CM002238.1	496829	496979	peak_2645	1000	.	9787.31	20.2779	-1	1332
CM002238.1	498131	498157	peak_2646	1000	.	2299.31	13.8154	-1	194
CM002238.1	498262	498281	peak_2647	1000	.	18534.4	26.8785	-1	475
CM002238.1	503142	503167	peak_2648	1000	.	296.485	5.04281	-1	107
CM002238.1	505242	505273	peak_2649	1000	.	5136.02	14.1559	-1	777
CM002238.1	505573	505723	peak_2650	1000	.	873.203	10.7609	-1	85
CM002238.1	513489	513501	peak_2653	1000	.	458.722	5.95	-1	93
CM002238.1	517177	517327	peak_2654	1000	.	2254.26	13.7727	-1	98
CM002238.1	519349	519385	peak_2655	1000	.	18527.3	35.7798	-1	361
CM002238.1	523655	523704	peak_2656	1000	.	1674.46	13.8154	-1	134
CM002238.1	529127	529162	peak_2658	1000	.	877.076	8.55307	-1	88
CM002238.1	541838	541894	peak_2659	1000	.	1244.76	10.9833	-1	178
CM002236.1	1427356	1427380	peak_266	1000	.	442.719	6.22368	-1	100
CM002238.1	551506	551527	peak_2661	1000	.	2560.78	10.9389	-1	349
CM002238.1	568386	568444	peak_2663	1000	.	3145.54	18.0983	-1	122
CM002238.1	593663	593813	peak_2666	1000	.	514.305	5.99558	-1	89
CM002238.1	607886	607981	peak_2667	1000	.	10053.3	29.944	-1	508
CM002238.1	608296	608363	peak_2668	1000	.	1550.26	14.4523	-1	89
CM002238.1	612747	612773	peak_2669	1000	.	5681.86	20.8474	-1	264
CM002238.1	615527	615614	peak_2670	1000	.	3264.85	18.0585	-1	227
CM002236.1	1431180	1431330	peak_267	1000	.	1296.15	8.55307	-1	93
CM002238.1	622252	622402	peak_2671	1000	.	8283.93	24.9894	-1	365
CM002238.1	624396	624546	peak_2673	1000	.	5957.61	26.54	-1	292
CM002238.1	627781	627795	peak_2674	1000	.	4123.52	20.2398	-1	163
CM002238.1	634432	634582	peak_2676	1000	.	11612.6	30.5932	-1	514
CM002238.1	636688	636716	peak_2677	1000	.	6688.06	23.0309	-1	141
CM002238.1	644013	644163	peak_2678	1000	.	27663	45.9293	-1	1020
CM002238.1	647735	647762	peak_2679	1000	.	21192.5	30.5302	-1	1258
CM002236.1	1435443	1435506	peak_268	1000	.	274.11	5.35918	-1	85
CM002238.1	649037	649187	peak_2681	1000	.	3287.53	15.2915	-1	294
CM002238.1	659387	659537	peak_2682	1000	.	47620.8	42.5465	-1	1763
CM002238.1	661367	661517	peak_2684	1000	.	4496.72	22.74	-1	311
CM002238.1	664503	664586	peak_2685	1000	.	26006.7	32.7524	-1	1440
CM002238.1	667250	667295	peak_2686	1000	.	2434.79	10.5379	-1	263
CM002238.1	672190	672286	peak_2687	1000	.	1828.47	12.5225	-1	174
CM002238.1	673225	673375	peak_2688	1000	.	5583.5	30.0554	-1	181
CM002238.1	673875	673977	peak_2689	1000	.	3658.85	19.548	-1	228
CM002238.1	678712	678862	peak_2690	1000	.	12182.8	26.6757	-1	1115
CM002236.1	1439461	1439514	peak_269	1000	.	25560.1	46.2378	-1	283
CM002238.1	971787	971839	peak_2692	1000	.	62597.4	56.282	-1	546
CM002238.1	993253	993295	peak_2693	1000	.	4768.47	19.7796	-1	124
CM002238.1	994331	994356	peak_2694	1000	.	548.129	8.32545	-1	88
CM002238.1	1016214	1016364	peak_2698	1000	.	16098.7	21.6645	-1	294
CM002238.1	1023065	1023215	peak_2700	1000	.	8818.39	31.8991	-1	556
CM002236.1	1450029	1450124	peak_270	1000	.	7089.57	21.9317	-1	611
CM002238.1	1024129	1024270	peak_2701	1000	.	5574.76	26.1651	-1	364
CM002238.1	1025346	1025496	peak_2703	1000	.	26812.1	35.2339	-1	593
CM002238.1	1037183	1037259	peak_2704	1000	.	1073.82	9.05259	-1	199
CM002238.1	1066927	1066947	peak_2705	1000	.	9606.92	26.7095	-1	445
CM002238.1	1071054	1071163	peak_2706	1000	.	536.6	7.50383	-1	87
CM002238.1	1076394	1076544	peak_2707	1000	.	12573.8	32.8128	-1	569
CM002238.1	1079947	1080097	peak_2708	1000	.	18033.9	39.7213	-1	551
CM002238.1	1081775	1081804	peak_2709	1000	.	434.202	5.44983	-1	133
CM002238.1	1084032	1084151	peak_2710	1000	.	412.911	5.95	-1	86
CM002236.1	1454440	1454536	peak_271	1000	.	3357.19	14.0284	-1	138
CM002238.1	1085251	1085291	peak_2711	1000	.	7059.11	21.4109	-1	656
CM002238.1	1087946	1087968	peak_2712	1000	.	4160.39	16.9352	-1	167
CM002238.1	1089516	1089666	peak_2713	1000	.	18481.9	30.0548	-1	378
CM002238.1	1090220	1090370	peak_2714	1000	.	27330.7	40.2506	-1	1607
CM002238.1	1099581	1099656	peak_2716	1000	.	1355.35	10.2247	-1	112
CM002238.1	1106536	1106668	peak_2717	1000	.	53218	48.442	-1	1870
CM002238.1	1108778	1108862	peak_2718	1000	.	5082.74	23.2842	-1	216
CM002238.1	1113563	1113615	peak_2720	1000	.	646.869	6.36068	-1	91
CM002238.1	1113871	1114021	peak_2721	1000	.	9173.71	34.7117	-1	385
CM002238.1	1124190	1124340	peak_2722	1000	.	58960.3	46.3087	-1	787
CM002238.1	1127201	1127224	peak_2723	1000	.	3286.92	18.3754	-1	181
CM002238.1	1133024	1133026	peak_2724	1000	.	7987.05	25.7875	-1	344
CM002238.1	1142674	1142809	peak_2725	1000	.	1749.97	12.1735	-1	133
CM002238.1	1143663	1143813	peak_2726	1000	.	5782.91	25.6841	-1	363
CM002238.1	1157863	1157909	peak_2727	1000	.	3046.36	18.4544	-1	184
CM002238.1	1165366	1165439	peak_2728	1000	.	5976.38	17.4595	-1	589
CM002238.1	1165778	1165928	peak_2729	1000	.	2897.09	16.6916	-1	471
CM002238.1	1167673	1167706	peak_2730	1000	.	1127.52	10.9389	-1	88
CM002236.1	1467457	1467489	peak_273	1000	.	1015.55	9.73045	-1	94
CM002238.1	1168172	1168194	peak_2731	1000	.	3223.78	18.7691	-1	143
CM002238.1	1175941	1176091	peak_2732	1000	.	13397.4	22.7764	-1	1754
CM002238.1	1193138	1193288	peak_2735	1000	.	12377.9	22.3373	-1	511
CM002238.1	1193926	1194003	peak_2736	1000	.	1506.27	11.8668	-1	98
CM002238.1	1194151	1194276	peak_2737	1000	.	1358.01	11.1608	-1	127
CM002238.1	1195808	1195958	peak_2739	1000	.	4040.29	20.3923	-1	181
CM002236.1	1470198	1470243	peak_274	1000	.	585.999	7.41239	-1	119
CM002238.1	1200541	1200691	peak_2741	1000	.	14714.5	20.2016	-1	1277
CM002238.1	1208810	1208910	peak_2742	1000	.	7888.88	22.4108	-1	237
CM002238.1	1209941	1210091	peak_2743	1000	.	4195.4	18.9648	-1	269
CM002238.1	1217426	1217504	peak_2744	1000	.	2934.59	18.2172	-1	194
CM002238.1	1225678	1225828	peak_2746	1000	.	13130.3	31.0944	-1	392
CM002238.1	1227897	1228047	peak_2747	1000	.	9720.19	22.0795	-1	779
CM002238.1	1233789	1233821	peak_2748	1000	.	1871.66	9.86551	-1	184
CM002238.1	1236017	1236060	peak_2749	1000	.	279.192	5.40449	-1	79
CM002238.1	1242950	1243100	peak_2751	1000	.	20028.2	41.0612	-1	863
CM002238.1	1250181	1250220	peak_2753	1000	.	967.069	7.86934	-1	192
CM002238.1	1274417	1274567	peak_2754	1000	.	3598.21	15.1246	-1	223
CM002238.1	1282158	1282165	peak_2755	1000	.	3888.86	17.1778	-1	599
CM002238.1	1285718	1285743	peak_2756	1000	.	939.228	9.32423	-1	121
CM002238.1	1297833	1297983	peak_2757	1000	.	53130.2	38.9985	-1	1818
CM002238.1	1304061	1304078	peak_2758	1000	.	3553.34	20.9229	-1	157
CM002238.1	1317954	1318081	peak_2760	1000	.	7650.64	26.6757	-1	275
CM002236.1	1484936	1484938	peak_276	1000	.	816.818	8.96191	-1	107
CM002238.1	1331115	1331265	peak_2762	1000	.	1955.06	14.6211	-1	264
CM002238.1	1333528	1333676	peak_2763	1000	.	14940.4	26.811	-1	937
CM002238.1	1346215	1346256	peak_2765	1000	.	608.176	5.58599	-1	74
CM002238.1	1362680	1362830	peak_2766	1000	.	417.095	6.22368	-1	120
CM002238.1	1363884	1364034	peak_2767	1000	.	3788.57	15.6653	-1	363
CM002238.1	1367168	1367174	peak_2769	1000	.	3381.77	11.6469	-1	833
CM002238.1	1368184	1368334	peak_2770	1000	.	5148.16	19.9718	-1	283
CM002236.1	1493786	1493861	peak_277	1000	.	6447.19	29.5763	-1	313
CM002238.1	1371027	1371028	peak_2771	1000	.	2400.21	14.7473	-1	131
CM002238.1	1371154	1371177	peak_2772	1000	.	4852.35	23.0671	-1	216
CM002238.1	1371811	1371857	peak_2773	1000	.	300.082	6.49776	-1	34
CM002238.1	1375130	1375141	peak_2774	1000	.	12083.9	22.0795	-1	183
CM002238.1	1390494	1390554	peak_2775	1000	.	5005.1	21.3735	-1	255
CM002238.1	1398967	1398968	peak_2777	1000	.	740.414	7.50383	-1	93
CM002238.1	1407231	1407381	peak_2778	1000	.	22152.3	46.7324	-1	452
CM002238.1	1410843	1410993	peak_2779	1000	.	7073.65	27.0133	-1	344
CM002238.1	1418567	1418625	peak_2780	1000	.	5602.85	22.5207	-1	294
CM002238.1	1422017	1422167	peak_2781	1000	.	12792.8	36.6588	-1	306
CM002238.1	1425014	1425164	peak_2782	1000	.	17704.2	30.2141	-1	367
CM002238.1	1434371	1434470	peak_2783	1000	.	1557.64	11.3379	-1	146
CM002238.1	1441693	1441765	peak_2784	1000	.	5233.47	17.8197	-1	204
CM002238.1	1448823	1448892	peak_2785	1000	.	2513.7	14.1983	-1	169
CM002238.1	1451712	1451759	peak_2786	1000	.	799.921	7.915	-1	71
CM002238.1	1466123	1466273	peak_2787	1000	.	32743	33.5328	-1	1491
CM002238.1	1467538	1467624	peak_2789	1000	.	1330.92	10.5379	-1	68
CM002238.1	1472494	1472537	peak_2790	1000	.	2531.41	15.6239	-1	176
CM002236.1	1516890	1517040	peak_279	1000	.	22216.3	31.0632	-1	1336
CM002238.1	1478355	1478505	peak_2791	1000	.	15488.6	32.5403	-1	1054
CM002238.1	1486608	1486655	peak_2792	1000	.	1289.52	11.0721	-1	214
CM002238.1	1492859	1492945	peak_2793	1000	.	373.826	5.63142	-1	111
CM002238.1	1497234	1497384	peak_2794	1000	.	12666.7	29.3835	-1	975
CM002238.1	1504856	1504910	peak_2795	1000	.	266.481	5.54058	-1	76
CM002238.1	1526098	1526151	peak_2797	1000	.	7807.81	30.404	-1	211
CM002238.1	1533574	1533611	peak_2798	1000	.	1183.55	9.95544	-1	104
CM002238.1	1534069	1534136	peak_2799	1000	.	660.092	8.23431	-1	93
CM002238.1	1550357	1550425	peak_2800	1000	.	1955.74	14.2407	-1	187
CM002238.1	1562777	1562882	peak_2801	1000	.	3964.46	21.5602	-1	262
CM002238.1	1565751	1565819	peak_2802	1000	.	5499.81	19.082	-1	192
CM002238.1	1570882	1570977	peak_2803	1000	.	23231.7	28.5397	-1	1138
CM002238.1	1581616	1581650	peak_2804	1000	.	500.498	5.63142	-1	206
CM002238.1	1581992	1582135	peak_2805	1000	.	2321.2	11.5587	-1	230
CM002238.1	1586060	1586105	peak_2806	1000	.	708.074	7.77801	-1	132
CM002238.1	1590050	1590164	peak_2807	1000	.	2456.42	14.1983	-1	129
CM002238.1	1591206	1591356	peak_2809	1000	.	3035.18	13.5589	-1	511
CM002238.1	1592984	1593134	peak_2810	1000	.	11970.6	33.174	-1	412
CM002236.1	1538812	1538910	peak_281	1000	.	11738.8	34.2726	-1	469
CM002238.1	1605102	1605252	peak_2812	1000	.	20173.2	37.1069	-1	785
CM002238.1	1609804	1609822	peak_2813	1000	.	1072.93	7.86934	-1	350
CM002238.1	1617487	1617637	peak_2814	1000	.	12402.2	31.2501	-1	295
CM002238.1	1618253	1618308	peak_2815	1000	.	206.903	5.04281	-1	83
CM002238.1	1620969	1621052	peak_2816	1000	.	9537.2	31.8684	-1	223
CM002238.1	1621939	1622089	peak_2817	1000	.	1634.31	12.086	-1	174
CM002238.1	1623345	1623349	peak_2818	1000	.	920.478	7.96064	-1	175
CM002238.1	1628356	1628419	peak_2819	1000	.	1968.95	12.086	-1	124
CM002238.1	1647911	1647948	peak_2820	1000	.	23601	36.0933	-1	865
CM002236.1	1541176	1541326	peak_282	1000	.	25172.9	40.1979	-1	1122
CM002238.1	1649401	1649533	peak_2821	1000	.	1632.7	9.91048	-1	74
CM002238.1	1655698	1655731	peak_2822	1000	.	1917.19	11.6028	-1	250
CM002238.1	1658867	1659017	peak_2824	1000	.	66172.6	40.6182	-1	3917
CM002238.1	1673438	1673492	peak_2825	1000	.	4845.88	20.5064	-1	204
CM002238.1	1686256	1686278	peak_2826	1000	.	11209.1	29.1253	-1	351
CM002238.1	1687177	1687327	peak_2827	787	.	255.134	4.54921	-1	236
CM002238.1	1691931	1692081	peak_2830	1000	.	11476.7	21.4576	-1	209
CM002236.1	1555871	1555989	peak_283	1000	.	1022.18	9.14321	-1	176
CM002238.1	1701881	1702031	peak_2831	1000	.	3107.1	13.5589	-1	170
CM002238.1	1750788	1750907	peak_2832	1000	.	17556.2	46.9665	-1	832
CM002238.1	1759731	1759734	peak_2834	1000	.	324.781	5.49519	-1	156
CM002238.1	1761561	1761662	peak_2835	1000	.	22772.1	37.1905	-1	674
CM002238.1	1768276	1768426	peak_2836	1000	.	7180.13	20.1251	-1	323
CM002238.1	1773119	1773269	peak_2837	1000	.	10914.6	24.427	-1	845
CM002238.1	1778724	1778753	peak_2838	1000	.	3859.17	18.2964	-1	270
CM002238.1	1780754	1780904	peak_2839	1000	.	13032.7	24.9194	-1	395
CM002238.1	1781538	1781654	peak_2840	1000	.	39905.5	32.0831	-1	1604
CM002236.1	1556808	1556898	peak_284	1000	.	1752.03	13.1721	-1	153
CM002238.1	1786226	1786240	peak_2842	1000	.	11073.6	36.6025	-1	301
CM002238.1	1790544	1790548	peak_2844	1000	.	362.322	6.45206	-1	76
CM002238.1	1798618	1798768	peak_2845	1000	.	2585.17	12.6963	-1	204
CM002238.1	1799910	1800060	peak_2847	474	.	276.578	3.75502	-1	376
CM002238.1	1803415	1803451	peak_2849	1000	.	607.888	7.45811	-1	119
CM002238.1	1804821	1804971	peak_2850	1000	.	14559.7	28.1457	-1	280
CM002236.1	1559453	1559546	peak_285	1000	.	3423.68	16.4469	-1	239
CM002238.1	1813051	1813201	peak_2851	1000	.	4559.9	23.0309	-1	225
CM002238.1	1822920	1822926	peak_2855	1000	.	1002.46	8.73493	-1	209
CM002238.1	1837706	1837734	peak_2856	1000	.	804.233	8.91655	-1	138
CM002238.1	1838203	1838249	peak_2857	1000	.	741.856	7.32094	-1	84
CM002238.1	1862201	1862277	peak_2862	1000	.	15536.1	24.8493	-1	158
CM002238.1	1869512	1869662	peak_2863	1000	.	1834.68	12.8264	-1	221
CM002238.1	1875851	1876001	peak_2865	1000	.	4854.4	18.1776	-1	261
CM002238.1	1876907	1876981	peak_2866	1000	.	587.235	7.09225	-1	53
CM002238.1	1881710	1881860	peak_2867	1000	.	676.135	7.00077	-1	161
CM002238.1	1882760	1882910	peak_2868	1000	.	18831.6	42.4707	-1	566
CM002238.1	1887785	1887935	peak_2869	1000	.	7013.18	20.734	-1	149
CM002238.1	1894801	1894951	peak_2870	1000	.	51277.4	37.3296	-1	592
CM002236.1	1568229	1568289	peak_287	1000	.	1241.75	11.3379	-1	80
CM002238.1	1899844	1899994	peak_2872	1000	.	18979.5	24.4976	-1	1965
CM002238.1	1907403	1907499	peak_2873	1000	.	40313	61.5847	-1	484
CM002238.1	1913020	1913170	peak_2876	1000	.	12514.2	29.4478	-1	373
CM002238.1	1918248	1918299	peak_2877	1000	.	6468.72	30.5932	-1	176
CM002238.1	1924366	1924451	peak_2878	1000	.	1034.99	8.82577	-1	147
CM002238.1	1927807	1927892	peak_2879	1000	.	1588.81	11.9107	-1	167
CM002238.1	1929251	1929317	peak_2880	1000	.	1016.25	9.18849	-1	91
CM002236.1	1569710	1569860	peak_288	1000	.	4414.83	16.4469	-1	806
CM002238.1	1937190	1937250	peak_2881	1000	.	1581.79	11.3379	-1	84
CM002238.1	1943518	1943519	peak_2882	1000	.	7768.45	14.4523	-1	354
CM002238.1	1957271	1957368	peak_2883	1000	.	11326.5	31.8991	-1	298
CM002238.1	1960382	1960532	peak_2884	1000	.	9137.97	30.7189	-1	231
CM002238.1	1960979	1960980	peak_2885	1000	.	262.306	5.26863	-1	140
CM002238.1	1970993	1970994	peak_2886	1000	.	3002.49	12.1735	-1	759
CM002238.1	1972002	1972152	peak_2887	1000	.	10924.1	25.1987	-1	705
CM002238.1	1974514	1974664	peak_2888	1000	.	131132	64.7906	-1	6575
CM002238.1	1981215	1981356	peak_2889	1000	.	2287.31	13.2152	-1	93
CM002238.1	1998140	1998290	peak_2891	1000	.	3916.27	15.9957	-1	447
CM002238.1	1999107	1999139	peak_2892	1000	.	229.594	4.9527	-1	85
CM002238.1	2003729	2003733	peak_2893	1000	.	271.088	4.23803	-1	59
CM002238.1	2005281	2005431	peak_2894	1000	.	4458.2	20.0101	-1	331
CM002238.1	2010519	2010668	peak_2895	1000	.	1848.7	12.2609	-1	229
CM002238.1	2010771	2010882	peak_2896	1000	.	1117.17	10.0004	-1	87
CM002238.1	2014341	2014491	peak_2897	1000	.	4277.85	16.1191	-1	198
CM002238.1	2021000	2021033	peak_2898	1000	.	3858.59	15.9545	-1	187
CM002238.1	2022149	2022161	peak_2899	1000	.	2065.5	12.7831	-1	140
CM002238.1	2025099	2025189	peak_2900	1000	.	13414.5	33.0839	-1	701
CM002236.1	1576337	1576487	peak_290	1000	.	963.016	9.09791	-1	356
CM002238.1	2030933	2030973	peak_2901	1000	.	269.844	5.26863	-1	68
CM002238.1	2038894	2038989	peak_2903	1000	.	17810.9	23.1396	-1	267
CM002238.1	2049082	2049232	peak_2904	1000	.	8039.64	18.2172	-1	271
CM002238.1	2049597	2049633	peak_2905	1000	.	1031.23	11.3379	-1	138
CM002238.1	2052883	2053033	peak_2906	1000	.	3092.08	11.4705	-1	98
CM002238.1	2058892	2059042	peak_2907	1000	.	9578.24	29.7045	-1	589
CM002238.1	2059523	2059536	peak_2908	1000	.	1662.01	10.7164	-1	120
CM002238.1	2062267	2062317	peak_2909	1000	.	1097.7	9.95544	-1	153
CM002236.1	166946	167096	peak_29	1000	.	4323.77	10.9833	-1	99
CM002238.1	2068817	2068912	peak_2910	1000	.	21406	38.2661	-1	281
CM002236.1	1577239	1577281	peak_291	1000	.	5429.2	28.0468	-1	232
CM002238.1	2070805	2070955	peak_2911	1000	.	11406.2	18.3754	-1	644
CM002238.1	2072577	2072604	peak_2913	1000	.	655.218	6.68062	-1	222
CM002238.1	2073694	2073844	peak_2914	1000	.	8564.82	20.4304	-1	311
CM002238.1	2074569	2074719	peak_2915	1000	.	10259.7	25.4073	-1	343
CM002238.1	2084748	2084898	peak_2916	1000	.	5613.93	18.8474	-1	488
CM002238.1	2093483	2093556	peak_2918	1000	.	902.205	9.279	-1	107
CM002238.1	2098622	2098653	peak_2919	1000	.	1142.81	8.59856	-1	66
CM002238.1	2099197	2099234	peak_2920	1000	.	264.086	5.58599	-1	86
CM002238.1	2099769	2099887	peak_2921	1000	.	4420.57	21.4109	-1	132
CM002238.1	2103304	2103432	peak_2922	1000	.	5485.05	20.2779	-1	218
CM002238.1	2124255	2124284	peak_2924	1000	.	5506.8	14.5789	-1	592
CM002238.1	2125597	2125724	peak_2925	1000	.	2009.98	16.6101	-1	187
CM002238.1	2126663	2126764	peak_2926	1000	.	10162.6	27.4491	-1	630
CM002238.1	2131540	2131606	peak_2927	1000	.	4473.65	21.7834	-1	170
CM002238.1	2138408	2138558	peak_2928	1000	.	26676.3	33.4731	-1	2166
CM002238.1	2145968	2146118	peak_2929	1000	.	14577.9	34.7117	-1	776
CM002238.1	2157963	2158113	peak_2930	1000	.	15623.6	29.48	-1	178
CM002238.1	2158936	2158958	peak_2931	1000	.	1918.94	10.5825	-1	214
CM002238.1	2161054	2161204	peak_2933	1000	.	3192.6	13.8154	-1	229
CM002238.1	2171497	2171647	peak_2935	1000	.	5165.11	22.0795	-1	534
CM002238.1	2176710	2176853	peak_2936	1000	.	13544.3	29.4156	-1	717
CM002238.1	2182283	2182292	peak_2938	1000	.	5140.53	23.2481	-1	210
CM002238.1	2239657	2239807	peak_2939	1000	.	47719.7	43.3992	-1	2604
CM002238.1	2244127	2244238	peak_2940	1000	.	6287.95	21.1111	-1	316
CM002236.1	1583613	1583763	peak_294	1000	.	12665.6	35.3205	-1	758
CM002238.1	2254078	2254228	peak_2941	1000	.	3761.97	18.6513	-1	440
CM002238.1	2255309	2255380	peak_2942	1000	.	372.613	4.9527	-1	212
CM002238.1	2256309	2256459	peak_2943	1000	.	11382	24.3209	-1	998
CM002238.1	2261332	2261365	peak_2945	1000	.	2931.15	18.4149	-1	237
CM002238.1	2271886	2272029	peak_2946	1000	.	776.475	7.54954	-1	142
CM002238.1	2273758	2273908	peak_2947	1000	.	17178.5	30.2458	-1	521
CM002238.1	2276100	2276153	peak_2948	1000	.	4553.57	16.4469	-1	243
CM002238.1	2284248	2284328	peak_2949	1000	.	3954.74	21.7463	-1	222
CM002238.1	2287921	2287922	peak_2950	1000	.	457.19	7.00077	-1	253
CM002236.1	1585932	1585950	peak_295	1000	.	9643.08	22.9583	-1	1115
CM002238.1	2301384	2301430	peak_2952	1000	.	5337.5	19.895	-1	571
CM002238.1	2305816	2305966	peak_2954	1000	.	10883.1	20.2016	-1	1022
CM002238.1	2322583	2322626	peak_2957	1000	.	1993.76	9.45981	-1	383
CM002238.1	2328605	2328660	peak_2959	1000	.	485.785	6.45206	-1	96
CM002238.1	2333678	2333790	peak_2960	1000	.	3255.46	19.6639	-1	166
CM002236.1	1591037	1591187	peak_296	1000	.	5051.55	18.8083	-1	414
CM002238.1	2338374	2338477	peak_2961	1000	.	4334.16	20.734	-1	107
CM002238.1	2340641	2340760	peak_2962	1000	.	2486.51	12.2609	-1	233
CM002238.1	2340889	2340937	peak_2963	1000	.	949.805	10.4485	-1	95
CM002238.1	2355081	2355231	peak_2965	1000	.	8188.4	27.5159	-1	254
CM002238.1	2355770	2355920	peak_2966	1000	.	3099.18	16.8947	-1	439
CM002238.1	2360095	2360115	peak_2967	1000	.	2603.98	14.7053	-1	269
CM002238.1	2361466	2361526	peak_2968	1000	.	434.867	7.00077	-1	85
CM002238.1	2367089	2367239	peak_2969	1000	.	5100.04	26.2335	-1	178
CM002238.1	2379291	2379431	peak_2970	1000	.	40181.8	57.6769	-1	762
CM002236.1	1607868	1607901	peak_297	1000	.	328.714	5.35918	-1	59
CM002238.1	2387251	2387317	peak_2971	1000	.	28218.5	43.0997	-1	839
CM002238.1	2389966	2390116	peak_2972	1000	.	8769.96	25.5805	-1	944
CM002238.1	2396830	2396847	peak_2973	1000	.	525.641	6.77208	-1	160
CM002238.1	2402577	2402601	peak_2974	1000	.	2540.61	15.2081	-1	150
CM002238.1	2403599	2403749	peak_2975	1000	.	24932.2	40.2243	-1	982
CM002238.1	2405415	2405565	peak_2977	1000	.	1642.1	10.2695	-1	214
CM002238.1	2407483	2407633	peak_2980	1000	.	1887.81	7.77801	-1	347
CM002236.1	1618066	1618174	peak_298	1000	.	5453.09	23.4284	-1	230
CM002238.1	2408530	2408680	peak_2981	1000	.	1922.42	11.1165	-1	366
CM002238.1	2409876	2409902	peak_2982	1000	.	815.895	8.46206	-1	181
CM002238.1	2457297	2457421	peak_2984	1000	.	804.995	8.18873	-1	82
CM002238.1	2471818	2471875	peak_2986	1000	.	303.042	5.85889	-1	68
CM002238.1	2478762	2478912	peak_2988	1000	.	90179.9	42.2171	-1	5571
CM002238.1	2494935	2494945	peak_2990	1000	.	2114.88	12.1735	-1	169
CM002236.1	1631927	1632053	peak_299	1000	.	2832.85	18.8474	-1	258
CM002238.1	2503051	2503201	peak_2991	1000	.	39563.5	44.4547	-1	1033
CM002238.1	2503589	2503631	peak_2992	1000	.	551.193	7.64095	-1	83
CM002238.1	2512822	2512972	peak_2993	1000	.	5520.57	20.5824	-1	239
CM002238.1	2515291	2515358	peak_2994	1000	.	1786.43	12.4354	-1	141
CM002238.1	2519900	2519916	peak_2995	1000	.	8666.37	25.9938	-1	502
CM002238.1	2520467	2520617	peak_2996	1000	.	2138.53	12.7397	-1	120
CM002238.1	2523088	2523111	peak_2998	1000	.	1742.7	10.9389	-1	196
CM002238.1	2524243	2524380	peak_3000	1000	.	488.961	6.22368	-1	84
CM002236.1	1634556	1634573	peak_300	1000	.	11319	23.9657	-1	379
CM002238.1	2524724	2524874	peak_3001	1000	.	1623.59	7.36667	-1	577
CM002238.1	2527176	2527223	peak_3002	1000	.	1994.54	12.913	-1	166
CM002238.1	2535543	2535603	peak_3003	1000	.	1110.92	9.5501	-1	177
CM002238.1	2541300	2541318	peak_3004	1000	.	1049.07	9.68539	-1	133
CM002238.1	2546627	2546777	peak_3005	1000	.	4611.4	16.6916	-1	277
CM002238.1	2548931	2549081	peak_3006	1000	.	26237.3	37.5514	-1	1122
CM002236.1	167827	167910	peak_30	1000	.	6132.33	18.4544	-1	261
CM002238.1	2567910	2567945	peak_3010	1000	.	4192.13	19.3931	-1	294
CM002236.1	1639616	1639654	peak_301	1000	.	6079.34	25.1639	-1	226
CM002238.1	2569829	2569928	peak_3011	1000	.	2975.24	14.3678	-1	155
CM002238.1	2571011	2571161	peak_3012	1000	.	1135.77	7.64095	-1	106
CM002238.1	2573417	2573567	peak_3013	1000	.	8291.12	27.7156	-1	199
CM002238.1	2574618	2574768	peak_3014	1000	.	3174.21	19.4319	-1	186
CM002238.1	2581372	2581522	peak_3015	1000	.	37286.8	43.944	-1	889
CM002238.1	2594541	2594598	peak_3016	1000	.	1032.08	10.0004	-1	138
CM002238.1	2599603	2599734	peak_3017	1000	.	1097.47	9.32423	-1	154
CM002238.1	2607751	2607853	peak_3018	1000	.	5509.59	24.8493	-1	240
CM002236.1	1655142	1655189	peak_302	1000	.	55159.5	42.1407	-1	1823
CM002238.1	2611404	2611554	peak_3021	1000	.	6814.39	18.4938	-1	482
CM002238.1	2614503	2614532	peak_3022	1000	.	15434.4	34.1255	-1	424
CM002238.1	2614999	2615149	peak_3023	1000	.	1375.42	7.00077	-1	325
CM002238.1	2619823	2619873	peak_3024	1000	.	2645.71	12.2609	-1	347
CM002238.1	2627416	2627554	peak_3025	1000	.	8370.92	26.6418	-1	354
CM002238.1	2630402	2630552	peak_3026	1000	.	4113.35	19.7025	-1	186
CM002238.1	2638706	2638824	peak_3028	1000	.	3506.17	18.1776	-1	237
CM002238.1	2643951	2643967	peak_3029	1000	.	1472.06	10.6718	-1	144
CM002236.1	1663035	1663086	peak_303	1000	.	4090.03	16.8135	-1	283
CM002238.1	2652452	2652561	peak_3031	1000	.	3634.21	19.3155	-1	177
CM002238.1	2656298	2656322	peak_3032	1000	.	8559.83	28.2116	-1	287
CM002238.1	2665999	2666033	peak_3033	1000	.	5032.93	24.0013	-1	169
CM002238.1	2666829	2666835	peak_3034	1000	.	1522.08	10.5379	-1	173
CM002238.1	2672263	2672288	peak_3035	1000	.	231.647	4.63858	-1	70
CM002238.1	2685726	2685876	peak_3036	1000	.	22703.8	36.5179	-1	940
CM002238.1	2694896	2695046	peak_3037	1000	.	25860.6	36.405	-1	629
CM002238.1	2696099	2696249	peak_3038	1000	.	2249.64	13.6445	-1	548
CM002236.1	1667917	1668024	peak_304	1000	.	8071.58	20.0101	-1	190
CM002238.1	2699810	2699837	peak_3042	1000	.	8042.11	19.7025	-1	1379
CM002238.1	2699956	2699960	peak_3043	1000	.	26716.3	51.6719	-1	981
CM002238.1	2708278	2708428	peak_3044	1000	.	6189.15	22.4474	-1	178
CM002238.1	2714495	2714645	peak_3045	1000	.	5757.89	18.1776	-1	288
CM002238.1	2716787	2716937	peak_3047	1000	.	7662.78	30.0871	-1	203
CM002238.1	2721320	2721329	peak_3048	1000	.	1519.16	9.64032	-1	134
CM002238.1	2730372	2730480	peak_3049	1000	.	1841.61	12.6095	-1	205
CM002238.1	2734541	2734623	peak_3051	946	.	243.128	4.06146	-1	203
CM002238.1	2737385	2737460	peak_3052	1000	.	1636.89	14.0284	-1	176
CM002238.1	2752574	2752649	peak_3055	1000	.	531.384	7.2752	-1	71
CM002238.1	2758579	2758729	peak_3056	1000	.	4048.93	12.913	-1	327
CM002238.1	2767289	2767339	peak_3060	1000	.	3055.52	15.6239	-1	227
CM002236.1	1675258	1675260	peak_306	1000	.	1093.12	9.86551	-1	227
CM002238.1	2769167	2769197	peak_3063	1000	.	2720.61	13.4302	-1	433
CM002238.1	2770255	2770405	peak_3064	1000	.	5303.06	17.2987	-1	280
CM002238.1	2770732	2770774	peak_3065	1000	.	407.584	6.22368	-1	86
CM002238.1	2775608	2775758	peak_3066	1000	.	7718.6	25.9595	-1	384
CM002238.1	2776602	2776752	peak_3067	1000	.	23563	26.2335	-1	632
CM002238.1	2779296	2779395	peak_3068	1000	.	2460.82	12.7397	-1	463
CM002238.1	2780256	2780406	peak_3069	1000	.	7532.01	26.9123	-1	531
CM002236.1	1679291	1679382	peak_307	1000	.	1100.7	10.2695	-1	140
CM002238.1	2785023	2785173	peak_3072	1000	.	10782.5	31.7761	-1	302
CM002238.1	2788424	2788491	peak_3073	1000	.	2754.99	12.7397	-1	212
CM002238.1	2793525	2793544	peak_3074	1000	.	4220.17	23.7514	-1	183
CM002238.1	2801382	2801532	peak_3075	1000	.	20071	34.302	-1	271
CM002238.1	2803884	2804034	peak_3076	1000	.	9654.89	26.1993	-1	344
CM002238.1	2816748	2816898	peak_3077	1000	.	882.329	7.2752	-1	130
CM002238.1	2817799	2817949	peak_3078	1000	.	11708.4	30.4671	-1	1299
CM002238.1	2820589	2820739	peak_3079	1000	.	18244	34.4194	-1	516
CM002238.1	2835561	2835644	peak_3080	1000	.	2916.19	15.7067	-1	178
CM002236.1	1684505	1684655	peak_308	1000	.	25407.2	41.139	-1	1221
CM002238.1	2839323	2839437	peak_3081	1000	.	2235.44	13.9007	-1	182
CM002238.1	2842060	2842081	peak_3082	1000	.	227.321	4.23803	-1	96
CM002238.1	2842895	2842951	peak_3083	1000	.	290.196	5.81336	-1	74
CM002238.1	2843700	2843850	peak_3084	1000	.	2212.37	14.1559	-1	234
CM002238.1	2844224	2844374	peak_3085	811	.	202.058	5.13304	-1	76
CM002238.1	2851166	2851279	peak_3086	1000	.	3435.42	18.6119	-1	272
CM002238.1	2861049	2861052	peak_3090	1000	.	2902.45	12.566	-1	182
CM002238.1	2869907	2870057	peak_3091	1000	.	5889.39	21.8576	-1	340
CM002238.1	2870690	2870770	peak_3092	1000	.	798.732	7.82368	-1	119
CM002238.1	2876199	2876345	peak_3093	1000	.	1369.51	12.3918	-1	196
CM002238.1	2891943	2891988	peak_3097	1000	.	1347.43	10.3143	-1	100
CM002238.1	2893612	2893614	peak_3098	1000	.	24895.8	33.144	-1	1108
CM002238.1	2900360	2900382	peak_3099	1000	.	928.318	7.50383	-1	133
CM002236.1	17713	17790	peak_3	1000	.	29091.5	40.7227	-1	1238
CM002238.1	2904618	2904768	peak_3100	1000	.	80192.6	45.6909	-1	1754
CM002236.1	1694215	1694285	peak_310	1000	.	17745.6	39.2673	-1	518
CM002238.1	2908699	2908718	peak_3102	1000	.	2005.85	13.0427	-1	181
CM002238.1	2913361	2913415	peak_3103	1000	.	942.347	9.82051	-1	120
CM002238.1	2914237	2914262	peak_3104	1000	.	1318.08	11.1165	-1	262
CM002238.1	2921018	2921117	peak_3106	1000	.	5584	21.3735	-1	296
CM002238.1	2926537	2926544	peak_3107	1000	.	1386.82	8.46206	-1	314
CM002238.1	2938826	2938976	peak_3108	1000	.	21144.2	50.3224	-1	782
CM002238.1	2940896	2941045	peak_3109	1000	.	4194.81	15.872	-1	509
CM002236.1	169246	169396	peak_31	1000	.	7961.86	31.9298	-1	249
CM002238.1	2941250	2941400	peak_3110	1000	.	1317.03	9.14321	-1	171
CM002236.1	1697743	1697769	peak_311	1000	.	213.186	4.9527	-1	58
CM002238.1	2956285	2956435	peak_3115	1000	.	3044.51	10.2247	-1	99
CM002238.1	2962812	2962962	peak_3116	1000	.	10640.9	22.922	-1	856
CM002238.1	2964667	2964817	peak_3117	1000	.	13314.2	31.591	-1	284
CM002238.1	2965281	2965431	peak_3118	1000	.	7093.67	31.2812	-1	329
CM002238.1	2973936	2974086	peak_3119	1000	.	4313.87	21.2612	-1	247
CM002238.1	2974448	2974598	peak_3120	1000	.	2732.52	17.8994	-1	190
CM002236.1	1699166	1699189	peak_312	1000	.	830	8.78036	-1	179
CM002238.1	2975327	2975404	peak_3121	1000	.	8425.23	29.2545	-1	365
CM002238.1	2983469	2983485	peak_3122	1000	.	2182.29	13.4731	-1	212
CM002238.1	2984168	2984189	peak_3123	1000	.	471.818	6.77208	-1	99
CM002238.1	2984292	2984318	peak_3124	1000	.	373.174	7.00077	-1	57
CM002238.1	2993163	2993313	peak_3125	1000	.	7523	31.9298	-1	206
CM002238.1	2993901	2993980	peak_3126	1000	.	682.026	7.59525	-1	93
CM002238.1	3008619	3008661	peak_3128	1000	.	810.457	10.5379	-1	146
CM002238.1	3008974	3009010	peak_3129	1000	.	767.989	7.915	-1	81
CM002236.1	1705309	1705433	peak_313	1000	.	5730.45	16.8541	-1	549
CM002238.1	3018809	3018856	peak_3131	1000	.	586.784	8.55307	-1	145
CM002238.1	3020015	3020098	peak_3132	1000	.	20563.1	43.1247	-1	703
CM002238.1	3022137	3022209	peak_3133	1000	.	2465.74	14.3255	-1	92
CM002238.1	3025394	3025414	peak_3134	1000	.	1795.71	11.9545	-1	386
CM002238.1	3030680	3030748	peak_3135	1000	.	7126.33	29.6404	-1	291
CM002238.1	3033954	3033993	peak_3136	1000	.	6528.06	30.0554	-1	244
CM002238.1	3046399	3046415	peak_3137	1000	.	2784.38	13.0427	-1	246
CM002238.1	3062304	3062380	peak_3138	1000	.	641.774	7.64095	-1	171
CM002238.1	3063210	3063360	peak_3139	1000	.	61817.3	39.5348	-1	1044
CM002238.1	3076612	3076672	peak_3140	1000	.	2764.36	15.541	-1	267
CM002236.1	1709573	1709644	peak_314	1000	.	584.314	6.08678	-1	76
CM002238.1	3082604	3082657	peak_3141	1000	.	559.211	7.04651	-1	134
CM002238.1	3088138	3088191	peak_3142	1000	.	7122.04	20.3542	-1	207
CM002238.1	3089220	3089300	peak_3143	1000	.	1738.26	10.15	-1	287
CM002238.1	3089683	3089772	peak_3144	1000	.	3991.5	19.741	-1	151
CM002238.1	3092443	3092567	peak_3145	1000	.	10259.1	24.25	-1	433
CM002238.1	3092828	3092918	peak_3146	1000	.	418.664	5.99558	-1	45
CM002238.1	3104874	3104922	peak_3147	1000	.	485.379	6.54347	-1	89
CM002238.1	3106893	3106906	peak_3148	1000	.	587.444	6.95503	-1	116
CM002238.1	3107683	3107726	peak_3149	1000	.	484.209	7.09225	-1	71
CM002238.1	3108006	3108156	peak_3150	1000	.	3758.83	18.8474	-1	311
CM002236.1	1711578	1711654	peak_315	1000	.	13375.4	23.5003	-1	1387
CM002238.1	3122082	3122187	peak_3151	1000	.	952.24	10.9833	-1	94
CM002238.1	3131714	3131864	peak_3152	1000	.	10105.9	30.7503	-1	208
CM002238.1	3139263	3139267	peak_3153	1000	.	379.571	5.99558	-1	77
CM002238.1	3147014	3147035	peak_3155	1000	.	2796.13	12.8697	-1	269
CM002238.1	3149985	3150061	peak_3156	1000	.	4013.64	16.7729	-1	230
CM002238.1	3152697	3152780	peak_3157	1000	.	3979.07	20.6203	-1	248
CM002238.1	3161112	3161262	peak_3158	1000	.	3454.54	17.9392	-1	184
CM002238.1	3165438	3165588	peak_3160	1000	.	2109.54	10.6272	-1	207
CM002238.1	3167433	3167456	peak_3161	1000	.	1890.56	14.1559	-1	104
CM002238.1	3168144	3168167	peak_3162	1000	.	755.142	7.09225	-1	141
CM002238.1	3169323	3169473	peak_3163	1000	.	640.529	6.04118	-1	171
CM002238.1	3179144	3179210	peak_3164	1000	.	772.93	6.58918	-1	152
CM002238.1	3180800	3180912	peak_3165	1000	.	1507.74	10.3143	-1	286
CM002238.1	3185132	3185245	peak_3166	1000	.	1837.32	10.4932	-1	152
CM002238.1	3195055	3195073	peak_3167	1000	.	786.85	7.86934	-1	97
CM002238.1	3199246	3199288	peak_3168	1000	.	2267.52	12.7397	-1	217
CM002238.1	3200346	3200446	peak_3169	1000	.	457.232	5.85889	-1	172
CM002238.1	3206344	3206494	peak_3170	1000	.	1595.66	8.87116	-1	348
CM002236.1	1721700	1721754	peak_317	1000	.	2723.42	14.7473	-1	212
CM002238.1	3209036	3209083	peak_3172	1000	.	218.004	5.17821	-1	76
CM002238.1	3209309	3209376	peak_3173	1000	.	834.336	7.86934	-1	84
CM002238.1	3214869	3214905	peak_3175	1000	.	2659.61	14.071	-1	147
CM002238.1	3215768	3215832	peak_3176	1000	.	1295.95	11.1608	-1	227
CM002238.1	3223978	3224128	peak_3178	1000	.	26763.9	44.1162	-1	385
CM002236.1	1728342	1728399	peak_318	1000	.	1303.97	11.5146	-1	88
CM002238.1	3232865	3233015	peak_3181	1000	.	2773.9	10.3143	-1	329
CM002238.1	3233511	3233651	peak_3182	1000	.	14832.6	39.1331	-1	278
CM002238.1	3234842	3234879	peak_3183	1000	.	202.999	4.41553	-1	112
CM002238.1	3235997	3236147	peak_3185	1000	.	8766.56	37.4129	-1	555
CM002238.1	3244753	3244903	peak_3186	1000	.	17797.1	28.507	-1	1146
CM002238.1	3251932	3251935	peak_3188	1000	.	251.958	5.40449	-1	44
CM002238.1	3258285	3258301	peak_3189	1000	.	3731.49	17.097	-1	213
CM002238.1	3271677	3271827	peak_3190	1000	.	3819.53	13.516	-1	1034
CM002238.1	3282387	3282537	peak_3191	1000	.	16636.2	36.8833	-1	295
CM002238.1	3295550	3295700	peak_3193	1000	.	1170.67	10.1642	-1	106
CM002238.1	3301009	3301159	peak_3194	1000	.	4560.12	19.1988	-1	288
CM002238.1	3305331	3305431	peak_3195	1000	.	9386.98	32.8128	-1	396
CM002238.1	3306163	3306166	peak_3196	1000	.	379.365	6.04118	-1	98
CM002238.1	3307092	3307143	peak_3197	1000	.	4371.12	13.4302	-1	470
CM002238.1	3307818	3307960	peak_3198	1000	.	1036.06	6.90929	-1	236
CM002238.1	3310937	3311017	peak_3199	1000	.	10607.4	17.6999	-1	1123
CM002238.1	3312714	3312864	peak_3200	1000	.	29500.9	42.0133	-1	1086
CM002238.1	3321393	3321397	peak_3202	1000	.	580.173	6.54347	-1	167
CM002238.1	3323142	3323292	peak_3203	1000	.	4050.25	15.4995	-1	203
CM002238.1	3323543	3323604	peak_3204	1000	.	5932.19	16.8135	-1	433
CM002238.1	3327033	3327183	peak_3205	1000	.	7504.23	23.1758	-1	359
CM002238.1	3328302	3328452	peak_3206	1000	.	5287.29	22.922	-1	245
CM002238.1	3335304	3335333	peak_3207	1000	.	2668.44	12.4354	-1	86
CM002238.1	3340131	3340216	peak_3208	1000	.	1019.2	9.14321	-1	212
CM002238.1	3347402	3347552	peak_3209	1000	.	3152.47	13.9433	-1	185
CM002236.1	169731	169869	peak_32	1000	.	369.417	6.36068	-1	93
CM002238.1	3367783	3367933	peak_3210	1000	.	8517.47	30.6246	-1	340
CM002238.1	3373004	3373058	peak_3211	1000	.	303.5	4.99774	-1	78
CM002238.1	3375179	3375217	peak_3212	1000	.	450.447	6.13241	-1	137
CM002238.1	3382863	3382925	peak_3213	1000	.	31387.6	31.8684	-1	1630
CM002238.1	3391362	3391512	peak_3215	1000	.	2297.32	16.3651	-1	189
CM002238.1	3391934	3391973	peak_3216	1000	.	402.719	6.45206	-1	58
CM002238.1	3404569	3404719	peak_3217	1000	.	7387.1	26.6757	-1	290
CM002238.1	3417787	3417937	peak_3218	1000	.	1645.44	13.0427	-1	123
CM002238.1	3419397	3419461	peak_3219	1000	.	1914.98	13.5589	-1	158
CM002238.1	3428736	3428886	peak_3222	1000	.	3345.21	16.4878	-1	254
CM002238.1	3431813	3431856	peak_3224	1000	.	9721.3	31.9912	-1	332
CM002238.1	3442816	3442837	peak_3226	1000	.	13623.5	27.6158	-1	576
CM002238.1	3448739	3448779	peak_3228	1000	.	3418.31	11.5587	-1	318
CM002238.1	3449818	3449896	peak_3229	1000	.	10724.9	35.0025	-1	201
CM002238.1	3451154	3451304	peak_3230	1000	.	11728.4	25.7875	-1	559
CM002236.1	1736294	1736444	peak_323	1000	.	10632.9	31.8069	-1	438
CM002238.1	3455815	3455869	peak_3231	1000	.	2127.45	12.4354	-1	113
CM002238.1	3461088	3461106	peak_3232	1000	.	4394.65	13.1721	-1	652
CM002238.1	3463611	3463656	peak_3233	1000	.	8376.86	23.8229	-1	455
CM002238.1	3466195	3466307	peak_3234	1000	.	5958.58	24.6738	-1	313
CM002238.1	3467290	3467299	peak_3235	1000	.	4388.95	12.1735	-1	248
CM002238.1	3467421	3467440	peak_3236	1000	.	1178.01	9.05259	-1	131
CM002238.1	3468070	3468220	peak_3237	1000	.	3793.76	19.0429	-1	212
CM002238.1	3470303	3470381	peak_3238	1000	.	7828.91	22.0795	-1	1077
CM002238.1	3477953	3478002	peak_3240	1000	.	6486.09	24.8143	-1	450
CM002236.1	1746379	1746428	peak_324	1000	.	3883.69	19.2377	-1	190
CM002238.1	3480424	3480432	peak_3241	1000	.	4066.8	20.3542	-1	169
CM002238.1	3486261	3486409	peak_3242	1000	.	1701.26	11.7789	-1	193
CM002238.1	3501149	3501170	peak_3243	1000	.	4447.98	18.9257	-1	174
CM002238.1	3511953	3512056	peak_3244	1000	.	12268.9	24.9194	-1	884
CM002238.1	3514693	3514729	peak_3245	1000	.	2599.97	12.0422	-1	412
CM002238.1	3518171	3518284	peak_3247	1000	.	574.363	5.95	-1	97
CM002238.1	3528520	3528670	peak_3248	1000	.	9876.29	31.9298	-1	293
CM002238.1	3532635	3532704	peak_3249	1000	.	2728.93	15.7894	-1	164
CM002238.1	3534901	3534922	peak_3250	1000	.	1376.44	13.516	-1	154
CM002236.1	1755350	1755419	peak_325	1000	.	2114.66	13.0858	-1	149
CM002238.1	3538672	3538777	peak_3251	1000	.	670.036	8.50757	-1	113
CM002238.1	3542350	3542389	peak_3252	1000	.	516.584	5.67688	-1	76
CM002238.1	3544668	3544720	peak_3253	1000	.	16309.5	35.2628	-1	374
CM002238.1	3553615	3553765	peak_3255	1000	.	440.38	6.36068	-1	121
CM002238.1	3553968	3554018	peak_3256	1000	.	4176.43	20.1633	-1	223
CM002238.1	3564266	3564332	peak_3260	1000	.	9236.6	24.4623	-1	458
CM002236.1	1759239	1759389	peak_326	1000	.	1142.66	10.2695	-1	123
CM002238.1	3569775	3569847	peak_3261	1000	.	525.94	6.90929	-1	94
CM002238.1	3570924	3571074	peak_3262	1000	.	14292.1	32.4796	-1	235
CM002238.1	3577959	3578029	peak_3263	1000	.	535.245	6.6349	-1	98
CM002238.1	3604112	3604176	peak_3266	1000	.	4126.3	20.3923	-1	189
CM002238.1	3610100	3610185	peak_3267	1000	.	221.197	5.63142	-1	70
CM002238.1	3610491	3610545	peak_3268	1000	.	601.354	7.04651	-1	83
CM002238.1	3617106	3617256	peak_3269	1000	.	851.172	6.6349	-1	52
CM002236.1	1760051	1760147	peak_327	1000	.	2617.37	15.2498	-1	184
CM002238.1	3624445	3624450	peak_3271	1000	.	24199.1	30.1824	-1	523
CM002238.1	3627257	3627300	peak_3274	1000	.	835.188	9.279	-1	126
CM002238.1	3629077	3629190	peak_3275	1000	.	1212.65	11.3379	-1	265
CM002238.1	3629624	3629774	peak_3276	1000	.	1721.26	10.2695	-1	180
CM002238.1	3635437	3635524	peak_3277	1000	.	1363.12	12.086	-1	171
CM002238.1	3638907	3638909	peak_3278	1000	.	416.255	6.17804	-1	118
CM002238.1	3651819	3651865	peak_3281	1000	.	329.932	6.45206	-1	78
CM002238.1	3653701	3653808	peak_3282	1000	.	3322.93	19.4319	-1	147
CM002238.1	3659127	3659220	peak_3283	1000	.	24117.3	42.9745	-1	591
CM002238.1	3659998	3660022	peak_3284	1000	.	977.987	8.73493	-1	190
CM002238.1	3663345	3663495	peak_3285	1000	.	42647.1	31.6528	-1	4335
CM002238.1	3673266	3673416	peak_3286	1000	.	15486.9	20.5444	-1	1675
CM002238.1	3675279	3675429	peak_3287	1000	.	3087.67	14.4946	-1	253
CM002238.1	3681552	3681694	peak_3288	1000	.	798.226	7.00077	-1	173
CM002238.1	3687844	3687993	peak_3289	1000	.	3488.96	12.913	-1	406
CM002236.1	1779640	1779674	peak_329	1000	.	18408.8	27.9476	-1	857
CM002238.1	3688973	3689104	peak_3291	1000	.	565.647	6.58918	-1	128
CM002238.1	3690521	3690619	peak_3292	1000	.	2263.39	14.071	-1	193
CM002238.1	3693298	3693329	peak_3294	1000	.	20562.6	50.7394	-1	338
CM002238.1	3695927	3696077	peak_3296	1000	.	3936.92	13.6017	-1	219
CM002238.1	3705518	3705565	peak_3297	1000	.	2271.18	13.9859	-1	138
CM002238.1	3708526	3708559	peak_3298	1000	.	3716.5	19.7025	-1	209
CM002238.1	3714862	3714996	peak_3299	1000	.	1868.91	12.3918	-1	98
CM002238.1	3715270	3715289	peak_3300	1000	.	7019.94	26.2676	-1	714
CM002236.1	1785035	1785070	peak_330	1000	.	1779.16	14.0284	-1	144
CM002238.1	3723759	3723909	peak_3303	1000	.	34066.1	51.4996	-1	946
CM002238.1	3727842	3727933	peak_3304	1000	.	2863.03	15.8307	-1	214
CM002238.1	3731735	3731885	peak_3305	1000	.	29757.5	41.5779	-1	496
CM002238.1	3738665	3738815	peak_3307	1000	.	7819.69	19.8565	-1	718
CM002238.1	3739790	3739889	peak_3308	1000	.	4757.17	19.3931	-1	216
CM002238.1	3742557	3742707	peak_3309	1000	.	3611	19.0039	-1	156
CM002236.1	170833	170852	peak_33	1000	.	8226.64	30.9383	-1	202
CM002238.1	3746420	3746440	peak_3310	1000	.	2592.38	15.2081	-1	217
CM002236.1	1789235	1789385	peak_331	1000	.	22354.8	53.2425	-1	314
CM002238.1	3747881	3748031	peak_3311	1000	.	14212.6	27.4825	-1	562
CM002238.1	3763589	3763690	peak_3312	1000	.	19649.4	37.0232	-1	338
CM002238.1	3769716	3769724	peak_3313	1000	.	1344.59	10.7609	-1	98
CM002238.1	3779483	3779525	peak_3314	1000	.	1972.95	13.9859	-1	140
CM002238.1	3781932	3781995	peak_3315	1000	.	472.506	7.13799	-1	165
CM002238.1	3787805	3787812	peak_3316	1000	.	17547.9	22.0795	-1	1197
CM002238.1	3790582	3790639	peak_3317	1000	.	2152.68	11.6028	-1	152
CM002238.1	3791451	3791482	peak_3318	1000	.	5493.51	26.946	-1	198
CM002238.1	3797686	3797771	peak_3319	1000	.	9677.98	28.2116	-1	247
CM002238.1	3815316	3815333	peak_3322	1000	.	544.896	7.50383	-1	160
CM002238.1	3831416	3831459	peak_3324	1000	.	3813.49	20.1633	-1	185
CM002238.1	3846843	3846993	peak_3326	1000	.	15219.3	25.129	-1	665
CM002238.1	3851092	3851242	peak_3327	1000	.	22376.2	37.274	-1	702
CM002238.1	3853630	3853635	peak_3328	1000	.	4724.49	21.8205	-1	174
CM002238.1	3861027	3861093	peak_3329	1000	.	1913.57	11.6469	-1	200
CM002238.1	3862350	3862500	peak_3330	1000	.	10498.6	24.108	-1	550
CM002238.1	3863818	3863898	peak_3331	1000	.	11787.1	27.8814	-1	545
CM002238.1	3874088	3874171	peak_3336	1000	.	1036.95	9.95544	-1	66
CM002238.1	3878763	3878838	peak_3337	1000	.	13512.3	36.6306	-1	370
CM002238.1	3881608	3881708	peak_3339	1000	.	446.597	6.45206	-1	93
CM002238.1	3886126	3886276	peak_3340	1000	.	539.37	5.99558	-1	269
CM002236.1	1802462	1802465	peak_334	1000	.	16590.4	48.5784	-1	591
CM002238.1	3894699	3894849	peak_3341	1000	.	6028.98	20.3161	-1	325
CM002238.1	3895341	3895360	peak_3342	1000	.	10720.5	31.1256	-1	605
CM002238.1	3907793	3907943	peak_3343	1000	.	14616.6	28.9308	-1	418
CM002238.1	3911431	3911484	peak_3345	1000	.	664.839	6.86355	-1	157
CM002238.1	3919878	3919956	peak_3347	1000	.	24188.5	40.1979	-1	777
CM002238.1	3923965	3923998	peak_3348	1000	.	892.833	8.59856	-1	101
CM002238.1	3927638	3927652	peak_3349	1000	.	5007.48	19.548	-1	249
CM002238.1	3930173	3930323	peak_3350	1000	.	1019.08	8.68949	-1	271
CM002236.1	1813577	1813642	peak_335	1000	.	4238.4	19.0039	-1	267
CM002238.1	3930798	3930839	peak_3351	1000	.	323.216	4.81783	-1	102
CM002238.1	3931330	3931364	peak_3352	1000	.	904.037	9.73045	-1	78
CM002238.1	3951149	3951299	peak_3353	1000	.	41938.9	47.339	-1	933
CM002238.1	3953306	3953334	peak_3354	1000	.	415.317	6.6349	-1	65
CM002238.1	3958772	3958819	peak_3355	1000	.	237.033	4.28233	-1	52
CM002238.1	3966341	3966439	peak_3357	1000	.	1474.65	10.4485	-1	222
CM002238.1	3973174	3973212	peak_3358	1000	.	5392.71	19.3543	-1	226
CM002238.1	3985615	3985616	peak_3359	1000	.	565.481	7.32094	-1	80
CM002238.1	3988750	3988813	peak_3360	1000	.	508.41	6.68062	-1	82
CM002236.1	1821569	1821623	peak_336	1000	.	7249.66	22.5207	-1	325
CM002238.1	3989135	3989224	peak_3361	1000	.	6182.4	25.5805	-1	172
CM002238.1	3996870	3996950	peak_3362	1000	.	4584.98	20.0868	-1	184
CM002238.1	3998911	3999061	peak_3363	1000	.	21156.3	31.6528	-1	615
CM002238.1	4000536	4000686	peak_3364	1000	.	10933.8	24.1436	-1	810
CM002238.1	4010048	4010100	peak_3366	1000	.	334.111	5.40449	-1	162
CM002238.1	4010916	4010996	peak_3367	1000	.	2655.42	13.9433	-1	335
CM002238.1	4015482	4015515	peak_3368	1000	.	2229.02	14.6211	-1	185
CM002238.1	4016240	4016390	peak_3369	1000	.	2679.09	11.9107	-1	379
CM002238.1	4020016	4020099	peak_3370	1000	.	219.446	4.28233	-1	66
CM002236.1	1831670	1831820	peak_337	1000	.	22313.1	29.4156	-1	1216
CM002238.1	4021782	4021912	peak_3371	1000	.	467.754	6.04118	-1	168
CM002238.1	4022345	4022382	peak_3372	1000	.	13419.4	23.3202	-1	458
CM002238.1	4032567	4032624	peak_3373	1000	.	13201.6	35.7798	-1	517
CM002238.1	4036058	4036182	peak_3374	1000	.	7804.08	33.174	-1	236
CM002238.1	4042019	4042169	peak_3375	1000	.	10207.9	27.4825	-1	304
CM002238.1	4043341	4043347	peak_3376	1000	.	1392.95	10.7164	-1	174
CM002238.1	4043607	4043713	peak_3377	1000	.	421.339	6.58918	-1	95
CM002238.1	4048458	4048577	peak_3378	1000	.	5283.2	23.3202	-1	272
CM002238.1	4054650	4054738	peak_3379	1000	.	15599.2	39.2673	-1	374
CM002238.1	4067613	4067763	peak_3380	1000	.	10506.8	31.0008	-1	426
CM002238.1	4095741	4095745	peak_3382	1000	.	326.588	6.31501	-1	55
CM002238.1	4095871	4095891	peak_3383	1000	.	2013.16	12.6095	-1	240
CM002238.1	4096688	4096735	peak_3384	1000	.	298.774	4.01748	-1	168
CM002238.1	4097769	4097823	peak_3385	1000	.	847.495	8.18873	-1	69
CM002238.1	4099766	4099842	peak_3386	1000	.	1614.1	13.129	-1	127
CM002238.1	4101320	4101470	peak_3388	1000	.	14520.6	36.0933	-1	617
CM002238.1	4111314	4111356	peak_3390	1000	.	10613.9	20.6582	-1	1173
CM002236.1	1842657	1842672	peak_339	1000	.	2846.8	19.5867	-1	145
CM002238.1	4112140	4112173	peak_3391	1000	.	972.314	9.279	-1	80
CM002238.1	4122289	4122419	peak_3394	1000	.	5436.15	18.5332	-1	223
CM002238.1	4134283	4134433	peak_3395	1000	.	5249.85	18.6513	-1	792
CM002238.1	4139740	4139826	peak_3397	1000	.	1547.26	9.18849	-1	249
CM002238.1	4147560	4147624	peak_3400	1000	.	2919.67	15.6653	-1	237
CM002236.1	1843472	1843622	peak_340	1000	.	8417.3	21.8205	-1	775
CM002238.1	4149091	4149151	peak_3401	1000	.	253.485	4.68333	-1	79
CM002238.1	4150715	4150794	peak_3402	1000	.	6158.32	25.129	-1	276
CM002238.1	4151884	4151950	peak_3403	1000	.	10186.1	19.4706	-1	1214
CM002238.1	4157982	4158043	peak_3404	1000	.	1092.21	9.41464	-1	105
CM002238.1	4166876	4167026	peak_3405	1000	.	9258.63	26.7434	-1	237
[truncated: 3,266 more rows]

## Sheet: csRNA-seq TSSes wi 100bp of ATA
Chromosome	Start	End	Strand	Stability	GeneID	log2 Fold-Change	Chromosome	Start	End	PeakID	Score	Strand		pVal	qVal	Point-Source	Distance (bp)
CM002236.1	2037	2187	-	SS	NCU10129	1.01077	CM002236.1	2948	3128	peak_0	1000	.	369.602	5.44983	-1	52	762
CM002236.1	3151	3301	+	SU	NCU09901	2.16993	CM002236.1	2948	3128	peak_0	1000	.	369.602	5.44983	-1	52	24
CM002236.1	4784	4934	-	SU	NCU09901	6.47475	CM002236.1	4888	5636	peak_1	1000	.	6328.89	22.2638	-1	276	0
CM002236.1	5195	5345	+	SS	NCU09901	6.31816	CM002236.1	4888	5636	peak_1	1000	.	6328.89	22.2638	-1	276	0
CM002236.1	5887	6037	+	SS	NCU09901	1.83583	CM002236.1	4888	5636	peak_1	1000	.	6328.89	22.2638	-1	276	252
CM002236.1	9214	9364	+	SU	NCU09903	2.79695	CM002236.1	8833	9272	peak_2	1000	.	1924.72	11.8668	-1	149	0
CM002236.1	16298	16448	-	U	NCU11134	3.61369	CM002236.1	15601	17790	peak_3	1000	.	29091.5	40.7227	-1	1238	0
CM002236.1	17351	17501	+	SU	NCU09904	2.03212	CM002236.1	15601	17790	peak_3	1000	.	29091.5	40.7227	-1	1238	0
CM002236.1	17713	17863	+	S	NCU09904	4.06791	CM002236.1	15601	17790	peak_3	1000	.	29091.5	40.7227	-1	1238	0
CM002236.1	19580	19730	-	SU	NCU09904	3.42279	CM002236.1	19642	19975	peak_4	1000	.	1616.63	11.7349	-1	207	0
CM002236.1	20165	20315	-	UU	NCU09904	2.75651	CM002236.1	20078	21167	peak_5	1000	.	8865.78	19.5867	-1	349	0
CM002236.1	20639	20789	+	UU	NCU09904	3.98044	CM002236.1	20078	21167	peak_5	1000	.	8865.78	19.5867	-1	349	0
CM002236.1	33941	34091	-	UU	NCU14001	2.53094	CM002236.1	34033	35800	peak_6	1000	.	35594.7	49.4123	-1	1115	0
CM002236.1	34598	34748	+	SU	NCU14001	3.04626	CM002236.1	34033	35800	peak_6	1000	.	35594.7	49.4123	-1	1115	0
CM002236.1	35617	35767	+	S	NCU09906	0.59561	CM002236.1	34033	35800	peak_6	1000	.	35594.7	49.4123	-1	1115	0
CM002236.1	47796	47946	-	S	NCU09909	3.07313	CM002236.1	51976	52180	peak_8	1000	.	452.789	6.49776	-1	71	4031
CM002236.1	48842	48992	+	S	NCU09909	2.59145	CM002236.1	51976	52180	peak_8	1000	.	452.789	6.49776	-1	71	2985
CM002236.1	52932	53082	-	SS	NCU09910	2.69111	CM002236.1	52945	53436	peak_10	1000	.	4012.85	19.3543	-1	291	0
CM002236.1	53427	53577	+	SU	NCU09911	1.3544	CM002236.1	52945	53436	peak_10	1000	.	4012.85	19.3543	-1	291	0
CM002236.1	54568	54718	-	SS	NCU09912	1.39468	CM002236.1	54631	54798	peak_11	1000	.	358.81	6.17804	-1	79	0
CM002236.1	54977	55127	+	SU	NCU09912	3.12043	CM002236.1	54631	54798	peak_11	1000	.	358.81	6.17804	-1	79	180
CM002236.1	61060	61210	-	SU	NCU09914	2.65778	CM002236.1	54631	54798	peak_11	1000	.	358.81	6.17804	-1	79	6263
CM002236.1	62011	62161	+	S	NCU09914	2.9692	CM002236.1	54631	54798	peak_11	1000	.	358.81	6.17804	-1	79	7214
CM002236.1	62576	62726	-	S	NCU09914	1.70287	CM002236.1	54631	54798	peak_11	1000	.	358.81	6.17804	-1	79	7779
CM002236.1	90395	90545	-	U	NCU10501	3.33485	CM002236.1	89870	90065	peak_12	1000	.	481.311	7.18373	-1	130	331
CM002236.1	95358	95508	-	SU	NCU08049	2.43942	CM002236.1	95394	95695	peak_13	1000	.	1402.99	10.3143	-1	168	0
CM002236.1	95593	95743	+	UU	NCU08049	4.34416	CM002236.1	95394	95695	peak_13	1000	.	1402.99	10.3143	-1	168	0
CM002236.1	105843	105993	-	SU	NCU08051	2.31843	CM002236.1	105955	106324	peak_14	1000	.	2477.78	14.7053	-1	147	0
CM002236.1	106213	106363	+	US	NCU08051	5.92006	CM002236.1	105955	106324	peak_14	1000	.	2477.78	14.7053	-1	147	0
CM002236.1	107098	107248	-	U	NCU08051	2.29988	CM002236.1	107246	107829	peak_15	1000	.	2945.03	12.8697	-1	479	0
CM002236.1	107505	107655	-	SU	NCU08051	4.5601	CM002236.1	107246	107829	peak_15	1000	.	2945.03	12.8697	-1	479	0
CM002236.1	107741	107891	+	UU	NCU08051	4.82327	CM002236.1	107246	107829	peak_15	1000	.	2945.03	12.8697	-1	479	0
CM002236.1	113190	113340	-	SS	NCU08053	1.59695	CM002236.1	113337	113711	peak_18	1000	.	2546.59	15.7894	-1	204	0
CM002236.1	113564	113714	+	SS	gh3-2	4.12404	CM002236.1	113337	113711	peak_18	1000	.	2546.59	15.7894	-1	204	0
CM002236.1	117360	117510	-	SS	NCU08055	4.91126	CM002236.1	117435	117767	peak_19	1000	.	3452.56	18.9648	-1	222	0
CM002236.1	117738	117888	+	SU	NCU08055	3.02482	CM002236.1	117435	117767	peak_19	1000	.	3452.56	18.9648	-1	222	0
CM002236.1	119093	119243	+	S	NCU08055	2.34877	CM002236.1	119783	121236	peak_20	1000	.	11626.3	26.3017	-1	511	541
CM002236.1	119915	120065	-	UU	NCU08055	4.86592	CM002236.1	119783	121236	peak_20	1000	.	11626.3	26.3017	-1	511	0
CM002236.1	121484	121634	-	UU	NCU08056	3.0072	CM002236.1	121590	121753	peak_21	1000	.	263.871	5.44983	-1	64	0
CM002236.1	122839	122989	+	U	NCU08056	3.55247	CM002236.1	121590	121753	peak_21	1000	.	263.871	5.44983	-1	64	1087
CM002236.1	129919	130069	-	SS	NCU08057	6.01116	CM002236.1	121590	121753	peak_21	1000	.	263.871	5.44983	-1	64	8167
CM002236.1	130136	130286	+	SU	NCU08057	5.06143	CM002236.1	121590	121753	peak_21	1000	.	263.871	5.44983	-1	64	8384
CM002236.1	132992	133142	-	S	NCU08058	3.24137	CM002236.1	143687	144268	peak_22	1000	.	11260.6	37.5237	-1	344	10546
CM002236.1	133356	133506	-	SU	NCU08059	3.13817	CM002236.1	143687	144268	peak_22	1000	.	11260.6	37.5237	-1	344	10182
CM002236.1	143810	143960	-	SU	NCU08063	5.13299	CM002236.1	143687	144268	peak_22	1000	.	11260.6	37.5237	-1	344	0
CM002236.1	149039	149189	-	S	NCU08064	3.95172	CM002236.1	149324	149629	peak_23	1000	.	1020.7	10.2247	-1	116	136
CM002236.1	149561	149711	+	SS	NCU08064	3.23245	CM002236.1	149324	149629	peak_23	1000	.	1020.7	10.2247	-1	116	0
CM002236.1	152004	152154	+	SS	NCU08065	3.70044	CM002236.1	149324	149629	peak_23	1000	.	1020.7	10.2247	-1	116	2376
CM002236.1	154908	155058	-	S	NCU08066	2.32866	CM002236.1	155043	155644	peak_24	1000	.	4037.84	17.097	-1	210	0
CM002236.1	155576	155726	+	SU	ro-10	4.06445	CM002236.1	155043	155644	peak_24	1000	.	4037.84	17.097	-1	210	0
CM002236.1	156951	157101	-	SU	NCU08067	3.66297	CM002236.1	157042	158167	peak_25	1000	.	18164.2	39.4547	-1	811	0
CM002236.1	157315	157465	-	SU	NCU08067	6.5726	CM002236.1	157042	158167	peak_25	1000	.	18164.2	39.4547	-1	811	0
CM002236.1	158119	158269	+	S	NCU08067	1.61995	CM002236.1	157042	158167	peak_25	1000	.	18164.2	39.4547	-1	811	0
CM002236.1	166946	167096	-	SS	NCU08069	7.01195	CM002236.1	166113	167722	peak_29	1000	.	4323.77	10.9833	-1	99	0
CM002236.1	167429	167579	+	SS	NCU08069	4.87692	CM002236.1	166113	167722	peak_29	1000	.	4323.77	10.9833	-1	99	0
CM002236.1	167650	167800	-	SU	NCU08069	4.21296	CM002236.1	166113	167722	peak_29	1000	.	4323.77	10.9833	-1	99	0
CM002236.1	167760	167910	+	US	NCU08069	4.94505	CM002236.1	167827	168858	peak_30	1000	.	6132.33	18.4544	-1	261	0
CM002236.1	169246	169396	+	UU	NCU08070	4.00817	CM002236.1	168977	169475	peak_31	1000	.	7961.86	31.9298	-1	249	0
CM002236.1	169731	169881	+	SU	NCU08070	4.2859	CM002236.1	169609	169869	peak_32	1000	.	369.417	6.36068	-1	93	0
CM002236.1	170833	170983	+	S	NCU08070	1.72068	CM002236.1	170352	170852	peak_33	1000	.	8226.64	30.9383	-1	202	0
CM002236.1	172061	172211	-	SS	NCU08070	6.03185	CM002236.1	172177	173545	peak_34	1000	.	12994.5	34.8573	-1	1080	0
CM002236.1	173047	173197	-	SS	NCU08070	5.80809	CM002236.1	172177	173545	peak_34	1000	.	12994.5	34.8573	-1	1080	0
CM002236.1	173487	173637	+	SU	cyt-21	3.47169	CM002236.1	172177	173545	peak_34	1000	.	12994.5	34.8573	-1	1080	0
CM002236.1	175014	175164	-	S	NCU15001	5.10698	CM002236.1	172177	173545	peak_34	1000	.	12994.5	34.8573	-1	1080	1470
CM002236.1	177902	178052	-	SU	NCU08072	2.43805	CM002236.1	178052	178730	peak_35	1000	.	8162.54	30.5302	-1	233	1
CM002236.1	178433	178583	+	SS	NCU08072	4.14254	CM002236.1	178052	178730	peak_35	1000	.	8162.54	30.5302	-1	233	0
CM002236.1	193023	193173	+	U	NCU08079	9.154	CM002236.1	178052	178730	peak_35	1000	.	8162.54	30.5302	-1	233	14294
CM002236.1	220839	220989	-	U	NCU08087	5.74727	CM002236.1	225770	226218	peak_36	1000	.	5218.17	22.5939	-1	246	4782
CM002236.1	228893	229043	-	SU	NCU08090	4.76061	CM002236.1	229043	229376	peak_37	1000	.	2305.37	14.7473	-1	212	1
CM002236.1	229345	229495	+	US	NCU08090	3.7666	CM002236.1	229043	229376	peak_37	1000	.	2305.37	14.7473	-1	212	0
CM002236.1	230170	230320	+	UU	NCU08090	3.94205	CM002236.1	229808	230161	peak_38	1000	.	588.636	5.85889	-1	223	10
CM002236.1	231467	231617	+	SU	NCU10622	2.28597	CM002236.1	231336	231477	peak_39	1000	.	270.486	5.85889	-1	67	0
CM002236.1	236130	236280	-	SS	NCU08092	1.44191	CM002236.1	235586	237718	peak_40	1000	.	35590.4	42.344	-1	1684	0
CM002236.1	237615	237765	+	S	NCU08093	1.72566	CM002236.1	235586	237718	peak_40	1000	.	35590.4	42.344	-1	1684	0
CM002236.1	238875	239025	-	SS	NCU08094	2.68508	CM002236.1	235586	237718	peak_40	1000	.	35590.4	42.344	-1	1684	1158
CM002236.1	239143	239293	+	SS	NCU08094	3.74711	CM002236.1	235586	237718	peak_40	1000	.	35590.4	42.344	-1	1684	1426
CM002236.1	239423	239573	-	S	NCU08094	1.41848	CM002236.1	235586	237718	peak_40	1000	.	35590.4	42.344	-1	1684	1706
CM002236.1	252737	252887	-	UU	NCU08098	3.31694	CM002236.1	265917	266207	peak_41	1000	.	1052.27	8.64403	-1	146	13031
CM002236.1	253017	253167	+	UU	NCU08098	3.16628	CM002236.1	265917	266207	peak_41	1000	.	1052.27	8.64403	-1	146	12751
CM002236.1	254308	254458	-	SS	NCU08098	3.05495	CM002236.1	265917	266207	peak_41	1000	.	1052.27	8.64403	-1	146	11460
CM002236.1	254719	254869	+	SU	NCU08099	1.57348	CM002236.1	265917	266207	peak_41	1000	.	1052.27	8.64403	-1	146	11049
CM002236.1	256895	257045	+	U	NCU08101	2.04372	CM002236.1	265917	266207	peak_41	1000	.	1052.27	8.64403	-1	146	8873
CM002236.1	261435	261585	+	U	NCU15003	3.04659	CM002236.1	265917	266207	peak_41	1000	.	1052.27	8.64403	-1	146	4333
CM002236.1	266657	266807	-	U	NCU08103	2.19357	CM002236.1	265917	266207	peak_41	1000	.	1052.27	8.64403	-1	146	451
CM002236.1	267021	267171	-	U	NCU08103	4.38894	CM002236.1	265917	266207	peak_41	1000	.	1052.27	8.64403	-1	146	815
CM002236.1	289150	289300	-	U	NCU08105	2.6037	CM002236.1	308525	308971	peak_42	1000	.	6719.44	25.5459	-1	277	19226
CM002236.1	298971	299121	-	U	NCU08107	2.73187	CM002236.1	308525	308971	peak_42	1000	.	6719.44	25.5459	-1	277	9405
CM002236.1	300534	300684	+	S	NCU08109	0.514573	CM002236.1	308525	308971	peak_42	1000	.	6719.44	25.5459	-1	277	7842
CM002236.1	308428	308578	-	SS	NCU08110	1.41221	CM002236.1	308525	308971	peak_42	1000	.	6719.44	25.5459	-1	277	0
CM002236.1	308953	309103	+	SU	NCU08111	1.15638	CM002236.1	308525	308971	peak_42	1000	.	6719.44	25.5459	-1	277	0
CM002236.1	334633	334783	-	S	NCU08117	3.26506	CM002236.1	339321	340016	peak_43	1000	.	2976.66	13.3872	-1	199	4539
CM002236.1	339218	339368	-	S	pex1	2.68935	CM002236.1	339321	340016	peak_43	1000	.	2976.66	13.3872	-1	199	0
CM002236.1	340002	340152	+	S	NCU08119	2.05663	CM002236.1	339321	340016	peak_43	1000	.	2976.66	13.3872	-1	199	0
CM002236.1	345342	345492	-	SS	NCU08120	2.65851	CM002236.1	339321	340016	peak_43	1000	.	2976.66	13.3872	-1	199	5327
CM002236.1	345701	345851	+	SS	NCU08121	2.46039	CM002236.1	339321	340016	peak_43	1000	.	2976.66	13.3872	-1	199	5686
CM002236.1	351642	351792	-	SS	NCU16310	3.56783	CM002236.1	351865	353405	peak_44	1000	.	17771.2	35.3205	-1	1321	74
CM002236.1	352363	352513	-	S	NCU10647	2.54432	CM002236.1	351865	353405	peak_44	1000	.	17771.2	35.3205	-1	1321	0
CM002236.1	352803	352953	-	S	NCU10647	4.53057	CM002236.1	351865	353405	peak_44	1000	.	17771.2	35.3205	-1	1321	0
CM002236.1	353817	353967	-	UU	NCU10647	3.05495	CM002236.1	353546	354546	peak_45	1000	.	2902.56	13.6017	-1	403	0
CM002236.1	354110	354260	-	UU	NCU10647	3.33498	CM002236.1	353546	354546	peak_45	1000	.	2902.56	13.6017	-1	403	0
CM002236.1	354637	354787	+	UU	NCU07509	4.48243	CM002236.1	353546	354546	peak_45	1000	.	2902.56	13.6017	-1	403	92
CM002236.1	355112	355262	+	SU	NCU07509	4.3902	CM002236.1	354906	355173	peak_46	1000	.	1003.36	8.32545	-1	89	0
CM002236.1	356118	356268	-	US	NCU07509	2.98908	CM002236.1	356187	356407	peak_48	1000	.	890.804	9.82051	-1	125	0
CM002236.1	356441	356591	+	SU	NCU07509	2.94933	CM002236.1	356187	356407	peak_48	1000	.	890.804	9.82051	-1	125	35
CM002236.1	367341	367491	-	S	NCU07507	4.8719	CM002236.1	367764	368065	peak_49	1000	.	1641.65	10.8499	-1	147	274
CM002236.1	368031	368181	+	S	NCU07506	0.87382	CM002236.1	367764	368065	peak_49	1000	.	1641.65	10.8499	-1	147	0
CM002236.1	370111	370261	-	U	NCU07506	3.78046	CM002236.1	367764	368065	peak_49	1000	.	1641.65	10.8499	-1	147	2047
CM002236.1	380678	380828	-	S	NCU07505	1.92667	CM002236.1	381167	381330	peak_50	1000	.	260.663	4.90771	-1	54	340
CM002236.1	383867	384017	-	S	major	3.177	CM002236.1	385420	385613	peak_51	1000	.	704.646	8.18873	-1	138	1404
CM002236.1	385579	385729	+	SU	major	5.97676	CM002236.1	385420	385613	peak_51	1000	.	704.646	8.18873	-1	138	0
CM002236.1	385941	386091	+	SS	major	5.89799	CM002236.1	385420	385613	peak_51	1000	.	704.646	8.18873	-1	138	329
CM002236.1	386725	386875	+	SS	NCU07503	4.53047	CM002236.1	386545	386933	peak_52	1000	.	1368.93	9.73045	-1	178	0
CM002236.1	388515	388665	-	SS	NCU07503	3.09676	CM002236.1	388717	388947	peak_53	1000	.	432.382	6.08678	-1	152	53
CM002236.1	389184	389334	+	SU	NCU07502	3.29152	CM002236.1	389123	389798	peak_54	1000	.	3650.97	15.541	-1	384	0
CM002236.1	389797	389947	+	S	NCU07502	2.35855	CM002236.1	389123	389798	peak_54	1000	.	3650.97	15.541	-1	384	0
CM002236.1	392941	393091	+	U	NCU15004	2.2313	CM002236.1	389123	389798	peak_54	1000	.	3650.97	15.541	-1	384	3144
CM002236.1	406232	406382	-	SS	mus-40	4.74426	CM002236.1	416072	416275	peak_55	1000	.	870.459	10.0902	-1	133	9691
CM002236.1	406454	406604	+	SS	NCU07497	4.21977	CM002236.1	416072	416275	peak_55	1000	.	870.459	10.0902	-1	133	9469
CM002236.1	416052	416202	-	U	set-7	3.163	CM002236.1	416072	416275	peak_55	1000	.	870.459	10.0902	-1	133	0
CM002236.1	416990	417140	-	US	NCU07495	2.84891	CM002236.1	416643	417454	peak_56	1000	.	6568.08	23.3923	-1	642	0
CM002236.1	417389	417539	+	SU	NCU07495	3.02785	CM002236.1	416643	417454	peak_56	1000	.	6568.08	23.3923	-1	642	0
CM002236.1	420040	420190	-	US	NCU15005	3.23903	CM002236.1	416643	417454	peak_56	1000	.	6568.08	23.3923	-1	642	2587
CM002236.1	420157	420307	+	SU	NCU07494	3.60037	CM002236.1	416643	417454	peak_56	1000	.	6568.08	23.3923	-1	642	2704
CM002236.1	423300	423450	-	SU	NCU07493	3.1189	CM002236.1	423410	423629	peak_57	1000	.	831.382	8.09752	-1	121	0
CM002236.1	423577	423727	+	US	NCU07493	2.83996	CM002236.1	423410	423629	peak_57	1000	.	831.382	8.09752	-1	121	0
CM002236.1	427877	428027	-	SU	NCU07492	5.32294	CM002236.1	428528	428823	peak_58	1000	.	835.277	7.50383	-1	181	502
CM002236.1	428067	428217	+	US	NCU07492	3.51403	CM002236.1	428528	428823	peak_58	1000	.	835.277	7.50383	-1	181	312
CM002236.1	428379	428529	-	UU	NCU07492	5.83186	CM002236.1	428528	428823	peak_58	1000	.	835.277	7.50383	-1	181	0
CM002236.1	430848	430998	-	SU	NCU07491	2.41037	CM002236.1	430909	431801	peak_59	1000	.	7342.04	25.5113	-1	252	0
CM002236.1	431323	431473	+	US	NCU07491	4.79625	CM002236.1	430909	431801	peak_59	1000	.	7342.04	25.5113	-1	252	0
CM002236.1	432217	432367	+	UU	NCU07491	3.58393	CM002236.1	431937	433103	peak_60	1000	.	10423	25.6841	-1	832	0
CM002236.1	433025	433175	+	SU	NCU07491	4.74119	CM002236.1	431937	433103	peak_60	1000	.	10423	25.6841	-1	832	0
CM002236.1	434097	434247	+	SS	NCU07491	3.65177	CM002236.1	433562	434165	peak_61	1000	.	2587.71	12.2172	-1	307	0
CM002236.1	435220	435370	-	SS	pzl-1	7.32217	CM002236.1	434484	434917	peak_62	1000	.	2607.8	13.4302	-1	237	304
CM002236.1	435999	436149	-	SU	pzl-1	7.80745	CM002236.1	436076	437506	peak_63	1000	.	15059.4	30.3724	-1	672	0
CM002236.1	437251	437401	+	SU	pzl-1	6.15581	CM002236.1	436076	437506	peak_63	1000	.	15059.4	30.3724	-1	672	0
CM002236.1	437737	437887	+	SS	pzl-1	3.21529	CM002236.1	437614	437971	peak_64	1000	.	2737.01	14.3678	-1	97	0
CM002236.1	442057	442207	+	U	NCU15006	2.96068	CM002236.1	444082	444455	peak_65	1000	.	2975.33	18.2964	-1	257	1876
CM002236.1	453435	453585	-	U	NCU07486	2.78031	CM002236.1	445515	445762	peak_67	1000	.	355.214	5.26863	-1	157	7674
CM002236.1	464479	464629	+	S	fr	2.34387	CM002236.1	464228	464390	peak_70	1000	.	400.37	6.40637	-1	17	90
CM002236.1	469009	469159	-	S	NCU07482	1.52987	CM002236.1	471071	471260	peak_71	1000	.	463.757	5.99558	-1	55	1913
CM002236.1	469530	469680	+	US	NCU07482	4.39076	CM002236.1	471071	471260	peak_71	1000	.	463.757	5.99558	-1	55	1392
CM002236.1	470980	471130	-	U	NCU07482	5.24924	CM002236.1	471071	471260	peak_71	1000	.	463.757	5.99558	-1	55	0
CM002236.1	472664	472814	-	U	NCU07481	4.37128	CM002236.1	472717	473123	peak_72	1000	.	2200.95	11.9984	-1	199	0
CM002236.1	474358	474508	+	S	NCU07481	4.33821	CM002236.1	473224	474062	peak_73	1000	.	6863.48	19.548	-1	216	297
CM002236.1	493720	493870	-	SU	NCU07478	2.60666	CM002236.1	493778	494322	peak_74	1000	.	4138.63	16.4469	-1	189	0
CM002236.1	500009	500159	-	SU	NCU07477	2.33164	CM002236.1	500089	500441	peak_75	1000	.	3062.76	17.4595	-1	221	0
CM002236.1	511618	511768	+	U	NCU07474	3.24945	CM002236.1	513838	514266	peak_79	1000	.	2962.62	16.0369	-1	221	2071
CM002236.1	513720	513870	-	S	NCU07474	2.53777	CM002236.1	513838	514266	peak_79	1000	.	2962.62	16.0369	-1	221	0
CM002236.1	519052	519202	-	SS	NCU07473	3.29609	CM002236.1	518942	519738	peak_80	1000	.	9016.31	25.2683	-1	568	0
CM002236.1	519684	519834	+	SS	NCU07473	1.45919	CM002236.1	518942	519738	peak_80	1000	.	9016.31	25.2683	-1	568	0
CM002236.1	521495	521645	-	SS	NCU07472	2.36092	CM002236.1	521883	522061	peak_81	1000	.	446.783	6.04118	-1	79	239
CM002236.1	521994	522144	+	SU	NCU07471	0.707077	CM002236.1	521883	522061	peak_81	1000	.	446.783	6.04118	-1	79	0
CM002236.1	525802	525952	-	S	NCU07471	7.8663	CM002236.1	525581	528968	peak_82	1000	.	43450	53.1377	-1	909	0
CM002236.1	526655	526805	+	SU	NCU07468	4.1791	CM002236.1	525581	528968	peak_82	1000	.	43450	53.1377	-1	909	0
CM002236.1	528106	528256	-	SU	NCU07468	4.82254	CM002236.1	525581	528968	peak_82	1000	.	43450	53.1377	-1	909	0
CM002236.1	528990	529140	+	SU	NCU07468	5.71611	CM002236.1	529124	529919	peak_83	1000	.	9148.72	28.0963	-1	405	0
CM002236.1	530590	530740	+	SU	NCU07468	4.06342	CM002236.1	530022	530679	peak_84	1000	.	6933.39	27.1142	-1	286	0
CM002236.1	533934	534084	-	SU	NCU07467	3.26555	CM002236.1	535009	535312	peak_85	1000	.	1202.54	9.23376	-1	121	926
CM002236.1	534945	535095	-	UU	NCU07467	3.9566	CM002236.1	535009	535312	peak_85	1000	.	1202.54	9.23376	-1	121	0
CM002236.1	536034	536184	+	SU	NCU07467	3.76311	CM002236.1	535428	536052	peak_86	1000	.	3724.54	13.9859	-1	156	0
CM002236.1	538520	538670	-	SS	NCU07466	2.54861	CM002236.1	538627	539588	peak_87	1000	.	9335.7	23.1758	-1	615	0
CM002236.1	538915	539065	+	SS	NCU07465	4.71387	CM002236.1	538627	539588	peak_87	1000	.	9335.7	23.1758	-1	615	0
CM002236.1	539389	539539	+	SU	NCU07465	4.41698	CM002236.1	538627	539588	peak_87	1000	.	9335.7	23.1758	-1	615	0
CM002236.1	539723	539873	-	SS	NCU07465	1.88427	CM002236.1	538627	539588	peak_87	1000	.	9335.7	23.1758	-1	615	136
CM002236.1	539951	540101	+	SS	NCU07465	1.45176	CM002236.1	538627	539588	peak_87	1000	.	9335.7	23.1758	-1	615	364
CM002236.1	552854	553004	+	SU	mob-2b	4.77272	CM002236.1	552702	553192	peak_88	1000	.	1302.66	7.68664	-1	154	0
CM002236.1	555297	555447	-	S	prm-1	1.32613	CM002236.1	555328	555986	peak_89	1000	.	12474.1	37.8824	-1	394	0
CM002236.1	556077	556227	+	S	prm-1	1.05495	CM002236.1	555328	555986	peak_89	1000	.	12474.1	37.8824	-1	394	92
CM002236.1	562689	562839	-	SS	NCU07458	4.40691	CM002236.1	562832	563721	peak_91	1000	.	5753.63	16.9757	-1	741	0
CM002236.1	563208	563358	-	SS	NCU07457	4.83643	CM002236.1	562832	563721	peak_91	1000	.	5753.63	16.9757	-1	741	0
CM002236.1	563633	563783	+	SU	NCU07457	2.14076	CM002236.1	562832	563721	peak_91	1000	.	5753.63	16.9757	-1	741	0
CM002236.1	567087	567237	-	SU	rib-5	1.71019	CM002236.1	562832	563721	peak_91	1000	.	5753.63	16.9757	-1	741	3367
CM002236.1	573647	573797	-	UU	NCU07454	4.59265	CM002236.1	573763	574525	peak_93	1000	.	6655.5	20.9606	-1	351	0
CM002236.1	574325	574475	+	SU	NCU07453	5.05363	CM002236.1	573763	574525	peak_93	1000	.	6655.5	20.9606	-1	351	0
CM002236.1	577486	577636	-	S	mig-2	4.92175	CM002236.1	577936	578605	peak_94	1000	.	13410.2	42.344	-1	284	301
CM002236.1	581311	581461	-	S	NCU07451	1.58969	CM002236.1	581079	582146	peak_95	1000	.	8001.53	25.5459	-1	503	0
CM002236.1	582202	582352	+	S	NCU07450	2.31708	CM002236.1	581079	582146	peak_95	1000	.	8001.53	25.5459	-1	503	57
CM002236.1	591177	591327	-	U	NCU07448	3.0072	CM002236.1	596380	597851	peak_96	1000	.	34434.1	53.9294	-1	1103	5054
CM002236.1	596209	596359	-	SS	DUF803	2.34823	CM002236.1	596380	597851	peak_96	1000	.	34434.1	53.9294	-1	1103	22
CM002236.1	596500	596650	+	SS	DUF803	3.5527	CM002236.1	596380	597851	peak_96	1000	.	34434.1	53.9294	-1	1103	0
CM002236.1	596908	597058	-	SU	DUF803	5.05235	CM002236.1	596380	597851	peak_96	1000	.	34434.1	53.9294	-1	1103	0
CM002236.1	596921	597071	+	US	DUF803	3.31694	CM002236.1	596380	597851	peak_96	1000	.	34434.1	53.9294	-1	1103	0
CM002236.1	597262	597412	+	SU	vma-4	3.70377	CM002236.1	596380	597851	peak_96	1000	.	34434.1	53.9294	-1	1103	0
CM002236.1	597775	597925	+	SS	vma-4	1.66072	CM002236.1	596380	597851	peak_96	1000	.	34434.1	53.9294	-1	1103	0
CM002236.1	602285	602435	+	SS	NCU07445	4.04694	CM002236.1	602243	602747	peak_97	1000	.	2022.57	11.7349	-1	338	0
CM002236.1	602309	602459	-	SS	NCU07445	5.15968	CM002236.1	602243	602747	peak_97	1000	.	2022.57	11.7349	-1	338	0
CM002236.1	602676	602826	+	SS	NCU07445	6.76698	CM002236.1	602243	602747	peak_97	1000	.	2022.57	11.7349	-1	338	0
CM002236.1	603679	603829	-	UU	NCU07445	5.53616	CM002236.1	603775	604290	peak_98	1000	.	3251.72	19.741	-1	171	0
CM002236.1	604489	604639	-	UU	NCU07445	4.51894	CM002236.1	604455	605320	peak_99	1000	.	4867.73	21.1487	-1	295	0
CM002236.1	604834	604984	+	UU	NCU07445	5.0871	CM002236.1	604455	605320	peak_99	1000	.	4867.73	21.1487	-1	295	0
CM002236.1	608185	608335	-	UU	NCU07443	4.23955	CM002236.1	607427	608952	peak_102	1000	.	23816	37.7723	-1	1208	0
CM002236.1	608774	608924	+	S	NCU07443	4.29457	CM002236.1	607427	608952	peak_102	1000	.	23816	37.7723	-1	1208	0
CM002236.1	615445	615595	-	SS	NCU07442	6.18233	CM002236.1	615575	615862	peak_103	1000	.	610.73	7.96064	-1	116	0
CM002236.1	615717	615867	+	SU	NCU07442	3.33635	CM002236.1	615575	615862	peak_103	1000	.	610.73	7.96064	-1	116	0
CM002236.1	617933	618083	-	SS	NCU07442	0.969029	CM002236.1	618599	619160	peak_104	1000	.	9139.72	33.8299	-1	266	517
CM002236.1	618526	618676	-	S	NCU07441	3.23717	CM002236.1	618599	619160	peak_104	1000	.	9139.72	33.8299	-1	266	0
CM002236.1	619106	619256	+	U	NCU07441	5.64155	CM002236.1	618599	619160	peak_104	1000	.	9139.72	33.8299	-1	266	0
CM002236.1	624799	624949	-	SS	mus-38	4.76621	CM002236.1	624788	625208	peak_105	1000	.	5016.94	22.667	-1	303	0
CM002236.1	625176	625326	+	SS	NCU07439	2.17774	CM002236.1	624788	625208	peak_105	1000	.	5016.94	22.667	-1	303	0
CM002236.1	625954	626104	-	SS	NCU07438	3.43069	CM002236.1	625852	626682	peak_106	1000	.	6614.18	25.8908	-1	336	0
CM002236.1	626390	626540	+	SS	NCU07438	5.51025	CM002236.1	625852	626682	peak_106	1000	.	6614.18	25.8908	-1	336	0
CM002236.1	632064	632214	-	SS	NCU07437	1.17494	CM002236.1	632156	632609	peak_107	1000	.	5239.05	22.8492	-1	243	0
CM002236.1	632540	632690	+	SS	NCU07436	1.96539	CM002236.1	632156	632609	peak_107	1000	.	5239.05	22.8492	-1	243	0
CM002236.1	634264	634414	+	SS	NCU07435	2.81293	CM002236.1	634007	634543	peak_108	1000	.	6231.08	24.2855	-1	178	0
CM002236.1	645814	645964	-	S	pls-1	2.85663	CM002236.1	646073	646496	peak_109	1000	.	1952.38	11.4705	-1	304	110
CM002236.1	646539	646689	+	SS	pls-1	5.87177	CM002236.1	646073	646496	peak_109	1000	.	1952.38	11.4705	-1	304	44
CM002236.1	649106	649256	+	S	pls-1	4.54154	CM002236.1	647487	649629	peak_110	1000	.	18243.3	30.6561	-1	1468	0
CM002236.1	649914	650064	-	SU	NCU07430	6.12864	CM002236.1	649741	653480	peak_111	1000	.	27392.6	28.9632	-1	2453	0
CM002236.1	650335	650485	-	SU	NCU07430	5.92405	CM002236.1	649741	653480	peak_111	1000	.	27392.6	28.9632	-1	2453	0
CM002236.1	651408	651558	+	S	NCU07430	4.57682	CM002236.1	649741	653480	peak_111	1000	.	27392.6	28.9632	-1	2453	0
CM002236.1	651911	652061	-	SU	NCU07430	5.52547	CM002236.1	649741	653480	peak_111	1000	.	27392.6	28.9632	-1	2453	0
CM002236.1	652190	652340	+	UU	NCU07430	3.28029	CM002236.1	649741	653480	peak_111	1000	.	27392.6	28.9632	-1	2453	0
CM002236.1	653432	653582	+	S	NCU07430	2.81157	CM002236.1	649741	653480	peak_111	1000	.	27392.6	28.9632	-1	2453	0
CM002236.1	655338	655488	-	SU	NCU07430	1.84701	CM002236.1	649741	653480	peak_111	1000	.	27392.6	28.9632	-1	2453	1859
CM002236.1	656357	656507	+	UU	NCU07429	3.7666	CM002236.1	649741	653480	peak_111	1000	.	27392.6	28.9632	-1	2453	2878
CM002236.1	657366	657516	+	U	NCU07429	1.98451	CM002236.1	649741	653480	peak_111	1000	.	27392.6	28.9632	-1	2453	3887
CM002236.1	662477	662627	+	SS	tcu-3	0.769028	CM002236.1	662239	662626	peak_112	1000	.	2909.06	16.8947	-1	152	0
CM002236.1	663474	663624	-	S	tcu-3	4.27159	CM002236.1	663629	664277	peak_113	1000	.	5266.72	21.7834	-1	473	6
CM002236.1	664215	664365	+	S	tcu-3	4.84587	CM002236.1	663629	664277	peak_113	1000	.	5266.72	21.7834	-1	473	0
CM002236.1	696613	696763	+	U	NCU10006	3.33485	CM002236.1	701910	702095	peak_114	1000	.	402.09	6.08678	-1	87	5148
CM002236.1	700839	700989	-	S	NCU10006	2.15718	CM002236.1	701910	702095	peak_114	1000	.	402.09	6.08678	-1	87	922
CM002236.1	701368	701518	-	S	NCU10006	3.16475	CM002236.1	701910	702095	peak_114	1000	.	402.09	6.08678	-1	87	393
CM002236.1	701709	701859	-	SS	NCU10006	3.85928	CM002236.1	701910	702095	peak_114	1000	.	402.09	6.08678	-1	87	52
CM002236.1	702066	702216	+	SS	NCU10006	2.74029	CM002236.1	701910	702095	peak_114	1000	.	402.09	6.08678	-1	87	0
CM002236.1	702249	702399	-	S	NCU10006	3.44524	CM002236.1	702396	703374	peak_115	1000	.	16399.5	33.3238	-1	478	0
CM002236.1	703291	703441	+	UU	NCU10006	4.54663	CM002236.1	702396	703374	peak_115	1000	.	16399.5	33.3238	-1	478	0
CM002236.1	703790	703940	+	SS	NCU10006	5.30101	CM002236.1	703528	703771	peak_116	1000	.	443.033	5.99558	-1	137	20
CM002236.1	704119	704269	-	SS	NCU10006	5.6309	CM002236.1	704220	704414	peak_117	1000	.	204.954	4.28233	-1	165	0
CM002236.1	705744	705894	+	S	NCU10006	3.75947	CM002236.1	704609	705760	peak_118	1000	.	15252.6	24.5329	-1	765	0
CM002236.1	706400	706550	-	S	NCU10006	1.39343	CM002236.1	706815	707555	peak_119	1000	.	3914.94	14.7473	-1	199	266
CM002236.1	707206	707356	-	SU	acu-9	4.51215	CM002236.1	706815	707555	peak_119	1000	.	3914.94	14.7473	-1	199	0
CM002236.1	707528	707678	+	SS	acu-9	2.98786	CM002236.1	706815	707555	peak_119	1000	.	3914.94	14.7473	-1	199	0
CM002236.1	708100	708250	+	SS	acu-9	3.04626	CM002236.1	706815	707555	peak_119	1000	.	3914.94	14.7473	-1	199	546
CM002236.1	708746	708896	-	S	acu-9	2.8262	CM002236.1	706815	707555	peak_119	1000	.	3914.94	14.7473	-1	199	1192
CM002236.1	713074	713224	-	S	acu-9	1.30085	CM002236.1	713422	713744	peak_120	1000	.	964.741	8.32545	-1	139	199
CM002236.1	714175	714325	+	U	acu-9	3.72296	CM002236.1	713864	714180	peak_121	1000	.	1937.96	13.0858	-1	145	0
CM002236.1	715633	715783	+	U	acu-9	2.4416	CM002236.1	714564	715253	peak_122	1000	.	1003.44	7.68664	-1	609	381
CM002236.1	719090	719240	-	S	tca-14	5.54476	CM002236.1	718673	719092	peak_123	1000	.	3328.24	17.4595	-1	184	0
CM002236.1	719090	719240	-	S	tca-14	5.54476	CM002236.1	719231	719833	peak_124	1000	.	8076.4	26.0281	-1	431	0
CM002236.1	725969	726119	-	US	NCU09065	3.2032	CM002236.1	730534	736391	peak_125	1000	.	86098.6	47.5705	-1	3344	4416
CM002236.1	726234	726384	+	SU	NCU09065	3.07959	CM002236.1	730534	736391	peak_125	1000	.	86098.6	47.5705	-1	3344	4151
CM002236.1	730400	730550	-	SS	NCU09065	4.78995	CM002236.1	730534	736391	peak_125	1000	.	86098.6	47.5705	-1	3344	0
CM002236.1	730840	730990	+	SS	NCU09065	2.76468	CM002236.1	730534	736391	peak_125	1000	.	86098.6	47.5705	-1	3344	0
CM002236.1	731185	731335	-	SS	NCU09065	5.18962	CM002236.1	730534	736391	peak_125	1000	.	86098.6	47.5705	-1	3344	0
CM002236.1	731573	731723	-	SS	NCU09065	4.19532	CM002236.1	730534	736391	peak_125	1000	.	86098.6	47.5705	-1	3344	0
CM002236.1	731974	732124	+	SS	NCU09065	5.21286	CM002236.1	730534	736391	peak_125	1000	.	86098.6	47.5705	-1	3344	0
CM002236.1	732177	732327	-	SS	NCU09065	4.52578	CM002236.1	730534	736391	peak_125	1000	.	86098.6	47.5705	-1	3344	0
CM002236.1	733147	733297	+	SS	NCU09065	3.71764	CM002236.1	730534	736391	peak_125	1000	.	86098.6	47.5705	-1	3344	0
CM002236.1	733609	733759	-	SS	NCU09066	2.65699	CM002236.1	730534	736391	peak_125	1000	.	86098.6	47.5705	-1	3344	0
CM002236.1	734499	734649	+	SS	NCU09066	6.20819	CM002236.1	730534	736391	peak_125	1000	.	86098.6	47.5705	-1	3344	0
CM002236.1	737252	737402	-	SU	NCU09066	6.02637	CM002236.1	736828	742618	peak_126	1000	.	102824	47.7551	-1	4922	0
CM002236.1	737644	737794	+	SU	NCU09066	5.72675	CM002236.1	736828	742618	peak_126	1000	.	102824	47.7551	-1	4922	0
CM002236.1	738242	738392	-	SS	NCU09066	5.22283	CM002236.1	736828	742618	peak_126	1000	.	102824	47.7551	-1	4922	0
CM002236.1	738589	738739	+	SS	NCU09066	4.52268	CM002236.1	736828	742618	peak_126	1000	.	102824	47.7551	-1	4922	0
CM002236.1	738850	739000	-	SU	NCU09066	4.63048	CM002236.1	736828	742618	peak_126	1000	.	102824	47.7551	-1	4922	0
CM002236.1	739808	739958	+	SS	NCU09066	4.95816	CM002236.1	736828	742618	peak_126	1000	.	102824	47.7551	-1	4922	0
CM002236.1	739867	740017	-	SS	NCU09066	6.25381	CM002236.1	736828	742618	peak_126	1000	.	102824	47.7551	-1	4922	0
CM002236.1	740506	740656	+	SS	NCU09066	4.49436	CM002236.1	736828	742618	peak_126	1000	.	102824	47.7551	-1	4922	0
CM002236.1	740822	740972	-	SU	NCU09066	4.95502	CM002236.1	736828	742618	peak_126	1000	.	102824	47.7551	-1	4922	0
CM002236.1	742188	742338	+	SU	nit-2	5.29571	CM002236.1	736828	742618	peak_126	1000	.	102824	47.7551	-1	4922	0
CM002236.1	742262	742412	-	SS	nit-2	5.00767	CM002236.1	736828	742618	peak_126	1000	.	102824	47.7551	-1	4922	0
CM002236.1	750009	750159	-	SS	NCU09069	5.24105	CM002236.1	750194	751008	peak_127	1000	.	5655.11	19.3543	-1	213	36
CM002236.1	750420	750570	+	SS	NCU09069	3.76167	CM002236.1	750194	751008	peak_127	1000	.	5655.11	19.3543	-1	213	0
CM002236.1	751125	751275	+	SS	NCU09069	4.95292	CM002236.1	750194	751008	peak_127	1000	.	5655.11	19.3543	-1	213	118
CM002236.1	751485	751635	+	S	NCU09070	1.99014	CM002236.1	750194	751008	peak_127	1000	.	5655.11	19.3543	-1	213	478
CM002236.1	752441	752591	-	SU	NCU09070	2.94657	CM002236.1	752637	753082	peak_128	1000	.	4576.75	23.1034	-1	241	47
CM002236.1	753110	753260	+	S	dbf2	4.83381	CM002236.1	753220	753457	peak_129	1000	.	291.251	4.86275	-1	72	0
CM002236.1	753424	753574	+	SS	dbf2	1.51874	CM002236.1	753220	753457	peak_129	1000	.	291.251	4.86275	-1	72	0
CM002236.1	756868	757018	+	SS	NCU09072	2.80336	CM002236.1	753220	753457	peak_129	1000	.	291.251	4.86275	-1	72	3412
CM002236.1	760203	760353	+	U	NCU09072	5.02405	CM002236.1	753220	753457	peak_129	1000	.	291.251	4.86275	-1	72	6747
CM002236.1	763634	763784	+	U	NCU09073	3.29152	CM002236.1	770282	770679	peak_130	1000	.	6312.03	25.2683	-1	221	6499
CM002236.1	766979	767129	-	SS	NCU09075	3.28354	CM002236.1	770282	770679	peak_130	1000	.	6312.03	25.2683	-1	221	3154
CM002236.1	770180	770330	-	SS	NCU09076	2.88526	CM002236.1	770282	770679	peak_130	1000	.	6312.03	25.2683	-1	221	0
CM002236.1	770687	770837	+	SS	NCU09077	3.89263	CM002236.1	770282	770679	peak_130	1000	.	6312.03	25.2683	-1	221	9
CM002236.1	777891	778041	-	SS	NCU09079	5.29397	CM002236.1	777991	778655	peak_132	1000	.	13750.6	38.5385	-1	343	0
CM002236.1	778626	778776	+	SS	NCU09079	7.20265	CM002236.1	777991	778655	peak_132	1000	.	13750.6	38.5385	-1	343	0
CM002236.1	779296	779446	-	SS	NCU09079	2.11336	CM002236.1	779414	780281	peak_133	1000	.	16421.1	39.428	-1	524	0
CM002236.1	779601	779751	-	SS	NCU09079	4.53881	CM002236.1	779414	780281	peak_133	1000	.	16421.1	39.428	-1	524	0
CM002236.1	781193	781343	-	SS	NCU09079	6.56407	CM002236.1	780417	784749	peak_134	1000	.	47152	43.1747	-1	1326	0
CM002236.1	782182	782332	+	SU	NCU09079	7.62911	CM002236.1	780417	784749	peak_134	1000	.	47152	43.1747	-1	1326	0
CM002236.1	782635	782785	+	SS	NCU09079	6.28124	CM002236.1	780417	784749	peak_134	1000	.	47152	43.1747	-1	1326	0
CM002236.1	782849	782999	-	SS	NCU09079	5.24151	CM002236.1	780417	784749	peak_134	1000	.	47152	43.1747	-1	1326	0
CM002236.1	784388	784538	+	SS	NCU09079	5.80066	CM002236.1	780417	784749	peak_134	1000	.	47152	43.1747	-1	1326	0
CM002236.1	784859	785009	-	SU	NCU09079	6.35974	CM002236.1	784980	785977	peak_135	1000	.	15909.7	33.8299	-1	378	0
CM002236.1	787388	787538	-	SU	NCU09080	6.65092	CM002236.1	784980	785977	peak_135	1000	.	15909.7	33.8299	-1	378	1412
CM002236.1	788528	788678	+	UU	NCU09080	4.96379	CM002236.1	784980	785977	peak_135	1000	.	15909.7	33.8299	-1	378	2552
CM002236.1	802213	802363	-	SS	NCU09084	7.26763	CM002236.1	803728	806470	peak_136	1000	.	26765.3	30.1824	-1	1997	1366
CM002236.1	802662	802812	+	SS	NCU09084	8.60205	CM002236.1	803728	806470	peak_136	1000	.	26765.3	30.1824	-1	1997	917
CM002236.1	803103	803253	-	SS	NCU09084	6.5635	CM002236.1	803728	806470	peak_136	1000	.	26765.3	30.1824	-1	1997	476
CM002236.1	803430	803580	-	SS	NCU09084	7.48514	CM002236.1	803728	806470	peak_136	1000	.	26765.3	30.1824	-1	1997	149
CM002236.1	804793	804943	-	SS	NCU09084	6.15361	CM002236.1	803728	806470	peak_136	1000	.	26765.3	30.1824	-1	1997	0
CM002236.1	805963	806113	+	SS	NCU14002	6.7886	CM002236.1	803728	806470	peak_136	1000	.	26765.3	30.1824	-1	1997	0
CM002236.1	806440	806590	-	SS	NCU14002	3.41705	CM002236.1	803728	806470	peak_136	1000	.	26765.3	30.1824	-1	1997	0
CM002236.1	806440	806590	-	SS	NCU14002	3.41705	CM002236.1	806583	807077	peak_137	1000	.	8199.38	31.8376	-1	137	0
CM002236.1	806958	807108	+	SS	NCU14002	4.58657	CM002236.1	806583	807077	peak_137	1000	.	8199.38	31.8376	-1	137	0
CM002236.1	807364	807514	-	SS	NCU14002	3.05075	CM002236.1	807231	808460	peak_138	1000	.	21216.4	35.7512	-1	610	0
CM002236.1	808329	808479	+	SS	NCU09085	2.88722	CM002236.1	807231	808460	peak_138	1000	.	21216.4	35.7512	-1	610	0
CM002236.1	812073	812223	-	SS	NCU16318	3.37335	CM002236.1	807231	808460	peak_138	1000	.	21216.4	35.7512	-1	610	3614
CM002236.1	812472	812622	+	SS	NCU16318	3.39311	CM002236.1	807231	808460	peak_138	1000	.	21216.4	35.7512	-1	610	4013
CM002236.1	812746	812896	-	SS	NCU16318	6.75534	CM002236.1	807231	808460	peak_138	1000	.	21216.4	35.7512	-1	610	4287
CM002236.1	813265	813415	+	SS	NCU16318	3.07313	CM002236.1	807231	808460	peak_138	1000	.	21216.4	35.7512	-1	610	4806
CM002236.1	813784	813934	+	SS	NCU16318	4.7005	CM002236.1	807231	808460	peak_138	1000	.	21216.4	35.7512	-1	610	5325
CM002236.1	820862	821012	-	S	NCU09088	4.76129	CM002236.1	821054	821219	peak_139	1000	.	363.273	6.81781	-1	77	43
CM002236.1	821226	821376	-	SS	NCU09088	5.78308	CM002236.1	821337	821687	peak_140	1000	.	2421.16	12.2172	-1	230	0
CM002236.1	821645	821795	+	SS	NCU09089	0.950389	CM002236.1	821337	821687	peak_140	1000	.	2421.16	12.2172	-1	230	0
CM002236.1	826116	826266	-	SS	NCU09090	2.86685	CM002236.1	826247	826557	peak_141	1000	.	1233.16	9.41464	-1	73	0
CM002236.1	828915	829065	-	SS	NCU09091	3.02428	CM002236.1	829062	829224	peak_142	1000	.	234.496	4.81783	-1	97	0
CM002236.1	829215	829365	+	SS	NCU09092	3.85523	CM002236.1	829062	829224	peak_142	1000	.	234.496	4.81783	-1	97	0
CM002236.1	837698	837848	-	US	NCU09094	3.48316	CM002236.1	839977	840791	peak_143	1000	.	5041.59	15.6653	-1	628	2130
CM002236.1	837934	838084	+	SU	NCU09095	4.79726	CM002236.1	839977	840791	peak_143	1000	.	5041.59	15.6653	-1	628	1894
CM002236.1	840138	840288	-	UU	NCU09096	5.08199	CM002236.1	839977	840791	peak_143	1000	.	5041.59	15.6653	-1	628	0
CM002236.1	841070	841220	+	S	NCU09096	4.16409	CM002236.1	839977	840791	peak_143	1000	.	5041.59	15.6653	-1	628	280
CM002236.1	842186	842336	-	SS	NCU09096	3.27915	CM002236.1	842279	842743	peak_144	1000	.	3459.81	16.406	-1	288	0
CM002236.1	842633	842783	+	US	NCU09097	5.15214	CM002236.1	842279	842743	peak_144	1000	.	3459.81	16.406	-1	288	0
CM002236.1	843160	843310	-	US	NCU09097	4.10472	CM002236.1	842860	843574	peak_145	1000	.	12349.7	36.1217	-1	363	0
CM002236.1	843461	843611	+	SS	NCU09097	3.57731	CM002236.1	842860	843574	peak_145	1000	.	12349.7	36.1217	-1	363	0
CM002236.1	849556	849706	-	S	NCU09098	4.14621	CM002236.1	849949	850352	peak_146	1000	.	2891.13	17.2181	-1	179	244
CM002236.1	850239	850389	+	SS	NCU09098	4.30925	CM002236.1	849949	850352	peak_146	1000	.	2891.13	17.2181	-1	179	0
CM002236.1	855050	855200	-	SU	NCU09100	2.63941	CM002236.1	855077	855949	peak_147	1000	.	6329.35	22.3741	-1	229	0
CM002236.1	855399	855549	+	SU	NCU09101	4.24124	CM002236.1	855077	855949	peak_147	1000	.	6329.35	22.3741	-1	229	0
CM002236.1	855568	855718	-	US	NCU09101	5.03228	CM002236.1	855077	855949	peak_147	1000	.	6329.35	22.3741	-1	229	0
CM002236.1	855875	856025	+	SS	NCU09101	4.27029	CM002236.1	855077	855949	peak_147	1000	.	6329.35	22.3741	-1	229	0
CM002236.1	872194	872344	-	S	NCU09104	3.48944	CM002236.1	872160	872422	peak_148	1000	.	510.859	5.72235	-1	190	0
CM002236.1	924829	924979	+	U	NCU16320	2.18202	CM002236.1	924793	925388	peak_149	1000	.	2572.72	11.8228	-1	345	0
CM002236.1	925401	925551	+	SU	NCU16320	2.93123	CM002236.1	924793	925388	peak_149	1000	.	2572.72	11.8228	-1	345	14
CM002236.1	930455	930605	-	S	NCU02187	3.39386	CM002236.1	930583	931528	peak_150	1000	.	17717.4	44.7757	-1	299	0
CM002236.1	931168	931318	+	SU	NCU02187	8.16305	CM002236.1	930583	931528	peak_150	1000	.	17717.4	44.7757	-1	299	0
CM002236.1	932158	932308	+	SS	NCU02187	4.06086	CM002236.1	931993	932292	peak_151	1000	.	1431.74	9.68539	-1	131	0
CM002236.1	937007	937157	-	U	NCU14003	4.76075	CM002236.1	937512	937777	peak_152	1000	.	459.711	6.81781	-1	197	356
CM002236.1	938458	938608	+	S	chit-1	6.16749	CM002236.1	937512	937777	peak_152	1000	.	459.711	6.81781	-1	197	682
CM002236.1	938806	938956	+	S	chit-1	1.55935	CM002236.1	937512	937777	peak_152	1000	.	459.711	6.81781	-1	197	1030
CM002236.1	939422	939572	+	S	chit-1	1.51418	CM002236.1	937512	937777	peak_152	1000	.	459.711	6.81781	-1	197	1646
CM002236.1	944745	944895	-	U	NCU02183	3.42279	CM002236.1	949126	950468	peak_153	1000	.	22362.5	33.5328	-1	648	4232
CM002236.1	945404	945554	-	US	NCU02183	5.05235	CM002236.1	949126	950468	peak_153	1000	.	22362.5	33.5328	-1	648	3573
CM002236.1	946149	946299	-	SS	NCU02183	3.13999	CM002236.1	949126	950468	peak_153	1000	.	22362.5	33.5328	-1	648	2828
CM002236.1	946387	946537	+	SS	NCU02183	3.65163	CM002236.1	949126	950468	peak_153	1000	.	22362.5	33.5328	-1	648	2590
CM002236.1	946828	946978	-	SS	NCU02183	3.9877	CM002236.1	949126	950468	peak_153	1000	.	22362.5	33.5328	-1	648	2149
CM002236.1	947167	947317	+	SS	NCU02183	5.37783	CM002236.1	949126	950468	peak_153	1000	.	22362.5	33.5328	-1	648	1810
CM002236.1	948020	948170	+	SS	NCU02183	4.17098	CM002236.1	949126	950468	peak_153	1000	.	22362.5	33.5328	-1	648	957
CM002236.1	948280	948430	-	SS	NCU02183	1.63982	CM002236.1	949126	950468	peak_153	1000	.	22362.5	33.5328	-1	648	697
CM002236.1	948839	948989	+	SS	NCU02183	2.79286	CM002236.1	949126	950468	peak_153	1000	.	22362.5	33.5328	-1	648	138
CM002236.1	949319	949469	-	SU	NCU02183	4.65827	CM002236.1	949126	950468	peak_153	1000	.	22362.5	33.5328	-1	648	0
CM002236.1	950428	950578	+	U	NCU02183	6.8283	CM002236.1	949126	950468	peak_153	1000	.	22362.5	33.5328	-1	648	0
CM002236.1	950903	951053	-	UU	NCU02183	3.10209	CM002236.1	950871	952310	peak_154	1000	.	16182.1	38.8636	-1	1234	0
CM002236.1	955053	955203	-	SS	NCU02181	1.90124	CM002236.1	955139	955595	peak_155	1000	.	4909.93	25.8908	-1	263	0
CM002236.1	955567	955717	+	SS	NCU02181	2.48013	CM002236.1	955139	955595	peak_155	1000	.	4909.93	25.8908	-1	263	0
CM002236.1	959859	960009	-	SS	NCU14004	7.18999	CM002236.1	960392	960922	peak_156	1000	.	2868.44	14.8314	-1	184	384
CM002236.1	960550	960700	+	SS	NCU14004	6.53914	CM002236.1	960392	960922	peak_156	1000	.	2868.44	14.8314	-1	184	0
CM002236.1	961251	961401	+	SS	NCU14004	2.93659	CM002236.1	961056	961319	peak_157	1000	.	1195.15	9.64032	-1	105	0
CM002236.1	962083	962233	-	SS	NCU14004	5.2572	CM002236.1	961714	962459	peak_158	1000	.	3519.33	13.8581	-1	569	0
CM002236.1	962400	962550	+	SS	NCU14004	2.80671	CM002236.1	961714	962459	peak_158	1000	.	3519.33	13.8581	-1	569	0
CM002236.1	978898	979048	+	SS	NCU02176	3.29665	CM002236.1	981674	983755	peak_160	1000	.	19929.7	29.0281	-1	1343	2627
CM002236.1	981083	981233	-	S	NCU15008	0.623771	CM002236.1	981674	983755	peak_160	1000	.	19929.7	29.0281	-1	1343	442
CM002236.1	981548	981698	-	SS	NCU16323	4.89016	CM002236.1	981674	983755	peak_160	1000	.	19929.7	29.0281	-1	1343	0
CM002236.1	981828	981978	+	SS	NCU16323	4.75256	CM002236.1	981674	983755	peak_160	1000	.	19929.7	29.0281	-1	1343	0
CM002236.1	982258	982408	+	SS	NCU16323	4.56832	CM002236.1	981674	983755	peak_160	1000	.	19929.7	29.0281	-1	1343	0
CM002236.1	982661	982811	-	SU	NCU16323	6.49535	CM002236.1	981674	983755	peak_160	1000	.	19929.7	29.0281	-1	1343	0
CM002236.1	983743	983893	-	SS	NCU02175	6.98921	CM002236.1	981674	983755	peak_160	1000	.	19929.7	29.0281	-1	1343	0
CM002236.1	983743	983893	-	SS	NCU02175	6.98921	CM002236.1	983857	984292	peak_161	1000	.	6922.59	27.4491	-1	209	0
CM002236.1	984220	984370	+	SS	NCU02175	2.01702	CM002236.1	983857	984292	peak_161	1000	.	6922.59	27.4491	-1	209	0
CM002236.1	988095	988245	+	S	NCU15009	2.51793	CM002236.1	990661	991066	peak_162	1000	.	491.45	5.17821	-1	333	2417
CM002236.1	989068	989218	-	SS	NCU16325	2.46404	CM002236.1	990661	991066	peak_162	1000	.	491.45	5.17821	-1	333	1444
CM002236.1	989660	989810	-	SS	NCU16325	3.39504	CM002236.1	990661	991066	peak_162	1000	.	491.45	5.17821	-1	333	852
CM002236.1	989851	990001	+	SS	NCU16325	4.46078	CM002236.1	990661	991066	peak_162	1000	.	491.45	5.17821	-1	333	661
CM002236.1	990761	990911	-	SU	NCU02174	3.49629	CM002236.1	990661	991066	peak_162	1000	.	491.45	5.17821	-1	333	0
CM002236.1	991373	991523	-	US	NCU02174	5.4425	CM002236.1	990661	991066	peak_162	1000	.	491.45	5.17821	-1	333	308
CM002236.1	991605	991755	+	SU	NCU02174	4.71971	CM002236.1	990661	991066	peak_162	1000	.	491.45	5.17821	-1	333	540
CM002236.1	992048	992198	+	SS	NCU02174	3.99143	CM002236.1	990661	991066	peak_162	1000	.	491.45	5.17821	-1	333	983
CM002236.1	995765	995915	-	UU	NCU02173	4.40528	CM002236.1	995888	996271	peak_163	1000	.	3792.73	20.7718	-1	181	0
CM002236.1	996234	996384	+	SU	NCU02173	4.7519	CM002236.1	995888	996271	peak_163	1000	.	3792.73	20.7718	-1	181	0
CM002236.1	1002318	1002468	-	U	NCU15010	1.21186	CM002236.1	1001779	1001929	peak_164	1000	.	332.662	5.81336	-1	94	390
CM002236.1	1006811	1006961	-	SU	NCU02172	4.82676	CM002236.1	1006948	1008319	peak_165	1000	.	15409.3	29.9599	-1	1124	0
CM002236.1	1008238	1008388	+	SU	NCU02171	4.02596	CM002236.1	1006948	1008319	peak_165	1000	.	15409.3	29.9599	-1	1124	0
CM002236.1	1008806	1008956	-	SU	NCU02171	3.53286	CM002236.1	1008737	1009889	peak_166	1000	.	7554.14	23.1396	-1	262	0
CM002236.1	1009074	1009224	+	UU	NCU02171	4.28392	CM002236.1	1008737	1009889	peak_166	1000	.	7554.14	23.1396	-1	262	0
CM002236.1	1009491	1009641	-	UU	NCU02171	3.41684	CM002236.1	1008737	1009889	peak_166	1000	.	7554.14	23.1396	-1	262	0
CM002236.1	1009803	1009953	+	UU	NCU02171	5.37527	CM002236.1	1008737	1009889	peak_166	1000	.	7554.14	23.1396	-1	262	0
CM002236.1	1010767	1010917	-	SU	NCU02171	3.48316	CM002236.1	1010830	1011197	peak_167	1000	.	2912.29	18.8866	-1	233	0
CM002236.1	1011098	1011248	+	UU	NCU02171	3.26962	CM002236.1	1010830	1011197	peak_167	1000	.	2912.29	18.8866	-1	233	0
CM002236.1	1018629	1018779	-	S	NCU02169	5.44691	CM002236.1	1018808	1019435	peak_169	1000	.	1699.26	9.36944	-1	173	30
CM002236.1	1019616	1019766	+	S	NCU02168	2.13509	CM002236.1	1018808	1019435	peak_169	1000	.	1699.26	9.36944	-1	173	182
CM002236.1	1022925	1023075	-	SS	krev-1	3.0543	CM002236.1	1023123	1025028	peak_170	1000	.	13682.4	24.0725	-1	1605	49
CM002236.1	1023624	1023774	+	SS	krev-1	3.02507	CM002236.1	1023123	1025028	peak_170	1000	.	13682.4	24.0725	-1	1605	0
CM002236.1	1024385	1024535	-	SS	krev-1	2.02542	CM002236.1	1023123	1025028	peak_170	1000	.	13682.4	24.0725	-1	1605	0
CM002236.1	1025038	1025188	+	SS	krev-1	3.9592	CM002236.1	1025136	1026185	peak_171	1000	.	4311.72	12.3482	-1	828	0
CM002236.1	1026173	1026323	+	SU	krev-1	4.64044	CM002236.1	1025136	1026185	peak_171	1000	.	4311.72	12.3482	-1	828	0
CM002236.1	1030486	1030636	-	SU	NCU16327	4.29555	CM002236.1	1030594	1030959	peak_172	1000	.	3123.32	16.4878	-1	129	0
CM002236.1	1030924	1031074	+	SS	NCU16327	8.2457	CM002236.1	1030594	1030959	peak_172	1000	.	3123.32	16.4878	-1	129	0
CM002236.1	1031462	1031612	-	SS	NCU16327	2.97659	CM002236.1	1030594	1030959	peak_172	1000	.	3123.32	16.4878	-1	129	504
CM002236.1	1037922	1038072	-	SS	NCU02164	4.45219	CM002236.1	1037814	1038705	peak_173	1000	.	4176.58	15.9957	-1	451	0
CM002236.1	1038486	1038636	+	SU	NCU02164	2.79296	CM002236.1	1037814	1038705	peak_173	1000	.	4176.58	15.9957	-1	451	0
CM002236.1	1042437	1042587	+	SU	NCU02162	1.12523	CM002236.1	1042233	1042418	peak_174	1000	.	237.152	4.72812	-1	113	20
CM002236.1	1046214	1046364	-	SU	cen-T	3.87286	CM002236.1	1046421	1047063	peak_175	1000	.	2822.1	16.5694	-1	288	58
CM002236.1	1047218	1047368	-	UU	cen-T	3.07866	CM002236.1	1046421	1047063	peak_175	1000	.	2822.1	16.5694	-1	288	156
CM002236.1	1048002	1048152	-	US	rac-1	2.89724	CM002236.1	1047553	1048431	peak_176	1000	.	14966.9	31.8991	-1	557	0
CM002236.1	1048357	1048507	+	SU	rac-1	2.70959	CM002236.1	1047553	1048431	peak_176	1000	.	14966.9	31.8991	-1	557	0
CM002236.1	1052589	1052739	-	SS	NCU02159	4.72239	CM002236.1	1056693	1056823	peak_177	1000	.	264.917	5.22341	-1	40	3955
CM002236.1	1056782	1056932	+	SS	NCU02157	4.69141	CM002236.1	1056693	1056823	peak_177	1000	.	264.917	5.22341	-1	40	0
CM002236.1	1061563	1061713	-	SS	NCU02155	4.49686	CM002236.1	1061708	1061850	peak_178	1000	.	431.79	6.72635	-1	91	0
CM002236.1	1061862	1062012	+	SS	NCU16328	1.47102	CM002236.1	1061708	1061850	peak_178	1000	.	431.79	6.72635	-1	91	13
CM002236.1	1063020	1063170	-	SS	NCU16329	4.91063	CM002236.1	1063150	1063430	peak_179	1000	.	1353.22	9.91048	-1	146	0
CM002236.1	1063471	1063621	+	SS	NCU16329	1.74608	CM002236.1	1063150	1063430	peak_179	1000	.	1353.22	9.91048	-1	146	42
CM002236.1	1066897	1067047	-	SU	NCU02153	2.54221	CM002236.1	1066991	1067261	peak_180	1000	.	1940.73	13.0858	-1	170	0
CM002236.1	1067224	1067374	+	SS	NCU02153	2.8262	CM002236.1	1066991	1067261	peak_180	1000	.	1940.73	13.0858	-1	170	0
CM002236.1	1070852	1071002	-	S	NCU02152	1.41803	CM002236.1	1071010	1071859	peak_181	1000	.	10103.7	33.234	-1	490	9
CM002236.1	1071204	1071354	-	SS	NCU02152	1.98074	CM002236.1	1071010	1071859	peak_181	1000	.	10103.7	33.234	-1	490	0
CM002236.1	1071643	1071793	+	SS	NCU02152	1.60668	CM002236.1	1071010	1071859	peak_181	1000	.	10103.7	33.234	-1	490	0
CM002236.1	1074272	1074422	-	SS	NCU02151	3.1539	CM002236.1	1074361	1074726	peak_182	1000	.	2154.53	15.5825	-1	196	0
CM002236.1	1074712	1074862	+	SS	NCU02151	0.942645	CM002236.1	1074361	1074726	peak_182	1000	.	2154.53	15.5825	-1	196	0
CM002236.1	1076851	1077001	-	SS	NCU02150	2.36324	CM002236.1	1078661	1078881	peak_183	1000	.	528.013	6.95503	-1	132	1661
CM002236.1	1076952	1077102	+	SS	NCU02150	2.17454	CM002236.1	1078661	1078881	peak_183	1000	.	528.013	6.95503	-1	132	1560
CM002236.1	1077342	1077492	-	SS	NCU02150	2.55366	CM002236.1	1078661	1078881	peak_183	1000	.	528.013	6.95503	-1	132	1170
CM002236.1	1077666	1077816	+	SS	NCU02150	3.45507	CM002236.1	1078661	1078881	peak_183	1000	.	528.013	6.95503	-1	132	846
CM002236.1	1078549	1078699	-	SU	cyt-1	1.99136	CM002236.1	1078661	1078881	peak_183	1000	.	528.013	6.95503	-1	132	0
CM002236.1	1079398	1079548	+	S	NCU02148	2.941	CM002236.1	1078990	1079338	peak_184	1000	.	938.41	10.2247	-1	120	61
CM002236.1	1083274	1083424	-	SU	NCU16330	3.87319	CM002236.1	1078990	1079338	peak_184	1000	.	938.41	10.2247	-1	120	3937
CM002236.1	1083774	1083924	+	SS	NCU02147	4.82401	CM002236.1	1078990	1079338	peak_184	1000	.	938.41	10.2247	-1	120	4437
CM002236.1	1083793	1083943	-	SS	NCU02147	4.8007	CM002236.1	1078990	1079338	peak_184	1000	.	938.41	10.2247	-1	120	4456
CM002236.1	1091296	1091446	-	U	NCU02145	3.92643	CM002236.1	1091594	1092202	peak_185	1000	.	2146.9	12.0422	-1	135	149
CM002236.1	1092785	1092935	-	U	NCU10687	6.7114	CM002236.1	1093271	1093820	peak_186	1000	.	3117.76	17.9392	-1	233	337
CM002236.1	1094063	1094213	-	UU	NCU10687	3.29278	CM002236.1	1094172	1094595	peak_187	1000	.	3029.9	17.0162	-1	157	0
CM002236.1	1094372	1094522	+	SU	NCU10687	3.15643	CM002236.1	1094172	1094595	peak_187	1000	.	3029.9	17.0162	-1	157	0
CM002236.1	1094767	1094917	+	S	NCU10687	5.50057	CM002236.1	1094172	1094595	peak_187	1000	.	3029.9	17.0162	-1	157	173
CM002236.1	1099754	1099904	-	U	NCU02144	2.65778	CM002236.1	1101715	1101894	peak_188	1000	.	301.694	4.86275	-1	88	1812
CM002236.1	1100166	1100316	-	U	NCU02144	4.51905	CM002236.1	1101715	1101894	peak_188	1000	.	301.694	4.86275	-1	88	1400
CM002236.1	1101621	1101771	-	SS	NCU02144	6.38619	CM002236.1	1101715	1101894	peak_188	1000	.	301.694	4.86275	-1	88	0
CM002236.1	1101868	1102018	+	SU	NCU02144	5.57724	CM002236.1	1101715	1101894	peak_188	1000	.	301.694	4.86275	-1	88	0
CM002236.1	1104551	1104701	-	UU	NCU02143	2.96547	CM002236.1	1104164	1104330	peak_189	1000	.	522.015	7.96064	-1	92	222
CM002236.1	1106900	1107050	+	SS	NCU02142	1.06241	CM002236.1	1105793	1106878	peak_191	1000	.	13637.5	35.4644	-1	267	23
CM002236.1	1109499	1109649	+	US	NCU02142	2.9542	CM002236.1	1108931	1109879	peak_192	1000	.	5486.43	22.4841	-1	528	0
CM002236.1	1113691	1113841	-	U	NCU02139	2.98908	CM002236.1	1112481	1114474	peak_195	1000	.	18794.6	31.9605	-1	1644	0
CM002236.1	1119668	1119818	-	SS	NCU02139	4.26449	CM002236.1	1119842	1120023	peak_196	1000	.	438.981	6.04118	-1	96	25
CM002236.1	1120017	1120167	+	SS	NCU02139	2.2497	CM002236.1	1119842	1120023	peak_196	1000	.	438.981	6.04118	-1	96	0
CM002236.1	1120550	1120700	+	SS	NCU02139	2.13773	CM002236.1	1120232	1120506	peak_197	1000	.	1014.91	10.0453	-1	87	45
CM002236.1	1121049	1121199	+	SS	NCU02139	4.11106	CM002236.1	1120232	1120506	peak_197	1000	.	1014.91	10.0453	-1	87	544
CM002236.1	1122951	1123101	-	SU	NCU02138	2.97274	CM002236.1	1122966	1124662	peak_198	1000	.	23575.3	36.0933	-1	541	0
CM002236.1	1124500	1124650	+	SS	NCU02137	2.27195	CM002236.1	1122966	1124662	peak_198	1000	.	23575.3	36.0933	-1	541	0
CM002236.1	1128878	1129028	-	SS	NCU02136	5.08738	CM002236.1	1129885	1130228	peak_199	1000	.	1468.79	11.4263	-1	216	858
CM002236.1	1129310	1129460	+	SS	NCU02136	4.77765	CM002236.1	1129885	1130228	peak_199	1000	.	1468.79	11.4263	-1	216	426
CM002236.1	1130190	1130340	+	SS	NCU02136	4.02774	CM002236.1	1129885	1130228	peak_199	1000	.	1468.79	11.4263	-1	216	0
CM002236.1	1133822	1133972	-	SU	NCU02134	4.6643	CM002236.1	1133917	1134440	peak_200	1000	.	6660.99	27.1142	-1	314	0
CM002236.1	1136281	1136431	-	SS	sod-1	1.11975	CM002236.1	1135637	1136672	peak_201	1000	.	5875.44	14.5368	-1	445	0
CM002236.1	1136618	1136768	+	US	sod-1	4.28392	CM002236.1	1135637	1136672	peak_201	1000	.	5875.44	14.5368	-1	445	0
CM002236.1	1137988	1138138	+	SU	NCU02132	4.84606	CM002236.1	1137449	1138201	peak_202	1000	.	6124.35	21.9317	-1	491	0
CM002236.1	1139008	1139158	-	SS	NCU02132	5.94101	CM002236.1	1139008	1139827	peak_203	1000	.	7957.74	24.5329	-1	237	0
CM002236.1	1139573	1139723	+	SU	rgf3	4.30137	CM002236.1	1139008	1139827	peak_203	1000	.	7957.74	24.5329	-1	237	0
CM002236.1	1150022	1150172	-	SU	NCU02130	6.31108	CM002236.1	1149749	1151475	peak_204	1000	.	13515.6	30.7503	-1	550	0
CM002236.1	1150499	1150649	+	SU	NCU02130	3.80824	CM002236.1	1149749	1151475	peak_204	1000	.	13515.6	30.7503	-1	550	0
CM002236.1	1150799	1150949	+	SU	NCU02130	3.03065	CM002236.1	1149749	1151475	peak_204	1000	.	13515.6	30.7503	-1	550	0
CM002236.1	1151391	1151541	+	SS	NCU02130	4.1291	CM002236.1	1149749	1151475	peak_204	1000	.	13515.6	30.7503	-1	550	0
CM002236.1	1151808	1151958	+	SS	NCU02130	3.59924	CM002236.1	1149749	1151475	peak_204	1000	.	13515.6	30.7503	-1	550	334
CM002236.1	1158596	1158746	-	S	NCU02127	1.75242	CM002236.1	1158627	1158972	peak_206	1000	.	2247.4	13.3872	-1	97	0
CM002236.1	1165159	1165309	-	US	NCU02124	2.67225	CM002236.1	1165291	1165536	peak_207	1000	.	691.953	7.36667	-1	171	0
CM002236.1	1165497	1165647	+	SU	NCU02124	5.72792	CM002236.1	1165291	1165536	peak_207	1000	.	691.953	7.36667	-1	171	0
CM002236.1	1166826	1166976	+	S	NCU15011	2.69945	CM002236.1	1165291	1165536	peak_207	1000	.	691.953	7.36667	-1	171	1291
CM002236.1	1169147	1169297	-	SU	NCU02123	6.47047	CM002236.1	1169073	1170143	peak_208	1000	.	9675.89	26.472	-1	591	0
CM002236.1	1169800	1169950	+	S	NCU02122	5.12244	CM002236.1	1169073	1170143	peak_208	1000	.	9675.89	26.472	-1	591	0
CM002236.1	1175800	1175950	-	S	NCU02121	3.91008	CM002236.1	1175906	1176409	peak_209	1000	.	3341.09	16.6509	-1	307	0
CM002236.1	1176684	1176834	-	UU	NCU02121	3.70377	CM002236.1	1176677	1177840	peak_210	1000	.	13181.4	24.427	-1	953	0
CM002236.1	1177681	1177831	+	SU	NCU10232	2.99337	CM002236.1	1176677	1177840	peak_210	1000	.	13181.4	24.427	-1	953	0
CM002236.1	1181478	1181628	-	SU	NCU10232	2.65778	CM002236.1	1181645	1182123	peak_211	1000	.	5786.77	22.74	-1	278	18
CM002236.1	1181836	1181986	-	U	NCU10232	3.59585	CM002236.1	1181645	1182123	peak_211	1000	.	5786.77	22.74	-1	278	0
CM002236.1	1186477	1186627	+	S	NCU02120	2.67225	CM002236.1	1186305	1186679	peak_212	1000	.	1698.83	9.86551	-1	139	0
CM002236.1	1187029	1187179	+	SS	NCU02120	2.73187	CM002236.1	1186835	1187178	peak_213	1000	.	2904.74	17.0162	-1	171	0
CM002236.1	1187757	1187907	+	SS	NCU02120	1.92667	CM002236.1	1186835	1187178	peak_213	1000	.	2904.74	17.0162	-1	171	580
CM002236.1	1196766	1196916	-	SS	NCU02119	4.09691	CM002236.1	1197242	1197623	peak_214	1000	.	2508.52	15.7067	-1	262	327
CM002236.1	1197123	1197273	-	SU	NCU02119	3.88536	CM002236.1	1197242	1197623	peak_214	1000	.	2508.52	15.7067	-1	262	0
CM002236.1	1197678	1197828	+	SU	NCU02118	2.07751	CM002236.1	1197242	1197623	peak_214	1000	.	2508.52	15.7067	-1	262	56
CM002236.1	1199557	1199707	-	SU	NCU02117	4.8515	CM002236.1	1197242	1197623	peak_214	1000	.	2508.52	15.7067	-1	262	1935
CM002236.1	1199927	1200077	+	SU	NCU02117	5.11153	CM002236.1	1197242	1197623	peak_214	1000	.	2508.52	15.7067	-1	262	2305
CM002236.1	1200410	1200560	+	SS	NCU02117	1.96387	CM002236.1	1197242	1197623	peak_214	1000	.	2508.52	15.7067	-1	262	2788
CM002236.1	1203024	1203174	-	SS	NCU02115	3.9047	CM002236.1	1197242	1197623	peak_214	1000	.	2508.52	15.7067	-1	262	5402
CM002236.1	1203177	1203327	+	SS	NCU02115	3.19296	CM002236.1	1197242	1197623	peak_214	1000	.	2508.52	15.7067	-1	262	5555
CM002236.1	1211985	1212135	-	U	NCU02115	3.73552	CM002236.1	1213748	1214170	peak_215	1000	.	3758.46	18.7691	-1	144	1614
CM002236.1	1213982	1214132	+	UU	NCU02115	3.67016	CM002236.1	1213748	1214170	peak_215	1000	.	3758.46	18.7691	-1	144	0
CM002236.1	1215137	1215287	+	SS	NCU02115	3.12997	CM002236.1	1213748	1214170	peak_215	1000	.	3758.46	18.7691	-1	144	968
CM002236.1	1217491	1217641	-	SS	NCU02115	6.49689	CM002236.1	1217257	1219265	peak_217	1000	.	13217.5	20.1251	-1	678	0
CM002236.1	1217818	1217968	+	SS	NCU02114	3.4806	CM002236.1	1217257	1219265	peak_217	1000	.	13217.5	20.1251	-1	678	0
CM002236.1	1218438	1218588	-	SU	NCU02114	6.21325	CM002236.1	1217257	1219265	peak_217	1000	.	13217.5	20.1251	-1	678	0
CM002236.1	1218773	1218923	+	US	NCU02114	2.50177	CM002236.1	1217257	1219265	peak_217	1000	.	13217.5	20.1251	-1	678	0
CM002236.1	1218848	1218998	-	SU	NCU02114	5.13372	CM002236.1	1217257	1219265	peak_217	1000	.	13217.5	20.1251	-1	678	0
CM002236.1	1229378	1229528	-	UU	NCU02114	3.48964	CM002236.1	1229317	1231378	peak_218	1000	.	36717.7	40.9573	-1	577	0
CM002236.1	1230401	1230551	+	SU	NCU02114	3.55616	CM002236.1	1229317	1231378	peak_218	1000	.	36717.7	40.9573	-1	577	0
CM002236.1	1230654	1230804	+	SS	NCU02114	2.92606	CM002236.1	1229317	1231378	peak_218	1000	.	36717.7	40.9573	-1	577	0
CM002236.1	1230729	1230879	-	SS	NCU02114	3.59665	CM002236.1	1229317	1231378	peak_218	1000	.	36717.7	40.9573	-1	577	0
CM002236.1	1231095	1231245	+	SS	NCU02114	2.64012	CM002236.1	1229317	1231378	peak_218	1000	.	36717.7	40.9573	-1	577	0
CM002236.1	1231386	1231536	-	SS	NCU02114	3.42392	CM002236.1	1231479	1232141	peak_219	1000	.	9423.92	31.0632	-1	466	0
CM002236.1	1231677	1231827	-	SS	NCU02114	4.71616	CM002236.1	1231479	1232141	peak_219	1000	.	9423.92	31.0632	-1	466	0
CM002236.1	1232108	1232258	+	SS	NCU02114	2.15639	CM002236.1	1231479	1232141	peak_219	1000	.	9423.92	31.0632	-1	466	0
CM002236.1	1239402	1239552	-	S	NCU02113	0.699178	CM002236.1	1239593	1240295	peak_220	1000	.	6886.58	26.7095	-1	458	42
CM002236.1	1239749	1239899	-	SS	NCU02113	3.3252	CM002236.1	1239593	1240295	peak_220	1000	.	6886.58	26.7095	-1	458	0
CM002236.1	1240152	1240302	+	SS	NCU02112	3.53085	CM002236.1	1239593	1240295	peak_220	1000	.	6886.58	26.7095	-1	458	0
CM002236.1	1251192	1251342	-	S	NCU02111	2.05842	CM002236.1	1251176	1251913	peak_221	1000	.	15695.8	40.6966	-1	332	0
CM002236.1	1251769	1251919	+	SU	NCU02111	2.79092	CM002236.1	1251176	1251913	peak_221	1000	.	15695.8	40.6966	-1	332	0
CM002236.1	1252030	1252180	-	SS	NCU02111	4.70044	CM002236.1	1252111	1252511	peak_222	1000	.	1297.7	9.68539	-1	158	0
CM002236.1	1252358	1252508	+	SS	NCU02111	4.49311	CM002236.1	1252111	1252511	peak_222	1000	.	1297.7	9.68539	-1	158	0
CM002236.1	1253178	1253328	-	S	nox-1	1.78967	CM002236.1	1253462	1253859	peak_223	1000	.	3601.72	17.6199	-1	232	135
CM002236.1	1253896	1254046	+	SU	nox-1	4.1622	CM002236.1	1253462	1253859	peak_223	1000	.	3601.72	17.6199	-1	232	38
CM002236.1	1254478	1254628	+	S	nox-1	3.68561	CM002236.1	1253462	1253859	peak_223	1000	.	3601.72	17.6199	-1	232	620
CM002236.1	1257149	1257299	-	SU	NCU02109	4.35705	CM002236.1	1257295	1257829	peak_224	1000	.	6372.02	26.54	-1	287	0
CM002236.1	1257722	1257872	+	SS	NCU02109	3.18629	CM002236.1	1257295	1257829	peak_224	1000	.	6372.02	26.54	-1	287	0
CM002236.1	1260779	1260929	-	S	NCU02108	3.91112	CM002236.1	1261294	1261579	peak_225	1000	.	760.189	7.59525	-1	148	366
CM002236.1	1261173	1261323	-	SU	NCU02108	3.77504	CM002236.1	1261294	1261579	peak_225	1000	.	760.189	7.59525	-1	148	0
CM002236.1	1264417	1264567	+	SS	NCU02106	4.50561	CM002236.1	1261294	1261579	peak_225	1000	.	760.189	7.59525	-1	148	2839
CM002236.1	1267735	1267885	-	SS	NCU02105	4.30518	CM002236.1	1270046	1270976	peak_226	1000	.	12511.9	35.7798	-1	657	2162
CM002236.1	1268083	1268233	+	SS	NCU02104	2.37825	CM002236.1	1270046	1270976	peak_226	1000	.	12511.9	35.7798	-1	657	1814
CM002236.1	1270052	1270202	-	SS	NCU02103	3.42817	CM002236.1	1270046	1270976	peak_226	1000	.	12511.9	35.7798	-1	657	0
CM002236.1	1270157	1270307	+	US	NCU02103	4.15395	CM002236.1	1270046	1270976	peak_226	1000	.	12511.9	35.7798	-1	657	0
CM002236.1	1270340	1270490	-	SU	NCU02103	6.92391	CM002236.1	1270046	1270976	peak_226	1000	.	12511.9	35.7798	-1	657	0
CM002236.1	1270891	1271041	+	SU	NCU02103	1.51252	CM002236.1	1270046	1270976	peak_226	1000	.	12511.9	35.7798	-1	657	0
CM002236.1	1277715	1277865	+	S	NCU11212	1.21906	CM002236.1	1270046	1270976	peak_226	1000	.	12511.9	35.7798	-1	657	6740
CM002236.1	1278571	1278721	-	SU	NCU11212	2.57413	CM002236.1	1270046	1270976	peak_226	1000	.	12511.9	35.7798	-1	657	7596
CM002236.1	1279346	1279496	+	SU	NCU11211	4.3638	CM002236.1	1287791	1288092	peak_227	1000	.	1704.38	13.4302	-1	150	8296
CM002236.1	1279531	1279681	-	SS	NCU11211	5.32208	CM002236.1	1287791	1288092	peak_227	1000	.	1704.38	13.4302	-1	150	8111
CM002236.1	1280229	1280379	+	SS	NCU11211	5.13139	CM002236.1	1287791	1288092	peak_227	1000	.	1704.38	13.4302	-1	150	7413
CM002236.1	1281678	1281828	-	SS	NCU11211	6.05044	CM002236.1	1287791	1288092	peak_227	1000	.	1704.38	13.4302	-1	150	5964
CM002236.1	1281901	1282051	+	SS	NCU11211	4.5492	CM002236.1	1287791	1288092	peak_227	1000	.	1704.38	13.4302	-1	150	5741
CM002236.1	1282260	1282410	-	SU	NCU16333	5.28993	CM002236.1	1287791	1288092	peak_227	1000	.	1704.38	13.4302	-1	150	5382
CM002236.1	1288027	1288177	+	SU	NCU02100	2.58496	CM002236.1	1287791	1288092	peak_227	1000	.	1704.38	13.4302	-1	150	0
CM002236.1	1291791	1291941	-	S	NCU11041	2.05831	CM002236.1	1292326	1294626	peak_228	1000	.	53102.6	46.4974	-1	891	386
CM002236.1	1292199	1292349	-	SS	NCU11041	4.24046	CM002236.1	1292326	1294626	peak_228	1000	.	53102.6	46.4974	-1	891	0
CM002236.1	1292460	1292610	+	SS	NCU11041	3.13935	CM002236.1	1292326	1294626	peak_228	1000	.	53102.6	46.4974	-1	891	0
CM002236.1	1292665	1292815	-	SS	NCU11041	4.5041	CM002236.1	1292326	1294626	peak_228	1000	.	53102.6	46.4974	-1	891	0
CM002236.1	1293089	1293239	-	SS	NCU11041	2.71772	CM002236.1	1292326	1294626	peak_228	1000	.	53102.6	46.4974	-1	891	0
CM002236.1	1293443	1293593	-	SS	NCU02099	6.8529	CM002236.1	1292326	1294626	peak_228	1000	.	53102.6	46.4974	-1	891	0
CM002236.1	1293760	1293910	+	SS	NCU02099	7.03654	CM002236.1	1292326	1294626	peak_228	1000	.	53102.6	46.4974	-1	891	0
CM002236.1	1294260	1294410	-	SS	NCU02099	4.29918	CM002236.1	1292326	1294626	peak_228	1000	.	53102.6	46.4974	-1	891	0
CM002236.1	1294475	1294625	+	SS	NCU02099	1.31929	CM002236.1	1292326	1294626	peak_228	1000	.	53102.6	46.4974	-1	891	0
CM002236.1	1296673	1296823	-	SS	NCU02098	5.87543	CM002236.1	1296541	1296740	peak_229	1000	.	451.81	6.36068	-1	157	0
CM002236.1	1296763	1296913	+	SS	NCU02098	2.46812	CM002236.1	1296541	1296740	peak_229	1000	.	451.81	6.36068	-1	157	24
CM002236.1	1300356	1300506	-	U	NCU02097	4.71118	CM002236.1	1300437	1300640	peak_230	1000	.	219.147	4.68333	-1	119	0
CM002236.1	1301751	1301901	+	SS	NCU02097	2.39028	CM002236.1	1301651	1301824	peak_231	1000	.	268.745	5.13304	-1	118	0
CM002236.1	1301810	1301960	-	SS	NCU02097	3.78998	CM002236.1	1301651	1301824	peak_231	1000	.	268.745	5.13304	-1	118	0
CM002236.1	1302690	1302840	+	SU	NCU02096	2.98786	CM002236.1	1301978	1302721	peak_232	1000	.	9855.63	24.7089	-1	565	0
CM002236.1	1303060	1303210	-	SS	NCU02096	4.58916	CM002236.1	1302853	1303102	peak_233	1000	.	1072.27	8.73493	-1	136	0
CM002236.1	1303204	1303354	+	SS	NCU02096	3.93134	CM002236.1	1303243	1303437	peak_234	1000	.	284.467	5.13304	-1	58	0
CM002236.1	1303775	1303925	+	SS	NCU02096	1.9831	CM002236.1	1303243	1303437	peak_234	1000	.	284.467	5.13304	-1	58	339
CM002236.1	1304358	1304508	+	SS	NCU02096	3.25897	CM002236.1	1303243	1303437	peak_234	1000	.	284.467	5.13304	-1	58	922
CM002236.1	1309537	1309687	-	SS	NCU02095	5.47473	CM002236.1	1310805	1311035	peak_235	1000	.	528.6	7.59525	-1	134	1119
CM002236.1	1310052	1310202	+	SS	NCU02095	1.03649	CM002236.1	1310805	1311035	peak_235	1000	.	528.6	7.59525	-1	134	604
CM002236.1	1310597	1310747	-	SS	NCU14005	5.37829	CM002236.1	1310805	1311035	peak_235	1000	.	528.6	7.59525	-1	134	59
CM002236.1	1311062	1311212	+	SS	NCU14005	2.2694	CM002236.1	1311211	1311477	peak_236	1000	.	356.637	6.04118	-1	194	0
CM002236.1	1311105	1311255	-	SS	NCU14005	4.64863	CM002236.1	1311211	1311477	peak_236	1000	.	356.637	6.04118	-1	194	0
CM002236.1	1311942	1312092	+	US	vad-2	3.07866	CM002236.1	1311607	1313228	peak_237	1000	.	11651.9	19.7796	-1	1353	0
CM002236.1	1312425	1312575	+	SU	vad-2	4.29391	CM002236.1	1311607	1313228	peak_237	1000	.	11651.9	19.7796	-1	1353	0
CM002236.1	1312689	1312839	-	SS	vad-2	5.3778	CM002236.1	1311607	1313228	peak_237	1000	.	11651.9	19.7796	-1	1353	0
CM002236.1	1325114	1325264	-	U	NCU02092	4.78993	CM002236.1	1325981	1326392	peak_239	1000	.	1344.84	10.9685	-1	95	718
CM002236.1	1325573	1325723	-	SU	NCU02092	5.57756	CM002236.1	1325981	1326392	peak_239	1000	.	1344.84	10.9685	-1	95	259
CM002236.1	1327997	1328147	+	U	NCU02092	2.97659	CM002236.1	1326804	1328052	peak_240	1000	.	5159.48	17.4193	-1	1105	0
CM002236.1	1328599	1328749	+	UU	NCU02092	4.88967	CM002236.1	1328348	1328645	peak_241	1000	.	935.644	8.55307	-1	200	0
CM002236.1	1328967	1329117	+	SU	NCU02092	2.97659	CM002236.1	1328780	1329064	peak_242	1000	.	1206.76	8.50757	-1	194	0
CM002236.1	1329467	1329617	+	U	NCU02092	3.0163	CM002236.1	1329382	1329546	peak_243	1000	.	208.055	4.32667	-1	88	0
CM002236.1	1331378	1331528	+	S	NCU02092	4.3766	CM002236.1	1331009	1331418	peak_245	1000	.	1028.93	6.81781	-1	288	0
CM002236.1	1335260	1335410	-	UU	NCU02092	2.4416	CM002236.1	1336611	1337102	peak_246	1000	.	2844	16.2422	-1	286	1202
CM002236.1	1353267	1353417	-	US	gh47-7	4.07123	CM002236.1	1353358	1353852	peak_247	1000	.	2954.12	16.078	-1	118	0
CM002236.1	1353510	1353660	+	SU	gh47-7	2.36843	CM002236.1	1353358	1353852	peak_247	1000	.	2954.12	16.078	-1	118	0
CM002236.1	1360078	1360228	-	S	NCU02090	1.46677	CM002236.1	1360254	1360558	peak_248	1000	.	772.622	7.73233	-1	168	27
CM002236.1	1360523	1360673	-	SS	NCU02090	5.86631	CM002236.1	1360254	1360558	peak_248	1000	.	772.622	7.73233	-1	168	0
CM002236.1	1360851	1361001	+	US	NCU02090	2.92882	CM002236.1	1360749	1362564	peak_249	1000	.	8706.86	17.8197	-1	1005	0
CM002236.1	1361478	1361628	+	SS	NCU02090	5.52888	CM002236.1	1360749	1362564	peak_249	1000	.	8706.86	17.8197	-1	1005	0
CM002236.1	1361808	1361958	+	SU	NCU16334	2.76292	CM002236.1	1360749	1362564	peak_249	1000	.	8706.86	17.8197	-1	1005	0
CM002236.1	1362788	1362938	+	SS	NCU16334	4.67305	CM002236.1	1360749	1362564	peak_249	1000	.	8706.86	17.8197	-1	1005	225
CM002236.1	1363145	1363295	-	SS	NCU16334	5.01382	CM002236.1	1363251	1363492	peak_250	1000	.	522.617	6.04118	-1	126	0
CM002236.1	1363251	1363401	+	SS	NCU16334	4.36261	CM002236.1	1363251	1363492	peak_250	1000	.	522.617	6.04118	-1	126	0
CM002236.1	1368568	1368718	-	SS	NCU02089	3.67392	CM002236.1	1368713	1369018	peak_251	1000	.	1184.44	9.32423	-1	138	0
CM002236.1	1368962	1369112	+	SS	NCU02089	3.88536	CM002236.1	1368713	1369018	peak_251	1000	.	1184.44	9.32423	-1	138	0
CM002236.1	1376659	1376809	+	U	NCU15012	2.75935	CM002236.1	1368713	1369018	peak_251	1000	.	1184.44	9.32423	-1	138	7642
CM002236.1	1379202	1379352	-	UU	NCU15012	4.09845	CM002236.1	1385723	1386135	peak_252	1000	.	4111.63	21.0359	-1	177	6372
CM002236.1	1385240	1385390	-	S	NCU02086	3.39442	CM002236.1	1385723	1386135	peak_252	1000	.	4111.63	21.0359	-1	177	334
CM002236.1	1385710	1385860	-	S	NCU02086	3.94259	CM002236.1	1385723	1386135	peak_252	1000	.	4111.63	21.0359	-1	177	0
CM002236.1	1387635	1387785	+	S	NCU10903	2.49489	CM002236.1	1386241	1388153	peak_253	1000	.	17834	34.2432	-1	666	0
CM002236.1	1388154	1388304	-	SU	NCU10903	2.86434	CM002236.1	1386241	1388153	peak_253	1000	.	17834	34.2432	-1	666	2
CM002236.1	1390501	1390651	-	U	NCU10903	4.51488	CM002236.1	1389656	1391493	peak_255	1000	.	12992.6	28.9308	-1	1083	0
CM002236.1	1391513	1391663	+	U	NCU10903	4.95047	CM002236.1	1389656	1391493	peak_255	1000	.	12992.6	28.9308	-1	1083	21
CM002236.1	1392361	1392511	-	U	NCU02085	3.7666	CM002236.1	1392216	1392367	peak_256	1000	.	352.73	6.90929	-1	85	0
CM002236.1	1392361	1392511	-	U	NCU02085	3.7666	CM002236.1	1392477	1393440	peak_257	1000	.	6785.81	18.5726	-1	359	0
CM002236.1	1393454	1393604	+	S	NCU02085	3.97833	CM002236.1	1392477	1393440	peak_257	1000	.	6785.81	18.5726	-1	359	15
CM002236.1	1395714	1395864	-	SS	NCU02085	2.11424	CM002236.1	1395859	1396137	peak_258	1000	.	352.041	6.08678	-1	197	0
CM002236.1	1396061	1396211	+	SU	NCU02084	2.89399	CM002236.1	1395859	1396137	peak_258	1000	.	352.041	6.08678	-1	197	0
CM002236.1	1407256	1407406	-	S	NCU02083	1.64024	CM002236.1	1407859	1408685	peak_260	1000	.	12650.8	32.6919	-1	571	454
CM002236.1	1407742	1407892	-	S	NCU02083	2.3325	CM002236.1	1407859	1408685	peak_260	1000	.	12650.8	32.6919	-1	571	0
CM002236.1	1408065	1408215	-	SU	NCU02083	4.12448	CM002236.1	1407859	1408685	peak_260	1000	.	12650.8	32.6919	-1	571	0
CM002236.1	1408611	1408761	+	SU	NCU02082	2.78036	CM002236.1	1407859	1408685	peak_260	1000	.	12650.8	32.6919	-1	571	0
CM002236.1	1416807	1416957	-	UU	NCU14006	4.9774	CM002236.1	1416838	1417146	peak_261	1000	.	1318.02	11.1165	-1	131	0
CM002236.1	1416999	1417149	+	UU	NCU14006	3.38876	CM002236.1	1416838	1417146	peak_261	1000	.	1318.02	11.1165	-1	131	0
CM002236.1	1418322	1418472	+	U	NCU14006	3.15704	CM002236.1	1418154	1418378	peak_262	1000	.	495.267	6.58918	-1	133	0
CM002236.1	1420778	1420928	-	UU	NCU14006	5.58109	CM002236.1	1418531	1418715	peak_263	1000	.	201.903	4.5046	-1	60	2064
CM002236.1	1423751	1423901	-	S	NCU14006	2.8262	CM002236.1	1425724	1426142	peak_264	1000	.	1057.76	8.96191	-1	262	1824
CM002236.1	1424601	1424751	-	U	NCU14006	3.37727	CM002236.1	1425724	1426142	peak_264	1000	.	1057.76	8.96191	-1	262	974
CM002236.1	1424990	1425140	-	U	NCU14006	3.41684	CM002236.1	1425724	1426142	peak_264	1000	.	1057.76	8.96191	-1	262	585
CM002236.1	1427356	1427506	+	SU	NCU02081	2.04947	CM002236.1	1427212	1427380	peak_266	1000	.	442.719	6.22368	-1	100	0
CM002236.1	1431180	1431330	+	SU	NCU02080	2.74141	CM002236.1	1430907	1431485	peak_267	1000	.	1296.15	8.55307	-1	93	0
CM002236.1	1431725	1431875	+	SS	NCU02080	1.25529	CM002236.1	1430907	1431485	peak_267	1000	.	1296.15	8.55307	-1	93	241
CM002236.1	1435129	1435279	-	UU	NCU02080	3.73552	CM002236.1	1435342	1435506	peak_268	1000	.	274.11	5.35918	-1	85	64
CM002236.1	1435443	1435593	+	UU	NCU02080	3.10936	CM002236.1	1435342	1435506	peak_268	1000	.	274.11	5.35918	-1	85	0
CM002236.1	1437492	1437642	-	US	NCU02079	4.1791	CM002236.1	1439461	1440729	peak_269	1000	.	25560.1	46.2378	-1	283	1820
CM002236.1	1437721	1437871	+	SU	NCU02079	3.30528	CM002236.1	1439461	1440729	peak_269	1000	.	25560.1	46.2378	-1	283	1591
CM002236.1	1439364	1439514	-	SS	NCU02079	3.34921	CM002236.1	1439461	1440729	peak_269	1000	.	25560.1	46.2378	-1	283	0
CM002236.1	1449381	1449531	-	SS	NCU02076	1.74167	CM002236.1	1450029	1450897	peak_270	1000	.	7089.57	21.9317	-1	611	499
CM002236.1	1449974	1450124	-	SU	NCU02076	5.61608	CM002236.1	1450029	1450897	peak_270	1000	.	7089.57	21.9317	-1	611	0
CM002236.1	1450857	1451007	+	SU	hsp70-2	3.62929	CM002236.1	1450029	1450897	peak_270	1000	.	7089.57	21.9317	-1	611	0
CM002236.1	1451414	1451564	+	S	hsp70-2	2.44046	CM002236.1	1450029	1450897	peak_270	1000	.	7089.57	21.9317	-1	611	518
CM002236.1	1454386	1454536	-	SS	NCU02074	7.12227	CM002236.1	1454440	1455103	peak_271	1000	.	3357.19	14.0284	-1	138	0
CM002236.1	1454873	1455023	+	SS	NCU02074	1.62107	CM002236.1	1454440	1455103	peak_271	1000	.	3357.19	14.0284	-1	138	0
CM002236.1	1460159	1460309	-	SU	NCU02073	3.82328	CM002236.1	1462010	1462266	peak_272	1000	.	896.157	8.27989	-1	134	1702
CM002236.1	1460880	1461030	+	UU	NCU02073	4.59271	CM002236.1	1462010	1462266	peak_272	1000	.	896.157	8.27989	-1	134	981
CM002236.1	1461616	1461766	-	S	NCU02071	2.60666	CM002236.1	1462010	1462266	peak_272	1000	.	896.157	8.27989	-1	134	245
CM002236.1	1466876	1467026	-	SU	pex2	3.75947	CM002236.1	1467288	1467489	peak_273	1000	.	1015.55	9.73045	-1	94	263
CM002236.1	1467457	1467607	+	SU	NCU16336	2.78022	CM002236.1	1467288	1467489	peak_273	1000	.	1015.55	9.73045	-1	94	0
CM002236.1	1469821	1469971	-	SS	nup-9	2.655	CM002236.1	1470033	1470243	peak_274	1000	.	585.999	7.41239	-1	119	63
CM002236.1	1470198	1470348	+	SS	nup-9	3.82803	CM002236.1	1470033	1470243	peak_274	1000	.	585.999	7.41239	-1	119	0
CM002236.1	1481088	1481238	+	UU	NCU02068	4.6223	CM002236.1	1480906	1481087	peak_275	1000	.	494.295	6.81781	-1	143	2
CM002236.1	1481600	1481750	+	SU	mdm12	2.56819	CM002236.1	1480906	1481087	peak_275	1000	.	494.295	6.81781	-1	143	514
CM002236.1	1484596	1484746	-	SS	NCU11209	2.06367	CM002236.1	1484729	1484938	peak_276	1000	.	816.818	8.96191	-1	107	0
CM002236.1	1484936	1485086	+	SS	NCU02066	2.68898	CM002236.1	1484729	1484938	peak_276	1000	.	816.818	8.96191	-1	107	0
CM002236.1	1491694	1491844	-	S	NCU02065	1.88002	CM002236.1	1493359	1493861	peak_277	1000	.	6447.19	29.5763	-1	313	1516
CM002236.1	1493147	1493297	-	S	NCU02064	2.27899	CM002236.1	1493359	1493861	peak_277	1000	.	6447.19	29.5763	-1	313	63
CM002236.1	1493786	1493936	+	SU	NCU02063	3.92731	CM002236.1	1493359	1493861	peak_277	1000	.	6447.19	29.5763	-1	313	0
CM002236.1	1501977	1502127	-	SS	NCU02061	4.65456	CM002236.1	1505231	1505801	peak_278	1000	.	9066.75	32.0525	-1	231	3105
CM002236.1	1502404	1502554	+	SS	NCU02061	4.04345	CM002236.1	1505231	1505801	peak_278	1000	.	9066.75	32.0525	-1	231	2678
CM002236.1	1504276	1504426	-	SS	NCU02060	2.88972	CM002236.1	1505231	1505801	peak_278	1000	.	9066.75	32.0525	-1	231	806
CM002236.1	1504721	1504871	-	SU	NCU02060	2.98786	CM002236.1	1505231	1505801	peak_278	1000	.	9066.75	32.0525	-1	231	361
[truncated: 15,927 more rows]

## Sheet: ATAC-seq peaks wi 100 bp csRNA 
Chromosome	Start	End	Strand	Stability	GeneID	log2 Fold-Change	Chromosome	Start	End	PeakID	Score	Strand		pVal	qVal	Point-Source	Distance (bp)
[truncated: 11,690 more rows]
